# Supplementary material for: Life span‐associated ferroptosis‐related genes identification and validation for hepatocellular carcinoma patients as hepatitis B virus carriers
Source: J Clin Lab Anal. 2023 Jul 18;37(13-14):e24930. doi: 10.1002/jcla.24930 (PMC10492458; doi:10.1002/jcla.24930)
Supplement: Supplementary file 10 — Tables S1–S14 [file JCLA-37-e24930-s009.zip]

Archive with 26 entries (26 files):
- TableS1_TCGA_phen_HBV.docx
- TableS10_KEGG.docx
- TableS11_GSEA.pdf
- TableS11_GSEA.tex
- TableS11_GSEA.xlsx
- TableS12_SLC1A5_5LM4_Docking.pdf
- TableS12_SLC1A5_5LM4_Docking.tex
- TableS12_SLC1A5_5LM4_Docking.xlsx
- TableS13_SQLE_6C6N_Docking.pdf
- TableS13_SQLE_6C6N_Docking.tex
- TableS13_SQLE_6C6N_Docking.xlsx
- TableS14_SRC_1Y57_Docking.pdf
- TableS14_SRC_1Y57_Docking.tex
- TableS14_SRC_1Y57_Docking.xlsx
- TableS2_GSE14520_pheno_HBV.docx
- TableS3_Immunohistochemistry_samples_pheno.docx
- TableS4_DEG_tumor_normal.pdf
- TableS4_DEG_tumor_normal.tex
- TableS4_DEG_tumor_normal.xlsx
- TableS5_DEG_survival.pdf
- TableS5_DEG_survival.tex
- TableS5_DEG_survival.xlsx
- TableS6_Ferr_deg.docx
- TableS7_cox.docx
- TableS8_comparison_of_models.docx
- TableS9_GO_BP.docx
