# Supplementary material for: Life span‐associated ferroptosis‐related genes identification and validation for hepatocellular carcinoma patients as hepatitis B virus carriers
Source: J Clin Lab Anal. 2023 Jul 18;37(13-14):e24930. doi: 10.1002/jcla.24930 (PMC10492458; doi:10.1002/jcla.24930)
Supplement: Supplementary file 10 — Tables S1–S14 [file JCLA-37-e24930-s009.zip › TableS11_GSEA.tex]

\begin{table}[!ht]
    \centering
    \begin{tabular}{|l|l|l|l|l|l|l|l|l|l|l|}
    \hline
        "ID" & Description & setSize & enrichmentScore & NES & pvalue & p.adjust & qvalues & rank & leading\_edge & core\_enrichment \\ \hline
        ORGANIC ACID CATABOLIC PROCESS & ORGANIC ACID CATABOLIC PROCESS & 248 & -0.465359156 & -2.174940573 & 1.00E-10 & 4.94E-07 & 4.62E-07 & 7255 & tags=56\%, list=26\%, signal=42\% & TST/CPT1C/ETFB/PCCB/PECR/FAH/HACL1/DLD/AUH/PLA2G15/MECR/FAAH/ALDH3A2/ACAA1/HMGCL/ACADM/MCCC1/ECI2/BCKDK/ACAA2/AKT2/TDO2/ACSF3/PCK2/QDPR/HADH/HSD17B4/ECHS1/AMDHD1/GLDC/ECI1/BDH2/PHYKPL/IRS2/ACADVL/PON3/ADHFE1/HIBADH/ARG1/ABCD2/NOS3/SDS/LONP2/ACAD8/ACADSB/MCCC2/LPIN1/SHMT1/CYP4F11/CPT2/HAO1/HGD/ALDH8A1/ACACB/ALDH1L2/MTHFS/GOT1/PHYH/ECH1/DBT/ILVBL/CEL/SARDH/SULT2A1/AFMID/PAH/MCEE/ACAD11/OGDH/DAO/ACADS/UROC1/HAAO/SORD/HPD/NUDT7/PLIN5/GLUL/BCKDHB/IVD/BCKDHA/LPIN2/ACMSD/HAL/MLYCD/CYP26A1/CRAT/ABHD2/CYP4F2/OTC/SCP2/CDO1/MAT1A/HOGA1/MMAA/CSAD/ECHDC2/HMGCLL1/ALDH4A1/ALDH7A1/CYP4F12/BCAT2/PON1/ABCB11/ACADL/ACOX1/EHHADH/GPT2/ATP2B4/ALDH6A1/KMO/GSTZ1/FTCD/ETFDH/GCDH/LDHD/ACAT1/HAO2/AGXT/GOT2/GPT/DCXR/PRODH/NOS2/ABAT/AASS/OAT/AADAT/CTH/GADL1/AGXT2/AKR1D1/CYP4F3/PCK1/GLS2/TAT/MFSD2A/HDC/PPM1K/ASPA \\ \hline
        CHROMOSOME SEGREGATION & CHROMOSOME SEGREGATION & 299 & 0.511748916 & 1.883041884 & 4.07E-09 & 1.00E-05 & 9.39E-06 & 5023 & tags=32\%, list=18\%, signal=27\% & TEX15/FMN2/SYCE1/MEI4/TRIP13/UBE2C/KIF2C/AURKB/CDC20/CDCA2/BUB1B/HJURP/TTK/KIF18B/DLGAP5/KIFC1/NCAPH/SMC1B/SPC25/NCAPG/ESCO2/CENPW/SKA3/MAEL/DSCC1/BANF2/KIF23/KIF4A/SKA1/NUF2/PSRC1/PLK1/KIF18A/NDC80/PTTG1/CDC6/BIRC5/BUB1/CDCA8/CCNB1/PRDM9/TOP2A/FBXO5/OIP5/CDT1/RACGAP1/FANCD2/TACC3/PRC1/NEK2/ECT2/EME1/RRS1/KNTC1/NSMCE2/CENPF/NCAPD2/CCNE1/CCNE2/MAPK15/MKI67/ZWINT/NCAPG2/ESPL1/NUSAP1/UBE2DNL/P3H4/CENPK/RCC2/RAN/BRCA1/FEN1/USP44/MSH4/CHMP4C/NUP37/CENPE/XRCC3/MAD2L2/RAD21/NCAPH2/TUBG1/FAM83D/CENPQ/SPDL1/CENPH/KNSTRN/CEP85/CDCA5/ANAPC7/SRPK1/RCC1/NEK11/INCENP/PCID2/RMI2 \\ \hline
        ORGANELLE FISSION & ORGANELLE FISSION & 432 & 0.456574483 & 1.716603633 & 2.80E-08 & 4.61E-05 & 4.31E-05 & 5980 & tags=34\%, list=22\%, signal=27\% & TEX15/BRDT/FMN2/EREG/SYCE1/MYBL2/MEI4/CYP26B1/PSMA8/MISP/TEX19/TRIP13/UBE2C/SPHK1/KIF2C/AURKB/CDC20/DNM1/BUB1B/TTK/KIF18B/DLGAP5/KIFC1/NCAPH/SMC1B/MTFR2/NCAPG/RAD51/MAEL/RAD54L/DSCC1/KIF23/KIF4A/TPX2/NUF2/EDN3/HSF2BP/PSRC1/PLK1/FBXO43/KIF18A/CDK1/NDC80/PTTG1/CDC6/PSMC3IP/RAD51AP1/ANLN/CKS2/BUB1/CDCA8/CCNB1/PRDM9/TOP2A/FBXO5/CDT1/C11orf80/MTBP/PKMYT1/RACGAP1/CDC25C/GDAP1/CCNB2/FANCD2/TACC3/PRC1/BMP4/NEK2/GGNBP1/EME1/TUBB8/RRS1/KNTC1/NSMCE2/CENPF/NCAPD2/LIF/CCNE1/CHEK1/STRA8/TGFA/CCNE2/MAPK15/MKI67/ZWINT/NCAPG2/ESPL1/NUSAP1/UBE2DNL/P3H4/CENPK/RAN/MX2/HSPA1A/L3MBTL1/TDRD9/KIF11/USP44/WNT5A/MSH4/CHMP4C/CENPE/XRCC3/MAD2L2/RAD21/NCAPH2/HSPA1B/KIFC2/REEP4/CCDC8/TUBG1/CHEK2/IL1A/UBE2S/MZT1/SPDL1/CDC25B/RAD54B/BORA/VRK1/KNSTRN/CEP85/CDCA5/ANAPC7/RCC1/INCENP/CORO1C/PCID2/IGF2/NUP62/RANBP1/SPDYA/NDC1/SMC4/AURKA/HFM1/DDX4/PINX1/NME6/BTC/SPAG5/MND1/MAD2L1/MYO19/ANKRD53/TDRKH/DYNC1LI1 \\ \hline
        NUCLEAR CHROMOSOME SEGREGATION & NUCLEAR CHROMOSOME SEGREGATION & 239 & 0.523133213 & 1.903849612 & 8.15E-08 & 9.04E-05 & 8.45E-05 & 4256 & tags=31\%, list=15\%, signal=26\% & TEX15/FMN2/SYCE1/MEI4/TRIP13/UBE2C/KIF2C/AURKB/CDC20/BUB1B/TTK/KIF18B/DLGAP5/KIFC1/NCAPH/SMC1B/NCAPG/ESCO2/MAEL/DSCC1/KIF23/KIF4A/NUF2/PSRC1/PLK1/KIF18A/NDC80/PTTG1/CDC6/BUB1/CDCA8/CCNB1/PRDM9/TOP2A/FBXO5/CDT1/RACGAP1/FANCD2/TACC3/PRC1/NEK2/ECT2/EME1/RRS1/KNTC1/NSMCE2/CENPF/NCAPD2/CCNE1/CCNE2/MAPK15/ZWINT/NCAPG2/ESPL1/NUSAP1/UBE2DNL/P3H4/CENPK/RCC2/RAN/FEN1/USP44/MSH4/CHMP4C/CENPE/XRCC3/MAD2L2/RAD21/NCAPH2/TUBG1/FAM83D/CENPQ/SPDL1 \\ \hline
        MONOCARBOXYLIC ACID CATABOLICPROCESS & MONOCARBOXYLIC ACID CATABOLICPROCESS & 128 & -0.479174191 & -2.046042642 & 9.16E-08 & 9.04E-05 & 8.45E-05 & 7910 & tags=60\%, list=29\%, signal=43\% & MTOR/CYP26C1/PPARA/IDNK/CPT1A/HADHB/CPT1C/ETFB/PCCB/PECR/FAH/HACL1/AUH/PLA2G15/MECR/FAAH/ALDH3A2/ACAA1/ACADM/ECI2/ACAA2/AKT2/PCK2/HADH/HSD17B4/ECHS1/ECI1/BDH2/IRS2/ACADVL/PON3/ABCD2/LONP2/LPIN1/CYP4F11/CPT2/HAO1/ACACB/PHYH/ECH1/ILVBL/CEL/SULT2A1/MCEE/ACAD11/ACADS/SORD/NUDT7/PLIN5/IVD/LPIN2/MLYCD/CYP26A1/CRAT/ABHD2/CYP4F2/SCP2/HOGA1/MMAA/ECHDC2/CYP4F12/ABCB11/ACADL/ACOX1/EHHADH/ETFDH/GCDH/LDHD/ACAT1/HAO2/AGXT/DCXR/AGXT2/AKR1D1/CYP4F3/PCK1/MFSD2A \\ \hline
        MEIOTIC CELL CYCLE & MEIOTIC CELL CYCLE & 209 & 0.52381676 & 1.882626817 & 1.47E-07 & 0.000119454 & 0.000111705 & 3718 & tags=29\%, list=13\%, signal=25\% & TEX15/BRDT/FMN2/EREG/SYCE1/DUSP13/MEI4/CYP26B1/PSMA8/FAM9A/TEX19/TRIP13/FKBP6/CDC20/BUB1B/TTK/SMC1B/RSPH1/RAD51/MAEL/RAD54L/XRCC2/NUF2/EXD1/CDC25A/HSF2BP/PLK1/FBXO43/KIF18A/PTTG1/PSMC3IP/RAD51AP1/CKS2/BUB1/PRDM9/TOP2A/FBXO5/PIWIL4/EXO1/C11orf80/PKMYT1/CDC25C/CCNB2/FANCD2/NEK2/EME1/TUBB8/NCAPD2/LIF/CCNE1/STRA8/CCNE2/MAPK15/HUS1B/ESPL1/P3H4/TDRD9/WNT5A/MSH4/RAD21/NCAPH2 \\ \hline
        CELLULAR AMINO ACID CATABOLICPROCESS & CELLULAR AMINO ACID CATABOLICPROCESS & 99 & -0.514540429 & -2.122813106 & 1.73E-07 & 0.000119454 & 0.000111705 & 5387 & tags=56\%, list=19\%, signal=45\% & AMDHD1/GLDC/PHYKPL/ADHFE1/HIBADH/ARG1/NOS3/SDS/ACAD8/MCCC2/SHMT1/HGD/ALDH8A1/GOT1/SARDH/AFMID/PAH/OGDH/DAO/UROC1/HAAO/HPD/GLUL/IVD/ACMSD/HAL/OTC/CDO1/MAT1A/HOGA1/CSAD/HMGCLL1/ALDH4A1/ALDH7A1/GPT2/ATP2B4/ALDH6A1/KMO/GSTZ1/FTCD/GCDH/AGXT/GOT2/GPT/PRODH/NOS2/ABAT/AASS/OAT/AADAT/AGXT2/GLS2/TAT/HDC/ASPA \\ \hline
        FATTY ACID CATABOLIC PROCESS & FATTY ACID CATABOLIC PROCESS & 103 & -0.505863887 & -2.109379822 & 1.94E-07 & 0.000119454 & 0.000111705 & 7494 & tags=56\%, list=27\%, signal=41\% & CPT1A/HADHB/CPT1C/ETFB/PCCB/PECR/HACL1/AUH/PLA2G15/MECR/FAAH/ALDH3A2/ACAA1/ACADM/ECI2/ACAA2/AKT2/PCK2/HADH/HSD17B4/ECHS1/ECI1/BDH2/IRS2/ACADVL/ABCD2/LONP2/LPIN1/CPT2/HAO1/ACACB/PHYH/ECH1/ILVBL/CEL/MCEE/ACAD11/ACADS/NUDT7/PLIN5/IVD/LPIN2/MLYCD/CRAT/ABHD2/SCP2/MMAA/ECHDC2/ABCB11/ACADL/ACOX1/EHHADH/ETFDH/GCDH/ACAT1/HAO2/PCK1/MFSD2A \\ \hline
        MITOTIC NUCLEAR DIVISION & MITOTIC NUCLEAR DIVISION & 273 & 0.494315381 & 1.814894815 & 2.37E-07 & 0.000128633 & 0.000120288 & 5980 & tags=37\%, list=22\%, signal=30\% & EREG/MYBL2/MISP/TRIP13/UBE2C/SPHK1/KIF2C/AURKB/CDC20/BUB1B/TTK/KIF18B/DLGAP5/KIFC1/NCAPH/SMC1B/NCAPG/DSCC1/KIF23/KIF4A/TPX2/NUF2/EDN3/PSRC1/PLK1/FBXO43/KIF18A/CDK1/NDC80/PTTG1/CDC6/ANLN/BUB1/CDCA8/CCNB1/FBXO5/CDT1/MTBP/PKMYT1/RACGAP1/CDC25C/CCNB2/TACC3/PRC1/BMP4/NEK2/RRS1/KNTC1/NSMCE2/CENPF/NCAPD2/CHEK1/TGFA/MKI67/ZWINT/NCAPG2/ESPL1/NUSAP1/UBE2DNL/CENPK/RAN/HSPA1A/L3MBTL1/KIF11/USP44/CHMP4C/CENPE/XRCC3/MAD2L2/RAD21/NCAPH2/HSPA1B/KIFC2/REEP4/CCDC8/TUBG1/CHEK2/IL1A/UBE2S/MZT1/SPDL1/BORA/VRK1/KNSTRN/CEP85/CDCA5/ANAPC7/RCC1/INCENP/PCID2/IGF2/NUP62/RANBP1/SMC4/AURKA/PINX1/NME6/BTC/SPAG5/MAD2L1/ANKRD53/DYNC1LI1 \\ \hline
        SMALL MOLECULE CATABOLIC PROCESS & SMALL MOLECULE CATABOLIC PROCESS & 407 & -0.328665401 & -1.587499545 & 2.61E-07 & 0.000128633 & 0.000120288 & 6308 & tags=39\%, list=23\%, signal=31\% & MCCC1/ECI2/BCKDK/ACAA2/AKT2/CDADC1/TDO2/ACSF3/LRP5/PCK2/QDPR/SLC25A12/ADAL/UPP2/APOBEC3H/PTEN/HADH/PGM1/NUDT16/HSD17B4/GLYCTK/ECHS1/SRD5A3/AMDHD1/GLDC/ECI1/BDH2/PHYKPL/IRS2/ACADVL/PON3/ADHFE1/HIBADH/ARG1/ABCD2/NOS3/SDS/HAGH/LONP2/MGAT1/ACAD8/BDH1/ENTPD7/ACADSB/MCCC2/LPIN1/SHMT1/CYP4F11/CPT2/HAO1/HGD/ALDH8A1/ACACB/ALDH1L2/MTHFS/GOT1/PHYH/ECH1/DBT/ILVBL/CEL/SARDH/SULT2A1/AFMID/PAH/MCEE/PDXP/ACAD11/OGDH/DAO/ACADS/INPP5K/UROC1/HAAO/SORD/HPD/NUDT7/PLIN5/GLUL/BCKDHB/IVD/BCKDHA/GPI/LPIN2/ACMSD/HAL/MLYCD/CYP26A1/GK/CRAT/ABHD2/CYP4F2/OTC/SCP2/CDO1/ENTPD8/UPB1/MAT1A/HOGA1/MMAA/CSAD/APOE/ECHDC2/HMGCLL1/ALDH4A1/ALDH7A1/CYP4F12/BCAT2/PON1/ABCB11/ACADL/ACOX1/EHHADH/GPT2/ATP2B4/ALDH6A1/KMO/CYP39A1/HSD17B6/GSTZ1/FTCD/CYP7A1/ALDH2/ETFDH/GCDH/LDHD/ACAT1/HAO2/XDH/AGXT/GOT2/GPT/DCXR/PRODH/NOS2/CYP1A1/ABAT/AASS/FGF23/OAT/AADAT/CYP46A1/CTH/GCK/GADL1/AGXT2/AKR1D1/CYP4F3/PCK1/ALDOB/GLS2/TAT/MFSD2A/HDC/ADH7/SULT1B1/PPM1K/ASPA/ADH4 \\ \hline
        MITOTIC SISTER CHROMATIDSEGREGATION & MITOTIC SISTER CHROMATIDSEGREGATION & 153 & 0.568612573 & 1.992586098 & 5.46E-07 & 0.000243385 & 0.000227596 & 5980 & tags=42\%, list=22\%, signal=33\% & TRIP13/UBE2C/KIF2C/AURKB/CDC20/BUB1B/TTK/KIF18B/DLGAP5/KIFC1/NCAPH/SMC1B/NCAPG/DSCC1/KIF23/KIF4A/NUF2/PSRC1/PLK1/KIF18A/NDC80/PTTG1/CDC6/BUB1/CDCA8/CCNB1/FBXO5/CDT1/RACGAP1/TACC3/PRC1/NEK2/RRS1/KNTC1/NSMCE2/CENPF/NCAPD2/ZWINT/NCAPG2/ESPL1/NUSAP1/UBE2DNL/CENPK/RAN/USP44/CHMP4C/CENPE/XRCC3/MAD2L2/RAD21/NCAPH2/TUBG1/SPDL1/KNSTRN/CDCA5/ANAPC7/INCENP/PCID2/NUP62/SMC4/PINX1/SPAG5/MAD2L1/ANKRD53/DYNC1LI1 \\ \hline
        ENERGY DERIVATION BY OXIDATIONOF ORGANIC COMPOUNDS & ENERGY DERIVATION BY OXIDATIONOF ORGANIC COMPOUNDS & 256 & -0.365814922 & -1.719204661 & 5.92E-07 & 0.000243385 & 0.000227596 & 7723 & tags=43\%, list=28\%, signal=32\% & UGP2/NDUFS1/CAT/NDUFA5/NDUFV2/NDUFA2/IDH3A/PDHA1/NDUFC1/COX15/NDUFA3/ETFB/PID1/NDUFS7/IREB2/UQCRC2/DLD/COQ10A/PHKA1/PIK3CA/COX8A/SURF1/NDUFB8/NDUFV1/SIRT3/NDUFA7/COX7B/AKT2/COX6B1/MT-ND4/MT-ND1/SUCLG2/NDUFA9/SLC25A23/COX5A/SLC25A12/NDUFB7/OGDHL/SDHD/PHKB/IDE/IL6ST/PGM1/SDHA/NDUFA4/NDUFAF1/EPM2AIP1/LYRM7/NDUFA8/FH/IRS2/ACADVL/SORBS1/NDUFV3/MT-CYB/PYGM/ACO2/BLOC1S1/NDUFS8/PHKG1/MT-CO3/LEPR/COX5B/UQCR11/NDUFB10/MT-CO2/MT-ND4L/PCDH12/GFPT2/IMMP2L/MT-ND5/PPP1R3B/MT-CO1/ACO1/OGDH/INSR/COQ9/INPP5K/PER2/MT-ND6/GPD1/KL/ENPP1/PINK1/COX4I1/UQCRFS1/NDUFB1/AGL/NNT/IDH2/CBFA2T3/PRKAG2/ETFDH/COX4I2/SLC25A25/POMC/NOS2/PPP1R1A/NDUFA13/ESRRB/GYG2/GCGR/GYS2/GCK/IGF1/CYP1A2/GNMT/PPARGC1A/UQCRFS1P1/G6PC/NR4A3 \\ \hline
        SISTER CHROMATID SEGREGATION & SISTER CHROMATID SEGREGATION & 183 & 0.523807116 & 1.867118634 & 1.26E-06 & 0.00044645 & 0.000417488 & 5980 & tags=38\%, list=22\%, signal=30\% & TRIP13/UBE2C/KIF2C/AURKB/CDC20/BUB1B/TTK/KIF18B/DLGAP5/KIFC1/NCAPH/SMC1B/NCAPG/ESCO2/DSCC1/KIF23/KIF4A/NUF2/PSRC1/PLK1/KIF18A/NDC80/PTTG1/CDC6/BUB1/CDCA8/CCNB1/TOP2A/FBXO5/CDT1/RACGAP1/TACC3/PRC1/NEK2/RRS1/KNTC1/NSMCE2/CENPF/NCAPD2/MAPK15/ZWINT/NCAPG2/ESPL1/NUSAP1/UBE2DNL/CENPK/RAN/FEN1/USP44/CHMP4C/CENPE/XRCC3/MAD2L2/RAD21/NCAPH2/TUBG1/SPDL1/KNSTRN/CDCA5/ANAPC7/INCENP/PCID2/RMI2/NUP62/SMC4/PINX1/SPAG5/MAD2L1/ANKRD53/DYNC1LI1 \\ \hline
        FIBRINOLYSIS & FIBRINOLYSIS & 25 & -0.737519973 & -2.297650374 & 1.28E-06 & 0.00044645 & 0.000417488 & 3819 & tags=64\%, list=14\%, signal=55\% & APOH/SERPINF2/PLG/THBD/GP1BA/SERPING1/PLAT/THBS1/F12/FGG/HRG/FGB/FGA/KLKB1/F11/KRT1 \\ \hline
        EAR MORPHOGENESIS & EAR MORPHOGENESIS & 98 & 0.61473248 & 2.060980311 & 1.36E-06 & 0.00044645 & 0.000417488 & 5021 & tags=46\%, list=18\%, signal=38\% & DLX6/COL2A1/MYO3A/WNT3A/USH1C/DLX5/GJB6/HMX3/POU3F4/NOG/MYO3B/USH1G/HMX2/EYA1/OSR2/COL11A1/CTHRC1/PTK7/ROR2/LHFPL5/TMIE/TPRN/SOX9/PAX8/GBX2/SIX4/FZD2/HOXA2/SIX1/HOXA1/TBX18/KCNQ4/WNT5A/SLC44A4/ATP8A2/TFAP2A/FZD6/OTX1/TWIST1/LRIG3/CHD7/PDZD7/OSR1/SIX2/DVL2 \\ \hline
        MEIOTIC CELL CYCLE PROCESS & MEIOTIC CELL CYCLE PROCESS & 156 & 0.549059641 & 1.930871165 & 1.62E-06 & 0.000498826 & 0.000466466 & 4365 & tags=35\%, list=16\%, signal=29\% & TEX15/BRDT/FMN2/EREG/SYCE1/MEI4/CYP26B1/PSMA8/TEX19/TRIP13/CDC20/BUB1B/TTK/RAD51/MAEL/RAD54L/NUF2/CDC25A/HSF2BP/PLK1/FBXO43/KIF18A/PTTG1/PSMC3IP/RAD51AP1/CKS2/BUB1/PRDM9/TOP2A/FBXO5/C11orf80/CDC25C/CCNB2/FANCD2/EME1/TUBB8/NCAPD2/LIF/CCNE1/STRA8/CCNE2/MAPK15/HUS1B/ESPL1/P3H4/TDRD9/WNT5A/MSH4/RAD21/NCAPH2/TUBG1/OVOL1/CDC25B/RAD54B \\ \hline
        EPIDERMIS DEVELOPMENT & EPIDERMIS DEVELOPMENT & 317 & 0.458191202 & 1.692053196 & 1.91E-06 & 0.000555365 & 0.000519337 & 4783 & tags=31\%, list=17\%, signal=26\% & ESRP1/PITX2/S100A7/RBP2/KLK13/KRT20/KRTAP4-1/DSG3/GAL/KRT4/EREG/KRT79/CASP14/FOXN1/SFN/CALML5/USH1C/OVOL2/PKP3/KRT13/HOXB13/KLK7/CYP26B1/DSC3/KRT34/ABCA12/LIPM/EVPL/PTHLH/KRT19/KRT5/KRT23/TRIM16/KRTAP5-7/KRT2/POU3F2/KRTAP1-1/SPRR2D/CTSV/KRTAP5-5/KRT17/COL7A1/ETV4/FERMT1/SPRR1B/OVOL3/KRT80/MCOLN3/EZH2/LHFPL5/FABP5/ZBED2/KRT6C/DSC2/SOSTDC1/DSG2/FOXQ1/TPRN/SPRR2E/NME2/CD109/SOX9/VDR/BMP4/KRT39/FOXE1/KLK14/DSG4/FLG/POU3F1/ADAM9/LRP4/SPRR1A/TFDP1/WNT5A/SLC44A4/KRT15/CST6/SPRR3/KRT12/HDAC2/KRTAP5-1/SOX21/FZD6/GRHL2/AKR1C3/YBX1/OVOL1/HRNR/KRT8/GORAB/DSC1/KRT83/DKK4/PDZD7/EVPLL/SHARPIN \\ \hline
        FATTY ACID METABOLIC PROCESS & FATTY ACID METABOLIC PROCESS & 362 & -0.324259746 & -1.586311112 & 2.58E-06 & 0.000673514 & 0.000629821 & 6942 & tags=40\%, list=25\%, signal=31\% & AASDH/PDP2/HACL1/PLA2G4C/DLD/AUH/PLA2G15/MECR/ACSL5/FAAH/ALDH3A2/ERLIN1/TNFRSF1A/ACAA1/WDTC1/ACADM/ACOT2/GSTA1/ECI2/PLP1/FASN/ACAA2/AKT2/ACSF3/PCK2/LIPC/ZADH2/ALOX15/PDK2/HADH/SIRT1/NCOR1/HSD17B4/ECHS1/ANGPTL3/ACSM2B/ECI1/BDH2/IRS2/ACADVL/PON3/ACSBG1/ABHD5/ABCD2/PDPR/SLC27A3/APOC2/ACSM5/LONP2/ACADSB/LPIN1/CYP4F11/CPT2/HAO1/ACSM3/MLXIPL/ACACB/LIPG/ACOT6/PHYH/ECH1/ACSF2/ILVBL/PTGS2/CEL/APOC1/MCEE/INSIG1/ACOT12/ACAD11/CD36/APOA1/ACADS/PTGIS/PER2/CYP2C8/ATP6V1B1/NUDT7/PLIN5/IVD/ACSM2A/LPIN2/PDK4/MLYCD/CRAT/ABHD2/CYP4F2/SCP2/BAAT/ALKBH7/ACSL1/MMAA/HPGDS/RGN/CYP2C18/ECHDC2/CYP4F12/EDN2/PON1/ABCB11/ACADL/ACOX1/FAAH2/NAAA/EHHADH/DGAT2/TH/APOC3/SLC27A5/CYP3A4/EPHX2/APOA5/GSTZ1/CYP7A1/PRKAG2/ETFDH/CYP2U1/GCDH/C3/ACAT1/SLC27A1/GSTM1/HAO2/CBR4/CYP1A1/GSTM2/TYRP1/CYP2A6/CYP2C9/CYP4F3/PCK1/CYP2E1/CYP4V2/GGT5/AVPR1A/CYP1A2/MFSD2A/PPARGC1A/TECRL/CYP2B6/ADH7/NR4A3/CYP2A7/ADH4/CYP2A13/CYP2G1P \\ \hline
        MEIOSIS I CELL CYCLE PROCESS & MEIOSIS I CELL CYCLE PROCESS & 102 & 0.582504338 & 1.962162045 & 2.59E-06 & 0.000673514 & 0.000629821 & 3698 & tags=33\%, list=13\%, signal=29\% & TEX15/BRDT/FMN2/SYCE1/MEI4/PSMA8/TEX19/TRIP13/RAD51/MAEL/RAD54L/CDC25A/HSF2BP/PLK1/PTTG1/PSMC3IP/RAD51AP1/CKS2/PRDM9/TOP2A/FBXO5/C11orf80/CDC25C/CCNB2/FANCD2/EME1/CCNE1/CCNE2/MAPK15/ESPL1/P3H4/TDRD9/MSH4/RAD21 \\ \hline
        INNER EAR MORPHOGENESIS & INNER EAR MORPHOGENESIS & 78 & 0.626467809 & 2.029643558 & 2.84E-06 & 0.000699948 & 0.000654541 & 4742 & tags=46\%, list=17\%, signal=38\% & DLX6/COL2A1/MYO3A/WNT3A/USH1C/DLX5/HMX3/POU3F4/MYO3B/USH1G/HMX2/COL11A1/CTHRC1/PTK7/ROR2/LHFPL5/TMIE/TPRN/SOX9/PAX8/GBX2/SIX4/FZD2/SIX1/HOXA1/TBX18/KCNQ4/WNT5A/SLC44A4/ATP8A2/TFAP2A/FZD6/OTX1/LRIG3/CHD7/PDZD7 \\ \hline
        DOUBLE STRAND BREAK REPAIR & DOUBLE STRAND BREAK REPAIR & 222 & 0.484649424 & 1.755521512 & 4.75E-06 & 0.001117087 & 0.001044618 & 7943 & tags=42\%, list=29\%, signal=30\% & TEX15/HMGA2/FMN2/DNTT/TRIP13/EYA1/ESCO2/RAD51/MCM2/AUNIP/RAD54L/XRCC2/RECQL4/HSF2BP/FOXM1/RAD51AP1/BLM/MCM3/MCM4/PRDM9/MCM6/BARD1/POLQ/CDC7/PARPBP/MMS22L/TONSL/FANCD2/MCM7/GINS4/EME1/RPA4/NSMCE2/CHEK1/MCM8/HUS1B/MCM5/FANCB/CDC45/BRCA1/FEN1/DCLRE1C/XRCC3/MAD2L2/RAD21/HMGB2/MSH2/CHEK2/TWIST1/RAD54B/PRKDC/OGG1/MCMDC2/CDCA5/POLA1/RMI2/TIMELESS/TDP2/PSMD14/SFR1/DEK/UBQLN4/DCLRE1B/NHEJ1/RBBP8/HSF1/TDP1/FIGNL1/RNF8/KDM1A/AP5Z1/XRCC4/XRCC5/UBE2V2/RAD51AP2/DDX1/RAD51B/NABP2/DNA2/SMARCAL1/RAD51D/UBR5/DDX11/ACTR5/MDC1/WRN/PAXIP1/GINS2/BRCA2/FUS/SFPQ/POLB/PRPF19 \\ \hline
        PROTEIN ACTIVATION CASCADE & PROTEIN ACTIVATION CASCADE & 26 & -0.714471062 & -2.21978312 & 6.08E-06 & 0.001336809 & 0.001250087 & 4178 & tags=69\%, list=15\%, signal=59\% & F7/SERPINC1/APOH/GP1BA/SERPING1/F10/F8/A2M/F12/F9/KNG1/F13A1/FGG/VWF/FGB/FGA/KLKB1/F11 \\ \hline
        OLEFINIC COMPOUND METABOLICPROCESS & OLEFINIC COMPOUND METABOLICPROCESS & 112 & -0.459481238 & -1.911820145 & 6.28E-06 & 0.001336809 & 0.001250087 & 2879 & tags=29\%, list=10\%, signal=27\% & CYP4F2/SCP2/ACSL1/HPGDS/CYP2C18/CYP4F12/ACOX1/FAAH2/RDH13/SRD5A2/EPHX2/SRD5A1/BCO2/CYP2U1/CYP17A1/ALDH1A2/BCO1/CYP1A1/GSTM2/CYP2A6/BMP5/CYP2C9/CYP46A1/CYP4F3/CYP2E1/CYP1A2/PPARGC1A/CYP2B6/CYP2A7/CACNA1H/WNT4/CYP2A13/CYP2G1P \\ \hline
        MICROTUBULE CYTOSKELETONORGANIZATION INVOLVED IN MITOSIS & MICROTUBULE CYTOSKELETONORGANIZATION INVOLVED IN MITOSIS & 134 & 0.533793863 & 1.852160848 & 6.50E-06 & 0.001336809 & 0.001250087 & 4484 & tags=31\%, list=16\%, signal=26\% & EFHC2/MYBL2/MISP/SAPCD2/AURKB/CDC20/TTK/DLGAP5/KIFC1/CENPA/SPC25/KIF23/KIF4A/TPX2/NUF2/PSRC1/PLK1/NDC80/CCNB1/RACGAP1/WDR62/TACC3/PRC1/NEK2/STMN1/GPSM2/ESPL1/NUSAP1/RAN/HSPA1A/KIF11/CHMP4C/CENPE/HSPA1B/KIFC2/STIL/TUBG1/CHEK2/MZT1/SPDL1/CENPH/BORA \\ \hline
        DNA REPLICATION & DNA REPLICATION & 267 & 0.464120145 & 1.696895937 & 6.98E-06 & 0.001378024 & 0.001288628 & 7994 & tags=44\%, list=29\%, signal=31\% & MCIDAS/EREG/MCM10/GINS1/ESCO2/RAD51/MCM2/TICRR/CLSPN/HMGA1/TRAIP/DSCC1/RECQL4/ORC1/WDHD1/ORC6/CDK1/CDC6/AICDA/BLM/S100A11/MCM3/MCM4/FBXO5/MCM6/EXO1/CHAF1B/CDT1/BARD1/POLQ/CDC7/MMS22L/DBF4/RRM2/TOP1MT/TONSL/MCM7/GINS4/EME1/RPA4/RNASEH2A/CCNE1/CACYBP/CHEK1/STRA8/MCM8/CCNE2/DTL/MCM5/E2F7/RFC4/CDC45/BRCA1/FEN1/PCNA/PRIM1/E2F8/DTD1/GMNN/PRIM2/POLD1/DBF4B/CHEK2/EHMT2/NAP1L1/PIF1/CDK2/FAM111B/MCMDC2/ATAD5/POLA1/GINS3/RMI2/RHNO1/TIMELESS/CHAF1A/TIPIN/ENPP7/ALYREF/NASP/RBBP8/CDK2AP1/ING5/CHTF18/CCDC88A/SSRP1/UCN/RFC5/DNAJC2/GLI1/POLA2/GTPBP4/THOC1/DNA2/EGF/RRM1/SET/SMARCAL1/DONSON/DDX11/SSBP1/MGME1/RFC3/SLFN11/SUPT16H/WRN/POLE4/LIG1/POLG2/RFC2/KIN/TOPBP1/RAC1/GINS2/BRCA2/POLB/ORC4 \\ \hline
        ALPHA AMINO ACID CATABOLICPROCESS & ALPHA AMINO ACID CATABOLICPROCESS & 82 & -0.498948288 & -1.99729808 & 7.65E-06 & 0.001451511 & 0.001357348 & 5366 & tags=55\%, list=19\%, signal=44\% & GLDC/PHYKPL/ADHFE1/ARG1/NOS3/SDS/ACADSB/SHMT1/HGD/ALDH8A1/GOT1/SARDH/AFMID/PAH/OGDH/DAO/HAAO/HPD/GLUL/ACMSD/OTC/CDO1/MAT1A/HOGA1/CSAD/ALDH4A1/ALDH7A1/GPT2/ATP2B4/KMO/GSTZ1/GCDH/ACAT1/AGXT/GOT2/GPT/PRODH/NOS2/AASS/OAT/AADAT/AGXT2/GLS2/TAT/ASPA \\ \hline
        RIBONUCLEOPROTEIN COMPLEXBIOGENESIS & RIBONUCLEOPROTEIN COMPLEXBIOGENESIS & 424 & 0.418993057 & 1.574908573 & 1.00E-05 & 0.001830959 & 0.00171218 & 10706 & tags=58\%, list=39\%, signal=36\% & RPL10L/RNVU1-3/PWP2/BOP1/CELF3/FBLL1/DCAF13/CELF4/SRSF12/SMN2/RPLP0P6/EIF3E/NLE1/RRS1/EIF3H/NPM3/RAN/PAK1IP1/RRP9/VCX/PUF60/GEMIN2/RPP40/SNRPD1/NPM1/EXOSC4/RPS15/HSP90AB1/RIOK1/SNRPB/SNRPC/LYAR/RUVBL1/BRIX1/NIFK/MTERF3/PRKDC/NOP58/RPS7/NOP56/CHD7/AGO2/SNRPG/DKC1/SRPK1/RPL7/RPS8/RPF2/DHX37/RPL27/RPS9/BYSL/WDR12/TAF9/EIF3D/HSP90AA1/AATF/UTP23/MRTO4/WDR3/SF3A2/RPL23A/EXOSC3/SNRPD3/LTV1/METTL5/UTP18/PRPF3/SRSF9/SNRPF/PTBP2/NOP16/REXO4/CPSF6/WDR77/ERI1/WDR46/HEATR1/ZNHIT6/RPL14/ISG20L2/RPL5/EIF6/NSUN5/RRP12/LSM2/RRP15/RPSA/RPL6/NHP2/NOC2L/PIH1D2/WDR75/NVL/RPS6/PES1/CELF5/GAR1/XRCC5/EMG1/SNRPE/DDX27/UTP6/GCFC2/TRMT112/DENR/DDX1/POP5/RPS27/EIF3B/GTPBP4/PA2G4/MRPL10/RPL24/ESF1/ZNHIT3/DDX31/PTGES3/EIF2S2/TGS1/ISY1/RPF1/SMN1/GNL2/LSM4/UTP14A/NIP7/DDX52/GEMIN6/MAK16/RPL35A/RPS14/RRP36/NOL11/RPUSD3/RPL10A/DDX51/EIF3M/GTF3A/RRP1/PRPF39/NOC4L/CD2BP2/RPS10/EXOSC2/NOP2/PRPF19/RPS21/USP39/PRMT5/WDR43/NGDN/UTP20/DDX20/RPP25/RPLP0/EXOSC5/DHX9/FBL/DDX54/TRMT61B/CUL4A/NOP10/NSUN4/DDX10/ERAL1/EIF4A3/RPS24/NAT10/WDR74/EIF2D/PRPF6/XRN2/NOB1/RNVU1-6/POLR2D/RUVBL2/RPL38/RPL10/ZCCHC4/LUC7L3/MRPL1/RBMX/RPP38/COIL/ERCC2/SURF6/ABT1/RSL1D1/RPP30/MRM1/SNRNP200/PWP1/MYBBP1A/EXOSC1/RPL7L1/NOL6/STRAP/EXOSC10/SRSF1/XPO1/SRFBP1/NUFIP1/EBNA1BP2/LSG1/SF3A3/RRP7A/SRPK3/EXOSC7/URB2/RPL7A/SART1/SART3/SFSWAP/DDX18/RPS5/C1QBP/RPS16/DROSHA/PRPF18/RPL26L1/ERI3/METTL17/DDX56/TXNL4A/EIF3CL/CRNKL1/EIF2A/RSL24D1/NOL10/PDCD11/FCF1/DIMT1/POP7/IMP4/GEMIN8/SUV39H1/RPS17/SF3B1/GEMIN7/LAS1L/TEX10/RPS25/RPL35/RPS2/RPL11 \\ \hline
        EMBRYONIC SKELETAL SYSTEMMORPHOGENESIS & EMBRYONIC SKELETAL SYSTEMMORPHOGENESIS & 85 & 0.588327427 & 1.930915022 & 1.11E-05 & 0.001963266 & 0.001835904 & 4212 & tags=41\%, list=15\%, signal=35\% & COL2A1/HOXA11/DLX2/NOG/ALX1/HOXD10/HOXB9/OSR2/ALX3/SHOX2/COL11A1/HOXA6/HOXD4/FLVCR1/PAX5/DSCAML1/MDFI/HOXB7/BMP4/IRX5/SIX4/PDGFRA/HOXA2/MMP16/SIX1/HOXA1/MTHFD1L/HOXB8/TFAP2A/CHST11/GRHL2/MMP14/SLC39A1/HOXA9/TWIST1 \\ \hline
        REGULATION OF CHROMOSOMESEGREGATION & REGULATION OF CHROMOSOMESEGREGATION & 81 & 0.593467266 & 1.939677288 & 1.25E-05 & 0.002131686 & 0.001993399 & 5023 & tags=43\%, list=18\%, signal=35\% & TRIP13/UBE2C/KIF2C/AURKB/CDC20/BUB1B/TTK/DLGAP5/PLK1/NDC80/PTTG1/CDC6/BUB1/CCNB1/FBXO5/CDT1/TACC3/KNTC1/NSMCE2/CENPF/MAPK15/MKI67/ZWINT/ESPL1/UBE2DNL/RCC2/USP44/CENPE/XRCC3/MAD2L2/RAD21/SPDL1/ANAPC7/PCID2/RMI2 \\ \hline
        EPOXYGENASE P450 PATHWAY & EPOXYGENASE P450 PATHWAY & 19 & -0.77821813 & -2.231365776 & 1.31E-05 & 0.002148471 & 0.002009094 & 3351 & tags=74\%, list=12\%, signal=65\% & CYP2C8/CYP4F2/CYP2C18/CYP4F12/EPHX2/CYP1A1/CYP2A6/CYP2C9/CYP2E1/CYP1A2/CYP2B6/CYP2A7/CYP2A13/CYP2G1P \\ \hline
        SPINDLE ORGANIZATION & SPINDLE ORGANIZATION & 170 & 0.50835111 & 1.799674951 & 1.44E-05 & 0.002292142 & 0.002143445 & 7066 & tags=42\%, list=26\%, signal=31\% & EFHC2/MYBL2/MISP/AURKB/CDC20/TTK/DLGAP5/KIFC1/SPC25/AUNIP/KIF23/KIF4A/TPX2/NUF2/PSRC1/PLK1/NDC80/CCNB1/FBXO5/RACGAP1/WDR62/CCNB2/TACC3/PRC1/NEK2/TUBB8/STMN1/GPSM2/MAPK15/ESPL1/RAN/HSPA1A/KIF11/CHMP4C/CENPE/HSPA1B/KIFC2/STIL/TRIM36/TUBG1/HAUS1/CHEK2/GOLGA2P5/MZT1/CENPH/BORA/KNSTRN/HAUS5/HAUS6/RCC1/INCENP/TUBB/EFHC1/NUP62/RGS14/AURKA/RAE1/SPAG5/ASPM/ANKRD53/LZTS2/NUDC/SAC3D1/CEP72/CENPJ/KPNB1/CKAP5/GOLGA8B/DRG1/CCSAP/HAUS8 \\ \hline
        DNA DEPENDENT DNA REPLICATION & DNA DEPENDENT DNA REPLICATION & 150 & 0.529312407 & 1.849626085 & 2.12E-05 & 0.00327255 & 0.003060252 & 7994 & tags=49\%, list=29\%, signal=35\% & MCM10/GINS1/RAD51/MCM2/TICRR/HMGA1/TRAIP/DSCC1/RECQL4/ORC1/WDHD1/ORC6/CDC6/AICDA/BLM/MCM3/MCM4/FBXO5/MCM6/CDT1/POLQ/CDC7/MMS22L/DBF4/TONSL/MCM7/GINS4/EME1/RPA4/CCNE1/CCNE2/MCM5/E2F7/RFC4/CDC45/FEN1/PCNA/PRIM1/E2F8/GMNN/PRIM2/POLD1/DBF4B/CHEK2/MCMDC2/POLA1/GINS3/TIMELESS/TIPIN/ALYREF/CDK2AP1/CHTF18/RFC5/POLA2/THOC1/DNA2/SMARCAL1/DONSON/DDX11/SSBP1/MGME1/RFC3/SLFN11/WRN/POLE4/LIG1/POLG2/RFC2/TOPBP1/GINS2/BRCA2/POLB/ORC4 \\ \hline
        MITOTIC SPINDLE ORGANIZATION & MITOTIC SPINDLE ORGANIZATION & 109 & 0.56494661 & 1.917596133 & 2.21E-05 & 0.003298267 & 0.0030843 & 5597 & tags=39\%, list=20\%, signal=31\% & EFHC2/MYBL2/MISP/AURKB/CDC20/TTK/DLGAP5/KIFC1/SPC25/KIF23/KIF4A/TPX2/NUF2/PSRC1/PLK1/NDC80/CCNB1/RACGAP1/WDR62/TACC3/PRC1/NEK2/STMN1/GPSM2/RAN/HSPA1A/KIF11/CHMP4C/CENPE/HSPA1B/KIFC2/STIL/TUBG1/CHEK2/MZT1/CENPH/BORA/RCC1/EFHC1/NUP62/AURKA/RAE1 \\ \hline
        REGULATION OF SYSTEMIC ARTERIALBLOOD PRESSURE BY CIRCULATORYRENIN ANGIOTENSIN & REGULATION OF SYSTEMIC ARTERIALBLOOD PRESSURE BY CIRCULATORYRENIN ANGIOTENSIN & 16 & -0.78572366 & -2.163236926 & 2.78E-05 & 0.003946793 & 0.003690755 & 470 & tags=31\%, list=2\%, signal=31\% & ENPEP/CPA3/REN/CTSG/CMA1 \\ \hline
        RIBOSOME BIOGENESIS & RIBOSOME BIOGENESIS & 288 & 0.442095724 & 1.623328101 & 2.88E-05 & 0.003946793 & 0.003690755 & 10706 & tags=60\%, list=39\%, signal=37\% & RPL10L/PWP2/BOP1/FBLL1/DCAF13/RPLP0P6/NLE1/RRS1/NPM3/RAN/PAK1IP1/RRP9/VCX/RPP40/NPM1/EXOSC4/RPS15/RIOK1/LYAR/BRIX1/NIFK/MTERF3/PRKDC/NOP58/RPS7/NOP56/CHD7/DKC1/RPL7/RPS8/RPF2/DHX37/RPL27/RPS9/BYSL/WDR12/AATF/UTP23/MRTO4/WDR3/RPL23A/EXOSC3/LTV1/METTL5/UTP18/NOP16/REXO4/ERI1/WDR46/HEATR1/ZNHIT6/RPL14/ISG20L2/RPL5/EIF6/NSUN5/RRP12/RRP15/RPSA/RPL6/NHP2/NOC2L/PIH1D2/WDR75/NVL/RPS6/PES1/GAR1/XRCC5/EMG1/DDX27/UTP6/TRMT112/POP5/RPS27/GTPBP4/PA2G4/MRPL10/RPL24/ESF1/ZNHIT3/DDX31/RPF1/GNL2/UTP14A/NIP7/DDX52/MAK16/RPL35A/RPS14/RRP36/NOL11/RPUSD3/RPL10A/DDX51/GTF3A/RRP1/NOC4L/RPS10/EXOSC2/NOP2/RPS21/WDR43/NGDN/UTP20/RPP25/RPLP0/EXOSC5/FBL/DDX54/TRMT61B/CUL4A/NOP10/NSUN4/DDX10/ERAL1/EIF4A3/RPS24/NAT10/WDR74/XRN2/NOB1/RPL38/RPL10/ZCCHC4/MRPL1/RPP38/ERCC2/SURF6/ABT1/RSL1D1/RPP30/MRM1/PWP1/MYBBP1A/EXOSC1/RPL7L1/NOL6/EXOSC10/XPO1/SRFBP1/EBNA1BP2/LSG1/RRP7A/EXOSC7/URB2/RPL7A/SART1/DDX18/RPS5/C1QBP/RPS16/DROSHA/RPL26L1/ERI3/METTL17/DDX56/EIF2A/RSL24D1/NOL10/PDCD11/FCF1/DIMT1/POP7/IMP4/SUV39H1/RPS17/LAS1L/TEX10/RPS25/RPL35/RPS2/RPL11 \\ \hline
        FATTY ACID BETA OXIDATION & FATTY ACID BETA OXIDATION & 73 & -0.497137538 & -1.962532131 & 2.94E-05 & 0.003946793 & 0.003690755 & 8358 & tags=59\%, list=30\%, signal=41\% & CROT/ACOX2/MTOR/PPARA/CPT1A/HADHB/CPT1C/ETFB/AUH/MECR/ACAA1/ACADM/ECI2/ACAA2/AKT2/HADH/HSD17B4/ECHS1/ECI1/BDH2/IRS2/ACADVL/ABCD2/LONP2/CPT2/ACACB/ECH1/ACAD11/ACADS/PLIN5/IVD/MLYCD/CRAT/SCP2/ECHDC2/ABCB11/ACADL/ACOX1/EHHADH/ETFDH/GCDH/ACAT1/MFSD2A \\ \hline
        NCRNA METABOLIC PROCESS & NCRNA METABOLIC PROCESS & 433 & 0.412799206 & 1.551703974 & 2.96E-05 & 0.003946793 & 0.003690755 & 10719 & tags=54\%, list=39\%, signal=33\% & CT45A10/LIN28B/LIN28A/ERN2/FKBP6/TRIM71/SLFN13/MAEL/PWP2/BOP1/EXD1/FBLL1/DCAF13/SAGE1/PIWIL4/EEF1E1/HENMT1/RRS1/WDR4/NPM3/RAN/XPO5/INTS8/TDRD9/RRP9/SSB/DTD1/RPP40/TRMT6/EXOSC4/RPS15/CSTF2/FARSB/RIOK1/LYAR/NIFK/PUS7/PRKDC/NOP58/RPS7/NOP56/PUS1/CHD7/AGO2/TSEN54/DKC1/POP1/METTL1/RPL7/RPS8/RPF2/TPRKB/DHX37/RPL27/RPS9/BYSL/TARBP1/WDR12/UTP23/MRTO4/WDR3/EXOSC3/TRMT13/METTL5/DALRD3/UTP18/DDX4/TDRD1/REXO4/ADAT2/ERI1/WDR46/HEATR1/ZNHIT6/RPL14/ISG20L2/RPL5/EIF6/TDRKH/NSUN5/RRP12/RRP15/TRMT61A/NHP2/PIH1D2/WDR75/LAGE3/NVL/METTL6/RPS6/PRKRA/PES1/TRMT12/GAR1/PARS2/EMG1/DDX27/CPSF1/UTP6/PNPT1/TRMT112/DDX1/POP5/RPS27/GTPBP4/TSEN15/PA2G4/TRDMT1/ESF1/TRMT10C/CPSF4/ZNHIT3/ZBTB8OS/MAPT/KTI12/RPF1/PIWIL1/THUMPD2/SRRT/TRMT1/UTP14A/DDX52/TYW3/MAK16/RPL35A/RPS14/RPP21/RRP36/NOL11/RPUSD3/RPL10A/DDX51/RRP1/TOE1/TRMU/NOC4L/METTL3/EXOSC2/NOP2/RPS21/WDR43/NGDN/UTP20/QRSL1/RPP25/CDKAL1/YARS2/EXOSC5/FBL/DDX54/TRMT61B/NOP10/HARS2/OSGEPL1/RNF113A/NSUN4/DDX10/EIF4A3/RPS24/NAT10/MYBL1/WDR74/XRN2/NOB1/TSEN2/ELP3/HNRNPA2B1/ZCCHC4/MRPL1/RPP38/ERCC2/TSEN34/ABT1/RSL1D1/RPP30/MRM1/FAM98B/KHSRP/EXOSC1/RPL7L1/NOL6/PTCD1/EXOSC10/SRFBP1/CARS2/EBNA1BP2/FTSJ1/INTS4/DUS4L/RRP7A/EXOSC7/RPL7A/SART1/DDX18/ADAT3/RPS16/DROSHA/AARS2/WARS2/ERI3/METTL4/DDX56/PUSL1/MRPL44/ELP6/TRMT5/TRNT1/INTS7/NOL10/PDCD11/FCF1/DIMT1/POP7/IMP4/SMAD2/ELP4/SUV39H1/USB1/RPS17/INTS9/DPH3/LAS1L/GATC/URM1/SMAD3/TEX10/RPS25/RPL35/RPS2/RPL11/TRIT1/METTL8 \\ \hline
        REGULATION OF ANGIOTENSIN LEVELSIN BLOOD & REGULATION OF ANGIOTENSIN LEVELSIN BLOOD & 11 & -0.841683398 & -2.035415123 & 3.10E-05 & 0.003952352 & 0.003695953 & 470 & tags=45\%, list=2\%, signal=45\% & ENPEP/CPA3/REN/CTSG/CMA1 \\ \hline
        EPIDERMAL CELL DIFFERENTIATION & EPIDERMAL CELL DIFFERENTIATION & 219 & 0.479878376 & 1.732975295 & 3.14E-05 & 0.003952352 & 0.003695953 & 4783 & tags=34\%, list=17\%, signal=28\% & ESRP1/PITX2/S100A7/KLK13/KRT20/KRTAP4-1/DSG3/KRT4/EREG/KRT79/CASP14/FOXN1/SFN/USH1C/OVOL2/PKP3/KRT13/CYP26B1/DSC3/KRT34/ABCA12/LIPM/EVPL/KRT19/KRT5/KRT23/TRIM16/KRTAP5-7/KRT2/KRTAP1-1/SPRR2D/CTSV/KRTAP5-5/KRT17/ETV4/SPRR1B/OVOL3/KRT80/MCOLN3/EZH2/LHFPL5/ZBED2/KRT6C/DSC2/DSG2/TPRN/SPRR2E/NME2/CD109/VDR/BMP4/KRT39/KLK14/DSG4/FLG/POU3F1/ADAM9/SPRR1A/WNT5A/SLC44A4/KRT15/SPRR3/KRT12/HDAC2/KRTAP5-1/GRHL2/AKR1C3/OVOL1/HRNR/KRT8/DSC1/KRT83/PDZD7/SHARPIN \\ \hline
        NCRNA PROCESSING & NCRNA PROCESSING & 361 & 0.426296703 & 1.583841934 & 3.20E-05 & 0.003952352 & 0.003695953 & 10719 & tags=56\%, list=39\%, signal=35\% & CT45A10/LIN28B/LIN28A/PWP2/BOP1/FBLL1/DCAF13/SAGE1/RRS1/WDR4/NPM3/INTS8/RRP9/SSB/RPP40/TRMT6/EXOSC4/RPS15/CSTF2/RIOK1/LYAR/NIFK/PUS7/PRKDC/NOP58/RPS7/NOP56/PUS1/CHD7/AGO2/TSEN54/DKC1/POP1/METTL1/RPL7/RPS8/RPF2/TPRKB/DHX37/RPL27/RPS9/BYSL/TARBP1/WDR12/UTP23/MRTO4/WDR3/EXOSC3/TRMT13/METTL5/UTP18/REXO4/ADAT2/ERI1/WDR46/HEATR1/ZNHIT6/RPL14/ISG20L2/RPL5/EIF6/NSUN5/RRP12/RRP15/TRMT61A/NHP2/PIH1D2/WDR75/LAGE3/NVL/METTL6/RPS6/PRKRA/PES1/TRMT12/GAR1/EMG1/DDX27/CPSF1/UTP6/TRMT112/DDX1/POP5/RPS27/GTPBP4/TSEN15/PA2G4/TRDMT1/ESF1/TRMT10C/CPSF4/ZNHIT3/ZBTB8OS/KTI12/RPF1/THUMPD2/SRRT/TRMT1/UTP14A/DDX52/TYW3/MAK16/RPL35A/RPS14/RPP21/RRP36/NOL11/RPUSD3/RPL10A/DDX51/RRP1/TOE1/TRMU/NOC4L/METTL3/EXOSC2/NOP2/RPS21/WDR43/NGDN/UTP20/RPP25/CDKAL1/EXOSC5/FBL/DDX54/TRMT61B/NOP10/OSGEPL1/RNF113A/NSUN4/DDX10/EIF4A3/RPS24/NAT10/WDR74/XRN2/NOB1/TSEN2/ELP3/HNRNPA2B1/ZCCHC4/MRPL1/RPP38/ERCC2/TSEN34/ABT1/RSL1D1/RPP30/MRM1/FAM98B/EXOSC1/RPL7L1/NOL6/PTCD1/EXOSC10/SRFBP1/EBNA1BP2/FTSJ1/INTS4/DUS4L/RRP7A/EXOSC7/RPL7A/SART1/DDX18/ADAT3/RPS16/DROSHA/AARS2/ERI3/DDX56/PUSL1/MRPL44/ELP6/TRMT5/TRNT1/INTS7/NOL10/PDCD11/FCF1/DIMT1/POP7/IMP4/SMAD2/ELP4/SUV39H1/USB1/RPS17/INTS9/DPH3/LAS1L/URM1/SMAD3/TEX10/RPS25/RPL35/RPS2/RPL11/TRIT1/METTL8 \\ \hline
        REGULATION OF CHROMOSOMESEPARATION & REGULATION OF CHROMOSOMESEPARATION & 68 & 0.61010187 & 1.934000599 & 3.84E-05 & 0.00461987 & 0.004320167 & 3698 & tags=41\%, list=13\%, signal=36\% & TRIP13/UBE2C/AURKB/CDC20/BUB1B/TTK/DLGAP5/PLK1/NDC80/PTTG1/CDC6/BUB1/CCNB1/FBXO5/CDT1/TACC3/KNTC1/NSMCE2/CENPF/MAPK15/ZWINT/ESPL1/UBE2DNL/USP44/CENPE/XRCC3/MAD2L2/RAD21 \\ \hline
        EMBRYONIC ORGAN MORPHOGENESIS & EMBRYONIC ORGAN MORPHOGENESIS & 254 & 0.46450512 & 1.694536918 & 4.16E-05 & 0.004889611 & 0.00457241 & 4298 & tags=30\%, list=16\%, signal=25\% & DLX6/COL2A1/SIX3/MYO3A/WNT3A/USH1C/OVOL2/DLX5/HOXA11/STRA6/GJB6/HMX3/POU3F4/DLX2/NOG/ALX1/MYO3B/HOXD10/USH1G/HOXB9/HMX2/NKX2-5/EYA1/MFAP2/OSR2/ALX3/SHOX2/COL11A1/CTHRC1/HOXA6/PTK7/ROR2/LHFPL5/TMIE/FOLR1/HOXD4/FLVCR1/TPRN/PAX5/FBN2/DSCAML1/MDFI/SOX9/HOXB7/PAX8/GBX2/BMP4/FOXE1/IRX5/SIX4/FZD2/PDGFRA/HOXA2/MMP16/SIX1/HOXA1/TBX18/KCNQ4/WNT5A/SLC44A4/MTHFD1L/ATP8A2/STIL/HOXB8/TFAP2A/MESP1/CHST11/FZD6/GRHL2/MMP14/SLC39A1/OTX1/HOXA9/TWIST1/LRIG3 \\ \hline
        ALPHA AMINO ACID METABOLICPROCESS & ALPHA AMINO ACID METABOLICPROCESS & 174 & -0.37807016 & -1.671022043 & 4.62E-05 & 0.005158395 & 0.004823758 & 5483 & tags=40\%, list=20\%, signal=32\% & MRI1/AMDHD1/GLDC/PHYKPL/ADHFE1/ARG1/NOS3/SDS/ACADSB/SHMT1/HGD/ALDH8A1/MTHFS/GOT1/GFPT2/ILVBL/SARDH/SLC39A8/AFMID/PAH/OGDH/DAO/ASL/UROC1/SEPSECS/HAAO/HPD/ACCS/GLUL/ACMSD/ART4/HAL/OTC/SERINC5/CDO1/BAAT/MAT1A/HOGA1/CSAD/ASS1/MTHFD1/ALDH4A1/ALDH7A1/GPT2/ATP2B4/TH/KMO/IYD/GSTZ1/FTCD/GCDH/ACAT1/AGXT/CPS1/GOT2/GPT/PRODH/NOS2/AASS/GLYATL1/OAT/AADAT/CTH/AGXT2/GLS2/TAT/GNMT/ASPA/TTC36 \\ \hline
        SKIN DEVELOPMENT & SKIN DEVELOPMENT & 279 & 0.45086248 & 1.655399435 & 4.69E-05 & 0.005158395 & 0.004823758 & 4662 & tags=29\%, list=17\%, signal=24\% & S100A7/KLK13/KRT20/KRTAP4-1/DSG3/GAL/KRT4/EREG/KRT79/FRAS1/CASP14/FOXN1/SFN/OVOL2/PKP3/KRT13/CYP26B1/DSC3/KRT34/ABCA12/LIPM/EVPL/KRT19/KRT5/CLDN4/KRT23/TRIM16/KRTAP5-7/GJB3/KRT2/KRTAP1-1/SPRR2D/ALOX12B/CTSV/KRTAP5-5/KRT17/ETV4/FERMT1/SPRR1B/KRT80/ITGB4/ZBED2/KRT6C/DSC2/SOSTDC1/DSG2/FOXQ1/SPRR2E/NME2/CD109/SOX9/VDR/KRT39/FOXE1/STMN1/KLK14/DSG4/FLG/POU3F1/ADAM9/LRP4/SPRR1A/WNT5A/ATP8A2/KRT15/SPRR3/KRT12/HDAC2/KRTAP5-1/SOX21/FZD6/GRHL2/AKR1C3/OVOL1/HRNR/KRT8/GORAB/DSC1/KRT83/DKK4 \\ \hline
        KERATINOCYTE DIFFERENTIATION & KERATINOCYTE DIFFERENTIATION & 169 & 0.502034136 & 1.778134405 & 4.72E-05 & 0.005158395 & 0.004823758 & 4143 & tags=33\%, list=15\%, signal=28\% & S100A7/KLK13/KRT20/KRTAP4-1/DSG3/KRT4/EREG/KRT79/CASP14/FOXN1/SFN/OVOL2/PKP3/KRT13/CYP26B1/DSC3/KRT34/ABCA12/LIPM/EVPL/KRT19/KRT5/KRT23/TRIM16/KRTAP5-7/KRT2/KRTAP1-1/SPRR2D/CTSV/KRTAP5-5/KRT17/ETV4/SPRR1B/KRT80/ZBED2/KRT6C/DSC2/DSG2/SPRR2E/NME2/CD109/VDR/KRT39/KLK14/DSG4/FLG/POU3F1/ADAM9/SPRR1A/WNT5A/KRT15/SPRR3/KRT12/KRTAP5-1/GRHL2/AKR1C3 \\ \hline
        DNA CONFORMATION CHANGE & DNA CONFORMATION CHANGE & 255 & 0.454968161 & 1.661062931 & 4.82E-05 & 0.005158395 & 0.004823758 & 7738 & tags=40\%, list=28\%, signal=29\% & DQX1/HMGA2/TNP1/ERN2/CHD5/HJURP/NCAPH/CENPA/NCAPG/ERCC6L/CENPW/RAD51/MCM2/RAD54L/HMGA1/DSCC1/BANF2/RECQL4/CENPM/AICDA/BLM/CCNB1/MCM3/MCM4/PRDM9/TOP2A/MCM6/OIP5/CENPI/CHAF1B/ASF1B/POLQ/BEND3/SOX9/TOP1MT/MCM7/NCAPD2/MCM8/MCM5/NCAPG2/NUSAP1/RFC4/CENPK/TET1/CENPL/NCAPH2/NPM1/HMGB2/CDKN2A/RUVBL1/CENPQ/SMYD3/CENPH/RAD54B/NAP1L1/CENPO/PIF1/CHD7/MCMDC2/CDCA5/ITGB3BP/DNMT1/SRPK1/INCENP/CHAF1A/DNMT3A/HAT1/SMC4/NASP/HFM1/CHD1L/IPO4/CHTF18/RNF8/DAXX/NOC2L/ANP32B/XRCC5/TRIM28/MIS18A/RFC5/DDX1/BANF1/CENPV/ASF1A/DNA2/SET/PPHLN1/SMC2/RPS27A/SMARCAL1/DDX11/DDX12P/SSBP1/PIWIL1/RFC3/MNAT1/WRN/GTF2H1/RBX1/RFC2 \\ \hline
        COMPLEMENT ACTIVATION LECTINPATHWAY & COMPLEMENT ACTIVATION LECTINPATHWAY & 12 & -0.836052345 & -2.128989359 & 5.01E-05 & 0.005158395 & 0.004823758 & 4170 & tags=83\%, list=15\%, signal=71\% & MBL2/MASP2/SERPING1/MASP1/A2M/MFAP4/COLEC10/FCN3/KRT1/FCN2 \\ \hline
        APPENDAGE DEVELOPMENT & APPENDAGE DEVELOPMENT & 154 & 0.513675487 & 1.802351933 & 5.02E-05 & 0.005158395 & 0.004823758 & 5040 & tags=34\%, list=18\%, signal=28\% & DLX6/PITX2/HOXD13/COL2A1/SP8/FRAS1/FOXN1/TBX4/DLX5/HOXA11/CYP26B1/SALL4/NOG/HOXD10/KREMEN2/OSR2/ALX3/SHOX2/SOX4/ROR2/SCX/ITGB4/FMN1/FLVCR1/AFF3/FBN2/GPC3/SOX9/BMP4/SLC7A11/GDF5/LRP4/WNT5A/LEF1/TFAP2A/HDAC2/BAK1/IFT80/CHST11/FZD6/GRHL2/SLC39A1/SFRP2/HOXA9/TWIST1/CHD7/MEOX2/OSR1/IFT52/TBX5/PITX1/WNT7A \\ \hline
        REGULATION OF TRIGLYCERIDEBIOSYNTHETIC PROCESS & REGULATION OF TRIGLYCERIDEBIOSYNTHETIC PROCESS & 18 & -0.741264152 & -2.0969139 & 5.16E-05 & 0.005201501 & 0.004864067 & 4880 & tags=61\%, list=18\%, signal=50\% & THRSP/FBXW7/LDLR/PLIN5/RGN/DGAT2/C3/SLC27A1/GPLD1/MFSD2A/SIK1 \\ \hline
        COMPLEMENT ACTIVATION & COMPLEMENT ACTIVATION & 157 & -0.387945137 & -1.716423229 & 5.28E-05 & 0.005213256 & 0.004875059 & 4170 & tags=39\%, list=15\%, signal=33\% & MBL2/IGHV4-4/IGHV3-23/IGHV3-11/IGHV3-64/IGKV5-2/IGLV1-44/CLU/IGHV1-45/IGKV1D-12/APCS/IGHV3-74/VTN/C1RL/IGHV3-49/IGLV3-19/MASP2/IGHV3-21/SERPING1/CFH/IGLC7/CFHR2/MASP1/RGCC/C5/C4BPB/CD5L/IGHG1/C4A/A2M/CFHR1/IGHA2/IGLV2-14/CFP/CFB/IGLV1-51/C1S/C3/C8B/IGLV1-40/MFAP4/CFI/IGHV2-70/IGKV2D-30/IGLC2/C4BPA/C1R/IGHA1/C7/CFHR5/IGKV1-12/C9/IGKV1D-39/C8A/IGLC6/C6/CFHR4/COLEC10/FCN3/KRT1/FCN2 \\ \hline
        DNA RECOMBINATION & DNA RECOMBINATION & 251 & 0.450882818 & 1.645181936 & 5.85E-05 & 0.00566044 & 0.005293234 & 6723 & tags=35\%, list=24\%, signal=27\% & TEX15/MEI4/TEX19/TRIP13/RAD51/MCM2/AUNIP/RAD54L/XRCC2/BATF/RECQL4/HSF2BP/EID3/PSMC3IP/RAD51AP1/BLM/MCM3/MCM4/PRDM9/TOP2A/MCM6/EXO1/KPNA2/C11orf80/POLQ/CDC7/PARPBP/TNFSF4/MMS22L/TONSL/FANCD2/TGFB1/MCM7/GINS4/EME1/RPA4/NSMCE2/CHEK1/MCM8/HUS1B/MCM5/FANCB/CDC45/BRCA1/FEN1/TCF3/DCLRE1C/MSH4/XRCC3/MAD2L2/RAD21/LEF1/HMGB2/ACTL6A/RUVBL1/MSH2/INO80C/HSPD1/RAD54B/PRKDC/PIF1/MCMDC2/UNG/TPRKB/RMI2/RHNO1/TIMELESS/PSMD14/SFR1/ALYREF/EXOSC3/UBQLN4/NONO/HFM1/CLCF1/RBBP8/MND1/FIGNL1/IL27RA/RNF8/KDM1A/AP5Z1/PRDM7/XRCC4/XRCC5/TCF7/RAD51AP2/RAD51B/NABP2 \\ \hline
        BLOOD COAGULATION INTRINSICPATHWAY & BLOOD COAGULATION INTRINSICPATHWAY & 16 & -0.772088036 & -2.125695629 & 6.03E-05 & 0.005720931 & 0.0053498 & 3879 & tags=75\%, list=14\%, signal=65\% & SERPINC1/APOH/GP1BA/SERPING1/F8/A2M/F12/F9/KNG1/VWF/KLKB1/F11 \\ \hline
        METAPHASE ANAPHASE TRANSITION OFCELL CYCLE & METAPHASE ANAPHASE TRANSITION OFCELL CYCLE & 63 & 0.620443143 & 1.94071749 & 6.37E-05 & 0.005933245 & 0.00554834 & 3698 & tags=43\%, list=13\%, signal=37\% & TRIP13/UBE2C/AURKB/CDC20/BUB1B/TTK/DLGAP5/PLK1/NDC80/CDC6/BUB1/CCNB1/FBXO5/CDT1/TACC3/KNTC1/NSMCE2/CENPF/MAPK15/ZWINT/ESPL1/UBE2DNL/USP44/CENPE/XRCC3/MAD2L2/RAD21 \\ \hline
        LIPID OXIDATION & LIPID OXIDATION & 108 & -0.426291268 & -1.772756534 & 6.95E-05 & 0.0061916 & 0.005789935 & 7494 & tags=53\%, list=27\%, signal=39\% & CPT1A/ADIPOR2/HADHB/CPT1C/ETFB/PECR/HACL1/AUH/MECR/ALDH3A2/ACAA1/ACADM/ECI2/ACAA2/AKT2/ALOX15/HADH/HSD17B4/ECHS1/ECI1/BDH2/IRS2/ACADVL/ABCD2/LONP2/CPT2/HAO1/ACACB/PHYH/ECH1/ILVBL/APOD/ACAD11/ACADS/PLIN5/IVD/PDK4/MLYCD/CRAT/SCP2/ECHDC2/ABCB11/ACADL/ACOX1/EHHADH/DGAT2/PRKAG2/ETFDH/GCDH/ACAT1/HAO2/CYP4V2/MFSD2A/PPARGC1A/ADH7/NR4A3/ADH4 \\ \hline
        MALE GAMETE GENERATION & MALE GAMETE GENERATION & 430 & 0.406758703 & 1.529900318 & 6.98E-05 & 0.0061916 & 0.005789935 & 6218 & tags=28\%, list=22\%, signal=22\% & TEX15/RNF17/NR0B1/SPATA31D1/BRDT/PAEP/TNP1/TDRD5/GTSF1/RPL10L/SSTR3/DUSP13/FOXJ1/ADAM18/MEI4/HOXA11/SLC26A3/CYP26B1/PSMA8/FAM9A/TEX19/SPATA31C2/TRIP13/CHD5/FKBP6/PLA2G3/PTCHD3/GGT3P/SSTR2/CABYR/EIF5A2/KIFC1/GJB3/SOHLH2/GGT1/RIMBP3C/RPL39L/RSPH1/MAEL/DPY19L2P2/SPOCD1/HSF2BP/ROPN1/KIF18A/OSBP2/PTTG1/CLDN11/GGT2/OCA2/PMFBP1/CCNB1/PRDM9/PIWIL4/ASF1B/PAX5/RACGAP1/CDC25C/SPINK1/NEURL1/SOX9/ETV5/GGNBP1/SOHLH1/ACSBG2/STRA8/MCM8/ZFP41/TAF4B/WIPF3/TTC26/SLC26A6/ZNF296/TDRD9/ROPN1L/MSH4/SPAG4/VCX/HMGB2/GAL3ST1/RUVBL1/E2F1/INSL3/HOXA9/OVOL1/FANCG/TDRD6/SPATA24/RGS2/SRPK1/DEFB1/TYRO3/ELL3/NPHP1/MORN2/SPATC1L/SNRPA1/HSF2/DPY19L2/PYGO2/NUP62/SPDYA/TTLL1/SOX30/DNMT3A/NDC1/SPEF2/DDX4/NANOS3/TDRD1/MORC1/CCDC136/CEP131/CNR1/DYNLL1/TDRKH/HSPB11/FIGNL1/RNF8/NDRG3/MAST2/ATAT1 \\ \hline
        REGULATION OF LIPASE ACTIVITY & REGULATION OF LIPASE ACTIVITY & 90 & -0.455711977 & -1.846148061 & 7.02E-05 & 0.0061916 & 0.005789935 & 6055 & tags=44\%, list=22\%, signal=35\% & PDGFRB/TXK/LIPC/RASGRP4/CCL5/ANGPTL3/GNAQ/EDNRA/ABHD5/FLT1/APOC2/NTRK2/ARHGAP6/APOC1/APOH/APOA1/LMF1/PLIN5/ITK/FURIN/NTRK3/ANG/MIR590/APOC3/APOA5/ANXA8/EGFR/ANGPTL4/PCSK6/PNLIP/GPIHBP1/HTR2A/KIT/SELE/NMUR1/NTF3/AVPR1A/ADRA1A/ESR1/HTR2B \\ \hline
        REGULATION OF SYSTEMIC ARTERIALBLOOD PRESSURE BY RENINANGIOTENSIN & REGULATION OF SYSTEMIC ARTERIALBLOOD PRESSURE BY RENINANGIOTENSIN & 20 & -0.716612849 & -2.086884821 & 7.36E-05 & 0.006375467 & 0.005961875 & 470 & tags=25\%, list=2\%, signal=25\% & ENPEP/CPA3/REN/CTSG/CMA1 \\ \hline
        CHROMOSOME SEPARATION & CHROMOSOME SEPARATION & 89 & 0.556470518 & 1.834967412 & 7.72E-05 & 0.006571378 & 0.006145077 & 3718 & tags=36\%, list=13\%, signal=31\% & TRIP13/UBE2C/AURKB/CDC20/BUB1B/TTK/DLGAP5/PLK1/NDC80/PTTG1/CDC6/BUB1/CCNB1/TOP2A/FBXO5/CDT1/TACC3/EME1/KNTC1/NSMCE2/CENPF/MAPK15/ZWINT/ESPL1/UBE2DNL/USP44/MSH4/CENPE/XRCC3/MAD2L2/RAD21/NCAPH2 \\ \hline
        EMBRYONIC ORGAN DEVELOPMENT & EMBRYONIC ORGAN DEVELOPMENT & 384 & 0.41092534 & 1.535288411 & 9.42E-05 & 0.007880605 & 0.00736937 & 4212 & tags=24\%, list=15\%, signal=21\% & DLX6/PITX2/COL2A1/SIX3/MYO3A/WNT3A/USH1C/TBX4/OVOL2/DLX5/SPINT2/HOXA11/CDX2/STRA6/GJB6/HMX3/POU3F4/DLX2/NOG/ALX1/MYO3B/SPINT1/HOXD10/USH1G/HOXB9/HMX2/PIFO/NKX2-5/KRT19/EYA1/MFAP2/OSR2/ALX3/SHOX2/COL11A1/PHLDA2/CTHRC1/HOXA6/PTK7/ROR2/LHFPL5/TMIE/FOLR1/HOXD4/FLVCR1/ASCL2/TPRN/PAX5/FBN2/DSCAML1/MDFI/PLCD3/SOX9/HOXB7/PAX8/TGFB1/GBX2/BMP4/FOXE1/IRX5/SIX4/FZD2/PDGFRA/LIF/HOXA2/MMP16/E2F7/SIX1/HOXA1/CXCL8/TBX18/KCNQ4/WNT5A/PPP1R13L/SLC44A4/E2F8/MTHFD1L/LEF1/ATP8A2/STIL/HOXB8/TFAP2A/MESP1/TUBB2B/CHST11/FZD6/GRHL2/MMP14/SLC39A1/OTX1/HOXA9/TWIST1 \\ \hline
        DNA REPLICATION INITIATION & DNA REPLICATION INITIATION & 40 & 0.671803503 & 1.953485559 & 9.85E-05 & 0.008103632 & 0.00757793 & 4957 & tags=52\%, list=18\%, signal=43\% & MCM10/MCM2/TICRR/ORC1/ORC6/CDC6/MCM3/MCM4/MCM6/CDT1/MCM7/RPA4/CCNE1/CCNE2/MCM5/CDC45/PRIM1/PRIM2/MCMDC2/POLA1/GINS3 \\ \hline
        NEGATIVE REGULATION OFVASCULATURE DEVELOPMENT & NEGATIVE REGULATION OFVASCULATURE DEVELOPMENT & 88 & -0.455514991 & -1.839061345 & 0.000110227 & 0.008883434 & 0.008307144 & 4808 & tags=34\%, list=17\%, signal=28\% & COL4A2/STAB1/SYNJ2BP/ECSCR/THBS2/PTN/APOH/TIE1/HSPG2/KLF2/SEMA3E/GPR4/SERPINF1/RGCC/THBS1/ADAMTS1/ATP2B4/DCN/THBS4/TEK/GADD45A/NPR1/SPINK5/HRG/CD160/ANGPT4/CLDN5/WNT4/GDF2/ANGPTL7 \\ \hline
        EMBRYONIC SKELETAL SYSTEMDEVELOPMENT & EMBRYONIC SKELETAL SYSTEMDEVELOPMENT & 111 & 0.543045321 & 1.847522337 & 0.000111583 & 0.008883434 & 0.008307144 & 4212 & tags=36\%, list=15\%, signal=31\% & COL2A1/DMRT2/HOXA11/DLX2/NOG/ALX1/HOXD1/HOXD10/HOXB9/DLX1/OSR2/ALX3/SHOX2/COL11A1/HOXA6/SCX/HOXD4/FLVCR1/PAX5/DSCAML1/MDFI/HOXB7/BMP4/IRX5/SIX4/PDGFRA/HOXA2/MMP16/SIX1/HOXA1/WNT5A/MTHFD1L/HOXB8/TFAP2A/CHST11/GRHL2/MMP14/SLC39A1/HOXA9/TWIST1 \\ \hline
        LONG CHAIN FATTY ACID METABOLICPROCESS & LONG CHAIN FATTY ACID METABOLICPROCESS & 115 & -0.406448307 & -1.698125292 & 0.00013697 & 0.0107315 & 0.010035321 & 4836 & tags=41\%, list=17\%, signal=34\% & HACL1/PLA2G4C/ACSL5/FAAH/ACAA1/ACOT2/GSTA1/PLP1/ALOX15/HSD17B4/ACSM2B/ACSBG1/SLC27A3/ACSM5/CYP4F11/CPT2/ACSM3/PTGS2/PTGIS/CYP2C8/ACSM2A/CYP4F2/SCP2/ACSL1/HPGDS/CYP2C18/CYP4F12/ACADL/ACOX1/FAAH2/SLC27A5/CYP3A4/EPHX2/CYP2U1/SLC27A1/GSTM1/CYP1A1/GSTM2/CYP2A6/CYP2C9/CYP4F3/CYP2E1/CYP1A2/CYP2B6/CYP2A7/CYP2A13/CYP2G1P \\ \hline
        CELLULAR PROCESS INVOLVED INREPRODUCTION IN MULTICELLULARORGANISM & CELLULAR PROCESS INVOLVED INREPRODUCTION IN MULTICELLULARORGANISM & 274 & 0.432572608 & 1.587244298 & 0.000156061 & 0.012036238 & 0.011255418 & 6099 & tags=33\%, list=22\%, signal=26\% & TEX15/SPESP1/BRDT/PAEP/TNP1/TDRD5/FMN2/EREG/MEI4/SLC26A3/LIN28A/CYP26B1/FAM9A/TEX19/TRIP13/CHD5/FKBP6/PLA2G3/PTCHD3/CABYR/TTK/SOHLH2/RIMBP3C/RSPH1/PAQR8/MAEL/DPY19L2P2/HSF2BP/ROPN1/PLK1/KIF18A/OSBP2/OCA2/FOLR1/CCNB1/ROBO2/TOP2A/FBXO5/PIWIL4/SRC/CELF4/SPINK1/NEURL1/RETN/CTCFL/NOX5/ETV5/CCNB2/BMP4/TUBB8/SOHLH1/STRA8/TAF4B/TTC26/SLC26A6/TDRD9/ROPN1L/NCAPH2/HMGB2/MSH2/FANCG/CDC25B/PABPC1L/SRPK1/DEFB1/NPHP1/DPY19L2/PYGO2/SPDYA/IZUMO1/TTLL1/SOX30/RNF2/DNMT3A/SPEF2/AURKA/IZUMO1R/IHH/DDX4/NANOS3/TDRD1/WDR77/MORC1/CCDC136/CEP131/DYNLL1/TDRKH/FIGNL1/PAQR7/RNF8 \\ \hline
        ENDOTHELIUM DEVELOPMENT & ENDOTHELIUM DEVELOPMENT & 123 & -0.394763749 & -1.673701045 & 0.000167533 & 0.012722195 & 0.011896874 & 6798 & tags=40\%, list=25\%, signal=30\% & S1PR1/PROX1/EZR/TNFRSF1A/NRG1/MET/FASN/KDM6B/GJA1/RDX/RAP2C/STARD13/PECAM1/GJA5/HAPLN2/ETV2/S1PR3/GJA4/STC1/ACVRL1/SOX17/CD34/MARVELD2/PPP1R16B/RHOB/PTN/COL18A1/NOTCH4/TIE1/SOX18/HOXA13/CDH5/ADAMTS12/RAPGEF2/ATOH8/COL15A1/DLL1/HEY2/KDR/RAPGEF3/XDH/ENG/APOLD1/ARHGEF26/ROBO4/PTPRS/PDE2A/CLDN5/GDF2 \\ \hline
        CELLULAR RESPIRATION & CELLULAR RESPIRATION & 178 & -0.364016607 & -1.617825795 & 0.000183518 & 0.013724922 & 0.012834553 & 7700 & tags=43\%, list=28\%, signal=31\% & NDUFS1/CAT/NDUFA5/NDUFV2/NDUFA2/IDH3A/PDHA1/NDUFC1/COX15/NDUFA3/ETFB/NDUFS7/IREB2/UQCRC2/DLD/COQ10A/PIK3CA/COX8A/SURF1/NDUFB8/NDUFV1/SIRT3/NDUFA7/COX7B/COX6B1/MT-ND4/MT-ND1/SUCLG2/NDUFA9/SLC25A23/COX5A/SLC25A12/NDUFB7/OGDHL/SDHD/IDE/SDHA/NDUFA4/NDUFAF1/LYRM7/NDUFA8/FH/NDUFV3/MT-CYB/ACO2/BLOC1S1/NDUFS8/MT-CO3/COX5B/UQCR11/NDUFB10/MT-CO2/MT-ND4L/IMMP2L/MT-ND5/MT-CO1/ACO1/OGDH/COQ9/MT-ND6/GPD1/PINK1/COX4I1/UQCRFS1/NDUFB1/NNT/IDH2/CBFA2T3/ETFDH/COX4I2/SLC25A25/NOS2/NDUFA13/CYP1A2/PPARGC1A/UQCRFS1P1/NR4A3 \\ \hline
        MITOTIC CELL CYCLE CHECKPOINT & MITOTIC CELL CYCLE CHECKPOINT & 151 & 0.493168109 & 1.725673523 & 0.000193292 & 0.014240152 & 0.013316358 & 4543 & tags=32\%, list=16\%, signal=27\% & HMGA2/SFN/MUC1/TRIP13/AURKB/CDC20/BUB1B/GTSE1/TTK/TICRR/CLSPN/SOX4/ARID3A/ORC1/PLK1/CDK1/NDC80/CDC6/BUB1/BLM/CCNB1/CDT1/CDC25C/FANCD2/EME1/KNTC1/CENPF/CHEK1/HUS1B/ZWINT/E2F7/BRSK1/BRCA1/TFDP1/PCNA/USP44/CHMP4C/XRCC3/MAD2L2/E2F8/CNOT11/MSH2/E2F1/CHEK2/CASP2/SPDL1/PRKDC/PLAGL1/CDK2 \\ \hline
        CORNIFICATION & CORNIFICATION & 76 & 0.553873233 & 1.789846446 & 0.000204607 & 0.014852057 & 0.013888568 & 3916 & tags=43\%, list=14\%, signal=37\% & KLK13/KRT20/DSG3/KRT4/KRT79/CASP14/PKP3/KRT13/CYP26B1/DSC3/KRT34/LIPM/EVPL/KRT19/KRT5/KRT23/KRT2/SPRR2D/KRT17/SPRR1B/KRT80/KRT6C/DSC2/DSG2/SPRR2E/KRT39/KLK14/DSG4/FLG/SPRR1A/KRT15/SPRR3/KRT12 \\ \hline
        APPENDAGE MORPHOGENESIS & APPENDAGE MORPHOGENESIS & 124 & 0.516205742 & 1.78001377 & 0.000219504 & 0.015702471 & 0.014683813 & 5040 & tags=35\%, list=18\%, signal=28\% & DLX6/HOXD13/COL2A1/SP8/FRAS1/TBX4/DLX5/HOXA11/CYP26B1/SALL4/NOG/HOXD10/OSR2/ALX3/SHOX2/SOX4/ROR2/FMN1/FLVCR1/AFF3/FBN2/GPC3/SOX9/BMP4/GDF5/LRP4/WNT5A/LEF1/TFAP2A/HDAC2/BAK1/CHST11/FZD6/GRHL2/SFRP2/HOXA9/TWIST1/CHD7/OSR1/IFT52/TBX5/PITX1/WNT7A \\ \hline
        NEGATIVE REGULATION OFENDOTHELIAL CELL APOPTOTICPROCESS & NEGATIVE REGULATION OFENDOTHELIAL CELL APOPTOTICPROCESS & 30 & -0.616478227 & -2.011714202 & 0.00024889 & 0.017454474 & 0.016322159 & 3255 & tags=40\%, list=12\%, signal=35\% & CDH5/GAS6/RAMP2/MIR590/NDNF/KDR/TEK/ANGPTL4/FGG/FGB/FGA/MIR126 \\ \hline
        SENSORY PERCEPTION OF CHEMICALSTIMULUS & SENSORY PERCEPTION OF CHEMICALSTIMULUS & 84 & 0.544845263 & 1.787983279 & 0.000251067 & 0.017454474 & 0.016322159 & 1868 & tags=27\%, list=7\%, signal=26\% & OR56A3/CST1/GFY/OR8A1/SLC6A3/OR8G5/OR2H1/CST4/OR13A1/OR8G3P/OR12D2/CALHM3/CST2/LPO/TRPM5/SCNN1G/ASIC1/TAS2R60/OR1N2/SCNN1B/REEP2/UGT2A1/ITPR3 \\ \hline
        GLYOXYLATE METABOLIC PROCESS & GLYOXYLATE METABOLIC PROCESS & 10 & -0.835776881 & -1.961086064 & 0.00025814 & 0.017609024 & 0.016466683 & 2628 & tags=60\%, list=9\%, signal=54\% & HOGA1/ALDH4A1/IDH2/AGXT/GOT2/AGXT2 \\ \hline
        ETHANOL OXIDATION & ETHANOL OXIDATION & 12 & -0.803053622 & -2.044958818 & 0.000263019 & 0.017609024 & 0.016466683 & 2718 & tags=58\%, list=10\%, signal=53\% & ADH6/ALDH2/ADH1C/ADH1B/ADH1A/ADH7/ADH4 \\ \hline
        NEUTRAL LIPID BIOSYNTHETICPROCESS & NEUTRAL LIPID BIOSYNTHETICPROCESS & 44 & -0.541648328 & -1.923132972 & 0.000263993 & 0.017609024 & 0.016466683 & 4880 & tags=45\%, list=18\%, signal=37\% & THRSP/LPIN1/FBXW7/LDLR/PLIN5/LPIN2/GK/ACSL1/RGN/ANG/DGAT2/C3/SLC27A1/MOGAT1/MOGAT2/AVIL/PCK1/GPLD1/MFSD2A/SIK1 \\ \hline
        REGULATION OF MITOTIC NUCLEARDIVISION & REGULATION OF MITOTIC NUCLEARDIVISION & 104 & 0.519780553 & 1.747871415 & 0.000278209 & 0.018309889 & 0.017122082 & 5980 & tags=47\%, list=22\%, signal=37\% & EREG/TRIP13/SPHK1/AURKB/CDC20/BUB1B/TTK/DLGAP5/EDN3/PLK1/FBXO43/NDC80/BUB1/CCNB1/FBXO5/CDT1/MTBP/PKMYT1/CDC25C/BMP4/NEK2/KNTC1/NSMCE2/CENPF/CHEK1/TGFA/MKI67/ZWINT/ESPL1/NUSAP1/L3MBTL1/USP44/XRCC3/MAD2L2/RAD21/CCDC8/IL1A/SPDL1/BORA/ANAPC7/RCC1/PCID2/IGF2/NUP62/AURKA/NME6/BTC/MAD2L1/DYNC1LI1 \\ \hline
        CELLULAR GLUCAN METABOLICPROCESS & CELLULAR GLUCAN METABOLICPROCESS & 67 & -0.488653309 & -1.894469558 & 0.000297982 & 0.018994271 & 0.017762066 & 5749 & tags=40\%, list=21\%, signal=32\% & PHKB/IL6ST/PGM1/EPM2AIP1/IRS2/SORBS1/PYGM/PHKG1/LEPR/PCDH12/PPP1R3B/INSR/INPP5K/PER2/ENPP1/AGL/PRKAG2/POMC/PPP1R1A/ESRRB/GYG2/GCGR/GYS2/GCK/IGF1/GNMT/G6PC \\ \hline
        RESPIRATORY ELECTRON TRANSPORTCHAIN & RESPIRATORY ELECTRON TRANSPORTCHAIN & 113 & -0.398259338 & -1.66749251 & 0.000299271 & 0.018994271 & 0.017762066 & 8878 & tags=54\%, list=32\%, signal=37\% & SLC25A13/GHITM/UQCRQ/NDUFAB1/SDHB/NDUFA1/NDUFB2/NDUFS3/COX10/NDUFS1/NDUFA5/NDUFV2/NDUFA2/NDUFC1/COX15/NDUFA3/ETFB/NDUFS7/UQCRC2/DLD/COX8A/NDUFB8/NDUFV1/NDUFA7/COX7B/COX6B1/MT-ND4/MT-ND1/NDUFA9/COX5A/SLC25A12/NDUFB7/SDHD/SDHA/NDUFA4/NDUFAF1/NDUFA8/NDUFV3/MT-CYB/NDUFS8/MT-CO3/COX5B/UQCR11/NDUFB10/MT-CO2/MT-ND4L/IMMP2L/MT-ND5/MT-CO1/COQ9/MT-ND6/GPD1/PINK1/COX4I1/UQCRFS1/NDUFB1/ETFDH/COX4I2/NDUFA13/PPARGC1A/UQCRFS1P1 \\ \hline
        COAGULATION & COAGULATION & 307 & -0.300754029 & -1.438082091 & 0.000300153 & 0.018994271 & 0.017762066 & 5000 & tags=29\%, list=18\%, signal=24\% & NOS3/GGCX/ARRB1/CPB2/MPL/JMJD1C/PLCG2/C1QTNF1/CD34/CYP4F11/PRKCH/AK3/PRKACA/ADAMTS13/GNG2/F7/SH2B3/EHD3/SERPINC1/PEAR1/APOH/PRDX2/SERPINF2/CD36/PLG/THBD/PRKG1/VTN/FYN/PRTN3/IL6/SERPIND1/COMP/NFE2/F2RL3/DGKI/GAS6/GP1BA/SERPING1/ZFPM1/ZFPM2/PRKCE/SERPINA10/CYP4F2/F10/PLAT/STXBP1/ITPR2/SLC4A1/TBXA2R/SELP/F5/F8/C4BPB/APOE/PIK3R1/SERPINA5/THBS1/A2M/F13B/HPS5/ANXA8/GATA1/F12/ITGB3/GP6/P2RX3/F9/KNG1/F13A1/FGG/PROZ/HRG/VWF/FGB/FGA/HBG2/P2RX1/GNA14/KLKB1/SAA1/HGFAC/HBB/F11/HBE1/KRT1/CLEC1B/P2RX2 \\ \hline
        KERATINIZATION & KERATINIZATION & 97 & 0.528569883 & 1.767139489 & 0.000307986 & 0.019148481 & 0.017906272 & 4783 & tags=46\%, list=17\%, signal=39\% & KLK13/KRT20/KRTAP4-1/DSG3/KRT4/KRT79/CASP14/SFN/PKP3/KRT13/CYP26B1/DSC3/KRT34/ABCA12/LIPM/EVPL/KRT19/KRT5/KRT23/KRTAP5-7/KRT2/KRTAP1-1/SPRR2D/KRTAP5-5/KRT17/SPRR1B/KRT80/KRT6C/DSC2/DSG2/SPRR2E/KRT39/KLK14/DSG4/FLG/SPRR1A/KRT15/SPRR3/KRT12/KRTAP5-1/HRNR/KRT8/DSC1/KRT83/SHARPIN \\ \hline
        TRIGLYCERIDE BIOSYNTHETICPROCESS & TRIGLYCERIDE BIOSYNTHETICPROCESS & 37 & -0.57174444 & -1.963928351 & 0.000316245 & 0.019148481 & 0.017906272 & 4880 & tags=49\%, list=18\%, signal=40\% & THRSP/LPIN1/FBXW7/LDLR/PLIN5/LPIN2/GK/ACSL1/RGN/DGAT2/C3/SLC27A1/MOGAT1/MOGAT2/PCK1/GPLD1/MFSD2A/SIK1 \\ \hline
        POSITIVE REGULATION OF ORGANGROWTH & POSITIVE REGULATION OF ORGANGROWTH & 44 & -0.535553488 & -1.901493124 & 0.000317946 & 0.019148481 & 0.017906272 & 4968 & tags=36\%, list=18\%, signal=30\% & HLX/SMO/AKAP6/ACACB/MEF2C/ZFPM2/MIR590/HEY2/TGFBR3/TBX20/WT1/IGF1/BASP1/ARX/HAMP/BMP10 \\ \hline
        REGULATION OF CHROMOSOMEORGANIZATION & REGULATION OF CHROMOSOMEORGANIZATION & 252 & 0.421636886 & 1.537872973 & 0.000322307 & 0.019148481 & 0.017906272 & 8239 & tags=40\%, list=30\%, signal=28\% & PKIB/MUC1/TRIP13/UBE2C/SDR16C5/AURKB/CDC20/BUB1B/TTK/MYB/DLGAP5/MCM2/DNMT3B/PLK1/NDC80/PTTG1/CDC6/AICDA/BUB1/CCNB1/PRDM9/TOP2A/FBXO5/CDT1/SRC/GCG/TACC3/NEK2/KNTC1/NSMCE2/CENPF/LIF/MYC/MAPK15/PHF19/ZWINT/ESPL1/UBE2DNL/BRCA1/FEN1/CCT3/TET1/USP44/CENPE/CCT5/XRCC3/MAD2L2/RAD21/SMG5/CCT2/SPDL1/PIF1/DKC1/CDCA5/CCT6A/DNMT1/ANAPC7/NOS1/PCID2/MTF2/RMI2/CCT4/GNL3/NELFE/KAT2A/PINX1/SMARCB1/MAD2L1/CCT7/DYNC1LI1/KDM1A/ACD/XRCC5/TRIM28/NABP2/CENPV/TCP1/CHFR/MAD2L1BP/PPHLN1/MAPKAPK5/CCT8/DDX11/SSBP1/MAPT/MAPK3/CDC16/MNAT1/BUB3/PAXIP1/ZNF207/IL1B/HNRNPA1/SFPQ/HNRNPC/HNRNPU/PHF1/CDK5RAP2/CHTOP/ANAPC1/SIRT6 \\ \hline
        REGULATION OF MITOTIC SISTERCHROMATID SEGREGATION & REGULATION OF MITOTIC SISTERCHROMATID SEGREGATION & 43 & 0.625313723 & 1.835866964 & 0.000328613 & 0.019148481 & 0.017906272 & 4256 & tags=47\%, list=15\%, signal=39\% & TRIP13/AURKB/CDC20/BUB1B/TTK/PLK1/NDC80/PTTG1/BUB1/CCNB1/FBXO5/CDT1/KNTC1/CENPF/ZWINT/USP44/XRCC3/MAD2L2/RAD21/SPDL1 \\ \hline
        MITOCHONDRIAL ELECTRON TRANSPORTNADH TO UBIQUINONE & MITOCHONDRIAL ELECTRON TRANSPORTNADH TO UBIQUINONE & 54 & -0.498607616 & -1.8341109 & 0.000331728 & 0.019148481 & 0.017906272 & 8675 & tags=59\%, list=31\%, signal=41\% & NDUFAB1/NDUFA1/NDUFB2/NDUFS3/NDUFS1/NDUFA5/NDUFV2/NDUFA2/NDUFC1/NDUFA3/NDUFS7/DLD/NDUFB8/NDUFV1/NDUFA7/MT-ND4/MT-ND1/NDUFA9/NDUFB7/NDUFA4/NDUFAF1/NDUFA8/NDUFV3/NDUFS8/NDUFB10/MT-ND4L/MT-ND5/COQ9/MT-ND6/PINK1/NDUFB1/NDUFA13 \\ \hline
        RRNA METABOLIC PROCESS & RRNA METABOLIC PROCESS & 223 & 0.446751447 & 1.618397348 & 0.000332975 & 0.019148481 & 0.017906272 & 10932 & tags=62\%, list=40\%, signal=38\% & ERN2/SLFN13/PWP2/BOP1/FBLL1/DCAF13/RRS1/NPM3/RRP9/RPP40/EXOSC4/RPS15/RIOK1/LYAR/NIFK/PRKDC/NOP58/RPS7/NOP56/CHD7/DKC1/RPL7/RPS8/RPF2/DHX37/RPL27/RPS9/BYSL/WDR12/UTP23/MRTO4/WDR3/EXOSC3/METTL5/UTP18/REXO4/ERI1/WDR46/HEATR1/ZNHIT6/RPL14/ISG20L2/RPL5/EIF6/NSUN5/RRP12/RRP15/NHP2/PIH1D2/WDR75/NVL/RPS6/PES1/GAR1/EMG1/DDX27/UTP6/TRMT112/POP5/RPS27/GTPBP4/PA2G4/ESF1/ZNHIT3/MAPT/RPF1/UTP14A/DDX52/MAK16/RPL35A/RPS14/RRP36/NOL11/RPUSD3/RPL10A/DDX51/RRP1/NOC4L/EXOSC2/NOP2/RPS21/WDR43/NGDN/UTP20/RPP25/EXOSC5/FBL/DDX54/TRMT61B/NOP10/NSUN4/DDX10/EIF4A3/RPS24/NAT10/WDR74/XRN2/NOB1/ZCCHC4/MRPL1/RPP38/ERCC2/ABT1/RSL1D1/RPP30/MRM1/EXOSC1/RPL7L1/NOL6/EXOSC10/SRFBP1/EBNA1BP2/RRP7A/EXOSC7/RPL7A/SART1/DDX18/RPS16/DROSHA/ERI3/DDX56/NOL10/PDCD11/FCF1/DIMT1/POP7/IMP4/SUV39H1/RPS17/LAS1L/TEX10/RPS25/RPL35/RPS2/RPL11/NOL9/SENP3/C1D/MPHOSPH6 \\ \hline
        POSITIVE REGULATION OF MUSCLEHYPERTROPHY & POSITIVE REGULATION OF MUSCLEHYPERTROPHY & 27 & -0.621249181 & -1.949150226 & 0.000333624 & 0.019148481 & 0.017906272 & 716 & tags=59\%, list=3\%, signal=58\% & CDK9/ROCK1/MTOR/PIN1/TRPC3/PPP3CA/MEF2A/CAMK2D/HAND2/IL6ST/AKAP6/IGF1/ADRA1A/NR4A3/HAMP/BMP10 \\ \hline
        GAMMA AMINOBUTYRIC ACIDSIGNALING PATHWAY & GAMMA AMINOBUTYRIC ACIDSIGNALING PATHWAY & 21 & 0.73347502 & 1.86279802 & 0.000347166 & 0.019696668 & 0.018418896 & 1025 & tags=29\%, list=4\%, signal=28\% & GABRA2/GABRA3/GABRB1/GABRR1/GABRR3/GABRA5 \\ \hline
        ENDOTHELIAL CELL APOPTOTICPROCESS & ENDOTHELIAL CELL APOPTOTICPROCESS & 54 & -0.495566349 & -1.822923706 & 0.000380059 & 0.021157329 & 0.019784801 & 3255 & tags=37\%, list=12\%, signal=33\% & ITGA4/CD40LG/GATA2/ECSCR/CDH5/GAS6/RGCC/RAMP2/THBS1/MIR590/NDNF/KDR/MAP3K5/TEK/ANGPTL4/FGG/FGB/FGA/CD160/MIR126 \\ \hline
        ARACHIDONIC ACID METABOLICPROCESS & ARACHIDONIC ACID METABOLICPROCESS & 56 & -0.499022826 & -1.860918291 & 0.000381483 & 0.021157329 & 0.019784801 & 3481 & tags=34\%, list=13\%, signal=30\% & PTGIS/CYP2C8/CYP4F2/HPGDS/CYP2C18/CYP4F12/FAAH2/EPHX2/CYP2U1/CYP1A1/CYP2A6/CYP2C9/CYP4F3/CYP2E1/CYP1A2/CYP2B6/CYP2A7/CYP2A13/CYP2G1P \\ \hline
        TELOMERE ORGANIZATION & TELOMERE ORGANIZATION & 140 & 0.49177642 & 1.710156343 & 0.000399064 & 0.021835547 & 0.020419021 & 9517 & tags=57\%, list=34\%, signal=38\% & PKIB/AURKB/RAD51/RECQL4/BLM/EXO1/SRC/NEK2/NSMCE2/CCNE1/MYC/CCNE2/MAPK15/HUS1B/RFC4/FEN1/CCT3/DCLRE1C/PCNA/PRIM1/CCT5/XRCC3/SMG5/PRIM2/CCT2/POLD1/HSP90AB1/PRKDC/PIF1/DKC1/POLA1/CCT6A/TPRKB/HSP90AA1/CCT4/GNL3/DCLRE1B/PINX1/CCT7/NHP2/ACD/GAR1/XRCC5/RFC5/NABP2/POLA2/TCP1/DNA2/MAPKAPK5/APEX1/SMARCAL1/RAD51D/CCT8/PTGES3/MAPK3/RFC3/WRN/DOT1L/POLE4/RFC2/BRCA2/HNRNPA1/HNRNPC/HNRNPU/XRCC6/RAD51C/SIRT6/NOP10/NAT10/WRAP53/HNRNPA2B1/PARP1/TERF1/MAP3K4/TEN1/RIF1/EXOSC10/HNRNPD/POLE2/NBN \\ \hline
        REGULATION OF HUMORAL IMMUNERESPONSE & REGULATION OF HUMORAL IMMUNERESPONSE & 126 & -0.379230445 & -1.610381213 & 0.000405451 & 0.021835547 & 0.020419021 & 3975 & tags=37\%, list=14\%, signal=32\% & IGHV3-23/IGHV3-11/IGKV5-2/IGLV1-44/CLU/IGKV1D-12/VTN/IGLV3-19/CCR7/SERPING1/CFH/IGLC7/CFHR2/C5/C4BPB/SPNS2/CD5L/IGHG1/C4A/A2M/CFHR1/IGLV2-14/CFP/CFB/IGLV1-51/C1S/C3/C8B/IGLV1-40/CFI/IGHV2-70/IGKV2D-30/IGLC2/C4BPA/SPINK5/C1R/C7/CFHR5/IGKV1-12/C9/IGKV1D-39/C8A/HPX/IGLC6/C6/CFHR4/KLK5 \\ \hline
        EMBRYONIC APPENDAGEMORPHOGENESIS & EMBRYONIC APPENDAGEMORPHOGENESIS & 105 & 0.516902001 & 1.742519519 & 0.000406983 & 0.021835547 & 0.020419021 & 5040 & tags=36\%, list=18\%, signal=30\% & DLX6/HOXD13/SP8/FRAS1/TBX4/DLX5/HOXA11/CYP26B1/SALL4/NOG/HOXD10/OSR2/ALX3/SHOX2/ROR2/FLVCR1/AFF3/FBN2/GPC3/BMP4/GDF5/LRP4/WNT5A/LEF1/TFAP2A/HDAC2/CHST11/FZD6/GRHL2/SFRP2/HOXA9/TWIST1/CHD7/OSR1/IFT52/TBX5/PITX1/WNT7A \\ \hline
        HOMOPHILIC CELL ADHESIONVIA PLASMA MEMBRANE ADHESIONMOLECULES & HOMOPHILIC CELL ADHESIONVIA PLASMA MEMBRANE ADHESIONMOLECULES & 159 & -0.350441287 & -1.549059182 & 0.00044056 & 0.023382846 & 0.021865943 & 3844 & tags=36\%, list=14\%, signal=32\% & CDH19/PCDHB3/PCDH15/PCDHB7/DSG1/CDHR5/CNTN2/PCDHB18P/RET/PCDHGA7/CDH5/TRO/CDH1/PCDHGB1/PCDHGA6/CDH23/CDH7/PCDHGA9/PCDHB2/PCDHGB3/PCDHB12/PCDHGB7/CNTN6/PCDHB14/PCDHA1/PCDHA10/CADM1/PCDHGA12/PCDHB4/EMB/PCDHB16/PCDHB13/CDH12/PCDHGC5/PCDHGC3/PCDHB6/PCDH10/IGSF9/ROBO4/PCDHA8/PCDHGA1/PCDHGA2/PCDHGA5/SDK1/IGFN1/PCDHB15/PCDHB8/PCDHGA3/PCDHB11/PCDHA4/FAT4/PCDHGC4/SDK2/CNTN4/PCDHGB2/PCDHA12/CDH8/PCDH20 \\ \hline
        COTRANSLATIONAL PROTEINTARGETING TO MEMBRANE & COTRANSLATIONAL PROTEINTARGETING TO MEMBRANE & 102 & 0.508049002 & 1.711359735 & 0.000453401 & 0.023399525 & 0.02188154 & 10826 & tags=72\%, list=39\%, signal=44\% & RPL36A/BHLHE40-AS1/RPL8/RPL30/RPS15/RPL36/RPL17/RPS7/RPS18/RPL23/RPL7/RPS8/RPL27/RPS9/TRAM1/RPL37/RPL29/RPL23A/RPS23/RPS20/RPL14/RPL5/RPSA/RPL37A/RPL6/RPL31/RPS6/RPL19/RPS27/RPS27A/TRAM1L1/RPL24/RPL32/RPS12/RPL35A/RPS4Y1/RPS14/RPL10A/RPL39/RPS10/RPS21/RPL12/RPLP0/SSR2/RPL4/ZFAND2B/RPS24/SRP14/SRP9/RPS15A/RPL15/RPS3/RPL38/RPS13/RPL10/RPL27A/RPL22/SSR1/RPL18A/RPL7A/RPS29/RPS5/SSR3/RPS16/SNAP25-AS1/ARL6IP1/RPS17/RPLP2/RPS25/RPL35/RPS2/RPL11/RPL21 \\ \hline
        REGULATION OF VASCULATUREDEVELOPMENT & REGULATION OF VASCULATUREDEVELOPMENT & 253 & -0.315852619 & -1.477878544 & 0.000454634 & 0.023399525 & 0.02188154 & 5808 & tags=31\%, list=21\%, signal=25\% & CCL24/SPARC/ANGPT2/HSPB6/PTK2B/SIRT1/ANGPTL3/SMOC2/GATA2/ERBB2/GAB1/NOS3/FLT1/COL4A2/HYAL1/STAB1/CD34/RHOJ/SYNJ2BP/PPP1R16B/ECSCR/NODAL/THBS2/RHOB/PTN/PLXND1/APOH/TIE1/PTGIS/SMAD1/HSPG2/ETS1/IL6/CDH5/KLF2/GLUL/SEMA3E/ECM1/PROK1/SASH1/GPR4/HIPK2/TBXA2R/SERPINF1/RGCC/DLL1/TLR3/C5/RAMP2/APLNR/THBS1/ADAMTS1/ATP2B4/DCN/KDR/CCBE1/C3/RAPGEF3/THBS4/TEK/GADD45A/ENG/ANGPTL4/NPR1/SPINK5/HRG/TMIGD2/CD160/ANGPT4/MIR126/CLDN5/SFRP1/BMPER/WNT4/KRT1/GDF2/CMA1/ANGPTL7 \\ \hline
        DNA PACKAGING & DNA PACKAGING & 147 & 0.486792332 & 1.69984009 & 0.000455096 & 0.023399525 & 0.02188154 & 7015 & tags=42\%, list=25\%, signal=32\% & HMGA2/TNP1/ERN2/CHD5/HJURP/NCAPH/CENPA/NCAPG/CENPW/MCM2/HMGA1/BANF2/CENPM/AICDA/CCNB1/PRDM9/TOP2A/OIP5/CENPI/CHAF1B/ASF1B/BEND3/SOX9/NCAPD2/NCAPG2/NUSAP1/CENPK/TET1/CENPL/NCAPH2/NPM1/HMGB2/CDKN2A/RUVBL1/CENPQ/SMYD3/CENPH/NAP1L1/CENPO/CDCA5/ITGB3BP/DNMT1/SRPK1/INCENP/CHAF1A/DNMT3A/HAT1/SMC4/NASP/IPO4/RNF8/DAXX/NOC2L/ANP32B/TRIM28/MIS18A/BANF1/CENPV/ASF1A/SET/PPHLN1/SMC2 \\ \hline
        REGULATION OF COAGULATION & REGULATION OF COAGULATION & 70 & -0.460761892 & -1.79552388 & 0.000467529 & 0.023790953 & 0.022247575 & 5000 & tags=43\%, list=18\%, signal=35\% & NOS3/CPB2/C1QTNF1/CD34/F7/SH2B3/SERPINC1/APOH/PRDX2/SERPINF2/CD36/PLG/THBD/PRKG1/VTN/GP1BA/SERPING1/PLAT/TBXA2R/APOE/THBS1/F12/KNG1/FGG/HRG/FGB/FGA/KLKB1/F11/KRT1 \\ \hline
        RNA 3 END PROCESSING & RNA 3 END PROCESSING & 135 & 0.469450046 & 1.625893933 & 0.00047326 & 0.023836875 & 0.022290518 & 10178 & tags=52\%, list=37\%, signal=33\% & CT45A10/LIN28B/LIN28A/FBLL1/SAGE1/CCNB1/PABPC1/BARD1/CPEB1/CPSF4L/INTS8/SSB/THOC7/EXOSC4/CSTF2/PABPC1L/DKC1/MAGOH/UPF3B/NELFE/NCBP2/ALYREF/EXOSC3/SRSF9/HSF1/CPSF6/ZC3H3/ERI1/SLBP/CPSF1/PNPT1/THOC5/THOC1/TRMT10C/CPSF4/SRSF3/SRSF7/RNPS1/THOC3/SARNP/TOE1/THOC2/EXOSC2/RPS21/CHTOP/EXOSC5/FBL/LSM11/U2AF2/CPSF3/POLDIP3/EIF4A3/LEO1/POLR2D/ZNF473/FIP1L1/RBM8A/SRSF2/SNRPA/PTCD1/PAPOLA/EXOSC10/SRSF1/EXOSC7/MTPAP/ERI3/TRNT1/INTS7/CSTF3/DDX39A \\ \hline
        REGULATION OF COMPLEMENTACTIVATION & REGULATION OF COMPLEMENTACTIVATION & 107 & -0.403732099 & -1.676533802 & 0.000494461 & 0.02465312 & 0.023053811 & 3975 & tags=39\%, list=14\%, signal=34\% & IGHV3-23/IGHV3-11/IGKV5-2/IGLV1-44/CLU/IGKV1D-12/VTN/IGLV3-19/SERPING1/CFH/IGLC7/CFHR2/C5/C4BPB/CD5L/IGHG1/C4A/A2M/CFHR1/IGLV2-14/CFP/CFB/IGLV1-51/C1S/C3/C8B/IGLV1-40/CFI/IGHV2-70/IGKV2D-30/IGLC2/C4BPA/C1R/C7/CFHR5/IGKV1-12/C9/IGKV1D-39/C8A/IGLC6/C6/CFHR4 \\ \hline
        DRUG CATABOLIC PROCESS & DRUG CATABOLIC PROCESS & 24 & -0.655474528 & -2.020618158 & 0.000504708 & 0.024912402 & 0.023296273 & 3400 & tags=58\%, list=12\%, signal=51\% & CYP3A5/CYP2C8/FMO4/CYP2C18/CYP3A4/CYP2U1/CYP2A6/CYP2C9/CYP2E1/CYP1A2/CYP2B6/CYP2A7/CYP2A13/CYP2G1P \\ \hline
        DRUG METABOLIC PROCESS & DRUG METABOLIC PROCESS & 44 & -0.523875657 & -1.860030757 & 0.000522847 & 0.025552199 & 0.023894564 & 3520 & tags=50\%, list=13\%, signal=44\% & FMO5/CYP3A5/CYP2C8/CYP4F2/FMO4/CYP2C18/CYP4F12/ABCB11/AOX1/CYP3A4/CYP2U1/FMO2/CYP1A1/CYP2A6/CYP2C9/CYP2E1/ADH1A/CYP1A2/CYP2B6/CYP2A7/CYP2A13/CYP2G1P \\ \hline
        REGULATION OF FIBRINOLYSIS & REGULATION OF FIBRINOLYSIS & 14 & -0.735446838 & -1.937929618 & 0.000533836 & 0.025833486 & 0.024157603 & 4775 & tags=71\%, list=17\%, signal=59\% & CPB2/APOH/SERPINF2/PLG/THBD/THBS1/F12/HRG/KLKB1/F11 \\ \hline
        MEIOTIC CHROMOSOME SEGREGATION & MEIOTIC CHROMOSOME SEGREGATION & 67 & 0.59026515 & 1.862736913 & 0.000562583 & 0.026960268 & 0.025211289 & 3718 & tags=36\%, list=13\%, signal=31\% & TEX15/FMN2/SYCE1/MEI4/TRIP13/BUB1B/TTK/MAEL/NUF2/PLK1/PTTG1/BUB1/PRDM9/TOP2A/FANCD2/EME1/CCNE1/CCNE2/MAPK15/ESPL1/P3H4/MSH4/RAD21/NCAPH2 \\ \hline
        SENSORY PERCEPTION & SENSORY PERCEPTION & 462 & 0.378108644 & 1.426003615 & 0.000621484 & 0.029444855 & 0.027534695 & 4060 & tags=22\%, list=15\%, signal=19\% & OR56A3/CST1/COL2A1/OTOG/GJA10/GFY/OR8A1/SLC6A3/SIX3/MYO3A/OR8G5/LHFPL4/OR2H1/GIP/SFRP5/ADORA1/CST4/OR13A1/OR8G3P/OPRK1/USH1C/OR12D2/ATP6V0A4/CLDN19/CALHM3/CNGB3/CST2/GJB6/POU3F4/LPO/LHFPL3/MYO3B/HOXD1/SRRM4/TRPM5/USH1G/NDP/SLC52A3/GABRA5/SCNN1G/ASIC1/PDE6B/SERPINE2/NR2E1/TAS2R60/CHRNA7/RDH8/OR1N2/EYA1/GRIN2D/ZIC2/TULP1/COL11A1/PAX3/SCNN1B/KCNJ10/GRM1/NDN/SLC17A8/LRP2/REEP2/UGT2A1/LHFPL5/ITPR3/CCK/FABP5/BIRC5/TMIE/CRYGN/TPRN/OTOGL/MYO1A/PIGR/TRPA1/IRX5/COCH/PPEF1/POU4F1/FZD2/P2RX4/SCN1A/VSX1/PTGES/DCDC2/PKHD1L1/SIX1/HOXA1/GJA3/RDH12/KCNQ4/RS1/CABP4/LEF1/ATP8A2/TIMM13/HOXB8/TFAP2A/KRT12/CACNA2D4/TACSTD2/FAM161A/OPRL1 \\ \hline
        ANDROGEN BIOSYNTHETIC PROCESS & ANDROGEN BIOSYNTHETIC PROCESS & 11 & -0.766395946 & -1.853349969 & 0.000631333 & 0.029444855 & 0.027534695 & 2102 & tags=55\%, list=8\%, signal=50\% & SRD5A3/SRD5A2/HSD17B6/SRD5A1/CYP17A1/WNT4 \\ \hline
        POSITIVE REGULATION OFVASOCONSTRICTION & POSITIVE REGULATION OFVASOCONSTRICTION & 29 & -0.59850977 & -1.91974342 & 0.000632325 & 0.029444855 & 0.027534695 & 1435 & tags=38\%, list=5\%, signal=36\% & TBXA2R/EGFR/ADRA1B/FGG/FGB/AVPR2/FGA/HTR2A/AVPR1A/DBH/ADRA1A \\ \hline
        HISTONE EXCHANGE & HISTONE EXCHANGE & 39 & 0.632483961 & 1.831906444 & 0.000641766 & 0.029605224 & 0.02768466 & 6534 & tags=56\%, list=24\%, signal=43\% & TNP1/CHD5/HJURP/CENPA/CENPW/CENPM/OIP5/CENPI/CENPK/VPS72/CENPL/NPM1/RUVBL1/CENPQ/CENPH/CENPO/ITGB3BP/ANP32E/NASP/RNF8/ACTR6/MIS18A \\ \hline
        CELLULAR AMINO ACID METABOLICPROCESS & CELLULAR AMINO ACID METABOLICPROCESS & 293 & -0.294854621 & -1.414324002 & 0.000658254 & 0.030084646 & 0.028132981 & 5483 & tags=29\%, list=20\%, signal=24\% & MRI1/PPA2/AMDHD1/GLDC/PHYKPL/ADHFE1/HIBADH/ARG1/NOS3/FOLH1/SDS/ACAD8/ACADSB/MCCC2/SHMT1/HGD/ALDH8A1/MTHFS/GOT1/GFPT2/ILVBL/SARDH/SLC39A8/AFMID/PAH/OGDH/DAO/ASL/UROC1/SEPSECS/HAAO/HPD/ACCS/GLUL/IVD/ACMSD/ART4/HAL/OTC/SERINC5/CDO1/BAAT/UPB1/MAT1A/HOGA1/CSAD/RIMKLB/ASS1/MTHFD1/HMGCLL1/ALDH4A1/ALDH7A1/BCAT2/GPT2/ATP2B4/ALDH6A1/TH/KMO/IYD/GSTZ1/FTCD/GCDH/ACAT1/AGXT/CPS1/GOT2/GPT/PRODH/NOS2/ABAT/AASS/GLYATL1/ASPG/OAT/AADAT/CTH/GADL1/AGXT2/GGT5/GLS2/TAT/GNMT/HDC/ASPA/TTC36 \\ \hline
        PROTEIN LOCALIZATION TOCHROMOSOME & PROTEIN LOCALIZATION TOCHROMOSOME & 79 & 0.532847269 & 1.734540961 & 0.000679762 & 0.030782637 & 0.028785692 & 7164 & tags=46\%, list=26\%, signal=34\% & AURKB/BUB1B/TTK/CENPA/ESCO2/EZH2/PLK1/CDK1/NDC80/CDT1/MTBP/MCM8/RCC2/CCT3/CCT5/RAD21/CCT2/MSH2/CENPQ/SPDL1/DKC1/CDCA5/CCT6A/CCT4/GNL3/PINX1/CCT7/BOD1/ACD/XRCC4/XRCC5/NABP2/TCP1/LEMD2/PPHLN1/CCT8 \\ \hline
        CELL CYCLE DNA REPLICATION & CELL CYCLE DNA REPLICATION & 63 & 0.573997348 & 1.79543719 & 0.000699157 & 0.031373102 & 0.029337851 & 7867 & tags=60\%, list=28\%, signal=43\% & GINS1/RAD51/MCM2/AICDA/MCM3/MCM4/FBXO5/MCM6/CDT1/CDC7/DBF4/MCM7/MCM5/E2F7/RFC4/CDC45/FEN1/PCNA/PRIM1/E2F8/GMNN/PRIM2/POLD1/DBF4B/CHEK2/MCMDC2/POLA1/GINS3/TIPIN/RFC5/POLA2/DNA2/DONSON/RFC3/POLE4/LIG1/RFC2/BRCA2 \\ \hline
        NEUTRAL AMINO ACID TRANSPORT & NEUTRAL AMINO ACID TRANSPORT & 40 & 0.626041719 & 1.820418401 & 0.000734747 & 0.032673089 & 0.030553505 & 5299 & tags=42\%, list=19\%, signal=34\% & SLC7A10/SLC6A19/SLC6A14/SLC6A20/SLC6A15/SLC1A5/SLC38A1/ACE2/SLC6A9/SLC3A1/SLC1A4/SLC7A8/LEP/RGS2/SLC3A2/SLC38A5/NFKBIE \\ \hline
        REGULATION OF CELL CYCLE G2 MPHASE TRANSITION & REGULATION OF CELL CYCLE G2 MPHASE TRANSITION & 207 & 0.440556612 & 1.581597676 & 0.000743493 & 0.032766804 & 0.03064114 & 9122 & tags=47\%, list=33\%, signal=32\% & HMGA2/TUBB4A/PSMA8/PKIA/AURKB/GTSE1/KCNH5/TICRR/CLSPN/TPX2/CDC25A/ORC1/PLK1/CDK1/CDC6/BLM/CCNB1/FBXO5/CDC7/CDC25C/NEK2/CENPF/CHEK1/HUS1B/DTL/CDK4/RCC2/BRSK1/BRCA1/STOX1/CHMP4C/RAD21/NPM1/NEK10/SFI1/TUBA4A/DBF4B/HMMR/TUBG1/HAUS1/PSMB9/CDC25B/CDK2/ATAD5/HAUS5/HAUS6/TUBB/HSP90AA1/PSMD14/AURKA/PINX1/CEP131/DYNLL1/MTA3/PSMD4/CEP72/CENPJ/PSMD10/RAD51B/NABP2/CKAP5/PRKAR2B/HAUS8/DONSON/DYNC1I2/NEDD1/CEP41/KIF14/CEP152/RBX1/PAXIP1/CEP78/PSMB3/TOPBP1/MAPRE1/PSME2/CCND1/HAUS2/CDK5RAP2/RAD51C/PLK4/PSMD6/WNT10B/CSNK1E/PSMB8/PSMA5/CETN2/UIMC1/MIIP/CEP135/CEP250/NAE1/PSMB5/NDE1/PSMD1/ZFYVE19/PSMB4 \\ \hline
        ATP SYNTHESIS COUPLED ELECTRONTRANSPORT & ATP SYNTHESIS COUPLED ELECTRONTRANSPORT & 97 & -0.399279189 & -1.645891243 & 0.000788037 & 0.034422565 & 0.032189488 & 8801 & tags=55\%, list=32\%, signal=37\% & GHITM/UQCRQ/NDUFAB1/NDUFA1/NDUFB2/NDUFS3/COX10/NDUFS1/NDUFA5/NDUFV2/NDUFA2/NDUFC1/COX15/NDUFA3/NDUFS7/UQCRC2/DLD/COX8A/NDUFB8/NDUFV1/NDUFA7/COX7B/COX6B1/MT-ND4/MT-ND1/NDUFA9/COX5A/NDUFB7/SDHD/SDHA/NDUFA4/NDUFAF1/NDUFA8/NDUFV3/MT-CYB/NDUFS8/MT-CO3/COX5B/UQCR11/NDUFB10/MT-CO2/MT-ND4L/MT-ND5/MT-CO1/COQ9/MT-ND6/PINK1/COX4I1/UQCRFS1/NDUFB1/COX4I2/NDUFA13/UQCRFS1P1 \\ \hline
        REGULATION OF CELL CYCLE PHASETRANSITION & REGULATION OF CELL CYCLE PHASETRANSITION & 426 & 0.380838287 & 1.432003135 & 0.000847503 & 0.036358934 & 0.03400024 & 5152 & tags=24\%, list=19\%, signal=20\% & TFDP3/HMGA2/SIX3/TUBB4A/SFN/MUC1/PSMA8/TRIP13/PKIA/UBE2C/AURKB/CDC20/BUB1B/GTSE1/TTK/DLGAP5/KCNH5/TICRR/CLSPN/SOX4/ARID3A/TPX2/CDC25A/ORC1/EZH2/PLK1/CDK1/NDC80/UBD/CDC6/ANLN/BUB1/BLM/CCNB1/FBXO5/CDT1/MTBP/CDC7/CDC25C/DBF4/NEK2/KNTC1/NSMCE2/CENPF/CHEK1/MAPK15/HUS1B/DTL/ZWINT/ESPL1/CDK4/E2F7/UBE2DNL/RCC2/BRSK1/BRCA1/STOX1/TFDP1/PCNA/USP44/RBL1/CHMP4C/CENPE/XRCC3/MAD2L2/RAD21/E2F8/NPM1/CNOT11/CDKN2A/NEK10/SFI1/TUBA4A/DBF4B/HMMR/TUBG1/HAUS1/FAM83D/PSMB9/E2F1/CHEK2/CASP2/OVOL1/SPDL1/CDC25B/PRKDC/PLAGL1/BID/CDK2/TMEM14B/ATAD5/CDCA5/HAUS5/ANAPC7/TFAP4/HAUS6/NEK11/UBE2E1/PCID2/ZNF16/TUBB/HSP90AA1 \\ \hline
        NEGATIVE REGULATION OF METAPHASEANAPHASE TRANSITION OF CELLCYCLE & NEGATIVE REGULATION OF METAPHASEANAPHASE TRANSITION OF CELLCYCLE & 40 & 0.622319507 & 1.809594868 & 0.000851784 & 0.036358934 & 0.03400024 & 4256 & tags=48\%, list=15\%, signal=40\% & TRIP13/AURKB/CDC20/BUB1B/TTK/PLK1/NDC80/BUB1/CCNB1/FBXO5/CDT1/KNTC1/CENPF/ZWINT/USP44/XRCC3/MAD2L2/RAD21/SPDL1 \\ \hline
        RECOMBINATIONAL REPAIR & RECOMBINATIONAL REPAIR & 126 & 0.490600931 & 1.693219633 & 0.000854464 & 0.036358934 & 0.03400024 & 6723 & tags=37\%, list=24\%, signal=28\% & TEX15/RAD51/MCM2/AUNIP/RAD54L/XRCC2/RECQL4/RAD51AP1/BLM/MCM3/MCM4/MCM6/POLQ/CDC7/PARPBP/MMS22L/TONSL/MCM7/GINS4/RPA4/NSMCE2/CHEK1/MCM8/HUS1B/MCM5/FANCB/CDC45/BRCA1/FEN1/XRCC3/MAD2L2/RAD21/RAD54B/MCMDC2/RMI2/RHNO1/TIMELESS/PSMD14/SFR1/UBQLN4/RBBP8/FIGNL1/KDM1A/AP5Z1/RAD51AP2/RAD51B/NABP2 \\ \hline
        RIBOSOMAL LARGE SUBUNITBIOGENESIS & RIBOSOMAL LARGE SUBUNITBIOGENESIS & 69 & 0.549519355 & 1.74144338 & 0.000894888 & 0.03775357 & 0.035304403 & 9897 & tags=68\%, list=36\%, signal=44\% & RPL10L/BOP1/RPLP0P6/NLE1/RRS1/PAK1IP1/NPM1/BRIX1/NIFK/RPL7/RPF2/WDR12/MRTO4/RPL23A/NOP16/ZNHIT6/RPL14/RPL5/EIF6/RRP15/RPL6/NHP2/NOC2L/NVL/PES1/GTPBP4/RPL24/ZNHIT3/RPF1/NIP7/MAK16/RPL35A/RPL10A/GTF3A/NOP2/RPLP0/WDR74/RPL38/RPL10/MRPL1/SURF6/RSL1D1/RPL7L1/EBNA1BP2/RPL7A/DDX18/RPL26L1 \\ \hline
        POSITIVE REGULATION OFTRIGLYCERIDE BIOSYNTHETICPROCESS & POSITIVE REGULATION OFTRIGLYCERIDE BIOSYNTHETICPROCESS & 13 & -0.752820185 & -1.959118015 & 0.000929403 & 0.038877397 & 0.036355325 & 3951 & tags=54\%, list=14\%, signal=46\% & LDLR/PLIN5/RGN/DGAT2/SLC27A1/GPLD1/MFSD2A \\ \hline
        CELL CYCLE CHECKPOINT & CELL CYCLE CHECKPOINT & 197 & 0.438192307 & 1.570437956 & 0.000939388 & 0.03896485 & 0.036437104 & 5499 & tags=31\%, list=20\%, signal=25\% & HMGA2/SFN/MUC1/TRIP13/AURKB/CDC20/BUB1B/GTSE1/TTK/TICRR/CLSPN/SOX4/ARID3A/ORC1/PLK1/CDK1/NDC80/CDC6/BUB1/BLM/CCNB1/CDT1/WDR76/CDC25C/FANCD2/EME1/RPA4/KNTC1/CENPF/CHEK1/HUS1B/DTL/ZWINT/E2F7/BRSK1/CDC45/BRCA1/TFDP1/PCNA/USP44/CHMP4C/XRCC3/MAD2L2/E2F8/CNOT11/MSH2/E2F1/CHEK2/CASP2/SPDL1/FBXO6/PRKDC/PLAGL1/CDK2/NEK11/PCID2/RHNO1/TIMELESS/TIPIN/DCLRE1B/AURKA \\ \hline
        EAR DEVELOPMENT & EAR DEVELOPMENT & 180 & 0.449642045 & 1.602598241 & 0.000952855 & 0.039194107 & 0.036651488 & 5282 & tags=33\%, list=19\%, signal=27\% & DLX6/ESRP1/COL2A1/MYO3A/WNT3A/SOX2/USH1C/DLX5/STRA6/GJB6/HMX3/POU3F4/NOG/MYO3B/USH1G/HMX2/GABRA5/EYA1/OSR2/COL11A1/MCM2/CTHRC1/PTK7/MCOLN3/ROR2/SLC17A8/LHFPL5/TMIE/TPRN/SOX9/PAX8/GBX2/BMP4/SIX4/FZD2/HOXA2/SIX1/HOXA1/TBX18/KCNQ4/WNT5A/DDR1/SLC44A4/HPCA/ATP8A2/TFAP2A/MPV17/FZD6/OTX1/TWIST1/LRIG3/CHD7/PDZD7/OSR1/SIX2/SLC4A7/DVL2/KCNK2/FGF20/PAX2 \\ \hline
        CENTROMERE COMPLEX ASSEMBLY & CENTROMERE COMPLEX ASSEMBLY & 37 & 0.624523386 & 1.784702528 & 0.001009018 & 0.04097251 & 0.038314522 & 4755 & tags=46\%, list=17\%, signal=38\% & HJURP/DLGAP5/CENPA/CENPW/CENPM/OIP5/CENPI/CENPF/CENPK/CENPE/CENPL/NPM1/RUVBL1/CENPQ/CENPH/CENPO/ITGB3BP \\ \hline
        NEGATIVE REGULATION OFCOAGULATION & NEGATIVE REGULATION OFCOAGULATION & 51 & -0.484051984 & -1.739926167 & 0.001012692 & 0.04097251 & 0.038314522 & 5000 & tags=49\%, list=18\%, signal=40\% & NOS3/CPB2/C1QTNF1/CD34/SH2B3/APOH/SERPINF2/PLG/THBD/PRKG1/VTN/GP1BA/SERPING1/PLAT/APOE/THBS1/F12/KNG1/FGG/HRG/FGB/FGA/KLKB1/F11/KRT1 \\ \hline
        DNA GEOMETRIC CHANGE & DNA GEOMETRIC CHANGE & 110 & 0.481534094 & 1.637889341 & 0.001063661 & 0.042684821 & 0.039915752 & 8982 & tags=47\%, list=32\%, signal=32\% & DQX1/CHD5/ERCC6L/RAD51/MCM2/RAD54L/HMGA1/DSCC1/RECQL4/BLM/MCM3/MCM4/TOP2A/MCM6/POLQ/MCM7/MCM8/MCM5/RFC4/HMGB2/RUVBL1/RAD54B/PIF1/CHD7/MCMDC2/HFM1/CHD1L/CHTF18/XRCC5/RFC5/DDX1/DNA2/RPS27A/SMARCAL1/DDX11/DDX12P/SSBP1/RFC3/MNAT1/WRN/GTF2H1/RBX1/RFC2/XRCC6/DHX9/WRNIP1/CUL4A/CETN2/RUVBL2/HNRNPA2B1/ERCC2/PARP1 \\ \hline
        HOMOLOGOUS CHROMOSOMESEGREGATION & HOMOLOGOUS CHROMOSOMESEGREGATION & 42 & 0.628631584 & 1.835233594 & 0.001118211 & 0.044511995 & 0.041624392 & 3698 & tags=38\%, list=13\%, signal=33\% & TEX15/FMN2/SYCE1/MEI4/TRIP13/MAEL/PLK1/PTTG1/PRDM9/FANCD2/CCNE1/CCNE2/ESPL1/P3H4/MSH4/RAD21 \\ \hline
        NUCLEAR TRANSCRIBED MRNACATABOLIC PROCESS NONSENSEMEDIATED DECAY & NUCLEAR TRANSCRIBED MRNACATABOLIC PROCESS NONSENSEMEDIATED DECAY & 119 & 0.483532814 & 1.657325908 & 0.001165285 & 0.046014767 & 0.043029675 & 11722 & tags=74\%, list=42\%, signal=43\% & PABPC1/RPL36A/EIF3E/RPL8/RPL30/SMG5/RPS15/RPL36/RPL17/RPS7/RPS18/RPL23/RPL7/RPS8/MAGOH/RPL27/RPS9/UPF3B/RPL37/RPL29/NCBP2/RPL23A/RPS23/DHX34/RPS20/RPL14/RPL5/RPSA/RPL37A/RPL6/RPL31/RPS6/RPL19/RPS27/RPS27A/RPL24/RPL32/RPS12/UPF3A/RNPS1/UPF2/RPL35A/RPS4Y1/RPS14/RPL10A/RPL39/RPS10/RPS21/RPL12/RPLP0/RPL4/EIF4A3/RPS24/RPS15A/RPL15/RPS3/RPL38/RPS13/RPL10/RPL27A/RBM8A/RPL22/EXOSC10/RPL18A/RPL7A/RPS29/RPS5/RPS16/RPS17/RPLP2/CASC3/RPS25/RPL35/RPS2/RPL11/RPL21/RPL13A/RPS4X/RPS11/DCP2/DCP1A/RPL26/PPP2R2A/SMG9/RPL18/MAGOHB/PPP2CA/SMG8 \\ \hline
        NEGATIVE REGULATION OF EXECUTIONPHASE OF APOPTOSIS & NEGATIVE REGULATION OF EXECUTIONPHASE OF APOPTOSIS & 16 & -0.709083904 & -1.952234053 & 0.001200706 & 0.047037195 & 0.043985776 & 597 & tags=25\%, list=2\%, signal=24\% & MTRNR2L10/MTRNR2L3/MTRNR2L1/CIDEA \\ \hline
        REGULATION OF NUCLEAR DIVISION & REGULATION OF NUCLEAR DIVISION & 127 & 0.486200668 & 1.674808432 & 0.001226278 & 0.047660677 & 0.044568811 & 5980 & tags=43\%, list=22\%, signal=34\% & EREG/PSMA8/TRIP13/SPHK1/AURKB/CDC20/BUB1B/TTK/DLGAP5/EDN3/PLK1/FBXO43/NDC80/RAD51AP1/BUB1/CCNB1/PRDM9/FBXO5/CDT1/MTBP/PKMYT1/CDC25C/BMP4/NEK2/KNTC1/NSMCE2/CENPF/LIF/CHEK1/STRA8/TGFA/MKI67/ZWINT/ESPL1/NUSAP1/L3MBTL1/USP44/WNT5A/XRCC3/MAD2L2/RAD21/CCDC8/IL1A/SPDL1/BORA/ANAPC7/RCC1/PCID2/IGF2/NUP62/AURKA/NME6/BTC/MAD2L1/DYNC1LI1 \\ \hline
        BRANCHED CHAIN AMINO ACIDMETABOLIC PROCESS & BRANCHED CHAIN AMINO ACIDMETABOLIC PROCESS & 23 & -0.628409115 & -1.91791605 & 0.001238678 & 0.047709173 & 0.044614161 & 6868 & tags=78\%, list=25\%, signal=59\% & DLD/AUH/MCCC1/BCKDK/HIBADH/SDS/ACAD8/ACADSB/MCCC2/DBT/ILVBL/BCKDHB/IVD/BCKDHA/BCAT2/ALDH6A1/ACAT1/PPM1K \\ \hline
        CYTOLYSIS & CYTOLYSIS & 30 & -0.567334949 & -1.851348069 & 0.00126183 & 0.047709173 & 0.044614161 & 2723 & tags=40\%, list=10\%, signal=36\% & CFHR2/C5/CFHR1/C8B/HRG/C7/CFHR5/C9/PLA2G2A/C8A/C6/REG3G \\ \hline
        NEGATIVE REGULATION OFCHROMOSOME ORGANIZATION & NEGATIVE REGULATION OFCHROMOSOME ORGANIZATION & 81 & 0.522488896 & 1.707692914 & 0.001264808 & 0.047709173 & 0.044614161 & 4480 & tags=33\%, list=16\%, signal=28\% & TRIP13/AURKB/CDC20/BUB1B/TTK/MCM2/PLK1/NDC80/PTTG1/AICDA/BUB1/CCNB1/TOP2A/FBXO5/CDT1/SRC/KNTC1/CENPF/ZWINT/ESPL1/TET1/USP44/XRCC3/MAD2L2/RAD21/SPDL1/PIF1 \\ \hline
        CHROMOSOME CONDENSATION & CHROMOSOME CONDENSATION & 28 & 0.661311564 & 1.783850314 & 0.001266188 & 0.047709173 & 0.044614161 & 5490 & tags=50\%, list=20\%, signal=40\% & HMGA2/ERN2/NCAPH/NCAPG/BANF2/CCNB1/TOP2A/NCAPD2/NCAPG2/NUSAP1/NCAPH2/CDCA5/INCENP/SMC4 \\ \hline
        PROTEIN LOCALIZATION TOCHROMOSOME CENTROMERIC REGION & PROTEIN LOCALIZATION TOCHROMOSOME CENTROMERIC REGION & 23 & 0.695966576 & 1.795167967 & 0.001282681 & 0.047718413 & 0.044622802 & 4256 & tags=48\%, list=15\%, signal=41\% & AURKB/BUB1B/TTK/CENPA/CDK1/NDC80/CDT1/MTBP/RCC2/CENPQ/SPDL1 \\ \hline
        TYROSINE METABOLIC PROCESS & TYROSINE METABOLIC PROCESS & 12 & -0.763849841 & -1.945127231 & 0.001285768 & 0.047718413 & 0.044622802 & 4398 & tags=67\%, list=16\%, signal=56\% & HGD/PAH/HPD/TH/IYD/GSTZ1/TAT/TTC36 \\ \hline
        REGULATION OF SYSTEMIC ARTERIALBLOOD PRESSURE MEDIATED BY ACHEMICAL SIGNAL & REGULATION OF SYSTEMIC ARTERIALBLOOD PRESSURE MEDIATED BY ACHEMICAL SIGNAL & 40 & -0.526740243 & -1.828494699 & 0.001313155 & 0.048371125 & 0.045233171 & 2392 & tags=28\%, list=9\%, signal=25\% & HSD11B2/EDN2/ADRA1B/AVPR2/AVPR1A/ENPEP/ADRA1A/CPA3/REN/CTSG/CMA1 \\ \hline
    \end{tabular}
\end{table}
