# Supplementary material for: Life span‐associated ferroptosis‐related genes identification and validation for hepatocellular carcinoma patients as hepatitis B virus carriers
Source: J Clin Lab Anal. 2023 Jul 18;37(13-14):e24930. doi: 10.1002/jcla.24930 (PMC10492458; doi:10.1002/jcla.24930)
Supplement: Supplementary file 10 — Tables S1–S14 [file JCLA-37-e24930-s009.zip › TableS11_GSEA.xlsx]

## Sheet: TableS7_GSEA
ID	Description	setSize	enrichmentScore	NES	pvalue	p.adjust	qvalues	rank	leading_edge	core_enrichment
ORGANIC ACID CATABOLIC PROCESS	ORGANIC ACID CATABOLIC PROCESS	248	-0.465359	-2.17494	1e-10	4.94e-07	4.62e-07	7255	tags=56%, list=26%, signal=42%	TST/CPT1C/ETFB/PCCB/PECR/FAH/HACL1/DLD/AUH/PLA2G15/MECR/FAAH/ALDH3A2/ACAA1/HMGCL/ACADM/MCCC1/ECI2/BCKDK/ACAA2/AKT2/TDO2/ACSF3/PCK2/QDPR/HADH/HSD17B4/ECHS1/AMDHD1/GLDC/ECI1/BDH2/PHYKPL/IRS2/ACADVL/PON3/ADHFE1/HIBADH/ARG1/ABCD2/NOS3/SDS/LONP2/ACAD8/ACADSB/MCCC2/LPIN1/SHMT1/CYP4F11/CPT2/HAO1/HGD/ALDH8A1/ACACB/ALDH1L2/MTHFS/GOT1/PHYH/ECH1/DBT/ILVBL/CEL/SARDH/SULT2A1/AFMID/PAH/MCEE/ACAD11/OGDH/DAO/ACA…
CHROMOSOME SEGREGATION	CHROMOSOME SEGREGATION	299	0.511749	1.88304	4.07e-09	1e-05	9.39e-06	5023	tags=32%, list=18%, signal=27%	TEX15/FMN2/SYCE1/MEI4/TRIP13/UBE2C/KIF2C/AURKB/CDC20/CDCA2/BUB1B/HJURP/TTK/KIF18B/DLGAP5/KIFC1/NCAPH/SMC1B/SPC25/NCAPG/ESCO2/CENPW/SKA3/MAEL/DSCC1/BANF2/KIF23/KIF4A/SKA1/NUF2/PSRC1/PLK1/KIF18A/NDC80/PTTG1/CDC6/BIRC5/BUB1/CDCA8/CCNB1/PRDM9/TOP2A/FBXO5/OIP5/CDT1/RACGAP1/FANCD2/TACC3/PRC1/NEK2/ECT2/EME1/RRS1/KNTC1/NSMCE2/CENPF/NCAPD2/CCNE1/CCNE2/MAPK15/MKI67/ZWINT/NCAPG2/ESPL1/NUSAP1/UBE2DNL/P3H4/CE…
ORGANELLE FISSION	ORGANELLE FISSION	432	0.456574	1.7166	2.8e-08	4.61e-05	4.31e-05	5980	tags=34%, list=22%, signal=27%	TEX15/BRDT/FMN2/EREG/SYCE1/MYBL2/MEI4/CYP26B1/PSMA8/MISP/TEX19/TRIP13/UBE2C/SPHK1/KIF2C/AURKB/CDC20/DNM1/BUB1B/TTK/KIF18B/DLGAP5/KIFC1/NCAPH/SMC1B/MTFR2/NCAPG/RAD51/MAEL/RAD54L/DSCC1/KIF23/KIF4A/TPX2/NUF2/EDN3/HSF2BP/PSRC1/PLK1/FBXO43/KIF18A/CDK1/NDC80/PTTG1/CDC6/PSMC3IP/RAD51AP1/ANLN/CKS2/BUB1/CDCA8/CCNB1/PRDM9/TOP2A/FBXO5/CDT1/C11orf80/MTBP/PKMYT1/RACGAP1/CDC25C/GDAP1/CCNB2/FANCD2/TACC3/PRC1/BM…
NUCLEAR CHROMOSOME SEGREGATION	NUCLEAR CHROMOSOME SEGREGATION	239	0.523133	1.90385	8.15e-08	9.04e-05	8.45e-05	4256	tags=31%, list=15%, signal=26%	TEX15/FMN2/SYCE1/MEI4/TRIP13/UBE2C/KIF2C/AURKB/CDC20/BUB1B/TTK/KIF18B/DLGAP5/KIFC1/NCAPH/SMC1B/NCAPG/ESCO2/MAEL/DSCC1/KIF23/KIF4A/NUF2/PSRC1/PLK1/KIF18A/NDC80/PTTG1/CDC6/BUB1/CDCA8/CCNB1/PRDM9/TOP2A/FBXO5/CDT1/RACGAP1/FANCD2/TACC3/PRC1/NEK2/ECT2/EME1/RRS1/KNTC1/NSMCE2/CENPF/NCAPD2/CCNE1/CCNE2/MAPK15/ZWINT/NCAPG2/ESPL1/NUSAP1/UBE2DNL/P3H4/CENPK/RCC2/RAN/FEN1/USP44/MSH4/CHMP4C/CENPE/XRCC3/MAD2L2/RA…
MONOCARBOXYLIC ACID CATABOLICPROCESS	MONOCARBOXYLIC ACID CATABOLICPROCESS	128	-0.479174	-2.04604	9.16e-08	9.04e-05	8.45e-05	7910	tags=60%, list=29%, signal=43%	MTOR/CYP26C1/PPARA/IDNK/CPT1A/HADHB/CPT1C/ETFB/PCCB/PECR/FAH/HACL1/AUH/PLA2G15/MECR/FAAH/ALDH3A2/ACAA1/ACADM/ECI2/ACAA2/AKT2/PCK2/HADH/HSD17B4/ECHS1/ECI1/BDH2/IRS2/ACADVL/PON3/ABCD2/LONP2/LPIN1/CYP4F11/CPT2/HAO1/ACACB/PHYH/ECH1/ILVBL/CEL/SULT2A1/MCEE/ACAD11/ACADS/SORD/NUDT7/PLIN5/IVD/LPIN2/MLYCD/CYP26A1/CRAT/ABHD2/CYP4F2/SCP2/HOGA1/MMAA/ECHDC2/CYP4F12/ABCB11/ACADL/ACOX1/EHHADH/ETFDH/GCDH/LDHD/ACA…
MEIOTIC CELL CYCLE	MEIOTIC CELL CYCLE	209	0.523817	1.88263	1.47e-07	0.000119454	0.000111705	3718	tags=29%, list=13%, signal=25%	TEX15/BRDT/FMN2/EREG/SYCE1/DUSP13/MEI4/CYP26B1/PSMA8/FAM9A/TEX19/TRIP13/FKBP6/CDC20/BUB1B/TTK/SMC1B/RSPH1/RAD51/MAEL/RAD54L/XRCC2/NUF2/EXD1/CDC25A/HSF2BP/PLK1/FBXO43/KIF18A/PTTG1/PSMC3IP/RAD51AP1/CKS2/BUB1/PRDM9/TOP2A/FBXO5/PIWIL4/EXO1/C11orf80/PKMYT1/CDC25C/CCNB2/FANCD2/NEK2/EME1/TUBB8/NCAPD2/LIF/CCNE1/STRA8/CCNE2/MAPK15/HUS1B/ESPL1/P3H4/TDRD9/WNT5A/MSH4/RAD21/NCAPH2
CELLULAR AMINO ACID CATABOLICPROCESS	CELLULAR AMINO ACID CATABOLICPROCESS	99	-0.51454	-2.12281	1.73e-07	0.000119454	0.000111705	5387	tags=56%, list=19%, signal=45%	AMDHD1/GLDC/PHYKPL/ADHFE1/HIBADH/ARG1/NOS3/SDS/ACAD8/MCCC2/SHMT1/HGD/ALDH8A1/GOT1/SARDH/AFMID/PAH/OGDH/DAO/UROC1/HAAO/HPD/GLUL/IVD/ACMSD/HAL/OTC/CDO1/MAT1A/HOGA1/CSAD/HMGCLL1/ALDH4A1/ALDH7A1/GPT2/ATP2B4/ALDH6A1/KMO/GSTZ1/FTCD/GCDH/AGXT/GOT2/GPT/PRODH/NOS2/ABAT/AASS/OAT/AADAT/AGXT2/GLS2/TAT/HDC/ASPA
FATTY ACID CATABOLIC PROCESS	FATTY ACID CATABOLIC PROCESS	103	-0.505864	-2.10938	1.94e-07	0.000119454	0.000111705	7494	tags=56%, list=27%, signal=41%	CPT1A/HADHB/CPT1C/ETFB/PCCB/PECR/HACL1/AUH/PLA2G15/MECR/FAAH/ALDH3A2/ACAA1/ACADM/ECI2/ACAA2/AKT2/PCK2/HADH/HSD17B4/ECHS1/ECI1/BDH2/IRS2/ACADVL/ABCD2/LONP2/LPIN1/CPT2/HAO1/ACACB/PHYH/ECH1/ILVBL/CEL/MCEE/ACAD11/ACADS/NUDT7/PLIN5/IVD/LPIN2/MLYCD/CRAT/ABHD2/SCP2/MMAA/ECHDC2/ABCB11/ACADL/ACOX1/EHHADH/ETFDH/GCDH/ACAT1/HAO2/PCK1/MFSD2A
MITOTIC NUCLEAR DIVISION	MITOTIC NUCLEAR DIVISION	273	0.494315	1.81489	2.37e-07	0.000128633	0.000120288	5980	tags=37%, list=22%, signal=30%	EREG/MYBL2/MISP/TRIP13/UBE2C/SPHK1/KIF2C/AURKB/CDC20/BUB1B/TTK/KIF18B/DLGAP5/KIFC1/NCAPH/SMC1B/NCAPG/DSCC1/KIF23/KIF4A/TPX2/NUF2/EDN3/PSRC1/PLK1/FBXO43/KIF18A/CDK1/NDC80/PTTG1/CDC6/ANLN/BUB1/CDCA8/CCNB1/FBXO5/CDT1/MTBP/PKMYT1/RACGAP1/CDC25C/CCNB2/TACC3/PRC1/BMP4/NEK2/RRS1/KNTC1/NSMCE2/CENPF/NCAPD2/CHEK1/TGFA/MKI67/ZWINT/NCAPG2/ESPL1/NUSAP1/UBE2DNL/CENPK/RAN/HSPA1A/L3MBTL1/KIF11/USP44/CHMP4C/CENPE…
SMALL MOLECULE CATABOLIC PROCESS	SMALL MOLECULE CATABOLIC PROCESS	407	-0.328665	-1.5875	2.61e-07	0.000128633	0.000120288	6308	tags=39%, list=23%, signal=31%	MCCC1/ECI2/BCKDK/ACAA2/AKT2/CDADC1/TDO2/ACSF3/LRP5/PCK2/QDPR/SLC25A12/ADAL/UPP2/APOBEC3H/PTEN/HADH/PGM1/NUDT16/HSD17B4/GLYCTK/ECHS1/SRD5A3/AMDHD1/GLDC/ECI1/BDH2/PHYKPL/IRS2/ACADVL/PON3/ADHFE1/HIBADH/ARG1/ABCD2/NOS3/SDS/HAGH/LONP2/MGAT1/ACAD8/BDH1/ENTPD7/ACADSB/MCCC2/LPIN1/SHMT1/CYP4F11/CPT2/HAO1/HGD/ALDH8A1/ACACB/ALDH1L2/MTHFS/GOT1/PHYH/ECH1/DBT/ILVBL/CEL/SARDH/SULT2A1/AFMID/PAH/MCEE/PDXP/ACAD11/…
MITOTIC SISTER CHROMATIDSEGREGATION	MITOTIC SISTER CHROMATIDSEGREGATION	153	0.568613	1.99259	5.46e-07	0.000243385	0.000227596	5980	tags=42%, list=22%, signal=33%	TRIP13/UBE2C/KIF2C/AURKB/CDC20/BUB1B/TTK/KIF18B/DLGAP5/KIFC1/NCAPH/SMC1B/NCAPG/DSCC1/KIF23/KIF4A/NUF2/PSRC1/PLK1/KIF18A/NDC80/PTTG1/CDC6/BUB1/CDCA8/CCNB1/FBXO5/CDT1/RACGAP1/TACC3/PRC1/NEK2/RRS1/KNTC1/NSMCE2/CENPF/NCAPD2/ZWINT/NCAPG2/ESPL1/NUSAP1/UBE2DNL/CENPK/RAN/USP44/CHMP4C/CENPE/XRCC3/MAD2L2/RAD21/NCAPH2/TUBG1/SPDL1/KNSTRN/CDCA5/ANAPC7/INCENP/PCID2/NUP62/SMC4/PINX1/SPAG5/MAD2L1/ANKRD53/DYNC1LI1
ENERGY DERIVATION BY OXIDATIONOF ORGANIC COMPOUNDS	ENERGY DERIVATION BY OXIDATIONOF ORGANIC COMPOUNDS	256	-0.365815	-1.7192	5.92e-07	0.000243385	0.000227596	7723	tags=43%, list=28%, signal=32%	UGP2/NDUFS1/CAT/NDUFA5/NDUFV2/NDUFA2/IDH3A/PDHA1/NDUFC1/COX15/NDUFA3/ETFB/PID1/NDUFS7/IREB2/UQCRC2/DLD/COQ10A/PHKA1/PIK3CA/COX8A/SURF1/NDUFB8/NDUFV1/SIRT3/NDUFA7/COX7B/AKT2/COX6B1/MT-ND4/MT-ND1/SUCLG2/NDUFA9/SLC25A23/COX5A/SLC25A12/NDUFB7/OGDHL/SDHD/PHKB/IDE/IL6ST/PGM1/SDHA/NDUFA4/NDUFAF1/EPM2AIP1/LYRM7/NDUFA8/FH/IRS2/ACADVL/SORBS1/NDUFV3/MT-CYB/PYGM/ACO2/BLOC1S1/NDUFS8/PHKG1/MT-CO3/LEPR/COX5B/UQ…
SISTER CHROMATID SEGREGATION	SISTER CHROMATID SEGREGATION	183	0.523807	1.86712	1.26e-06	0.00044645	0.000417488	5980	tags=38%, list=22%, signal=30%	TRIP13/UBE2C/KIF2C/AURKB/CDC20/BUB1B/TTK/KIF18B/DLGAP5/KIFC1/NCAPH/SMC1B/NCAPG/ESCO2/DSCC1/KIF23/KIF4A/NUF2/PSRC1/PLK1/KIF18A/NDC80/PTTG1/CDC6/BUB1/CDCA8/CCNB1/TOP2A/FBXO5/CDT1/RACGAP1/TACC3/PRC1/NEK2/RRS1/KNTC1/NSMCE2/CENPF/NCAPD2/MAPK15/ZWINT/NCAPG2/ESPL1/NUSAP1/UBE2DNL/CENPK/RAN/FEN1/USP44/CHMP4C/CENPE/XRCC3/MAD2L2/RAD21/NCAPH2/TUBG1/SPDL1/KNSTRN/CDCA5/ANAPC7/INCENP/PCID2/RMI2/NUP62/SMC4/PINX1…
FIBRINOLYSIS	FIBRINOLYSIS	25	-0.73752	-2.29765	1.28e-06	0.00044645	0.000417488	3819	tags=64%, list=14%, signal=55%	APOH/SERPINF2/PLG/THBD/GP1BA/SERPING1/PLAT/THBS1/F12/FGG/HRG/FGB/FGA/KLKB1/F11/KRT1
EAR MORPHOGENESIS	EAR MORPHOGENESIS	98	0.614732	2.06098	1.36e-06	0.00044645	0.000417488	5021	tags=46%, list=18%, signal=38%	DLX6/COL2A1/MYO3A/WNT3A/USH1C/DLX5/GJB6/HMX3/POU3F4/NOG/MYO3B/USH1G/HMX2/EYA1/OSR2/COL11A1/CTHRC1/PTK7/ROR2/LHFPL5/TMIE/TPRN/SOX9/PAX8/GBX2/SIX4/FZD2/HOXA2/SIX1/HOXA1/TBX18/KCNQ4/WNT5A/SLC44A4/ATP8A2/TFAP2A/FZD6/OTX1/TWIST1/LRIG3/CHD7/PDZD7/OSR1/SIX2/DVL2
MEIOTIC CELL CYCLE PROCESS	MEIOTIC CELL CYCLE PROCESS	156	0.54906	1.93087	1.62e-06	0.000498826	0.000466466	4365	tags=35%, list=16%, signal=29%	TEX15/BRDT/FMN2/EREG/SYCE1/MEI4/CYP26B1/PSMA8/TEX19/TRIP13/CDC20/BUB1B/TTK/RAD51/MAEL/RAD54L/NUF2/CDC25A/HSF2BP/PLK1/FBXO43/KIF18A/PTTG1/PSMC3IP/RAD51AP1/CKS2/BUB1/PRDM9/TOP2A/FBXO5/C11orf80/CDC25C/CCNB2/FANCD2/EME1/TUBB8/NCAPD2/LIF/CCNE1/STRA8/CCNE2/MAPK15/HUS1B/ESPL1/P3H4/TDRD9/WNT5A/MSH4/RAD21/NCAPH2/TUBG1/OVOL1/CDC25B/RAD54B
EPIDERMIS DEVELOPMENT	EPIDERMIS DEVELOPMENT	317	0.458191	1.69205	1.91e-06	0.000555365	0.000519337	4783	tags=31%, list=17%, signal=26%	ESRP1/PITX2/S100A7/RBP2/KLK13/KRT20/KRTAP4-1/DSG3/GAL/KRT4/EREG/KRT79/CASP14/FOXN1/SFN/CALML5/USH1C/OVOL2/PKP3/KRT13/HOXB13/KLK7/CYP26B1/DSC3/KRT34/ABCA12/LIPM/EVPL/PTHLH/KRT19/KRT5/KRT23/TRIM16/KRTAP5-7/KRT2/POU3F2/KRTAP1-1/SPRR2D/CTSV/KRTAP5-5/KRT17/COL7A1/ETV4/FERMT1/SPRR1B/OVOL3/KRT80/MCOLN3/EZH2/LHFPL5/FABP5/ZBED2/KRT6C/DSC2/SOSTDC1/DSG2/FOXQ1/TPRN/SPRR2E/NME2/CD109/SOX9/VDR/BMP4/KRT39/FOXE1…
FATTY ACID METABOLIC PROCESS	FATTY ACID METABOLIC PROCESS	362	-0.32426	-1.58631	2.58e-06	0.000673514	0.000629821	6942	tags=40%, list=25%, signal=31%	AASDH/PDP2/HACL1/PLA2G4C/DLD/AUH/PLA2G15/MECR/ACSL5/FAAH/ALDH3A2/ERLIN1/TNFRSF1A/ACAA1/WDTC1/ACADM/ACOT2/GSTA1/ECI2/PLP1/FASN/ACAA2/AKT2/ACSF3/PCK2/LIPC/ZADH2/ALOX15/PDK2/HADH/SIRT1/NCOR1/HSD17B4/ECHS1/ANGPTL3/ACSM2B/ECI1/BDH2/IRS2/ACADVL/PON3/ACSBG1/ABHD5/ABCD2/PDPR/SLC27A3/APOC2/ACSM5/LONP2/ACADSB/LPIN1/CYP4F11/CPT2/HAO1/ACSM3/MLXIPL/ACACB/LIPG/ACOT6/PHYH/ECH1/ACSF2/ILVBL/PTGS2/CEL/APOC1/MCEE/I…
MEIOSIS I CELL CYCLE PROCESS	MEIOSIS I CELL CYCLE PROCESS	102	0.582504	1.96216	2.59e-06	0.000673514	0.000629821	3698	tags=33%, list=13%, signal=29%	TEX15/BRDT/FMN2/SYCE1/MEI4/PSMA8/TEX19/TRIP13/RAD51/MAEL/RAD54L/CDC25A/HSF2BP/PLK1/PTTG1/PSMC3IP/RAD51AP1/CKS2/PRDM9/TOP2A/FBXO5/C11orf80/CDC25C/CCNB2/FANCD2/EME1/CCNE1/CCNE2/MAPK15/ESPL1/P3H4/TDRD9/MSH4/RAD21
INNER EAR MORPHOGENESIS	INNER EAR MORPHOGENESIS	78	0.626468	2.02964	2.84e-06	0.000699948	0.000654541	4742	tags=46%, list=17%, signal=38%	DLX6/COL2A1/MYO3A/WNT3A/USH1C/DLX5/HMX3/POU3F4/MYO3B/USH1G/HMX2/COL11A1/CTHRC1/PTK7/ROR2/LHFPL5/TMIE/TPRN/SOX9/PAX8/GBX2/SIX4/FZD2/SIX1/HOXA1/TBX18/KCNQ4/WNT5A/SLC44A4/ATP8A2/TFAP2A/FZD6/OTX1/LRIG3/CHD7/PDZD7
DOUBLE STRAND BREAK REPAIR	DOUBLE STRAND BREAK REPAIR	222	0.484649	1.75552	4.75e-06	0.00111709	0.00104462	7943	tags=42%, list=29%, signal=30%	TEX15/HMGA2/FMN2/DNTT/TRIP13/EYA1/ESCO2/RAD51/MCM2/AUNIP/RAD54L/XRCC2/RECQL4/HSF2BP/FOXM1/RAD51AP1/BLM/MCM3/MCM4/PRDM9/MCM6/BARD1/POLQ/CDC7/PARPBP/MMS22L/TONSL/FANCD2/MCM7/GINS4/EME1/RPA4/NSMCE2/CHEK1/MCM8/HUS1B/MCM5/FANCB/CDC45/BRCA1/FEN1/DCLRE1C/XRCC3/MAD2L2/RAD21/HMGB2/MSH2/CHEK2/TWIST1/RAD54B/PRKDC/OGG1/MCMDC2/CDCA5/POLA1/RMI2/TIMELESS/TDP2/PSMD14/SFR1/DEK/UBQLN4/DCLRE1B/NHEJ1/RBBP8/HSF1/TDP1…
PROTEIN ACTIVATION CASCADE	PROTEIN ACTIVATION CASCADE	26	-0.714471	-2.21978	6.08e-06	0.00133681	0.00125009	4178	tags=69%, list=15%, signal=59%	F7/SERPINC1/APOH/GP1BA/SERPING1/F10/F8/A2M/F12/F9/KNG1/F13A1/FGG/VWF/FGB/FGA/KLKB1/F11
OLEFINIC COMPOUND METABOLICPROCESS	OLEFINIC COMPOUND METABOLICPROCESS	112	-0.459481	-1.91182	6.28e-06	0.00133681	0.00125009	2879	tags=29%, list=10%, signal=27%	CYP4F2/SCP2/ACSL1/HPGDS/CYP2C18/CYP4F12/ACOX1/FAAH2/RDH13/SRD5A2/EPHX2/SRD5A1/BCO2/CYP2U1/CYP17A1/ALDH1A2/BCO1/CYP1A1/GSTM2/CYP2A6/BMP5/CYP2C9/CYP46A1/CYP4F3/CYP2E1/CYP1A2/PPARGC1A/CYP2B6/CYP2A7/CACNA1H/WNT4/CYP2A13/CYP2G1P
MICROTUBULE CYTOSKELETONORGANIZATION INVOLVED IN MITOSIS	MICROTUBULE CYTOSKELETONORGANIZATION INVOLVED IN MITOSIS	134	0.533794	1.85216	6.5e-06	0.00133681	0.00125009	4484	tags=31%, list=16%, signal=26%	EFHC2/MYBL2/MISP/SAPCD2/AURKB/CDC20/TTK/DLGAP5/KIFC1/CENPA/SPC25/KIF23/KIF4A/TPX2/NUF2/PSRC1/PLK1/NDC80/CCNB1/RACGAP1/WDR62/TACC3/PRC1/NEK2/STMN1/GPSM2/ESPL1/NUSAP1/RAN/HSPA1A/KIF11/CHMP4C/CENPE/HSPA1B/KIFC2/STIL/TUBG1/CHEK2/MZT1/SPDL1/CENPH/BORA
DNA REPLICATION	DNA REPLICATION	267	0.46412	1.6969	6.98e-06	0.00137802	0.00128863	7994	tags=44%, list=29%, signal=31%	MCIDAS/EREG/MCM10/GINS1/ESCO2/RAD51/MCM2/TICRR/CLSPN/HMGA1/TRAIP/DSCC1/RECQL4/ORC1/WDHD1/ORC6/CDK1/CDC6/AICDA/BLM/S100A11/MCM3/MCM4/FBXO5/MCM6/EXO1/CHAF1B/CDT1/BARD1/POLQ/CDC7/MMS22L/DBF4/RRM2/TOP1MT/TONSL/MCM7/GINS4/EME1/RPA4/RNASEH2A/CCNE1/CACYBP/CHEK1/STRA8/MCM8/CCNE2/DTL/MCM5/E2F7/RFC4/CDC45/BRCA1/FEN1/PCNA/PRIM1/E2F8/DTD1/GMNN/PRIM2/POLD1/DBF4B/CHEK2/EHMT2/NAP1L1/PIF1/CDK2/FAM111B/MCMDC2/ATA…
ALPHA AMINO ACID CATABOLICPROCESS	ALPHA AMINO ACID CATABOLICPROCESS	82	-0.498948	-1.9973	7.65e-06	0.00145151	0.00135735	5366	tags=55%, list=19%, signal=44%	GLDC/PHYKPL/ADHFE1/ARG1/NOS3/SDS/ACADSB/SHMT1/HGD/ALDH8A1/GOT1/SARDH/AFMID/PAH/OGDH/DAO/HAAO/HPD/GLUL/ACMSD/OTC/CDO1/MAT1A/HOGA1/CSAD/ALDH4A1/ALDH7A1/GPT2/ATP2B4/KMO/GSTZ1/GCDH/ACAT1/AGXT/GOT2/GPT/PRODH/NOS2/AASS/OAT/AADAT/AGXT2/GLS2/TAT/ASPA
RIBONUCLEOPROTEIN COMPLEXBIOGENESIS	RIBONUCLEOPROTEIN COMPLEXBIOGENESIS	424	0.418993	1.57491	1e-05	0.00183096	0.00171218	10706	tags=58%, list=39%, signal=36%	RPL10L/RNVU1-3/PWP2/BOP1/CELF3/FBLL1/DCAF13/CELF4/SRSF12/SMN2/RPLP0P6/EIF3E/NLE1/RRS1/EIF3H/NPM3/RAN/PAK1IP1/RRP9/VCX/PUF60/GEMIN2/RPP40/SNRPD1/NPM1/EXOSC4/RPS15/HSP90AB1/RIOK1/SNRPB/SNRPC/LYAR/RUVBL1/BRIX1/NIFK/MTERF3/PRKDC/NOP58/RPS7/NOP56/CHD7/AGO2/SNRPG/DKC1/SRPK1/RPL7/RPS8/RPF2/DHX37/RPL27/RPS9/BYSL/WDR12/TAF9/EIF3D/HSP90AA1/AATF/UTP23/MRTO4/WDR3/SF3A2/RPL23A/EXOSC3/SNRPD3/LTV1/METTL5/UTP18/…
EMBRYONIC SKELETAL SYSTEMMORPHOGENESIS	EMBRYONIC SKELETAL SYSTEMMORPHOGENESIS	85	0.588327	1.93092	1.11e-05	0.00196327	0.0018359	4212	tags=41%, list=15%, signal=35%	COL2A1/HOXA11/DLX2/NOG/ALX1/HOXD10/HOXB9/OSR2/ALX3/SHOX2/COL11A1/HOXA6/HOXD4/FLVCR1/PAX5/DSCAML1/MDFI/HOXB7/BMP4/IRX5/SIX4/PDGFRA/HOXA2/MMP16/SIX1/HOXA1/MTHFD1L/HOXB8/TFAP2A/CHST11/GRHL2/MMP14/SLC39A1/HOXA9/TWIST1
REGULATION OF CHROMOSOMESEGREGATION	REGULATION OF CHROMOSOMESEGREGATION	81	0.593467	1.93968	1.25e-05	0.00213169	0.0019934	5023	tags=43%, list=18%, signal=35%	TRIP13/UBE2C/KIF2C/AURKB/CDC20/BUB1B/TTK/DLGAP5/PLK1/NDC80/PTTG1/CDC6/BUB1/CCNB1/FBXO5/CDT1/TACC3/KNTC1/NSMCE2/CENPF/MAPK15/MKI67/ZWINT/ESPL1/UBE2DNL/RCC2/USP44/CENPE/XRCC3/MAD2L2/RAD21/SPDL1/ANAPC7/PCID2/RMI2
EPOXYGENASE P450 PATHWAY	EPOXYGENASE P450 PATHWAY	19	-0.778218	-2.23137	1.31e-05	0.00214847	0.00200909	3351	tags=74%, list=12%, signal=65%	CYP2C8/CYP4F2/CYP2C18/CYP4F12/EPHX2/CYP1A1/CYP2A6/CYP2C9/CYP2E1/CYP1A2/CYP2B6/CYP2A7/CYP2A13/CYP2G1P
SPINDLE ORGANIZATION	SPINDLE ORGANIZATION	170	0.508351	1.79967	1.44e-05	0.00229214	0.00214344	7066	tags=42%, list=26%, signal=31%	EFHC2/MYBL2/MISP/AURKB/CDC20/TTK/DLGAP5/KIFC1/SPC25/AUNIP/KIF23/KIF4A/TPX2/NUF2/PSRC1/PLK1/NDC80/CCNB1/FBXO5/RACGAP1/WDR62/CCNB2/TACC3/PRC1/NEK2/TUBB8/STMN1/GPSM2/MAPK15/ESPL1/RAN/HSPA1A/KIF11/CHMP4C/CENPE/HSPA1B/KIFC2/STIL/TRIM36/TUBG1/HAUS1/CHEK2/GOLGA2P5/MZT1/CENPH/BORA/KNSTRN/HAUS5/HAUS6/RCC1/INCENP/TUBB/EFHC1/NUP62/RGS14/AURKA/RAE1/SPAG5/ASPM/ANKRD53/LZTS2/NUDC/SAC3D1/CEP72/CENPJ/KPNB1/CKAP5…
DNA DEPENDENT DNA REPLICATION	DNA DEPENDENT DNA REPLICATION	150	0.529312	1.84963	2.12e-05	0.00327255	0.00306025	7994	tags=49%, list=29%, signal=35%	MCM10/GINS1/RAD51/MCM2/TICRR/HMGA1/TRAIP/DSCC1/RECQL4/ORC1/WDHD1/ORC6/CDC6/AICDA/BLM/MCM3/MCM4/FBXO5/MCM6/CDT1/POLQ/CDC7/MMS22L/DBF4/TONSL/MCM7/GINS4/EME1/RPA4/CCNE1/CCNE2/MCM5/E2F7/RFC4/CDC45/FEN1/PCNA/PRIM1/E2F8/GMNN/PRIM2/POLD1/DBF4B/CHEK2/MCMDC2/POLA1/GINS3/TIMELESS/TIPIN/ALYREF/CDK2AP1/CHTF18/RFC5/POLA2/THOC1/DNA2/SMARCAL1/DONSON/DDX11/SSBP1/MGME1/RFC3/SLFN11/WRN/POLE4/LIG1/POLG2/RFC2/TOPBP1…
MITOTIC SPINDLE ORGANIZATION	MITOTIC SPINDLE ORGANIZATION	109	0.564947	1.9176	2.21e-05	0.00329827	0.0030843	5597	tags=39%, list=20%, signal=31%	EFHC2/MYBL2/MISP/AURKB/CDC20/TTK/DLGAP5/KIFC1/SPC25/KIF23/KIF4A/TPX2/NUF2/PSRC1/PLK1/NDC80/CCNB1/RACGAP1/WDR62/TACC3/PRC1/NEK2/STMN1/GPSM2/RAN/HSPA1A/KIF11/CHMP4C/CENPE/HSPA1B/KIFC2/STIL/TUBG1/CHEK2/MZT1/CENPH/BORA/RCC1/EFHC1/NUP62/AURKA/RAE1
REGULATION OF SYSTEMIC ARTERIALBLOOD PRESSURE BY CIRCULATORYRENIN ANGIOTENSIN	REGULATION OF SYSTEMIC ARTERIALBLOOD PRESSURE BY CIRCULATORYRENIN ANGIOTENSIN	16	-0.785724	-2.16324	2.78e-05	0.00394679	0.00369075	470	tags=31%, list=2%, signal=31%	ENPEP/CPA3/REN/CTSG/CMA1
RIBOSOME BIOGENESIS	RIBOSOME BIOGENESIS	288	0.442096	1.62333	2.88e-05	0.00394679	0.00369075	10706	tags=60%, list=39%, signal=37%	RPL10L/PWP2/BOP1/FBLL1/DCAF13/RPLP0P6/NLE1/RRS1/NPM3/RAN/PAK1IP1/RRP9/VCX/RPP40/NPM1/EXOSC4/RPS15/RIOK1/LYAR/BRIX1/NIFK/MTERF3/PRKDC/NOP58/RPS7/NOP56/CHD7/DKC1/RPL7/RPS8/RPF2/DHX37/RPL27/RPS9/BYSL/WDR12/AATF/UTP23/MRTO4/WDR3/RPL23A/EXOSC3/LTV1/METTL5/UTP18/NOP16/REXO4/ERI1/WDR46/HEATR1/ZNHIT6/RPL14/ISG20L2/RPL5/EIF6/NSUN5/RRP12/RRP15/RPSA/RPL6/NHP2/NOC2L/PIH1D2/WDR75/NVL/RPS6/PES1/GAR1/XRCC5/EMG1…
FATTY ACID BETA OXIDATION	FATTY ACID BETA OXIDATION	73	-0.497138	-1.96253	2.94e-05	0.00394679	0.00369075	8358	tags=59%, list=30%, signal=41%	CROT/ACOX2/MTOR/PPARA/CPT1A/HADHB/CPT1C/ETFB/AUH/MECR/ACAA1/ACADM/ECI2/ACAA2/AKT2/HADH/HSD17B4/ECHS1/ECI1/BDH2/IRS2/ACADVL/ABCD2/LONP2/CPT2/ACACB/ECH1/ACAD11/ACADS/PLIN5/IVD/MLYCD/CRAT/SCP2/ECHDC2/ABCB11/ACADL/ACOX1/EHHADH/ETFDH/GCDH/ACAT1/MFSD2A
NCRNA METABOLIC PROCESS	NCRNA METABOLIC PROCESS	433	0.412799	1.5517	2.96e-05	0.00394679	0.00369075	10719	tags=54%, list=39%, signal=33%	CT45A10/LIN28B/LIN28A/ERN2/FKBP6/TRIM71/SLFN13/MAEL/PWP2/BOP1/EXD1/FBLL1/DCAF13/SAGE1/PIWIL4/EEF1E1/HENMT1/RRS1/WDR4/NPM3/RAN/XPO5/INTS8/TDRD9/RRP9/SSB/DTD1/RPP40/TRMT6/EXOSC4/RPS15/CSTF2/FARSB/RIOK1/LYAR/NIFK/PUS7/PRKDC/NOP58/RPS7/NOP56/PUS1/CHD7/AGO2/TSEN54/DKC1/POP1/METTL1/RPL7/RPS8/RPF2/TPRKB/DHX37/RPL27/RPS9/BYSL/TARBP1/WDR12/UTP23/MRTO4/WDR3/EXOSC3/TRMT13/METTL5/DALRD3/UTP18/DDX4/TDRD1/REXO…
REGULATION OF ANGIOTENSIN LEVELSIN BLOOD	REGULATION OF ANGIOTENSIN LEVELSIN BLOOD	11	-0.841683	-2.03542	3.1e-05	0.00395235	0.00369595	470	tags=45%, list=2%, signal=45%	ENPEP/CPA3/REN/CTSG/CMA1
EPIDERMAL CELL DIFFERENTIATION	EPIDERMAL CELL DIFFERENTIATION	219	0.479878	1.73298	3.14e-05	0.00395235	0.00369595	4783	tags=34%, list=17%, signal=28%	ESRP1/PITX2/S100A7/KLK13/KRT20/KRTAP4-1/DSG3/KRT4/EREG/KRT79/CASP14/FOXN1/SFN/USH1C/OVOL2/PKP3/KRT13/CYP26B1/DSC3/KRT34/ABCA12/LIPM/EVPL/KRT19/KRT5/KRT23/TRIM16/KRTAP5-7/KRT2/KRTAP1-1/SPRR2D/CTSV/KRTAP5-5/KRT17/ETV4/SPRR1B/OVOL3/KRT80/MCOLN3/EZH2/LHFPL5/ZBED2/KRT6C/DSC2/DSG2/TPRN/SPRR2E/NME2/CD109/VDR/BMP4/KRT39/KLK14/DSG4/FLG/POU3F1/ADAM9/SPRR1A/WNT5A/SLC44A4/KRT15/SPRR3/KRT12/HDAC2/KRTAP5-1/GRH…
NCRNA PROCESSING	NCRNA PROCESSING	361	0.426297	1.58384	3.2e-05	0.00395235	0.00369595	10719	tags=56%, list=39%, signal=35%	CT45A10/LIN28B/LIN28A/PWP2/BOP1/FBLL1/DCAF13/SAGE1/RRS1/WDR4/NPM3/INTS8/RRP9/SSB/RPP40/TRMT6/EXOSC4/RPS15/CSTF2/RIOK1/LYAR/NIFK/PUS7/PRKDC/NOP58/RPS7/NOP56/PUS1/CHD7/AGO2/TSEN54/DKC1/POP1/METTL1/RPL7/RPS8/RPF2/TPRKB/DHX37/RPL27/RPS9/BYSL/TARBP1/WDR12/UTP23/MRTO4/WDR3/EXOSC3/TRMT13/METTL5/UTP18/REXO4/ADAT2/ERI1/WDR46/HEATR1/ZNHIT6/RPL14/ISG20L2/RPL5/EIF6/NSUN5/RRP12/RRP15/TRMT61A/NHP2/PIH1D2/WDR75…
REGULATION OF CHROMOSOMESEPARATION	REGULATION OF CHROMOSOMESEPARATION	68	0.610102	1.934	3.84e-05	0.00461987	0.00432017	3698	tags=41%, list=13%, signal=36%	TRIP13/UBE2C/AURKB/CDC20/BUB1B/TTK/DLGAP5/PLK1/NDC80/PTTG1/CDC6/BUB1/CCNB1/FBXO5/CDT1/TACC3/KNTC1/NSMCE2/CENPF/MAPK15/ZWINT/ESPL1/UBE2DNL/USP44/CENPE/XRCC3/MAD2L2/RAD21
EMBRYONIC ORGAN MORPHOGENESIS	EMBRYONIC ORGAN MORPHOGENESIS	254	0.464505	1.69454	4.16e-05	0.00488961	0.00457241	4298	tags=30%, list=16%, signal=25%	DLX6/COL2A1/SIX3/MYO3A/WNT3A/USH1C/OVOL2/DLX5/HOXA11/STRA6/GJB6/HMX3/POU3F4/DLX2/NOG/ALX1/MYO3B/HOXD10/USH1G/HOXB9/HMX2/NKX2-5/EYA1/MFAP2/OSR2/ALX3/SHOX2/COL11A1/CTHRC1/HOXA6/PTK7/ROR2/LHFPL5/TMIE/FOLR1/HOXD4/FLVCR1/TPRN/PAX5/FBN2/DSCAML1/MDFI/SOX9/HOXB7/PAX8/GBX2/BMP4/FOXE1/IRX5/SIX4/FZD2/PDGFRA/HOXA2/MMP16/SIX1/HOXA1/TBX18/KCNQ4/WNT5A/SLC44A4/MTHFD1L/ATP8A2/STIL/HOXB8/TFAP2A/MESP1/CHST11/FZD6/G…
ALPHA AMINO ACID METABOLICPROCESS	ALPHA AMINO ACID METABOLICPROCESS	174	-0.37807	-1.67102	4.62e-05	0.00515839	0.00482376	5483	tags=40%, list=20%, signal=32%	MRI1/AMDHD1/GLDC/PHYKPL/ADHFE1/ARG1/NOS3/SDS/ACADSB/SHMT1/HGD/ALDH8A1/MTHFS/GOT1/GFPT2/ILVBL/SARDH/SLC39A8/AFMID/PAH/OGDH/DAO/ASL/UROC1/SEPSECS/HAAO/HPD/ACCS/GLUL/ACMSD/ART4/HAL/OTC/SERINC5/CDO1/BAAT/MAT1A/HOGA1/CSAD/ASS1/MTHFD1/ALDH4A1/ALDH7A1/GPT2/ATP2B4/TH/KMO/IYD/GSTZ1/FTCD/GCDH/ACAT1/AGXT/CPS1/GOT2/GPT/PRODH/NOS2/AASS/GLYATL1/OAT/AADAT/CTH/AGXT2/GLS2/TAT/GNMT/ASPA/TTC36
SKIN DEVELOPMENT	SKIN DEVELOPMENT	279	0.450862	1.6554	4.69e-05	0.00515839	0.00482376	4662	tags=29%, list=17%, signal=24%	S100A7/KLK13/KRT20/KRTAP4-1/DSG3/GAL/KRT4/EREG/KRT79/FRAS1/CASP14/FOXN1/SFN/OVOL2/PKP3/KRT13/CYP26B1/DSC3/KRT34/ABCA12/LIPM/EVPL/KRT19/KRT5/CLDN4/KRT23/TRIM16/KRTAP5-7/GJB3/KRT2/KRTAP1-1/SPRR2D/ALOX12B/CTSV/KRTAP5-5/KRT17/ETV4/FERMT1/SPRR1B/KRT80/ITGB4/ZBED2/KRT6C/DSC2/SOSTDC1/DSG2/FOXQ1/SPRR2E/NME2/CD109/SOX9/VDR/KRT39/FOXE1/STMN1/KLK14/DSG4/FLG/POU3F1/ADAM9/LRP4/SPRR1A/WNT5A/ATP8A2/KRT15/SPRR3/…
KERATINOCYTE DIFFERENTIATION	KERATINOCYTE DIFFERENTIATION	169	0.502034	1.77813	4.72e-05	0.00515839	0.00482376	4143	tags=33%, list=15%, signal=28%	S100A7/KLK13/KRT20/KRTAP4-1/DSG3/KRT4/EREG/KRT79/CASP14/FOXN1/SFN/OVOL2/PKP3/KRT13/CYP26B1/DSC3/KRT34/ABCA12/LIPM/EVPL/KRT19/KRT5/KRT23/TRIM16/KRTAP5-7/KRT2/KRTAP1-1/SPRR2D/CTSV/KRTAP5-5/KRT17/ETV4/SPRR1B/KRT80/ZBED2/KRT6C/DSC2/DSG2/SPRR2E/NME2/CD109/VDR/KRT39/KLK14/DSG4/FLG/POU3F1/ADAM9/SPRR1A/WNT5A/KRT15/SPRR3/KRT12/KRTAP5-1/GRHL2/AKR1C3
DNA CONFORMATION CHANGE	DNA CONFORMATION CHANGE	255	0.454968	1.66106	4.82e-05	0.00515839	0.00482376	7738	tags=40%, list=28%, signal=29%	DQX1/HMGA2/TNP1/ERN2/CHD5/HJURP/NCAPH/CENPA/NCAPG/ERCC6L/CENPW/RAD51/MCM2/RAD54L/HMGA1/DSCC1/BANF2/RECQL4/CENPM/AICDA/BLM/CCNB1/MCM3/MCM4/PRDM9/TOP2A/MCM6/OIP5/CENPI/CHAF1B/ASF1B/POLQ/BEND3/SOX9/TOP1MT/MCM7/NCAPD2/MCM8/MCM5/NCAPG2/NUSAP1/RFC4/CENPK/TET1/CENPL/NCAPH2/NPM1/HMGB2/CDKN2A/RUVBL1/CENPQ/SMYD3/CENPH/RAD54B/NAP1L1/CENPO/PIF1/CHD7/MCMDC2/CDCA5/ITGB3BP/DNMT1/SRPK1/INCENP/CHAF1A/DNMT3A/HAT1/…
COMPLEMENT ACTIVATION LECTINPATHWAY	COMPLEMENT ACTIVATION LECTINPATHWAY	12	-0.836052	-2.12899	5.01e-05	0.00515839	0.00482376	4170	tags=83%, list=15%, signal=71%	MBL2/MASP2/SERPING1/MASP1/A2M/MFAP4/COLEC10/FCN3/KRT1/FCN2
APPENDAGE DEVELOPMENT	APPENDAGE DEVELOPMENT	154	0.513675	1.80235	5.02e-05	0.00515839	0.00482376	5040	tags=34%, list=18%, signal=28%	DLX6/PITX2/HOXD13/COL2A1/SP8/FRAS1/FOXN1/TBX4/DLX5/HOXA11/CYP26B1/SALL4/NOG/HOXD10/KREMEN2/OSR2/ALX3/SHOX2/SOX4/ROR2/SCX/ITGB4/FMN1/FLVCR1/AFF3/FBN2/GPC3/SOX9/BMP4/SLC7A11/GDF5/LRP4/WNT5A/LEF1/TFAP2A/HDAC2/BAK1/IFT80/CHST11/FZD6/GRHL2/SLC39A1/SFRP2/HOXA9/TWIST1/CHD7/MEOX2/OSR1/IFT52/TBX5/PITX1/WNT7A
REGULATION OF TRIGLYCERIDEBIOSYNTHETIC PROCESS	REGULATION OF TRIGLYCERIDEBIOSYNTHETIC PROCESS	18	-0.741264	-2.09691	5.16e-05	0.0052015	0.00486407	4880	tags=61%, list=18%, signal=50%	THRSP/FBXW7/LDLR/PLIN5/RGN/DGAT2/C3/SLC27A1/GPLD1/MFSD2A/SIK1
COMPLEMENT ACTIVATION	COMPLEMENT ACTIVATION	157	-0.387945	-1.71642	5.28e-05	0.00521326	0.00487506	4170	tags=39%, list=15%, signal=33%	MBL2/IGHV4-4/IGHV3-23/IGHV3-11/IGHV3-64/IGKV5-2/IGLV1-44/CLU/IGHV1-45/IGKV1D-12/APCS/IGHV3-74/VTN/C1RL/IGHV3-49/IGLV3-19/MASP2/IGHV3-21/SERPING1/CFH/IGLC7/CFHR2/MASP1/RGCC/C5/C4BPB/CD5L/IGHG1/C4A/A2M/CFHR1/IGHA2/IGLV2-14/CFP/CFB/IGLV1-51/C1S/C3/C8B/IGLV1-40/MFAP4/CFI/IGHV2-70/IGKV2D-30/IGLC2/C4BPA/C1R/IGHA1/C7/CFHR5/IGKV1-12/C9/IGKV1D-39/C8A/IGLC6/C6/CFHR4/COLEC10/FCN3/KRT1/FCN2
DNA RECOMBINATION	DNA RECOMBINATION	251	0.450883	1.64518	5.85e-05	0.00566044	0.00529323	6723	tags=35%, list=24%, signal=27%	TEX15/MEI4/TEX19/TRIP13/RAD51/MCM2/AUNIP/RAD54L/XRCC2/BATF/RECQL4/HSF2BP/EID3/PSMC3IP/RAD51AP1/BLM/MCM3/MCM4/PRDM9/TOP2A/MCM6/EXO1/KPNA2/C11orf80/POLQ/CDC7/PARPBP/TNFSF4/MMS22L/TONSL/FANCD2/TGFB1/MCM7/GINS4/EME1/RPA4/NSMCE2/CHEK1/MCM8/HUS1B/MCM5/FANCB/CDC45/BRCA1/FEN1/TCF3/DCLRE1C/MSH4/XRCC3/MAD2L2/RAD21/LEF1/HMGB2/ACTL6A/RUVBL1/MSH2/INO80C/HSPD1/RAD54B/PRKDC/PIF1/MCMDC2/UNG/TPRKB/RMI2/RHNO1/TIME…
BLOOD COAGULATION INTRINSICPATHWAY	BLOOD COAGULATION INTRINSICPATHWAY	16	-0.772088	-2.1257	6.03e-05	0.00572093	0.0053498	3879	tags=75%, list=14%, signal=65%	SERPINC1/APOH/GP1BA/SERPING1/F8/A2M/F12/F9/KNG1/VWF/KLKB1/F11
METAPHASE ANAPHASE TRANSITION OFCELL CYCLE	METAPHASE ANAPHASE TRANSITION OFCELL CYCLE	63	0.620443	1.94072	6.37e-05	0.00593325	0.00554834	3698	tags=43%, list=13%, signal=37%	TRIP13/UBE2C/AURKB/CDC20/BUB1B/TTK/DLGAP5/PLK1/NDC80/CDC6/BUB1/CCNB1/FBXO5/CDT1/TACC3/KNTC1/NSMCE2/CENPF/MAPK15/ZWINT/ESPL1/UBE2DNL/USP44/CENPE/XRCC3/MAD2L2/RAD21
LIPID OXIDATION	LIPID OXIDATION	108	-0.426291	-1.77276	6.95e-05	0.0061916	0.00578994	7494	tags=53%, list=27%, signal=39%	CPT1A/ADIPOR2/HADHB/CPT1C/ETFB/PECR/HACL1/AUH/MECR/ALDH3A2/ACAA1/ACADM/ECI2/ACAA2/AKT2/ALOX15/HADH/HSD17B4/ECHS1/ECI1/BDH2/IRS2/ACADVL/ABCD2/LONP2/CPT2/HAO1/ACACB/PHYH/ECH1/ILVBL/APOD/ACAD11/ACADS/PLIN5/IVD/PDK4/MLYCD/CRAT/SCP2/ECHDC2/ABCB11/ACADL/ACOX1/EHHADH/DGAT2/PRKAG2/ETFDH/GCDH/ACAT1/HAO2/CYP4V2/MFSD2A/PPARGC1A/ADH7/NR4A3/ADH4
MALE GAMETE GENERATION	MALE GAMETE GENERATION	430	0.406759	1.5299	6.98e-05	0.0061916	0.00578994	6218	tags=28%, list=22%, signal=22%	TEX15/RNF17/NR0B1/SPATA31D1/BRDT/PAEP/TNP1/TDRD5/GTSF1/RPL10L/SSTR3/DUSP13/FOXJ1/ADAM18/MEI4/HOXA11/SLC26A3/CYP26B1/PSMA8/FAM9A/TEX19/SPATA31C2/TRIP13/CHD5/FKBP6/PLA2G3/PTCHD3/GGT3P/SSTR2/CABYR/EIF5A2/KIFC1/GJB3/SOHLH2/GGT1/RIMBP3C/RPL39L/RSPH1/MAEL/DPY19L2P2/SPOCD1/HSF2BP/ROPN1/KIF18A/OSBP2/PTTG1/CLDN11/GGT2/OCA2/PMFBP1/CCNB1/PRDM9/PIWIL4/ASF1B/PAX5/RACGAP1/CDC25C/SPINK1/NEURL1/SOX9/ETV5/GGNBP1/…
REGULATION OF LIPASE ACTIVITY	REGULATION OF LIPASE ACTIVITY	90	-0.455712	-1.84615	7.02e-05	0.0061916	0.00578994	6055	tags=44%, list=22%, signal=35%	PDGFRB/TXK/LIPC/RASGRP4/CCL5/ANGPTL3/GNAQ/EDNRA/ABHD5/FLT1/APOC2/NTRK2/ARHGAP6/APOC1/APOH/APOA1/LMF1/PLIN5/ITK/FURIN/NTRK3/ANG/MIR590/APOC3/APOA5/ANXA8/EGFR/ANGPTL4/PCSK6/PNLIP/GPIHBP1/HTR2A/KIT/SELE/NMUR1/NTF3/AVPR1A/ADRA1A/ESR1/HTR2B
REGULATION OF SYSTEMIC ARTERIALBLOOD PRESSURE BY RENINANGIOTENSIN	REGULATION OF SYSTEMIC ARTERIALBLOOD PRESSURE BY RENINANGIOTENSIN	20	-0.716613	-2.08688	7.36e-05	0.00637547	0.00596188	470	tags=25%, list=2%, signal=25%	ENPEP/CPA3/REN/CTSG/CMA1
CHROMOSOME SEPARATION	CHROMOSOME SEPARATION	89	0.556471	1.83497	7.72e-05	0.00657138	0.00614508	3718	tags=36%, list=13%, signal=31%	TRIP13/UBE2C/AURKB/CDC20/BUB1B/TTK/DLGAP5/PLK1/NDC80/PTTG1/CDC6/BUB1/CCNB1/TOP2A/FBXO5/CDT1/TACC3/EME1/KNTC1/NSMCE2/CENPF/MAPK15/ZWINT/ESPL1/UBE2DNL/USP44/MSH4/CENPE/XRCC3/MAD2L2/RAD21/NCAPH2
EMBRYONIC ORGAN DEVELOPMENT	EMBRYONIC ORGAN DEVELOPMENT	384	0.410925	1.53529	9.42e-05	0.00788061	0.00736937	4212	tags=24%, list=15%, signal=21%	DLX6/PITX2/COL2A1/SIX3/MYO3A/WNT3A/USH1C/TBX4/OVOL2/DLX5/SPINT2/HOXA11/CDX2/STRA6/GJB6/HMX3/POU3F4/DLX2/NOG/ALX1/MYO3B/SPINT1/HOXD10/USH1G/HOXB9/HMX2/PIFO/NKX2-5/KRT19/EYA1/MFAP2/OSR2/ALX3/SHOX2/COL11A1/PHLDA2/CTHRC1/HOXA6/PTK7/ROR2/LHFPL5/TMIE/FOLR1/HOXD4/FLVCR1/ASCL2/TPRN/PAX5/FBN2/DSCAML1/MDFI/PLCD3/SOX9/HOXB7/PAX8/TGFB1/GBX2/BMP4/FOXE1/IRX5/SIX4/FZD2/PDGFRA/LIF/HOXA2/MMP16/E2F7/SIX1/HOXA1/CXC…
DNA REPLICATION INITIATION	DNA REPLICATION INITIATION	40	0.671804	1.95349	9.85e-05	0.00810363	0.00757793	4957	tags=52%, list=18%, signal=43%	MCM10/MCM2/TICRR/ORC1/ORC6/CDC6/MCM3/MCM4/MCM6/CDT1/MCM7/RPA4/CCNE1/CCNE2/MCM5/CDC45/PRIM1/PRIM2/MCMDC2/POLA1/GINS3
NEGATIVE REGULATION OFVASCULATURE DEVELOPMENT	NEGATIVE REGULATION OFVASCULATURE DEVELOPMENT	88	-0.455515	-1.83906	0.000110227	0.00888343	0.00830714	4808	tags=34%, list=17%, signal=28%	COL4A2/STAB1/SYNJ2BP/ECSCR/THBS2/PTN/APOH/TIE1/HSPG2/KLF2/SEMA3E/GPR4/SERPINF1/RGCC/THBS1/ADAMTS1/ATP2B4/DCN/THBS4/TEK/GADD45A/NPR1/SPINK5/HRG/CD160/ANGPT4/CLDN5/WNT4/GDF2/ANGPTL7
EMBRYONIC SKELETAL SYSTEMDEVELOPMENT	EMBRYONIC SKELETAL SYSTEMDEVELOPMENT	111	0.543045	1.84752	0.000111583	0.00888343	0.00830714	4212	tags=36%, list=15%, signal=31%	COL2A1/DMRT2/HOXA11/DLX2/NOG/ALX1/HOXD1/HOXD10/HOXB9/DLX1/OSR2/ALX3/SHOX2/COL11A1/HOXA6/SCX/HOXD4/FLVCR1/PAX5/DSCAML1/MDFI/HOXB7/BMP4/IRX5/SIX4/PDGFRA/HOXA2/MMP16/SIX1/HOXA1/WNT5A/MTHFD1L/HOXB8/TFAP2A/CHST11/GRHL2/MMP14/SLC39A1/HOXA9/TWIST1
LONG CHAIN FATTY ACID METABOLICPROCESS	LONG CHAIN FATTY ACID METABOLICPROCESS	115	-0.406448	-1.69813	0.00013697	0.0107315	0.0100353	4836	tags=41%, list=17%, signal=34%	HACL1/PLA2G4C/ACSL5/FAAH/ACAA1/ACOT2/GSTA1/PLP1/ALOX15/HSD17B4/ACSM2B/ACSBG1/SLC27A3/ACSM5/CYP4F11/CPT2/ACSM3/PTGS2/PTGIS/CYP2C8/ACSM2A/CYP4F2/SCP2/ACSL1/HPGDS/CYP2C18/CYP4F12/ACADL/ACOX1/FAAH2/SLC27A5/CYP3A4/EPHX2/CYP2U1/SLC27A1/GSTM1/CYP1A1/GSTM2/CYP2A6/CYP2C9/CYP4F3/CYP2E1/CYP1A2/CYP2B6/CYP2A7/CYP2A13/CYP2G1P
CELLULAR PROCESS INVOLVED INREPRODUCTION IN MULTICELLULARORGANISM	CELLULAR PROCESS INVOLVED INREPRODUCTION IN MULTICELLULARORGANISM	274	0.432573	1.58724	0.000156061	0.0120362	0.0112554	6099	tags=33%, list=22%, signal=26%	TEX15/SPESP1/BRDT/PAEP/TNP1/TDRD5/FMN2/EREG/MEI4/SLC26A3/LIN28A/CYP26B1/FAM9A/TEX19/TRIP13/CHD5/FKBP6/PLA2G3/PTCHD3/CABYR/TTK/SOHLH2/RIMBP3C/RSPH1/PAQR8/MAEL/DPY19L2P2/HSF2BP/ROPN1/PLK1/KIF18A/OSBP2/OCA2/FOLR1/CCNB1/ROBO2/TOP2A/FBXO5/PIWIL4/SRC/CELF4/SPINK1/NEURL1/RETN/CTCFL/NOX5/ETV5/CCNB2/BMP4/TUBB8/SOHLH1/STRA8/TAF4B/TTC26/SLC26A6/TDRD9/ROPN1L/NCAPH2/HMGB2/MSH2/FANCG/CDC25B/PABPC1L/SRPK1/DEFB1…
ENDOTHELIUM DEVELOPMENT	ENDOTHELIUM DEVELOPMENT	123	-0.394764	-1.6737	0.000167533	0.0127222	0.0118969	6798	tags=40%, list=25%, signal=30%	S1PR1/PROX1/EZR/TNFRSF1A/NRG1/MET/FASN/KDM6B/GJA1/RDX/RAP2C/STARD13/PECAM1/GJA5/HAPLN2/ETV2/S1PR3/GJA4/STC1/ACVRL1/SOX17/CD34/MARVELD2/PPP1R16B/RHOB/PTN/COL18A1/NOTCH4/TIE1/SOX18/HOXA13/CDH5/ADAMTS12/RAPGEF2/ATOH8/COL15A1/DLL1/HEY2/KDR/RAPGEF3/XDH/ENG/APOLD1/ARHGEF26/ROBO4/PTPRS/PDE2A/CLDN5/GDF2
CELLULAR RESPIRATION	CELLULAR RESPIRATION	178	-0.364017	-1.61783	0.000183518	0.0137249	0.0128346	7700	tags=43%, list=28%, signal=31%	NDUFS1/CAT/NDUFA5/NDUFV2/NDUFA2/IDH3A/PDHA1/NDUFC1/COX15/NDUFA3/ETFB/NDUFS7/IREB2/UQCRC2/DLD/COQ10A/PIK3CA/COX8A/SURF1/NDUFB8/NDUFV1/SIRT3/NDUFA7/COX7B/COX6B1/MT-ND4/MT-ND1/SUCLG2/NDUFA9/SLC25A23/COX5A/SLC25A12/NDUFB7/OGDHL/SDHD/IDE/SDHA/NDUFA4/NDUFAF1/LYRM7/NDUFA8/FH/NDUFV3/MT-CYB/ACO2/BLOC1S1/NDUFS8/MT-CO3/COX5B/UQCR11/NDUFB10/MT-CO2/MT-ND4L/IMMP2L/MT-ND5/MT-CO1/ACO1/OGDH/COQ9/MT-ND6/GPD1/PINK1…
MITOTIC CELL CYCLE CHECKPOINT	MITOTIC CELL CYCLE CHECKPOINT	151	0.493168	1.72567	0.000193292	0.0142402	0.0133164	4543	tags=32%, list=16%, signal=27%	HMGA2/SFN/MUC1/TRIP13/AURKB/CDC20/BUB1B/GTSE1/TTK/TICRR/CLSPN/SOX4/ARID3A/ORC1/PLK1/CDK1/NDC80/CDC6/BUB1/BLM/CCNB1/CDT1/CDC25C/FANCD2/EME1/KNTC1/CENPF/CHEK1/HUS1B/ZWINT/E2F7/BRSK1/BRCA1/TFDP1/PCNA/USP44/CHMP4C/XRCC3/MAD2L2/E2F8/CNOT11/MSH2/E2F1/CHEK2/CASP2/SPDL1/PRKDC/PLAGL1/CDK2
CORNIFICATION	CORNIFICATION	76	0.553873	1.78985	0.000204607	0.0148521	0.0138886	3916	tags=43%, list=14%, signal=37%	KLK13/KRT20/DSG3/KRT4/KRT79/CASP14/PKP3/KRT13/CYP26B1/DSC3/KRT34/LIPM/EVPL/KRT19/KRT5/KRT23/KRT2/SPRR2D/KRT17/SPRR1B/KRT80/KRT6C/DSC2/DSG2/SPRR2E/KRT39/KLK14/DSG4/FLG/SPRR1A/KRT15/SPRR3/KRT12
APPENDAGE MORPHOGENESIS	APPENDAGE MORPHOGENESIS	124	0.516206	1.78001	0.000219504	0.0157025	0.0146838	5040	tags=35%, list=18%, signal=28%	DLX6/HOXD13/COL2A1/SP8/FRAS1/TBX4/DLX5/HOXA11/CYP26B1/SALL4/NOG/HOXD10/OSR2/ALX3/SHOX2/SOX4/ROR2/FMN1/FLVCR1/AFF3/FBN2/GPC3/SOX9/BMP4/GDF5/LRP4/WNT5A/LEF1/TFAP2A/HDAC2/BAK1/CHST11/FZD6/GRHL2/SFRP2/HOXA9/TWIST1/CHD7/OSR1/IFT52/TBX5/PITX1/WNT7A
NEGATIVE REGULATION OFENDOTHELIAL CELL APOPTOTICPROCESS	NEGATIVE REGULATION OFENDOTHELIAL CELL APOPTOTICPROCESS	30	-0.616478	-2.01171	0.00024889	0.0174545	0.0163222	3255	tags=40%, list=12%, signal=35%	CDH5/GAS6/RAMP2/MIR590/NDNF/KDR/TEK/ANGPTL4/FGG/FGB/FGA/MIR126
SENSORY PERCEPTION OF CHEMICALSTIMULUS	SENSORY PERCEPTION OF CHEMICALSTIMULUS	84	0.544845	1.78798	0.000251067	0.0174545	0.0163222	1868	tags=27%, list=7%, signal=26%	OR56A3/CST1/GFY/OR8A1/SLC6A3/OR8G5/OR2H1/CST4/OR13A1/OR8G3P/OR12D2/CALHM3/CST2/LPO/TRPM5/SCNN1G/ASIC1/TAS2R60/OR1N2/SCNN1B/REEP2/UGT2A1/ITPR3
GLYOXYLATE METABOLIC PROCESS	GLYOXYLATE METABOLIC PROCESS	10	-0.835777	-1.96109	0.00025814	0.017609	0.0164667	2628	tags=60%, list=9%, signal=54%	HOGA1/ALDH4A1/IDH2/AGXT/GOT2/AGXT2
ETHANOL OXIDATION	ETHANOL OXIDATION	12	-0.803054	-2.04496	0.000263019	0.017609	0.0164667	2718	tags=58%, list=10%, signal=53%	ADH6/ALDH2/ADH1C/ADH1B/ADH1A/ADH7/ADH4
NEUTRAL LIPID BIOSYNTHETICPROCESS	NEUTRAL LIPID BIOSYNTHETICPROCESS	44	-0.541648	-1.92313	0.000263993	0.017609	0.0164667	4880	tags=45%, list=18%, signal=37%	THRSP/LPIN1/FBXW7/LDLR/PLIN5/LPIN2/GK/ACSL1/RGN/ANG/DGAT2/C3/SLC27A1/MOGAT1/MOGAT2/AVIL/PCK1/GPLD1/MFSD2A/SIK1
REGULATION OF MITOTIC NUCLEARDIVISION	REGULATION OF MITOTIC NUCLEARDIVISION	104	0.519781	1.74787	0.000278209	0.0183099	0.0171221	5980	tags=47%, list=22%, signal=37%	EREG/TRIP13/SPHK1/AURKB/CDC20/BUB1B/TTK/DLGAP5/EDN3/PLK1/FBXO43/NDC80/BUB1/CCNB1/FBXO5/CDT1/MTBP/PKMYT1/CDC25C/BMP4/NEK2/KNTC1/NSMCE2/CENPF/CHEK1/TGFA/MKI67/ZWINT/ESPL1/NUSAP1/L3MBTL1/USP44/XRCC3/MAD2L2/RAD21/CCDC8/IL1A/SPDL1/BORA/ANAPC7/RCC1/PCID2/IGF2/NUP62/AURKA/NME6/BTC/MAD2L1/DYNC1LI1
CELLULAR GLUCAN METABOLICPROCESS	CELLULAR GLUCAN METABOLICPROCESS	67	-0.488653	-1.89447	0.000297982	0.0189943	0.0177621	5749	tags=40%, list=21%, signal=32%	PHKB/IL6ST/PGM1/EPM2AIP1/IRS2/SORBS1/PYGM/PHKG1/LEPR/PCDH12/PPP1R3B/INSR/INPP5K/PER2/ENPP1/AGL/PRKAG2/POMC/PPP1R1A/ESRRB/GYG2/GCGR/GYS2/GCK/IGF1/GNMT/G6PC
RESPIRATORY ELECTRON TRANSPORTCHAIN	RESPIRATORY ELECTRON TRANSPORTCHAIN	113	-0.398259	-1.66749	0.000299271	0.0189943	0.0177621	8878	tags=54%, list=32%, signal=37%	SLC25A13/GHITM/UQCRQ/NDUFAB1/SDHB/NDUFA1/NDUFB2/NDUFS3/COX10/NDUFS1/NDUFA5/NDUFV2/NDUFA2/NDUFC1/COX15/NDUFA3/ETFB/NDUFS7/UQCRC2/DLD/COX8A/NDUFB8/NDUFV1/NDUFA7/COX7B/COX6B1/MT-ND4/MT-ND1/NDUFA9/COX5A/SLC25A12/NDUFB7/SDHD/SDHA/NDUFA4/NDUFAF1/NDUFA8/NDUFV3/MT-CYB/NDUFS8/MT-CO3/COX5B/UQCR11/NDUFB10/MT-CO2/MT-ND4L/IMMP2L/MT-ND5/MT-CO1/COQ9/MT-ND6/GPD1/PINK1/COX4I1/UQCRFS1/NDUFB1/ETFDH/COX4I2/NDUFA13/P…
COAGULATION	COAGULATION	307	-0.300754	-1.43808	0.000300153	0.0189943	0.0177621	5000	tags=29%, list=18%, signal=24%	NOS3/GGCX/ARRB1/CPB2/MPL/JMJD1C/PLCG2/C1QTNF1/CD34/CYP4F11/PRKCH/AK3/PRKACA/ADAMTS13/GNG2/F7/SH2B3/EHD3/SERPINC1/PEAR1/APOH/PRDX2/SERPINF2/CD36/PLG/THBD/PRKG1/VTN/FYN/PRTN3/IL6/SERPIND1/COMP/NFE2/F2RL3/DGKI/GAS6/GP1BA/SERPING1/ZFPM1/ZFPM2/PRKCE/SERPINA10/CYP4F2/F10/PLAT/STXBP1/ITPR2/SLC4A1/TBXA2R/SELP/F5/F8/C4BPB/APOE/PIK3R1/SERPINA5/THBS1/A2M/F13B/HPS5/ANXA8/GATA1/F12/ITGB3/GP6/P2RX3/F9/KNG1/F13…
KERATINIZATION	KERATINIZATION	97	0.52857	1.76714	0.000307986	0.0191485	0.0179063	4783	tags=46%, list=17%, signal=39%	KLK13/KRT20/KRTAP4-1/DSG3/KRT4/KRT79/CASP14/SFN/PKP3/KRT13/CYP26B1/DSC3/KRT34/ABCA12/LIPM/EVPL/KRT19/KRT5/KRT23/KRTAP5-7/KRT2/KRTAP1-1/SPRR2D/KRTAP5-5/KRT17/SPRR1B/KRT80/KRT6C/DSC2/DSG2/SPRR2E/KRT39/KLK14/DSG4/FLG/SPRR1A/KRT15/SPRR3/KRT12/KRTAP5-1/HRNR/KRT8/DSC1/KRT83/SHARPIN
TRIGLYCERIDE BIOSYNTHETICPROCESS	TRIGLYCERIDE BIOSYNTHETICPROCESS	37	-0.571744	-1.96393	0.000316245	0.0191485	0.0179063	4880	tags=49%, list=18%, signal=40%	THRSP/LPIN1/FBXW7/LDLR/PLIN5/LPIN2/GK/ACSL1/RGN/DGAT2/C3/SLC27A1/MOGAT1/MOGAT2/PCK1/GPLD1/MFSD2A/SIK1
POSITIVE REGULATION OF ORGANGROWTH	POSITIVE REGULATION OF ORGANGROWTH	44	-0.535553	-1.90149	0.000317946	0.0191485	0.0179063	4968	tags=36%, list=18%, signal=30%	HLX/SMO/AKAP6/ACACB/MEF2C/ZFPM2/MIR590/HEY2/TGFBR3/TBX20/WT1/IGF1/BASP1/ARX/HAMP/BMP10
REGULATION OF CHROMOSOMEORGANIZATION	REGULATION OF CHROMOSOMEORGANIZATION	252	0.421637	1.53787	0.000322307	0.0191485	0.0179063	8239	tags=40%, list=30%, signal=28%	PKIB/MUC1/TRIP13/UBE2C/SDR16C5/AURKB/CDC20/BUB1B/TTK/MYB/DLGAP5/MCM2/DNMT3B/PLK1/NDC80/PTTG1/CDC6/AICDA/BUB1/CCNB1/PRDM9/TOP2A/FBXO5/CDT1/SRC/GCG/TACC3/NEK2/KNTC1/NSMCE2/CENPF/LIF/MYC/MAPK15/PHF19/ZWINT/ESPL1/UBE2DNL/BRCA1/FEN1/CCT3/TET1/USP44/CENPE/CCT5/XRCC3/MAD2L2/RAD21/SMG5/CCT2/SPDL1/PIF1/DKC1/CDCA5/CCT6A/DNMT1/ANAPC7/NOS1/PCID2/MTF2/RMI2/CCT4/GNL3/NELFE/KAT2A/PINX1/SMARCB1/MAD2L1/CCT7/DYNC1…
REGULATION OF MITOTIC SISTERCHROMATID SEGREGATION	REGULATION OF MITOTIC SISTERCHROMATID SEGREGATION	43	0.625314	1.83587	0.000328613	0.0191485	0.0179063	4256	tags=47%, list=15%, signal=39%	TRIP13/AURKB/CDC20/BUB1B/TTK/PLK1/NDC80/PTTG1/BUB1/CCNB1/FBXO5/CDT1/KNTC1/CENPF/ZWINT/USP44/XRCC3/MAD2L2/RAD21/SPDL1
MITOCHONDRIAL ELECTRON TRANSPORTNADH TO UBIQUINONE	MITOCHONDRIAL ELECTRON TRANSPORTNADH TO UBIQUINONE	54	-0.498608	-1.83411	0.000331728	0.0191485	0.0179063	8675	tags=59%, list=31%, signal=41%	NDUFAB1/NDUFA1/NDUFB2/NDUFS3/NDUFS1/NDUFA5/NDUFV2/NDUFA2/NDUFC1/NDUFA3/NDUFS7/DLD/NDUFB8/NDUFV1/NDUFA7/MT-ND4/MT-ND1/NDUFA9/NDUFB7/NDUFA4/NDUFAF1/NDUFA8/NDUFV3/NDUFS8/NDUFB10/MT-ND4L/MT-ND5/COQ9/MT-ND6/PINK1/NDUFB1/NDUFA13
RRNA METABOLIC PROCESS	RRNA METABOLIC PROCESS	223	0.446751	1.6184	0.000332975	0.0191485	0.0179063	10932	tags=62%, list=40%, signal=38%	ERN2/SLFN13/PWP2/BOP1/FBLL1/DCAF13/RRS1/NPM3/RRP9/RPP40/EXOSC4/RPS15/RIOK1/LYAR/NIFK/PRKDC/NOP58/RPS7/NOP56/CHD7/DKC1/RPL7/RPS8/RPF2/DHX37/RPL27/RPS9/BYSL/WDR12/UTP23/MRTO4/WDR3/EXOSC3/METTL5/UTP18/REXO4/ERI1/WDR46/HEATR1/ZNHIT6/RPL14/ISG20L2/RPL5/EIF6/NSUN5/RRP12/RRP15/NHP2/PIH1D2/WDR75/NVL/RPS6/PES1/GAR1/EMG1/DDX27/UTP6/TRMT112/POP5/RPS27/GTPBP4/PA2G4/ESF1/ZNHIT3/MAPT/RPF1/UTP14A/DDX52/MAK16/RP…
POSITIVE REGULATION OF MUSCLEHYPERTROPHY	POSITIVE REGULATION OF MUSCLEHYPERTROPHY	27	-0.621249	-1.94915	0.000333624	0.0191485	0.0179063	716	tags=59%, list=3%, signal=58%	CDK9/ROCK1/MTOR/PIN1/TRPC3/PPP3CA/MEF2A/CAMK2D/HAND2/IL6ST/AKAP6/IGF1/ADRA1A/NR4A3/HAMP/BMP10
GAMMA AMINOBUTYRIC ACIDSIGNALING PATHWAY	GAMMA AMINOBUTYRIC ACIDSIGNALING PATHWAY	21	0.733475	1.8628	0.000347166	0.0196967	0.0184189	1025	tags=29%, list=4%, signal=28%	GABRA2/GABRA3/GABRB1/GABRR1/GABRR3/GABRA5
ENDOTHELIAL CELL APOPTOTICPROCESS	ENDOTHELIAL CELL APOPTOTICPROCESS	54	-0.495566	-1.82292	0.000380059	0.0211573	0.0197848	3255	tags=37%, list=12%, signal=33%	ITGA4/CD40LG/GATA2/ECSCR/CDH5/GAS6/RGCC/RAMP2/THBS1/MIR590/NDNF/KDR/MAP3K5/TEK/ANGPTL4/FGG/FGB/FGA/CD160/MIR126
ARACHIDONIC ACID METABOLICPROCESS	ARACHIDONIC ACID METABOLICPROCESS	56	-0.499023	-1.86092	0.000381483	0.0211573	0.0197848	3481	tags=34%, list=13%, signal=30%	PTGIS/CYP2C8/CYP4F2/HPGDS/CYP2C18/CYP4F12/FAAH2/EPHX2/CYP2U1/CYP1A1/CYP2A6/CYP2C9/CYP4F3/CYP2E1/CYP1A2/CYP2B6/CYP2A7/CYP2A13/CYP2G1P
TELOMERE ORGANIZATION	TELOMERE ORGANIZATION	140	0.491776	1.71016	0.000399064	0.0218355	0.020419	9517	tags=57%, list=34%, signal=38%	PKIB/AURKB/RAD51/RECQL4/BLM/EXO1/SRC/NEK2/NSMCE2/CCNE1/MYC/CCNE2/MAPK15/HUS1B/RFC4/FEN1/CCT3/DCLRE1C/PCNA/PRIM1/CCT5/XRCC3/SMG5/PRIM2/CCT2/POLD1/HSP90AB1/PRKDC/PIF1/DKC1/POLA1/CCT6A/TPRKB/HSP90AA1/CCT4/GNL3/DCLRE1B/PINX1/CCT7/NHP2/ACD/GAR1/XRCC5/RFC5/NABP2/POLA2/TCP1/DNA2/MAPKAPK5/APEX1/SMARCAL1/RAD51D/CCT8/PTGES3/MAPK3/RFC3/WRN/DOT1L/POLE4/RFC2/BRCA2/HNRNPA1/HNRNPC/HNRNPU/XRCC6/RAD51C/SIRT6/NOP1…
REGULATION OF HUMORAL IMMUNERESPONSE	REGULATION OF HUMORAL IMMUNERESPONSE	126	-0.37923	-1.61038	0.000405451	0.0218355	0.020419	3975	tags=37%, list=14%, signal=32%	IGHV3-23/IGHV3-11/IGKV5-2/IGLV1-44/CLU/IGKV1D-12/VTN/IGLV3-19/CCR7/SERPING1/CFH/IGLC7/CFHR2/C5/C4BPB/SPNS2/CD5L/IGHG1/C4A/A2M/CFHR1/IGLV2-14/CFP/CFB/IGLV1-51/C1S/C3/C8B/IGLV1-40/CFI/IGHV2-70/IGKV2D-30/IGLC2/C4BPA/SPINK5/C1R/C7/CFHR5/IGKV1-12/C9/IGKV1D-39/C8A/HPX/IGLC6/C6/CFHR4/KLK5
EMBRYONIC APPENDAGEMORPHOGENESIS	EMBRYONIC APPENDAGEMORPHOGENESIS	105	0.516902	1.74252	0.000406983	0.0218355	0.020419	5040	tags=36%, list=18%, signal=30%	DLX6/HOXD13/SP8/FRAS1/TBX4/DLX5/HOXA11/CYP26B1/SALL4/NOG/HOXD10/OSR2/ALX3/SHOX2/ROR2/FLVCR1/AFF3/FBN2/GPC3/BMP4/GDF5/LRP4/WNT5A/LEF1/TFAP2A/HDAC2/CHST11/FZD6/GRHL2/SFRP2/HOXA9/TWIST1/CHD7/OSR1/IFT52/TBX5/PITX1/WNT7A
HOMOPHILIC CELL ADHESIONVIA PLASMA MEMBRANE ADHESIONMOLECULES	HOMOPHILIC CELL ADHESIONVIA PLASMA MEMBRANE ADHESIONMOLECULES	159	-0.350441	-1.54906	0.00044056	0.0233828	0.0218659	3844	tags=36%, list=14%, signal=32%	CDH19/PCDHB3/PCDH15/PCDHB7/DSG1/CDHR5/CNTN2/PCDHB18P/RET/PCDHGA7/CDH5/TRO/CDH1/PCDHGB1/PCDHGA6/CDH23/CDH7/PCDHGA9/PCDHB2/PCDHGB3/PCDHB12/PCDHGB7/CNTN6/PCDHB14/PCDHA1/PCDHA10/CADM1/PCDHGA12/PCDHB4/EMB/PCDHB16/PCDHB13/CDH12/PCDHGC5/PCDHGC3/PCDHB6/PCDH10/IGSF9/ROBO4/PCDHA8/PCDHGA1/PCDHGA2/PCDHGA5/SDK1/IGFN1/PCDHB15/PCDHB8/PCDHGA3/PCDHB11/PCDHA4/FAT4/PCDHGC4/SDK2/CNTN4/PCDHGB2/PCDHA12/CDH8/PCDH20
COTRANSLATIONAL PROTEINTARGETING TO MEMBRANE	COTRANSLATIONAL PROTEINTARGETING TO MEMBRANE	102	0.508049	1.71136	0.000453401	0.0233995	0.0218815	10826	tags=72%, list=39%, signal=44%	RPL36A/BHLHE40-AS1/RPL8/RPL30/RPS15/RPL36/RPL17/RPS7/RPS18/RPL23/RPL7/RPS8/RPL27/RPS9/TRAM1/RPL37/RPL29/RPL23A/RPS23/RPS20/RPL14/RPL5/RPSA/RPL37A/RPL6/RPL31/RPS6/RPL19/RPS27/RPS27A/TRAM1L1/RPL24/RPL32/RPS12/RPL35A/RPS4Y1/RPS14/RPL10A/RPL39/RPS10/RPS21/RPL12/RPLP0/SSR2/RPL4/ZFAND2B/RPS24/SRP14/SRP9/RPS15A/RPL15/RPS3/RPL38/RPS13/RPL10/RPL27A/RPL22/SSR1/RPL18A/RPL7A/RPS29/RPS5/SSR3/RPS16/SNAP25-AS1/…
REGULATION OF VASCULATUREDEVELOPMENT	REGULATION OF VASCULATUREDEVELOPMENT	253	-0.315853	-1.47788	0.000454634	0.0233995	0.0218815	5808	tags=31%, list=21%, signal=25%	CCL24/SPARC/ANGPT2/HSPB6/PTK2B/SIRT1/ANGPTL3/SMOC2/GATA2/ERBB2/GAB1/NOS3/FLT1/COL4A2/HYAL1/STAB1/CD34/RHOJ/SYNJ2BP/PPP1R16B/ECSCR/NODAL/THBS2/RHOB/PTN/PLXND1/APOH/TIE1/PTGIS/SMAD1/HSPG2/ETS1/IL6/CDH5/KLF2/GLUL/SEMA3E/ECM1/PROK1/SASH1/GPR4/HIPK2/TBXA2R/SERPINF1/RGCC/DLL1/TLR3/C5/RAMP2/APLNR/THBS1/ADAMTS1/ATP2B4/DCN/KDR/CCBE1/C3/RAPGEF3/THBS4/TEK/GADD45A/ENG/ANGPTL4/NPR1/SPINK5/HRG/TMIGD2/CD160/ANG…
DNA PACKAGING	DNA PACKAGING	147	0.486792	1.69984	0.000455096	0.0233995	0.0218815	7015	tags=42%, list=25%, signal=32%	HMGA2/TNP1/ERN2/CHD5/HJURP/NCAPH/CENPA/NCAPG/CENPW/MCM2/HMGA1/BANF2/CENPM/AICDA/CCNB1/PRDM9/TOP2A/OIP5/CENPI/CHAF1B/ASF1B/BEND3/SOX9/NCAPD2/NCAPG2/NUSAP1/CENPK/TET1/CENPL/NCAPH2/NPM1/HMGB2/CDKN2A/RUVBL1/CENPQ/SMYD3/CENPH/NAP1L1/CENPO/CDCA5/ITGB3BP/DNMT1/SRPK1/INCENP/CHAF1A/DNMT3A/HAT1/SMC4/NASP/IPO4/RNF8/DAXX/NOC2L/ANP32B/TRIM28/MIS18A/BANF1/CENPV/ASF1A/SET/PPHLN1/SMC2
REGULATION OF COAGULATION	REGULATION OF COAGULATION	70	-0.460762	-1.79552	0.000467529	0.023791	0.0222476	5000	tags=43%, list=18%, signal=35%	NOS3/CPB2/C1QTNF1/CD34/F7/SH2B3/SERPINC1/APOH/PRDX2/SERPINF2/CD36/PLG/THBD/PRKG1/VTN/GP1BA/SERPING1/PLAT/TBXA2R/APOE/THBS1/F12/KNG1/FGG/HRG/FGB/FGA/KLKB1/F11/KRT1
RNA 3 END PROCESSING	RNA 3 END PROCESSING	135	0.46945	1.62589	0.00047326	0.0238369	0.0222905	10178	tags=52%, list=37%, signal=33%	CT45A10/LIN28B/LIN28A/FBLL1/SAGE1/CCNB1/PABPC1/BARD1/CPEB1/CPSF4L/INTS8/SSB/THOC7/EXOSC4/CSTF2/PABPC1L/DKC1/MAGOH/UPF3B/NELFE/NCBP2/ALYREF/EXOSC3/SRSF9/HSF1/CPSF6/ZC3H3/ERI1/SLBP/CPSF1/PNPT1/THOC5/THOC1/TRMT10C/CPSF4/SRSF3/SRSF7/RNPS1/THOC3/SARNP/TOE1/THOC2/EXOSC2/RPS21/CHTOP/EXOSC5/FBL/LSM11/U2AF2/CPSF3/POLDIP3/EIF4A3/LEO1/POLR2D/ZNF473/FIP1L1/RBM8A/SRSF2/SNRPA/PTCD1/PAPOLA/EXOSC10/SRSF1/EXOSC7/…
REGULATION OF COMPLEMENTACTIVATION	REGULATION OF COMPLEMENTACTIVATION	107	-0.403732	-1.67653	0.000494461	0.0246531	0.0230538	3975	tags=39%, list=14%, signal=34%	IGHV3-23/IGHV3-11/IGKV5-2/IGLV1-44/CLU/IGKV1D-12/VTN/IGLV3-19/SERPING1/CFH/IGLC7/CFHR2/C5/C4BPB/CD5L/IGHG1/C4A/A2M/CFHR1/IGLV2-14/CFP/CFB/IGLV1-51/C1S/C3/C8B/IGLV1-40/CFI/IGHV2-70/IGKV2D-30/IGLC2/C4BPA/C1R/C7/CFHR5/IGKV1-12/C9/IGKV1D-39/C8A/IGLC6/C6/CFHR4
DRUG CATABOLIC PROCESS	DRUG CATABOLIC PROCESS	24	-0.655475	-2.02062	0.000504708	0.0249124	0.0232963	3400	tags=58%, list=12%, signal=51%	CYP3A5/CYP2C8/FMO4/CYP2C18/CYP3A4/CYP2U1/CYP2A6/CYP2C9/CYP2E1/CYP1A2/CYP2B6/CYP2A7/CYP2A13/CYP2G1P
DRUG METABOLIC PROCESS	DRUG METABOLIC PROCESS	44	-0.523876	-1.86003	0.000522847	0.0255522	0.0238946	3520	tags=50%, list=13%, signal=44%	FMO5/CYP3A5/CYP2C8/CYP4F2/FMO4/CYP2C18/CYP4F12/ABCB11/AOX1/CYP3A4/CYP2U1/FMO2/CYP1A1/CYP2A6/CYP2C9/CYP2E1/ADH1A/CYP1A2/CYP2B6/CYP2A7/CYP2A13/CYP2G1P
REGULATION OF FIBRINOLYSIS	REGULATION OF FIBRINOLYSIS	14	-0.735447	-1.93793	0.000533836	0.0258335	0.0241576	4775	tags=71%, list=17%, signal=59%	CPB2/APOH/SERPINF2/PLG/THBD/THBS1/F12/HRG/KLKB1/F11
MEIOTIC CHROMOSOME SEGREGATION	MEIOTIC CHROMOSOME SEGREGATION	67	0.590265	1.86274	0.000562583	0.0269603	0.0252113	3718	tags=36%, list=13%, signal=31%	TEX15/FMN2/SYCE1/MEI4/TRIP13/BUB1B/TTK/MAEL/NUF2/PLK1/PTTG1/BUB1/PRDM9/TOP2A/FANCD2/EME1/CCNE1/CCNE2/MAPK15/ESPL1/P3H4/MSH4/RAD21/NCAPH2
SENSORY PERCEPTION	SENSORY PERCEPTION	462	0.378109	1.426	0.000621484	0.0294449	0.0275347	4060	tags=22%, list=15%, signal=19%	OR56A3/CST1/COL2A1/OTOG/GJA10/GFY/OR8A1/SLC6A3/SIX3/MYO3A/OR8G5/LHFPL4/OR2H1/GIP/SFRP5/ADORA1/CST4/OR13A1/OR8G3P/OPRK1/USH1C/OR12D2/ATP6V0A4/CLDN19/CALHM3/CNGB3/CST2/GJB6/POU3F4/LPO/LHFPL3/MYO3B/HOXD1/SRRM4/TRPM5/USH1G/NDP/SLC52A3/GABRA5/SCNN1G/ASIC1/PDE6B/SERPINE2/NR2E1/TAS2R60/CHRNA7/RDH8/OR1N2/EYA1/GRIN2D/ZIC2/TULP1/COL11A1/PAX3/SCNN1B/KCNJ10/GRM1/NDN/SLC17A8/LRP2/REEP2/UGT2A1/LHFPL5/ITPR3/CCK…
ANDROGEN BIOSYNTHETIC PROCESS	ANDROGEN BIOSYNTHETIC PROCESS	11	-0.766396	-1.85335	0.000631333	0.0294449	0.0275347	2102	tags=55%, list=8%, signal=50%	SRD5A3/SRD5A2/HSD17B6/SRD5A1/CYP17A1/WNT4
POSITIVE REGULATION OFVASOCONSTRICTION	POSITIVE REGULATION OFVASOCONSTRICTION	29	-0.59851	-1.91974	0.000632325	0.0294449	0.0275347	1435	tags=38%, list=5%, signal=36%	TBXA2R/EGFR/ADRA1B/FGG/FGB/AVPR2/FGA/HTR2A/AVPR1A/DBH/ADRA1A
HISTONE EXCHANGE	HISTONE EXCHANGE	39	0.632484	1.83191	0.000641766	0.0296052	0.0276847	6534	tags=56%, list=24%, signal=43%	TNP1/CHD5/HJURP/CENPA/CENPW/CENPM/OIP5/CENPI/CENPK/VPS72/CENPL/NPM1/RUVBL1/CENPQ/CENPH/CENPO/ITGB3BP/ANP32E/NASP/RNF8/ACTR6/MIS18A
CELLULAR AMINO ACID METABOLICPROCESS	CELLULAR AMINO ACID METABOLICPROCESS	293	-0.294855	-1.41432	0.000658254	0.0300846	0.028133	5483	tags=29%, list=20%, signal=24%	MRI1/PPA2/AMDHD1/GLDC/PHYKPL/ADHFE1/HIBADH/ARG1/NOS3/FOLH1/SDS/ACAD8/ACADSB/MCCC2/SHMT1/HGD/ALDH8A1/MTHFS/GOT1/GFPT2/ILVBL/SARDH/SLC39A8/AFMID/PAH/OGDH/DAO/ASL/UROC1/SEPSECS/HAAO/HPD/ACCS/GLUL/IVD/ACMSD/ART4/HAL/OTC/SERINC5/CDO1/BAAT/UPB1/MAT1A/HOGA1/CSAD/RIMKLB/ASS1/MTHFD1/HMGCLL1/ALDH4A1/ALDH7A1/BCAT2/GPT2/ATP2B4/ALDH6A1/TH/KMO/IYD/GSTZ1/FTCD/GCDH/ACAT1/AGXT/CPS1/GOT2/GPT/PRODH/NOS2/ABAT/AASS/G…
PROTEIN LOCALIZATION TOCHROMOSOME	PROTEIN LOCALIZATION TOCHROMOSOME	79	0.532847	1.73454	0.000679762	0.0307826	0.0287857	7164	tags=46%, list=26%, signal=34%	AURKB/BUB1B/TTK/CENPA/ESCO2/EZH2/PLK1/CDK1/NDC80/CDT1/MTBP/MCM8/RCC2/CCT3/CCT5/RAD21/CCT2/MSH2/CENPQ/SPDL1/DKC1/CDCA5/CCT6A/CCT4/GNL3/PINX1/CCT7/BOD1/ACD/XRCC4/XRCC5/NABP2/TCP1/LEMD2/PPHLN1/CCT8
CELL CYCLE DNA REPLICATION	CELL CYCLE DNA REPLICATION	63	0.573997	1.79544	0.000699157	0.0313731	0.0293379	7867	tags=60%, list=28%, signal=43%	GINS1/RAD51/MCM2/AICDA/MCM3/MCM4/FBXO5/MCM6/CDT1/CDC7/DBF4/MCM7/MCM5/E2F7/RFC4/CDC45/FEN1/PCNA/PRIM1/E2F8/GMNN/PRIM2/POLD1/DBF4B/CHEK2/MCMDC2/POLA1/GINS3/TIPIN/RFC5/POLA2/DNA2/DONSON/RFC3/POLE4/LIG1/RFC2/BRCA2
NEUTRAL AMINO ACID TRANSPORT	NEUTRAL AMINO ACID TRANSPORT	40	0.626042	1.82042	0.000734747	0.0326731	0.0305535	5299	tags=42%, list=19%, signal=34%	SLC7A10/SLC6A19/SLC6A14/SLC6A20/SLC6A15/SLC1A5/SLC38A1/ACE2/SLC6A9/SLC3A1/SLC1A4/SLC7A8/LEP/RGS2/SLC3A2/SLC38A5/NFKBIE
REGULATION OF CELL CYCLE G2 MPHASE TRANSITION	REGULATION OF CELL CYCLE G2 MPHASE TRANSITION	207	0.440557	1.5816	0.000743493	0.0327668	0.0306411	9122	tags=47%, list=33%, signal=32%	HMGA2/TUBB4A/PSMA8/PKIA/AURKB/GTSE1/KCNH5/TICRR/CLSPN/TPX2/CDC25A/ORC1/PLK1/CDK1/CDC6/BLM/CCNB1/FBXO5/CDC7/CDC25C/NEK2/CENPF/CHEK1/HUS1B/DTL/CDK4/RCC2/BRSK1/BRCA1/STOX1/CHMP4C/RAD21/NPM1/NEK10/SFI1/TUBA4A/DBF4B/HMMR/TUBG1/HAUS1/PSMB9/CDC25B/CDK2/ATAD5/HAUS5/HAUS6/TUBB/HSP90AA1/PSMD14/AURKA/PINX1/CEP131/DYNLL1/MTA3/PSMD4/CEP72/CENPJ/PSMD10/RAD51B/NABP2/CKAP5/PRKAR2B/HAUS8/DONSON/DYNC1I2/NEDD1/CEP4…
ATP SYNTHESIS COUPLED ELECTRONTRANSPORT	ATP SYNTHESIS COUPLED ELECTRONTRANSPORT	97	-0.399279	-1.64589	0.000788037	0.0344226	0.0321895	8801	tags=55%, list=32%, signal=37%	GHITM/UQCRQ/NDUFAB1/NDUFA1/NDUFB2/NDUFS3/COX10/NDUFS1/NDUFA5/NDUFV2/NDUFA2/NDUFC1/COX15/NDUFA3/NDUFS7/UQCRC2/DLD/COX8A/NDUFB8/NDUFV1/NDUFA7/COX7B/COX6B1/MT-ND4/MT-ND1/NDUFA9/COX5A/NDUFB7/SDHD/SDHA/NDUFA4/NDUFAF1/NDUFA8/NDUFV3/MT-CYB/NDUFS8/MT-CO3/COX5B/UQCR11/NDUFB10/MT-CO2/MT-ND4L/MT-ND5/MT-CO1/COQ9/MT-ND6/PINK1/COX4I1/UQCRFS1/NDUFB1/COX4I2/NDUFA13/UQCRFS1P1
REGULATION OF CELL CYCLE PHASETRANSITION	REGULATION OF CELL CYCLE PHASETRANSITION	426	0.380838	1.432	0.000847503	0.0363589	0.0340002	5152	tags=24%, list=19%, signal=20%	TFDP3/HMGA2/SIX3/TUBB4A/SFN/MUC1/PSMA8/TRIP13/PKIA/UBE2C/AURKB/CDC20/BUB1B/GTSE1/TTK/DLGAP5/KCNH5/TICRR/CLSPN/SOX4/ARID3A/TPX2/CDC25A/ORC1/EZH2/PLK1/CDK1/NDC80/UBD/CDC6/ANLN/BUB1/BLM/CCNB1/FBXO5/CDT1/MTBP/CDC7/CDC25C/DBF4/NEK2/KNTC1/NSMCE2/CENPF/CHEK1/MAPK15/HUS1B/DTL/ZWINT/ESPL1/CDK4/E2F7/UBE2DNL/RCC2/BRSK1/BRCA1/STOX1/TFDP1/PCNA/USP44/RBL1/CHMP4C/CENPE/XRCC3/MAD2L2/RAD21/E2F8/NPM1/CNOT11/CDKN2A…
NEGATIVE REGULATION OF METAPHASEANAPHASE TRANSITION OF CELLCYCLE	NEGATIVE REGULATION OF METAPHASEANAPHASE TRANSITION OF CELLCYCLE	40	0.62232	1.80959	0.000851784	0.0363589	0.0340002	4256	tags=48%, list=15%, signal=40%	TRIP13/AURKB/CDC20/BUB1B/TTK/PLK1/NDC80/BUB1/CCNB1/FBXO5/CDT1/KNTC1/CENPF/ZWINT/USP44/XRCC3/MAD2L2/RAD21/SPDL1
RECOMBINATIONAL REPAIR	RECOMBINATIONAL REPAIR	126	0.490601	1.69322	0.000854464	0.0363589	0.0340002	6723	tags=37%, list=24%, signal=28%	TEX15/RAD51/MCM2/AUNIP/RAD54L/XRCC2/RECQL4/RAD51AP1/BLM/MCM3/MCM4/MCM6/POLQ/CDC7/PARPBP/MMS22L/TONSL/MCM7/GINS4/RPA4/NSMCE2/CHEK1/MCM8/HUS1B/MCM5/FANCB/CDC45/BRCA1/FEN1/XRCC3/MAD2L2/RAD21/RAD54B/MCMDC2/RMI2/RHNO1/TIMELESS/PSMD14/SFR1/UBQLN4/RBBP8/FIGNL1/KDM1A/AP5Z1/RAD51AP2/RAD51B/NABP2
RIBOSOMAL LARGE SUBUNITBIOGENESIS	RIBOSOMAL LARGE SUBUNITBIOGENESIS	69	0.549519	1.74144	0.000894888	0.0377536	0.0353044	9897	tags=68%, list=36%, signal=44%	RPL10L/BOP1/RPLP0P6/NLE1/RRS1/PAK1IP1/NPM1/BRIX1/NIFK/RPL7/RPF2/WDR12/MRTO4/RPL23A/NOP16/ZNHIT6/RPL14/RPL5/EIF6/RRP15/RPL6/NHP2/NOC2L/NVL/PES1/GTPBP4/RPL24/ZNHIT3/RPF1/NIP7/MAK16/RPL35A/RPL10A/GTF3A/NOP2/RPLP0/WDR74/RPL38/RPL10/MRPL1/SURF6/RSL1D1/RPL7L1/EBNA1BP2/RPL7A/DDX18/RPL26L1
POSITIVE REGULATION OFTRIGLYCERIDE BIOSYNTHETICPROCESS	POSITIVE REGULATION OFTRIGLYCERIDE BIOSYNTHETICPROCESS	13	-0.75282	-1.95912	0.000929403	0.0388774	0.0363553	3951	tags=54%, list=14%, signal=46%	LDLR/PLIN5/RGN/DGAT2/SLC27A1/GPLD1/MFSD2A
CELL CYCLE CHECKPOINT	CELL CYCLE CHECKPOINT	197	0.438192	1.57044	0.000939388	0.0389649	0.0364371	5499	tags=31%, list=20%, signal=25%	HMGA2/SFN/MUC1/TRIP13/AURKB/CDC20/BUB1B/GTSE1/TTK/TICRR/CLSPN/SOX4/ARID3A/ORC1/PLK1/CDK1/NDC80/CDC6/BUB1/BLM/CCNB1/CDT1/WDR76/CDC25C/FANCD2/EME1/RPA4/KNTC1/CENPF/CHEK1/HUS1B/DTL/ZWINT/E2F7/BRSK1/CDC45/BRCA1/TFDP1/PCNA/USP44/CHMP4C/XRCC3/MAD2L2/E2F8/CNOT11/MSH2/E2F1/CHEK2/CASP2/SPDL1/FBXO6/PRKDC/PLAGL1/CDK2/NEK11/PCID2/RHNO1/TIMELESS/TIPIN/DCLRE1B/AURKA
EAR DEVELOPMENT	EAR DEVELOPMENT	180	0.449642	1.6026	0.000952855	0.0391941	0.0366515	5282	tags=33%, list=19%, signal=27%	DLX6/ESRP1/COL2A1/MYO3A/WNT3A/SOX2/USH1C/DLX5/STRA6/GJB6/HMX3/POU3F4/NOG/MYO3B/USH1G/HMX2/GABRA5/EYA1/OSR2/COL11A1/MCM2/CTHRC1/PTK7/MCOLN3/ROR2/SLC17A8/LHFPL5/TMIE/TPRN/SOX9/PAX8/GBX2/BMP4/SIX4/FZD2/HOXA2/SIX1/HOXA1/TBX18/KCNQ4/WNT5A/DDR1/SLC44A4/HPCA/ATP8A2/TFAP2A/MPV17/FZD6/OTX1/TWIST1/LRIG3/CHD7/PDZD7/OSR1/SIX2/SLC4A7/DVL2/KCNK2/FGF20/PAX2
CENTROMERE COMPLEX ASSEMBLY	CENTROMERE COMPLEX ASSEMBLY	37	0.624523	1.7847	0.00100902	0.0409725	0.0383145	4755	tags=46%, list=17%, signal=38%	HJURP/DLGAP5/CENPA/CENPW/CENPM/OIP5/CENPI/CENPF/CENPK/CENPE/CENPL/NPM1/RUVBL1/CENPQ/CENPH/CENPO/ITGB3BP
NEGATIVE REGULATION OFCOAGULATION	NEGATIVE REGULATION OFCOAGULATION	51	-0.484052	-1.73993	0.00101269	0.0409725	0.0383145	5000	tags=49%, list=18%, signal=40%	NOS3/CPB2/C1QTNF1/CD34/SH2B3/APOH/SERPINF2/PLG/THBD/PRKG1/VTN/GP1BA/SERPING1/PLAT/APOE/THBS1/F12/KNG1/FGG/HRG/FGB/FGA/KLKB1/F11/KRT1
DNA GEOMETRIC CHANGE	DNA GEOMETRIC CHANGE	110	0.481534	1.63789	0.00106366	0.0426848	0.0399158	8982	tags=47%, list=32%, signal=32%	DQX1/CHD5/ERCC6L/RAD51/MCM2/RAD54L/HMGA1/DSCC1/RECQL4/BLM/MCM3/MCM4/TOP2A/MCM6/POLQ/MCM7/MCM8/MCM5/RFC4/HMGB2/RUVBL1/RAD54B/PIF1/CHD7/MCMDC2/HFM1/CHD1L/CHTF18/XRCC5/RFC5/DDX1/DNA2/RPS27A/SMARCAL1/DDX11/DDX12P/SSBP1/RFC3/MNAT1/WRN/GTF2H1/RBX1/RFC2/XRCC6/DHX9/WRNIP1/CUL4A/CETN2/RUVBL2/HNRNPA2B1/ERCC2/PARP1
HOMOLOGOUS CHROMOSOMESEGREGATION	HOMOLOGOUS CHROMOSOMESEGREGATION	42	0.628632	1.83523	0.00111821	0.044512	0.0416244	3698	tags=38%, list=13%, signal=33%	TEX15/FMN2/SYCE1/MEI4/TRIP13/MAEL/PLK1/PTTG1/PRDM9/FANCD2/CCNE1/CCNE2/ESPL1/P3H4/MSH4/RAD21
NUCLEAR TRANSCRIBED MRNACATABOLIC PROCESS NONSENSEMEDIATED DECAY	NUCLEAR TRANSCRIBED MRNACATABOLIC PROCESS NONSENSEMEDIATED DECAY	119	0.483533	1.65733	0.00116529	0.0460148	0.0430297	11722	tags=74%, list=42%, signal=43%	PABPC1/RPL36A/EIF3E/RPL8/RPL30/SMG5/RPS15/RPL36/RPL17/RPS7/RPS18/RPL23/RPL7/RPS8/MAGOH/RPL27/RPS9/UPF3B/RPL37/RPL29/NCBP2/RPL23A/RPS23/DHX34/RPS20/RPL14/RPL5/RPSA/RPL37A/RPL6/RPL31/RPS6/RPL19/RPS27/RPS27A/RPL24/RPL32/RPS12/UPF3A/RNPS1/UPF2/RPL35A/RPS4Y1/RPS14/RPL10A/RPL39/RPS10/RPS21/RPL12/RPLP0/RPL4/EIF4A3/RPS24/RPS15A/RPL15/RPS3/RPL38/RPS13/RPL10/RPL27A/RBM8A/RPL22/EXOSC10/RPL18A/RPL7A/RPS29/RP…
NEGATIVE REGULATION OF EXECUTIONPHASE OF APOPTOSIS	NEGATIVE REGULATION OF EXECUTIONPHASE OF APOPTOSIS	16	-0.709084	-1.95223	0.00120071	0.0470372	0.0439858	597	tags=25%, list=2%, signal=24%	MTRNR2L10/MTRNR2L3/MTRNR2L1/CIDEA
REGULATION OF NUCLEAR DIVISION	REGULATION OF NUCLEAR DIVISION	127	0.486201	1.67481	0.00122628	0.0476607	0.0445688	5980	tags=43%, list=22%, signal=34%	EREG/PSMA8/TRIP13/SPHK1/AURKB/CDC20/BUB1B/TTK/DLGAP5/EDN3/PLK1/FBXO43/NDC80/RAD51AP1/BUB1/CCNB1/PRDM9/FBXO5/CDT1/MTBP/PKMYT1/CDC25C/BMP4/NEK2/KNTC1/NSMCE2/CENPF/LIF/CHEK1/STRA8/TGFA/MKI67/ZWINT/ESPL1/NUSAP1/L3MBTL1/USP44/WNT5A/XRCC3/MAD2L2/RAD21/CCDC8/IL1A/SPDL1/BORA/ANAPC7/RCC1/PCID2/IGF2/NUP62/AURKA/NME6/BTC/MAD2L1/DYNC1LI1
BRANCHED CHAIN AMINO ACIDMETABOLIC PROCESS	BRANCHED CHAIN AMINO ACIDMETABOLIC PROCESS	23	-0.628409	-1.91792	0.00123868	0.0477092	0.0446142	6868	tags=78%, list=25%, signal=59%	DLD/AUH/MCCC1/BCKDK/HIBADH/SDS/ACAD8/ACADSB/MCCC2/DBT/ILVBL/BCKDHB/IVD/BCKDHA/BCAT2/ALDH6A1/ACAT1/PPM1K
CYTOLYSIS	CYTOLYSIS	30	-0.567335	-1.85135	0.00126183	0.0477092	0.0446142	2723	tags=40%, list=10%, signal=36%	CFHR2/C5/CFHR1/C8B/HRG/C7/CFHR5/C9/PLA2G2A/C8A/C6/REG3G
NEGATIVE REGULATION OFCHROMOSOME ORGANIZATION	NEGATIVE REGULATION OFCHROMOSOME ORGANIZATION	81	0.522489	1.70769	0.00126481	0.0477092	0.0446142	4480	tags=33%, list=16%, signal=28%	TRIP13/AURKB/CDC20/BUB1B/TTK/MCM2/PLK1/NDC80/PTTG1/AICDA/BUB1/CCNB1/TOP2A/FBXO5/CDT1/SRC/KNTC1/CENPF/ZWINT/ESPL1/TET1/USP44/XRCC3/MAD2L2/RAD21/SPDL1/PIF1
CHROMOSOME CONDENSATION	CHROMOSOME CONDENSATION	28	0.661312	1.78385	0.00126619	0.0477092	0.0446142	5490	tags=50%, list=20%, signal=40%	HMGA2/ERN2/NCAPH/NCAPG/BANF2/CCNB1/TOP2A/NCAPD2/NCAPG2/NUSAP1/NCAPH2/CDCA5/INCENP/SMC4
PROTEIN LOCALIZATION TOCHROMOSOME CENTROMERIC REGION	PROTEIN LOCALIZATION TOCHROMOSOME CENTROMERIC REGION	23	0.695967	1.79517	0.00128268	0.0477184	0.0446228	4256	tags=48%, list=15%, signal=41%	AURKB/BUB1B/TTK/CENPA/CDK1/NDC80/CDT1/MTBP/RCC2/CENPQ/SPDL1
TYROSINE METABOLIC PROCESS	TYROSINE METABOLIC PROCESS	12	-0.76385	-1.94513	0.00128577	0.0477184	0.0446228	4398	tags=67%, list=16%, signal=56%	HGD/PAH/HPD/TH/IYD/GSTZ1/TAT/TTC36
REGULATION OF SYSTEMIC ARTERIALBLOOD PRESSURE MEDIATED BY ACHEMICAL SIGNAL	REGULATION OF SYSTEMIC ARTERIALBLOOD PRESSURE MEDIATED BY ACHEMICAL SIGNAL	40	-0.52674	-1.82849	0.00131316	0.0483711	0.0452332	2392	tags=28%, list=9%, signal=25%	HSD11B2/EDN2/ADRA1B/AVPR2/AVPR1A/ENPEP/ADRA1A/CPA3/REN/CTSG/CMA1
