# Supplementary material for: Life span‐associated ferroptosis‐related genes identification and validation for hepatocellular carcinoma patients as hepatitis B virus carriers
Source: J Clin Lab Anal. 2023 Jul 18;37(13-14):e24930. doi: 10.1002/jcla.24930 (PMC10492458; doi:10.1002/jcla.24930)
Supplement: Supplementary file 10 — Tables S1–S14 [file JCLA-37-e24930-s009.zip › TableS13_SQLE_6C6N_Docking.tex]

\begin{table}[!ht]
    \centering
    \begin{tabular}{|l|l|l|l|l|l|l|l|}
    \hline
        DrugBank\_ID & Hydrogen\_Acceptors & Hydrogen\_Donors & Rotatable\_Bonds & LogP & Molecular\_Weight & TPSA & Affinity(kcal/mol) \\ \hline
        DB12341 & 4 & 1 & 6 & 5 & 418.5 & 55.6 & -13.2 \\ \hline
        DB07833 & 5 & 1 & 4 & 4.4 & 394.4 & 91.8 & -12.9 \\ \hline
        DB07189 & 5 & 2 & 6 & 4 & 464.5 & 88.5 & -12.8 \\ \hline
        DB14773 & 8 & 2 & 3 & 3.7 & 478.4 & 89.1 & -12.7 \\ \hline
        DB06896 & 6 & 2 & 5 & 4.1 & 458.4 & 87.3 & -12.6 \\ \hline
        DB12302 & 7 & 2 & 9 & 4.3 & 469.5 & 98.3 & -12.5 \\ \hline
        DB07075 & 4 & 3 & 4 & 2.7 & 384.5 & 97.5 & -12.3 \\ \hline
        DB07247 & 3 & 4 & 4 & 2.5 & 358.4 & 104 & -12.3 \\ \hline
        DB08358 & 3 & 2 & 2 & 2.6 & 340.4 & 70.7 & -12.2 \\ \hline
        DB09280 & 8 & 2 & 5 & 4.4 & 452.4 & 97.8 & -12.2 \\ \hline
        DB12571 & 5 & 1 & 5 & 3.4 & 394.4 & 76.9 & -12.2 \\ \hline
        DB12886 & 5 & 2 & 5 & 4.9 & 402.4 & 53.6 & -12.2 \\ \hline
        DB07307 & 3 & 1 & 4 & 4.9 & 393.5 & 54.9 & -12.1 \\ \hline
        DB07545 & 8 & 3 & 6 & 4.5 & 413.4 & 78.9 & -12.1 \\ \hline
        DB08025 & 6 & 2 & 6 & 4 & 420.5 & 76.1 & -12.1 \\ \hline
        DB08091 & 5 & 2 & 6 & 3.9 & 444.5 & 70.2 & -12.1 \\ \hline
        DB12012 & 8 & 1 & 4 & 3.3 & 455.4 & 80.2 & -12.1 \\ \hline
        DB13931 & 5 & 2 & 8 & 4.6 & 453.5 & 94.3 & -12.1 \\ \hline
        DB15414 & 7 & 3 & 5 & 4.1 & 467.8 & 92.4 & -12.1 \\ \hline
        DB03865 & 1 & 4 & 3 & 4.6 & 362.8 & 87.6 & -12 \\ \hline
        DB04739 & 7 & 2 & 7 & 3.2 & 479.6 & 86.3 & -12 \\ \hline
        DB07583 & 6 & 2 & 7 & 2.9 & 431.9 & 88.7 & -12 \\ \hline
        DB13094 & 4 & 1 & 4 & 3.1 & 376.4 & 63.1 & -12 \\ \hline
        DB15346 & 4 & 0 & 4 & 2.4 & 378.4 & 60.4 & -12 \\ \hline
        DB04424 & 5 & 4 & 10 & 2.9 & 458.6 & 131 & -11.9 \\ \hline
        DB04971 & 6 & 1 & 7 & 4 & 392.4 & 90.7 & -11.9 \\ \hline
        DB06997 & 6 & 3 & 5 & 4 & 422.4 & 96.1 & -11.9 \\ \hline
        DB11799 & 9 & 2 & 3 & 2.7 & 449.4 & 99.2 & -11.9 \\ \hline
        DB00398 & 7 & 3 & 5 & 4.1 & 464.8 & 92.4 & -11.8 \\ \hline
        DB06938 & 8 & 3 & 5 & 4.9 & 461.8 & 91.9 & -11.8 \\ \hline
        DB07145 & 5 & 2 & 6 & 3.2 & 433.5 & 91.8 & -11.8 \\ \hline
        DB07274 & 5 & 1 & 6 & 4.7 & 414.5 & 69.7 & -11.8 \\ \hline
        DB07811 & 4 & 1 & 4 & 4 & 347.4 & 68 & -11.8 \\ \hline
        DB08387 & 4 & 0 & 5 & 4.2 & 392.5 & 52.8 & -11.8 \\ \hline
        DB08512 & 4 & 4 & 3 & 2.7 & 356.4 & 108 & -11.8 \\ \hline
        DB08730 & 5 & 1 & 6 & 3.5 & 444.5 & 59.4 & -11.8 \\ \hline
        DB09074 & 5 & 1 & 4 & 1.9 & 434.5 & 82.1 & -11.8 \\ \hline
        DB13093 & 6 & 2 & 6 & 2.4 & 445.5 & 115 & -11.8 \\ \hline
        DB13101 & 5 & 2 & 6 & 2.4 & 447.5 & 120 & -11.8 \\ \hline
        DB13953 & 3 & 1 & 3 & 4.5 & 376.5 & 46.5 & -11.8 \\ \hline
        DB03571 & 5 & 3 & 4 & 2.8 & 430.2 & 127 & -11.7 \\ \hline
        DB04764 & 3 & 1 & 6 & 3.6 & 399.5 & 59.2 & -11.7 \\ \hline
        DB04859 & 3 & 1 & 6 & 4.9 & 376.5 & 32.3 & -11.7 \\ \hline
        DB06075 & 5 & 2 & 3 & 4.2 & 421.5 & 89.3 & -11.7 \\ \hline
        DB07966 & 6 & 3 & 6 & 4.1 & 381.4 & 102 & -11.7 \\ \hline
        DB08922 & 6 & 0 & 6 & 3.9 & 426.6 & 85 & -11.7 \\ \hline
        DB11791 & 6 & 1 & 4 & 2.9 & 412.4 & 85.1 & -11.7 \\ \hline
        DB11830 & 6 & 3 & 6 & 2.8 & 396.4 & 106 & -11.7 \\ \hline
        DB11987 & 7 & 1 & 8 & 4 & 440.9 & 103 & -11.7 \\ \hline
        DB12168 & 6 & 1 & 3 & 2.6 & 406.4 & 86.1 & -11.7 \\ \hline
        DB13520 & 3 & 1 & 5 & 3.8 & 403.5 & 46.5 & -11.7 \\ \hline
        DB13552 & 7 & 1 & 6 & 3.5 & 409.4 & 40.5 & -11.7 \\ \hline
        DB14765 & 5 & 2 & 6 & 4.1 & 397.5 & 90.7 & -11.7 \\ \hline
        DB14895 & 5 & 3 & 6 & 1.8 & 444.5 & 94 & -11.7 \\ \hline
        DB03072 & 4 & 1 & 5 & 3.4 & 377.5 & 44.7 & -11.6 \\ \hline
        DB03878 & 6 & 2 & 5 & 2.8 & 382.4 & 92.7 & -11.6 \\ \hline
        DB04014 & 3 & 2 & 0 & 2.4 & 293.28 & 90.7 & -11.6 \\ \hline
        DB04760 & 6 & 2 & 6 & 3.3 & 410.4 & 84 & -11.6 \\ \hline
        DB04861 & 7 & 3 & 6 & 3 & 405.4 & 71 & -11.6 \\ \hline
        DB06334 & 5 & 3 & 6 & 2.3 & 390.4 & 97.1 & -11.6 \\ \hline
        DB06454 & 4 & 1 & 5 & 4.1 & 348.4 & 34.2 & -11.6 \\ \hline
        DB06635 & 5 & 3 & 9 & 2 & 446.5 & 131 & -11.6 \\ \hline
        DB06684 & 5 & 2 & 7 & 4 & 441.5 & 102 & -11.6 \\ \hline
        DB06976 & 4 & 4 & 3 & 0.6 & 366.4 & 102 & -11.6 \\ \hline
        DB07220 & 6 & 2 & 5 & 2.9 & 453.6 & 107 & -11.6 \\ \hline
        DB07320 & 4 & 3 & 5 & 2.2 & 401.5 & 78 & -11.6 \\ \hline
        DB07326 & 9 & 2 & 4 & 4.2 & 433.8 & 92.9 & -11.6 \\ \hline
        DB07970 & 7 & 3 & 5 & 3.4 & 414.4 & 97.1 & -11.6 \\ \hline
        DB07994 & 5 & 3 & 7 & 4.2 & 421.5 & 88.8 & -11.6 \\ \hline
        DB08068 & 6 & 1 & 6 & 3 & 445.9 & 63.7 & -11.6 \\ \hline
        DB08073 & 4 & 3 & 6 & 3.7 & 397.5 & 92.6 & -11.6 \\ \hline
        DB08079 & 6 & 0 & 5 & 3.1 & 383.4 & 74.4 & -11.6 \\ \hline
        DB11763 & 7 & 2 & 6 & 2.6 & 414.5 & 103 & -11.6 \\ \hline
        DB12394 & 8 & 0 & 4 & 3.7 & 415.4 & 64.6 & -11.6 \\ \hline
        DB14034 & 6 & 1 & 7 & 4.1 & 420.5 & 115 & -11.6 \\ \hline
        DB14916 & 6 & 1 & 6 & 2.7 & 445.5 & 90.5 & -11.6 \\ \hline
        DB15308 & 4 & 2 & 3 & 3.9 & 388.4 & 83.1 & -11.6 \\ \hline
        DB15419 & 8 & 3 & 5 & 1 & 394.4 & 103 & -11.6 \\ \hline
        DB04049 & 5 & 3 & 6 & 3.8 & 411.5 & 95.3 & -11.5 \\ \hline
        DB04632 & 8 & 3 & 8 & 3.7 & 471.5 & 99.3 & -11.5 \\ \hline
        DB05039 & 4 & 4 & 6 & 3.3 & 392.5 & 81.6 & -11.5 \\ \hline
        DB06446 & 4 & 0 & 8 & 4.9 & 442.6 & 24.9 & -11.5 \\ \hline
        DB07076 & 3 & 3 & 5 & 4.2 & 373.4 & 88.2 & -11.5 \\ \hline
        DB07245 & 3 & 1 & 5 & 4.4 & 304.4 & 48.1 & -11.5 \\ \hline
        DB07255 & 8 & 2 & 5 & 4.1 & 425.9 & 80.8 & -11.5 \\ \hline
        DB08384 & 4 & 1 & 6 & 4.5 & 392.5 & 63.7 & -11.5 \\ \hline
        DB09199 & 5 & 1 & 5 & 4.9 & 381.4 & 80.7 & -11.5 \\ \hline
        DB12260 & 5 & 2 & 3 & 3 & 397.4 & 87.7 & -11.5 \\ \hline
        DB12558 & 5 & 2 & 7 & 4.6 & 440.6 & 60.1 & -11.5 \\ \hline
        DB12725 & 5 & 2 & 7 & 3.4 & 455.6 & 90.6 & -11.5 \\ \hline
        DB12764 & 2 & 1 & 4 & 4.7 & 380.9 & 42 & -11.5 \\ \hline
        DB12877 & 3 & 1 & 7 & 4.1 & 426.6 & 38.8 & -11.5 \\ \hline
        DB00246 & 5 & 1 & 4 & 4 & 412.9 & 76.7 & -11.4 \\ \hline
        DB01067 & 6 & 3 & 7 & 1.9 & 445.5 & 139 & -11.4 \\ \hline
        DB02830 & 4 & 4 & 9 & 1.1 & 446.5 & 127 & -11.4 \\ \hline
        DB04888 & 4 & 1 & 4 & 4.2 & 385.5 & 44.8 & -11.4 \\ \hline
        DB05944 & 8 & 2 & 7 & 4.2 & 466.9 & 122 & -11.4 \\ \hline
        DB07020 & 5 & 3 & 4 & 3.2 & 370.4 & 113 & -11.4 \\ \hline
        DB07026 & 5 & 3 & 4 & 1 & 383.4 & 100 & -11.4 \\ \hline
        DB07183 & 5 & 2 & 7 & 4.5 & 396.4 & 76.1 & -11.4 \\ \hline
        DB07453 & 2 & 0 & 1 & 4.8 & 272.3 & 26.3 & -11.4 \\ \hline
        DB07508 & 5 & 3 & 6 & 2.9 & 419.5 & 122 & -11.4 \\ \hline
        DB07728 & 3 & 2 & 2 & 2.4 & 307.3 & 57.8 & -11.4 \\ \hline
        DB07834 & 4 & 1 & 5 & 3.8 & 347.4 & 68 & -11.4 \\ \hline
        DB07835 & 2 & 2 & 6 & 3.8 & 348.4 & 58.2 & -11.4 \\ \hline
        DB07861 & 5 & 3 & 6 & 4.2 & 420.5 & 104 & -11.4 \\ \hline
        DB08191 & 3 & 2 & 3 & 4.1 & 314.3 & 66 & -11.4 \\ \hline
        DB08400 & 7 & 1 & 4 & 4.2 & 380.4 & 62.7 & -11.4 \\ \hline
        DB08499 & 7 & 3 & 8 & 0.8 & 427.4 & 131 & -11.4 \\ \hline
        DB09195 & 7 & 0 & 4 & 3.3 & 405.5 & 37.2 & -11.4 \\ \hline
        DB12024 & 6 & 1 & 6 & 3.5 & 409.4 & 76.1 & -11.4 \\ \hline
        DB12690 & 9 & 1 & 3 & 3.6 & 445.4 & 75.5 & -11.4 \\ \hline
        DB12903 & 4 & 3 & 3 & 3.9 & 356.4 & 105 & -11.4 \\ \hline
        DB14035 & 4 & 1 & 4 & 4.4 & 353.4 & 80.7 & -11.4 \\ \hline
        DB01261 & 10 & 1 & 4 & 0.7 & 407.31 & 77 & -11.3 \\ \hline
        DB01349 & 6 & 1 & 4 & 3 & 411.5 & 101 & -11.3 \\ \hline
        DB03159 & 2 & 4 & 3 & 3.9 & 327.4 & 85.9 & -11.3 \\ \hline
        DB03173 & 3 & 4 & 4 & 3.6 & 335.4 & 95.1 & -11.3 \\ \hline
        DB04759 & 4 & 2 & 6 & 3.1 & 374.4 & 84 & -11.3 \\ \hline
        DB05562 & 6 & 2 & 10 & 3.2 & 450.6 & 90.1 & -11.3 \\ \hline
        DB06959 & 5 & 1 & 6 & 3 & 394.5 & 73.4 & -11.3 \\ \hline
        DB06995 & 7 & 3 & 5 & 3.2 & 398.4 & 106 & -11.3 \\ \hline
        DB07041 & 7 & 3 & 6 & 3.8 & 428.5 & 129 & -11.3 \\ \hline
        DB07514 & 5 & 2 & 2 & 3.7 & 397.5 & 84.1 & -11.3 \\ \hline
        DB07550 & 7 & 2 & 8 & 1.2 & 467.8 & 99.3 & -11.3 \\ \hline
        DB07691 & 6 & 2 & 5 & 3.5 & 436.5 & 112 & -11.3 \\ \hline
        DB07827 & 4 & 1 & 5 & 4.1 & 424.4 & 77.9 & -11.3 \\ \hline
        DB08221 & 8 & 2 & 5 & 4.8 & 449.4 & 79.8 & -11.3 \\ \hline
        DB08597 & 5 & 0 & 6 & 3.4 & 399.5 & 55.6 & -11.3 \\ \hline
        DB08962 & 4 & 3 & 3 & 3.2 & 366.5 & 104 & -11.3 \\ \hline
        DB11984 & 5 & 2 & 5 & 1.9 & 480 & 115 & -11.3 \\ \hline
        DB12574 & 4 & 2 & 3 & 3.9 & 387.2 & 92.9 & -11.3 \\ \hline
        DB12998 & 5 & 1 & 7 & 4.2 & 430.5 & 57.7 & -11.3 \\ \hline
        DB14770 & 9 & 2 & 5 & 1.4 & 443.5 & 110 & -11.3 \\ \hline
        DB14845 & 6 & 1 & 5 & 1.4 & 425.5 & 105 & -11.3 \\ \hline
        DB01501 & 4 & 1 & 7 & 2.7 & 424.5 & 64.3 & -11.2 \\ \hline
        DB04289 & 2 & 1 & 2 & 4.2 & 393.5 & 39.3 & -11.2 \\ \hline
        DB04644 & 5 & 3 & 7 & 4.7 & 439.3 & 105 & -11.2 \\ \hline
        DB05936 & 7 & 1 & 6 & 4.2 & 446.4 & 87.1 & -11.2 \\ \hline
        DB06933 & 6 & 2 & 6 & 4.6 & 432.5 & 92.4 & -11.2 \\ \hline
        DB06949 & 4 & 3 & 3 & 4.8 & 464.1 & 81.9 & -11.2 \\ \hline
        DB06977 & 5 & 2 & 6 & 2.1 & 383.4 & 89.2 & -11.2 \\ \hline
        DB07181 & 4 & 2 & 5 & 3.5 & 352.4 & 69.1 & -11.2 \\ \hline
        DB07519 & 3 & 1 & 5 & 2.7 & 351.4 & 67.9 & -11.2 \\ \hline
        DB07666 & 9 & 1 & 4 & 2.5 & 448.5 & 97.6 & -11.2 \\ \hline
        DB07783 & 4 & 3 & 10 & 1.6 & 445.5 & 115 & -11.2 \\ \hline
        DB07786 & 5 & 2 & 7 & 3.4 & 424.9 & 107 & -11.2 \\ \hline
        DB08006 & 4 & 1 & 2 & 4.6 & 325.4 & 55.1 & -11.2 \\ \hline
        DB08386 & 4 & 1 & 5 & 4.2 & 378.4 & 63.7 & -11.2 \\ \hline
        DB11452 & 9 & 1 & 4 & 3.1 & 457.4 & 122 & -11.2 \\ \hline
        DB11521 & 3 & 4 & 4 & 0.4 & 348.4 & 89.9 & -11.2 \\ \hline
        DB11751 & 8 & 2 & 3 & 2.1 & 405.4 & 99.2 & -11.2 \\ \hline
        DB11978 & 4 & 3 & 3 & 2.4 & 374.4 & 96.8 & -11.2 \\ \hline
        DB12388 & 4 & 2 & 6 & 2.1 & 374.5 & 52.6 & -11.2 \\ \hline
        DB12432 & 5 & 2 & 6 & 3.8 & 388.5 & 82.7 & -11.2 \\ \hline
        DB12465 & 5 & 1 & 5 & 2.6 & 395.4 & 69.7 & -11.2 \\ \hline
        DB13080 & 4 & 0 & 5 & 3.2 & 366.4 & 40.6 & -11.2 \\ \hline
        DB15333 & 4 & 1 & 5 & 4.7 & 371.4 & 46.9 & -11.2 \\ \hline
        DB15345 & 8 & 1 & 5 & 1.1 & 451.5 & 79.8 & -11.2 \\ \hline
        DB00734 & 6 & 0 & 4 & 2.7 & 410.5 & 61.9 & -11.1 \\ \hline
        DB01532 & 2 & 0 & 5 & 4 & 336.5 & 23.6 & -11.1 \\ \hline
        DB04957 & 6 & 0 & 8 & 3.2 & 458 & 72.6 & -11.1 \\ \hline
        DB06190 & 5 & 4 & 9 & 1.8 & 410.9 & 81.6 & -11.1 \\ \hline
        DB06229 & 6 & 0 & 4 & 3.3 & 420.5 & 61.9 & -11.1 \\ \hline
        DB06347 & 8 & 3 & 6 & 3.2 & 451.5 & 99.4 & -11.1 \\ \hline
        DB06925 & 7 & 2 & 3 & 4.9 & 422.4 & 80.9 & -11.1 \\ \hline
        DB06944 & 2 & 2 & 4 & 3.1 & 291.3 & 57.8 & -11.1 \\ \hline
        DB07000 & 8 & 2 & 6 & 2.7 & 442.4 & 113 & -11.1 \\ \hline
        DB07147 & 6 & 2 & 8 & 2.9 & 420.5 & 97.8 & -11.1 \\ \hline
        DB07253 & 8 & 2 & 5 & 3.6 & 418.9 & 111 & -11.1 \\ \hline
        DB07337 & 6 & 3 & 4 & 3.9 & 375.8 & 116 & -11.1 \\ \hline
        DB07544 & 8 & 2 & 4 & 4.3 & 418.8 & 96.8 & -11.1 \\ \hline
        DB07549 & 6 & 4 & 8 & 1.2 & 448.4 & 102 & -11.1 \\ \hline
        DB07563 & 5 & 1 & 5 & 3.1 & 418.6 & 63.2 & -11.1 \\ \hline
        DB07853 & 6 & 2 & 5 & 3.5 & 381.4 & 103 & -11.1 \\ \hline
        DB07995 & 5 & 2 & 8 & 3.5 & 446.4 & 79.5 & -11.1 \\ \hline
        DB08043 & 6 & 2 & 4 & 3.8 & 373.3 & 63.2 & -11.1 \\ \hline
        DB08391 & 8 & 0 & 5 & 3.4 & 403.4 & 82.5 & -11.1 \\ \hline
        DB08444 & 5 & 1 & 4 & 4.1 & 420.3 & 87.5 & -11.1 \\ \hline
        DB08707 & 5 & 1 & 2 & 3.6 & 322.7 & 77.8 & -11.1 \\ \hline
        DB12134 & 7 & 1 & 5 & 0.1 & 448.5 & 90.4 & -11.1 \\ \hline
        DB12247 & 6 & 3 & 8 & 3.9 & 463.6 & 91.5 & -11.1 \\ \hline
        DB12561 & 6 & 1 & 5 & 1.8 & 396.4 & 93.6 & -11.1 \\ \hline
        DB12978 & 7 & 2 & 5 & 4.5 & 417.8 & 66.5 & -11.1 \\ \hline
        DB13042 & 6 & 0 & 4 & 4.2 & 459.6 & 70.6 & -11.1 \\ \hline
        DB13102 & 4 & 0 & 4 & 2.7 & 373.8 & 66.6 & -11.1 \\ \hline
        DB13113 & 7 & 0 & 3 & 2.1 & 377.3 & 73.8 & -11.1 \\ \hline
        DB13317 & 5 & 1 & 3 & 3.6 & 285.27 & 63.3 & -11.1 \\ \hline
        DB15190 & 8 & 2 & 6 & 2.5 & 458.5 & 118 & -11.1 \\ \hline
        DB15448 & 5 & 2 & 5 & 3.4 & 385.4 & 114 & -11.1 \\ \hline
        DB01184 & 3 & 2 & 5 & 3.9 & 425.9 & 67.9 & -11 \\ \hline
        DB03782 & 2 & 4 & 4 & 2 & 341.5 & 106 & -11 \\ \hline
        DB07025 & 3 & 3 & 4 & 2.8 & 386.5 & 74.2 & -11 \\ \hline
        DB07334 & 7 & 1 & 7 & 4 & 435.5 & 103 & -11 \\ \hline
        DB07340 & 7 & 3 & 5 & 3.9 & 393.5 & 91 & -11 \\ \hline
        DB07537 & 4 & 3 & 6 & 3.5 & 366.5 & 97.1 & -11 \\ \hline
        DB07643 & 6 & 2 & 5 & 4.3 & 432.3 & 90.3 & -11 \\ \hline
        DB07778 & 5 & 1 & 5 & 5 & 374.4 & 67.9 & -11 \\ \hline
        DB08058 & 5 & 2 & 3 & 1.9 & 380.4 & 73.8 & -11 \\ \hline
        DB08164 & 9 & 1 & 4 & 2.9 & 462.5 & 97.6 & -11 \\ \hline
        DB08354 & 6 & 2 & 5 & 4.1 & 375.8 & 90.9 & -11 \\ \hline
        DB08407 & 7 & 4 & 5 & 2.3 & 441.5 & 133 & -11 \\ \hline
        DB08737 & 3 & 2 & 1 & 4 & 282.3 & 49.7 & -11 \\ \hline
        DB09128 & 5 & 1 & 7 & 4.7 & 433.6 & 73 & -11 \\ \hline
        DB11903 & 8 & 2 & 5 & 4.1 & 449.3 & 76.1 & -11 \\ \hline
        DB12101 & 6 & 1 & 6 & 1.1 & 449.5 & 88.2 & -11 \\ \hline
        DB12522 & 5 & 2 & 6 & 4.4 & 392.5 & 69.7 & -11 \\ \hline
        DB12567 & 5 & 2 & 6 & 3.3 & 424.6 & 47.6 & -11 \\ \hline
        DB12579 & 9 & 1 & 4 & 3.4 & 372.34 & 41 & -11 \\ \hline
        DB12611 & 5 & 4 & 4 & 1.5 & 419.5 & 130 & -11 \\ \hline
        DB12731 & 3 & 1 & 8 & 3.7 & 391.5 & 62.3 & -11 \\ \hline
        DB12867 & 4 & 1 & 6 & 3.7 & 381.4 & 52.6 & -11 \\ \hline
        DB12963 & 6 & 1 & 5 & 2.5 & 451.9 & 92.2 & -11 \\ \hline
        DB14899 & 7 & 1 & 3 & 3.3 & 391.3 & 71.5 & -11 \\ \hline
        DB15124 & 6 & 1 & 6 & 3.7 & 436.9 & 112 & -11 \\ \hline
        DB15391 & 9 & 2 & 4 & 1.4 & 437.4 & 128 & -11 \\ \hline
        DB00450 & 4 & 1 & 6 & 3.5 & 379.4 & 52.6 & -10.9 \\ \hline
        DB01725 & 3 & 4 & 3 & 3.4 & 328.4 & 98.8 & -10.9 \\ \hline
        DB03373 & 3 & 3 & 6 & 3.8 & 455.6 & 106 & -10.9 \\ \hline
        DB03623 & 3 & 1 & 1 & 3.6 & 272.3 & 46 & -10.9 \\ \hline
        DB04867 & 5 & 2 & 5 & 4.5 & 411.9 & 113 & -10.9 \\ \hline
        DB04908 & 6 & 1 & 4 & 3.3 & 390.4 & 38.8 & -10.9 \\ \hline
        DB05695 & 4 & 2 & 8 & 5 & 408.9 & 65.3 & -10.9 \\ \hline
        DB06137 & 5 & 1 & 9 & 2.9 & 431.5 & 63.7 & -10.9 \\ \hline
        DB06506 & 5 & 1 & 7 & 3 & 400.5 & 84.1 & -10.9 \\ \hline
        DB06533 & 6 & 1 & 9 & 5 & 419.5 & 68.2 & -10.9 \\ \hline
        DB06963 & 4 & 2 & 7 & 3.9 & 399.5 & 85.8 & -10.9 \\ \hline
        DB07107 & 4 & 2 & 7 & 3.2 & 370.4 & 76.8 & -10.9 \\ \hline
        DB07204 & 5 & 2 & 6 & 2.9 & 395.5 & 89.7 & -10.9 \\ \hline
        DB07207 & 4 & 5 & 3 & 1.7 & 318.33 & 128 & -10.9 \\ \hline
        DB07213 & 5 & 4 & 5 & 2.5 & 427.5 & 110 & -10.9 \\ \hline
        DB07254 & 9 & 3 & 6 & 3.4 & 433.9 & 123 & -10.9 \\ \hline
        DB07294 & 5 & 3 & 4 & 4.9 & 399.5 & 86.6 & -10.9 \\ \hline
        DB07507 & 3 & 1 & 2 & 4.1 & 329.3 & 57.6 & -10.9 \\ \hline
        DB07675 & 6 & 1 & 9 & 5 & 419.5 & 68.2 & -10.9 \\ \hline
        DB07787 & 4 & 1 & 6 & 3.3 & 393.5 & 52.6 & -10.9 \\ \hline
        DB07872 & 6 & 2 & 6 & 3.4 & 474.9 & 110 & -10.9 \\ \hline
        DB07993 & 3 & 3 & 4 & 3.7 & 314.4 & 66.7 & -10.9 \\ \hline
        DB08351 & 6 & 2 & 7 & 3.3 & 431.5 & 79.4 & -10.9 \\ \hline
        DB08454 & 4 & 2 & 3 & 4.4 & 301.3 & 66.5 & -10.9 \\ \hline
        DB08569 & 4 & 2 & 6 & 4.3 & 437.3 & 76.8 & -10.9 \\ \hline
        DB08864 & 6 & 2 & 5 & 4.5 & 366.4 & 97.4 & -10.9 \\ \hline
        DB09286 & 5 & 1 & 7 & 2 & 375.5 & 66.6 & -10.9 \\ \hline
        DB11992 & 8 & 1 & 3 & 0.3 & 398.4 & 98.8 & -10.9 \\ \hline
        DB12121 & 6 & 2 & 4 & 3.6 & 411.5 & 83.4 & -10.9 \\ \hline
        DB12494 & 8 & 1 & 5 & 4.3 & 405.4 & 54.7 & -10.9 \\ \hline
        DB12612 & 7 & 2 & 7 & 3.1 & 404.5 & 104 & -10.9 \\ \hline
        DB12744 & 4 & 3 & 5 & 3.4 & 466.3 & 94.2 & -10.9 \\ \hline
        DB12781 & 6 & 1 & 5 & 2.7 & 395.4 & 113 & -10.9 \\ \hline
        DB12988 & 5 & 2 & 9 & 3.6 & 409.5 & 91.2 & -10.9 \\ \hline
        DB12999 & 5 & 1 & 4 & 4.6 & 435.3 & 92.4 & -10.9 \\ \hline
        DB14125 & 6 & 3 & 8 & 0.6 & 396.4 & 107 & -10.9 \\ \hline
        DB15120 & 4 & 0 & 4 & 3.4 & 377.5 & 45.7 & -10.9 \\ \hline
        DB00490 & 6 & 0 & 6 & 2.6 & 385.5 & 69.6 & -10.8 \\ \hline
        DB01267 & 7 & 1 & 4 & 2.2 & 426.5 & 82.2 & -10.8 \\ \hline
        DB04405 & 6 & 1 & 10 & 4.1 & 471.5 & 101 & -10.8 \\ \hline
        DB04591 & 9 & 2 & 7 & 3.9 & 439.5 & 93.7 & -10.8 \\ \hline
        DB04873 & 3 & 1 & 6 & 3.7 & 369.5 & 46.5 & -10.8 \\ \hline
        DB05575 & 5 & 3 & 5 & 3.9 & 373.5 & 78.9 & -10.8 \\ \hline
        DB06169 & 3 & 1 & 5 & 3.9 & 389.8 & 64 & -10.8 \\ \hline
        DB06876 & 5 & 2 & 4 & 2.6 & 412.5 & 77.2 & -10.8 \\ \hline
        DB06962 & 4 & 1 & 4 & 3.7 & 412.5 & 68.7 & -10.8 \\ \hline
        DB06986 & 3 & 3 & 2 & 3.6 & 332.8 & 93.4 & -10.8 \\ \hline
        DB07010 & 2 & 3 & 5 & 4 & 376.8 & 73.6 & -10.8 \\ \hline
        DB07123 & 1 & 0 & 3 & 4.4 & 293.4 & 20.3 & -10.8 \\ \hline
        DB07124 & 7 & 1 & 6 & 0.3 & 384.4 & 97.6 & -10.8 \\ \hline
        DB07137 & 3 & 1 & 4 & 2 & 337.4 & 86.5 & -10.8 \\ \hline
        DB07175 & 6 & 2 & 5 & 3.1 & 354.4 & 92.4 & -10.8 \\ \hline
        DB07252 & 9 & 3 & 5 & 3 & 419.8 & 137 & -10.8 \\ \hline
        DB07256 & 7 & 3 & 5 & 3.3 & 383.8 & 111 & -10.8 \\ \hline
        DB07312 & 5 & 1 & 3 & 4.5 & 377.6 & 80.6 & -10.8 \\ \hline
        DB07419 & 8 & 2 & 5 & 3.7 & 416.8 & 82.4 & -10.8 \\ \hline
        DB07421 & 10 & 3 & 6 & 3.1 & 411.3 & 131 & -10.8 \\ \hline
        DB07439 & 6 & 3 & 9 & 1.7 & 398.4 & 108 & -10.8 \\ \hline
        DB07528 & 7 & 1 & 2 & 3.7 & 396.4 & 72.1 & -10.8 \\ \hline
        DB07642 & 7 & 2 & 5 & 3.2 & 381.4 & 90.3 & -10.8 \\ \hline
        DB07729 & 5 & 2 & 3 & 2.1 & 283.26 & 83.6 & -10.8 \\ \hline
        DB07847 & 6 & 1 & 5 & 2 & 466 & 104 & -10.8 \\ \hline
        DB07974 & 3 & 2 & 6 & 4.6 & 453 & 66.4 & -10.8 \\ \hline
        DB08519 & 8 & 3 & 7 & 3.9 & 406.4 & 106 & -10.8 \\ \hline
        DB08639 & 5 & 2 & 4 & 4.8 & 329.4 & 73.6 & -10.8 \\ \hline
        DB08710 & 8 & 2 & 5 & 3.3 & 398.4 & 134 & -10.8 \\ \hline
        DB08749 & 3 & 1 & 6 & 2.9 & 418.5 & 79 & -10.8 \\ \hline
        DB08772 & 9 & 1 & 4 & 3.5 & 419.4 & 111 & -10.8 \\ \hline
        DB08828 & 4 & 1 & 4 & 3.8 & 421.3 & 84.5 & -10.8 \\ \hline
        DB11841 & 5 & 3 & 7 & 2 & 376.4 & 106 & -10.8 \\ \hline
        DB11867 & 9 & 1 & 6 & 2.4 & 416.4 & 94.4 & -10.8 \\ \hline
        DB11877 & 8 & 0 & 5 & 1.9 & 445.5 & 111 & -10.8 \\ \hline
        DB12360 & 4 & 1 & 6 & 3.4 & 350.4 & 32.3 & -10.8 \\ \hline
        DB13333 & 5 & 0 & 6 & 4.2 & 324.3 & 61.8 & -10.8 \\ \hline
        DB13930 & 4 & 4 & 7 & 4.1 & 433.3 & 90 & -10.8 \\ \hline
        DB14207 & 5 & 2 & 9 & 3.8 & 435.5 & 94.9 & -10.8 \\ \hline
        DB15393 & 7 & 2 & 6 & 3.1 & 409.8 & 102 & -10.8 \\ \hline
        DB00843 & 4 & 0 & 6 & 4.3 & 379.5 & 38.8 & -10.7 \\ \hline
        DB01238 & 4 & 1 & 7 & 4.6 & 448.4 & 44.8 & -10.7 \\ \hline
        DB02014 & 9 & 2 & 8 & 4.1 & 413.4 & 119 & -10.7 \\ \hline
        DB02366 & 3 & 4 & 3 & 4 & 362.8 & 98.8 & -10.7 \\ \hline
        DB02526 & 4 & 4 & 4 & 3 & 336.4 & 108 & -10.7 \\ \hline
        DB02551 & 3 & 4 & 4 & 3.1 & 372.5 & 91 & -10.7 \\ \hline
        DB04270 & 4 & 1 & 9 & 5 & 403.5 & 60.7 & -10.7 \\ \hline
        DB04452 & 5 & 4 & 2 & 2.5 & 372.4 & 119 & -10.7 \\ \hline
        DB04578 & 4 & 2 & 5 & 1.3 & 355.4 & 89.4 & -10.7 \\ \hline
        DB04790 & 6 & 4 & 6 & 1 & 382.4 & 137 & -10.7 \\ \hline
        DB04793 & 6 & 4 & 6 & 1 & 382.4 & 137 & -10.7 \\ \hline
        DB05713 & 4 & 2 & 5 & 3 & 459.6 & 71.7 & -10.7 \\ \hline
        DB06144 & 3 & 1 & 5 & 4.1 & 440.9 & 40.5 & -10.7 \\ \hline
        DB06916 & 7 & 1 & 6 & 2.8 & 420.5 & 94.4 & -10.7 \\ \hline
        DB07031 & 5 & 3 & 4 & 4.9 & 399.5 & 86.6 & -10.7 \\ \hline
        DB07090 & 2 & 1 & 3 & 3.1 & 334.8 & 49.4 & -10.7 \\ \hline
        DB07333 & 8 & 2 & 9 & 4.1 & 476.5 & 115 & -10.7 \\ \hline
        DB07362 & 10 & 3 & 6 & 3.1 & 462.5 & 138 & -10.7 \\ \hline
        DB07405 & 7 & 2 & 1 & 1.2 & 382.4 & 107 & -10.7 \\ \hline
        DB07423 & 9 & 3 & 6 & 2.2 & 441.4 & 134 & -10.7 \\ \hline
        DB07459 & 3 & 1 & 5 & 3.2 & 304.3 & 51.2 & -10.7 \\ \hline
        DB07522 & 5 & 3 & 7 & 2.6 & 370.5 & 101 & -10.7 \\ \hline
        DB07701 & 4 & 0 & 6 & 4.3 & 379.5 & 38.8 & -10.7 \\ \hline
        DB08067 & 4 & 5 & 5 & 0.5 & 382.4 & 112 & -10.7 \\ \hline
        DB08092 & 4 & 2 & 3 & 2.7 & 339.4 & 57.4 & -10.7 \\ \hline
        DB08169 & 3 & 2 & 4 & 4.2 & 304.3 & 73.1 & -10.7 \\ \hline
        DB08429 & 5 & 2 & 8 & 2.1 & 478 & 118 & -10.7 \\ \hline
        DB08450 & 5 & 2 & 3 & 4.1 & 352.4 & 79.4 & -10.7 \\ \hline
        DB09078 & 5 & 3 & 6 & 2.8 & 426.9 & 116 & -10.7 \\ \hline
        DB11968 & 8 & 2 & 6 & 1.3 & 466.5 & 99.5 & -10.7 \\ \hline
        DB12055 & 8 & 2 & 6 & 3.1 & 422.4 & 93.7 & -10.7 \\ \hline
        DB12078 & 8 & 2 & 5 & 2.7 & 389.3 & 106 & -10.7 \\ \hline
        DB12270 & 4 & 2 & 6 & 3.8 & 383.5 & 71.1 & -10.7 \\ \hline
        DB12780 & 4 & 0 & 4 & 3.8 & 354.2 & 59.8 & -10.7 \\ \hline
        DB12869 & 3 & 1 & 5 & 4.5 & 347.9 & 23.5 & -10.7 \\ \hline
        DB12929 & 5 & 0 & 4 & 3.4 & 369.4 & 45.7 & -10.7 \\ \hline
        DB13371 & 2 & 1 & 4 & 3.8 & 288.3 & 42 & -10.7 \\ \hline
        DB13685 & 2 & 1 & 3 & 4.7 & 366.5 & 29.5 & -10.7 \\ \hline
        DB14878 & 4 & 1 & 2 & 3.7 & 366.5 & 55 & -10.7 \\ \hline
        DB01088 & 4 & 3 & 8 & 2.8 & 360.5 & 77.8 & -10.6 \\ \hline
        DB01128 & 9 & 2 & 5 & 2.3 & 430.4 & 116 & -10.6 \\ \hline
        DB01940 & 7 & 4 & 7 & 4.1 & 474.5 & 125 & -10.6 \\ \hline
        DB02360 & 4 & 2 & 4 & 4 & 376.3 & 74.6 & -10.6 \\ \hline
        DB02705 & 3 & 4 & 4 & 3.7 & 386.5 & 91 & -10.6 \\ \hline
        DB03336 & 10 & 2 & 5 & 3.7 & 439.4 & 110 & -10.6 \\ \hline
        DB04215 & 2 & 4 & 2 & 3.4 & 344.21 & 85.9 & -10.6 \\ \hline
        DB04643 & 5 & 3 & 7 & 4.6 & 445.7 & 105 & -10.6 \\ \hline
        DB04792 & 6 & 4 & 6 & 1 & 382.4 & 137 & -10.6 \\ \hline
        DB04879 & 4 & 1 & 4 & 4.5 & 346.8 & 50.7 & -10.6 \\ \hline
        DB05015 & 5 & 3 & 5 & 1.7 & 318.3 & 104 & -10.6 \\ \hline
        DB05590 & 6 & 4 & 9 & 1.8 & 428.5 & 102 & -10.6 \\ \hline
        DB06589 & 8 & 2 & 5 & 3.1 & 437.5 & 127 & -10.6 \\ \hline
        DB06666 & 3 & 1 & 3 & 4.8 & 473.9 & 54.3 & -10.6 \\ \hline
        DB06856 & 4 & 4 & 4 & 4.6 & 381.4 & 95.1 & -10.6 \\ \hline
        DB06873 & 5 & 2 & 9 & 1.9 & 382.4 & 88.1 & -10.6 \\ \hline
        DB06908 & 5 & 1 & 8 & 4.8 & 438.9 & 77.5 & -10.6 \\ \hline
        DB06923 & 1 & 3 & 2 & 3 & 249.31 & 65.7 & -10.6 \\ \hline
        DB06945 & 9 & 2 & 5 & 2.6 & 445.4 & 110 & -10.6 \\ \hline
        DB07014 & 8 & 0 & 5 & 3.6 & 360.4 & 91.9 & -10.6 \\ \hline
        DB07029 & 7 & 0 & 5 & 3.9 & 388.4 & 80.5 & -10.6 \\ \hline
        DB07548 & 8 & 2 & 8 & 0.7 & 432.4 & 99.6 & -10.6 \\ \hline
        DB07680 & 5 & 3 & 4 & 4.4 & 431.8 & 115 & -10.6 \\ \hline
        DB07743 & 8 & 1 & 5 & 4.6 & 363.3 & 97.1 & -10.6 \\ \hline
        DB07756 & 9 & 3 & 5 & 3.4 & 426.4 & 105 & -10.6 \\ \hline
        DB07785 & 4 & 2 & 7 & 2.2 & 339.4 & 90.4 & -10.6 \\ \hline
        DB07809 & 4 & 3 & 6 & 3.3 & 344.4 & 91.9 & -10.6 \\ \hline
        DB07826 & 3 & 1 & 6 & 4.8 & 365.8 & 55.4 & -10.6 \\ \hline
        DB07946 & 7 & 4 & 10 & 2.9 & 443.8 & 115 & -10.6 \\ \hline
        DB08138 & 6 & 3 & 4 & 3.1 & 360.29 & 86.9 & -10.6 \\ \hline
        DB08173 & 4 & 2 & 6 & 3.2 & 401.9 & 107 & -10.6 \\ \hline
        DB08218 & 5 & 0 & 4 & 2.7 & 373.4 & 114 & -10.6 \\ \hline
        DB08240 & 5 & 3 & 4 & 3 & 377.7 & 95.9 & -10.6 \\ \hline
        DB08350 & 4 & 1 & 4 & 2.9 & 372.4 & 71.1 & -10.6 \\ \hline
        DB08390 & 5 & 1 & 6 & 4.9 & 362.4 & 55.8 & -10.6 \\ \hline
        DB08445 & 9 & 1 & 4 & 2.5 & 401.4 & 77.2 & -10.6 \\ \hline
        DB08459 & 5 & 1 & 5 & 4.8 & 411.2 & 83.8 & -10.6 \\ \hline
        DB08930 & 8 & 2 & 3 & 2.4 & 419.4 & 99.2 & -10.6 \\ \hline
        DB11793 & 3 & 2 & 3 & 2.2 & 320.4 & 72.9 & -10.6 \\ \hline
        DB11816 & 6 & 2 & 5 & 1.4 & 401.4 & 86.8 & -10.6 \\ \hline
        DB11957 & 7 & 2 & 9 & 5 & 398.4 & 37 & -10.6 \\ \hline
        DB12027 & 3 & 3 & 6 & 4.6 & 328.4 & 52.7 & -10.6 \\ \hline
        DB12066 & 3 & 2 & 2 & 1.3 & 307.3 & 67.2 & -10.6 \\ \hline
        DB12361 & 4 & 0 & 6 & 3.6 & 409.9 & 45.7 & -10.6 \\ \hline
        DB12585 & 6 & 2 & 8 & 2 & 373.4 & 86.5 & -10.6 \\ \hline
        DB12658 & 4 & 1 & 4 & 2.5 & 375.4 & 75.4 & -10.6 \\ \hline
        DB12680 & 5 & 1 & 3 & 2.5 & 353.4 & 70.7 & -10.6 \\ \hline
        DB12742 & 7 & 1 & 3 & 3.5 & 447.5 & 108 & -10.6 \\ \hline
        DB12888 & 4 & 0 & 3 & 4.3 & 337.4 & 68.6 & -10.6 \\ \hline
        DB12941 & 5 & 3 & 6 & 1.8 & 398.8 & 120 & -10.6 \\ \hline
        DB13059 & 9 & 3 & 6 & 3 & 474.5 & 99.2 & -10.6 \\ \hline
        DB13927 & 3 & 1 & 2 & 4 & 343.17 & 47.1 & -10.6 \\ \hline
        DB13936 & 10 & 2 & 2 & 3 & 364.25 & 77.3 & -10.6 \\ \hline
        DB14064 & 2 & 0 & 9 & 3.9 & 334.5 & 27 & -10.6 \\ \hline
        DB14987 & 8 & 1 & 10 & 4.8 & 446.4 & 82.8 & -10.6 \\ \hline
        DB15281 & 7 & 2 & 6 & 2 & 440.9 & 96.2 & -10.6 \\ \hline
        DB15310 & 6 & 2 & 5 & 3.2 & 399.4 & 83.8 & -10.6 \\ \hline
        DB15460 & 5 & 3 & 10 & 4.7 & 476.5 & 95.5 & -10.6 \\ \hline
        DB15550 & 8 & 1 & 6 & 1.1 & 423.8 & 114 & -10.6 \\ \hline
        DB01149 & 5 & 0 & 10 & 4.3 & 470 & 51.6 & -10.5 \\ \hline
        DB01166 & 5 & 1 & 7 & 3.1 & 369.5 & 81.9 & -10.5 \\ \hline
        DB02081 & 3 & 4 & 6 & 3.4 & 376.5 & 117 & -10.5 \\ \hline
        DB02932 & 9 & 2 & 5 & 2.3 & 430.4 & 116 & -10.5 \\ \hline
        DB03207 & 5 & 1 & 4 & 3.9 & 393.5 & 83.1 & -10.5 \\ \hline
        DB03453 & 4 & 3 & 10 & 3.2 & 446.5 & 109 & -10.5 \\ \hline
        DB03596 & 4 & 3 & 6 & 2.5 & 371.5 & 113 & -10.5 \\ \hline
        DB04791 & 6 & 4 & 6 & 1 & 382.4 & 137 & -10.5 \\ \hline
        DB04862 & 7 & 3 & 8 & 2.1 & 452.5 & 124 & -10.5 \\ \hline
        DB05105 & 9 & 0 & 6 & 4.6 & 381.3 & 74.2 & -10.5 \\ \hline
        DB05137 & 3 & 1 & 6 & 3.8 & 337.5 & 40.5 & -10.5 \\ \hline
        DB05395 & 5 & 2 & 9 & 3.9 & 403.9 & 67.8 & -10.5 \\ \hline
        DB06077 & 5 & 0 & 5 & 3.8 & 393.5 & 26.8 & -10.5 \\ \hline
        DB06853 & 4 & 4 & 7 & 2 & 399.5 & 111 & -10.5 \\ \hline
        DB06985 & 6 & 2 & 3 & 4.3 & 392.4 & 69.6 & -10.5 \\ \hline
        DB06993 & 9 & 3 & 7 & 1.2 & 458.5 & 122 & -10.5 \\ \hline
        DB07049 & 6 & 0 & 4 & 4.6 & 417.5 & 94.8 & -10.5 \\ \hline
        DB07056 & 5 & 1 & 7 & 2.9 & 395.9 & 87.8 & -10.5 \\ \hline
        DB07244 & 7 & 3 & 5 & 3.7 & 355.4 & 89.8 & -10.5 \\ \hline
        DB07270 & 7 & 2 & 5 & 4.8 & 464.3 & 116 & -10.5 \\ \hline
        DB07382 & 6 & 4 & 5 & 2.7 & 332.4 & 107 & -10.5 \\ \hline
        DB07469 & 3 & 1 & 1 & 2.4 & 292.3 & 52.9 & -10.5 \\ \hline
        DB07561 & 4 & 2 & 5 & 4.4 & 322.4 & 82.4 & -10.5 \\ \hline
        DB07605 & 6 & 1 & 3 & 2.5 & 477 & 136 & -10.5 \\ \hline
        DB07761 & 9 & 3 & 9 & 3.5 & 415.4 & 82.5 & -10.5 \\ \hline
        DB07806 & 6 & 4 & 8 & 0.1 & 441.5 & 133 & -10.5 \\ \hline
        DB07844 & 7 & 1 & 5 & 2.1 & 472 & 133 & -10.5 \\ \hline
        DB07878 & 4 & 1 & 8 & 3.3 & 368.5 & 76.9 & -10.5 \\ \hline
        DB07936 & 7 & 1 & 6 & 2.8 & 451.5 & 79.2 & -10.5 \\ \hline
        DB08111 & 4 & 1 & 3 & 3 & 302.3 & 63.3 & -10.5 \\ \hline
        DB08137 & 4 & 3 & 4 & 2.9 & 324.31 & 86.9 & -10.5 \\ \hline
        DB08446 & 6 & 1 & 4 & 4.4 & 458.7 & 87.5 & -10.5 \\ \hline
        DB08449 & 8 & 1 & 4 & 3.7 & 377.3 & 96.2 & -10.5 \\ \hline
        DB08460 & 6 & 2 & 5 & 4.5 & 426.3 & 110 & -10.5 \\ \hline
        DB08467 & 2 & 1 & 4 & 5 & 300.4 & 37.3 & -10.5 \\ \hline
        DB08543 & 5 & 1 & 7 & 4.7 & 395.5 & 48.8 & -10.5 \\ \hline
        DB08568 & 4 & 2 & 6 & 3.6 & 358.4 & 76.8 & -10.5 \\ \hline
        DB08950 & 2 & 2 & 5 & 4.1 & 347.5 & 48.1 & -10.5 \\ \hline
        DB08974 & 5 & 2 & 4 & 2.9 & 313.28 & 84.1 & -10.5 \\ \hline
        DB09022 & 6 & 1 & 8 & 4.6 & 351.4 & 38.3 & -10.5 \\ \hline
        DB09495 & 3 & 0 & 6 & 4.8 & 310.4 & 43.4 & -10.5 \\ \hline
        DB11679 & 7 & 1 & 5 & 3.4 & 393.4 & 95.7 & -10.5 \\ \hline
        DB11794 & 8 & 2 & 7 & 2.3 & 463.6 & 132 & -10.5 \\ \hline
        DB11809 & 6 & 0 & 5 & 4.6 & 469.6 & 49.4 & -10.5 \\ \hline
        DB11910 & 7 & 0 & 6 & 4.2 & 431.4 & 45.1 & -10.5 \\ \hline
        DB12068 & 10 & 3 & 5 & 1.5 & 411.31 & 119 & -10.5 \\ \hline
        DB12448 & 4 & 2 & 8 & 4.8 & 342.4 & 66.8 & -10.5 \\ \hline
        DB12627 & 8 & 0 & 7 & 4 & 456.6 & 107 & -10.5 \\ \hline
        DB12644 & 6 & 0 & 5 & 3 & 381.8 & 78.9 & -10.5 \\ \hline
        DB12833 & 6 & 0 & 6 & 1.9 & 383.5 & 69.6 & -10.5 \\ \hline
        DB12949 & 6 & 2 & 4 & 2.5 & 433.5 & 82.1 & -10.5 \\ \hline
        DB12985 & 6 & 3 & 6 & 1.3 & 394.5 & 95.3 & -10.5 \\ \hline
        DB13016 & 6 & 3 & 9 & 4.9 & 434.5 & 104 & -10.5 \\ \hline
        DB14918 & 6 & 3 & 4 & 2.7 & 393.5 & 96 & -10.5 \\ \hline
        DB14995 & 6 & 1 & 4 & 4.7 & 399.4 & 60.1 & -10.5 \\ \hline
        DB15003 & 8 & 1 & 4 & 1.5 & 389.4 & 79.2 & -10.5 \\ \hline
        DB15239 & 7 & 2 & 5 & 1.4 & 354.4 & 114 & -10.5 \\ \hline
        DB00216 & 3 & 1 & 6 & 4.1 & 382.5 & 61.6 & -10.4 \\ \hline
        DB01765 & 3 & 2 & 2 & 2.4 & 292.29 & 71.3 & -10.4 \\ \hline
        DB01865 & 3 & 1 & 4 & 2 & 320.4 & 64.2 & -10.4 \\ \hline
        DB02799 & 6 & 1 & 6 & 1.7 & 383.4 & 96 & -10.4 \\ \hline
        DB02834 & 10 & 2 & 6 & 3.2 & 414.3 & 117 & -10.4 \\ \hline
        DB02915 & 8 & 1 & 3 & 4.5 & 350.4 & 78.9 & -10.4 \\ \hline
        DB03476 & 1 & 2 & 3 & 4.3 & 286.4 & 49.9 & -10.4 \\ \hline
        DB03555 & 5 & 4 & 4 & 4.1 & 382.4 & 108 & -10.4 \\ \hline
        DB03950 & 4 & 2 & 6 & 2.3 & 371.5 & 103 & -10.4 \\ \hline
        DB04849 & 7 & 1 & 8 & 4.9 & 450.5 & 72.5 & -10.4 \\ \hline
        DB04892 & 4 & 1 & 3 & 2.3 & 337.4 & 44.8 & -10.4 \\ \hline
        DB06886 & 5 & 3 & 10 & 3 & 467.6 & 108 & -10.4 \\ \hline
        DB06942 & 3 & 3 & 7 & 1.9 & 378.5 & 99.3 & -10.4 \\ \hline
        DB06948 & 5 & 2 & 5 & 4.7 & 323.4 & 75.7 & -10.4 \\ \hline
        DB06954 & 6 & 1 & 4 & 3.7 & 371.5 & 120 & -10.4 \\ \hline
        DB06994 & 7 & 1 & 7 & 3.7 & 454 & 108 & -10.4 \\ \hline
        DB07081 & 10 & 1 & 4 & 1.7 & 421.34 & 77 & -10.4 \\ \hline
        DB07131 & 3 & 3 & 7 & 3.1 & 384.5 & 99.3 & -10.4 \\ \hline
        DB07168 & 7 & 4 & 7 & 3.1 & 360.4 & 114 & -10.4 \\ \hline
        DB07182 & 5 & 4 & 9 & 0.9 & 389.4 & 139 & -10.4 \\ \hline
        DB07222 & 2 & 1 & 3 & 3.1 & 334.8 & 49.4 & -10.4 \\ \hline
        DB07237 & 4 & 1 & 6 & 4.7 & 363.5 & 66.6 & -10.4 \\ \hline
        DB07328 & 6 & 4 & 7 & 0.1 & 403.5 & 126 & -10.4 \\ \hline
        DB07486 & 10 & 1 & 4 & 4.6 & 476.4 & 80.9 & -10.4 \\ \hline
        DB07618 & 5 & 3 & 5 & 3.2 & 421.5 & 104 & -10.4 \\ \hline
        DB07639 & 6 & 3 & 9 & 3.1 & 433.5 & 99.6 & -10.4 \\ \hline
        DB07846 & 4 & 1 & 4 & 4.1 & 381.5 & 59.6 & -10.4 \\ \hline
        DB07848 & 6 & 2 & 5 & 1.2 & 454.9 & 120 & -10.4 \\ \hline
        DB07879 & 5 & 2 & 3 & 1.5 & 368.4 & 116 & -10.4 \\ \hline
        DB07944 & 5 & 3 & 8 & 3.6 & 384.5 & 90 & -10.4 \\ \hline
        DB07947 & 6 & 2 & 10 & 2.6 & 419.9 & 88.7 & -10.4 \\ \hline
        DB08242 & 5 & 2 & 4 & 3.4 & 358.4 & 84.7 & -10.4 \\ \hline
        DB08280 & 4 & 2 & 6 & 2.4 & 386.5 & 90.6 & -10.4 \\ \hline
        DB08366 & 7 & 4 & 5 & 2.2 & 443.5 & 133 & -10.4 \\ \hline
        DB08379 & 4 & 1 & 4 & 3.5 & 330.7 & 50.7 & -10.4 \\ \hline
        DB08490 & 6 & 2 & 6 & 2.3 & 425.9 & 110 & -10.4 \\ \hline
        DB08532 & 5 & 1 & 4 & 3.2 & 319.3 & 55.1 & -10.4 \\ \hline
        DB08561 & 5 & 0 & 6 & 2.9 & 392.4 & 92.2 & -10.4 \\ \hline
        DB08753 & 5 & 1 & 9 & 2.9 & 367.4 & 81.7 & -10.4 \\ \hline
        DB08975 & 3 & 1 & 4 & 3.6 & 302.3 & 54.4 & -10.4 \\ \hline
        DB11398 & 4 & 1 & 3 & 4.1 & 407.6 & 85.6 & -10.4 \\ \hline
        DB11450 & 4 & 2 & 3 & 2.7 & 334.4 & 79.4 & -10.4 \\ \hline
        DB11650 & 3 & 1 & 6 & 4.9 & 393.5 & 47.6 & -10.4 \\ \hline
        DB11730 & 7 & 2 & 5 & 2.2 & 434.5 & 91.2 & -10.4 \\ \hline
        DB11732 & 7 & 1 & 4 & 2.8 & 377.4 & 62.3 & -10.4 \\ \hline
        DB11845 & 6 & 2 & 7 & 3.6 & 443.5 & 95.7 & -10.4 \\ \hline
        DB11883 & 6 & 2 & 3 & 3.8 & 429.2 & 57.3 & -10.4 \\ \hline
        DB11900 & 4 & 1 & 4 & 4.4 & 348.4 & 55.1 & -10.4 \\ \hline
        DB11922 & 6 & 4 & 4 & 3.1 & 441.9 & 116 & -10.4 \\ \hline
        DB12015 & 8 & 2 & 4 & 3.2 & 441.5 & 129 & -10.4 \\ \hline
        DB12092 & 5 & 1 & 7 & 4.1 & 392.5 & 45.2 & -10.4 \\ \hline
        DB12382 & 8 & 2 & 4 & 1.3 & 413.5 & 124 & -10.4 \\ \hline
        DB12446 & 4 & 3 & 3 & 3.3 & 308.4 & 73.8 & -10.4 \\ \hline
        DB12535 & 6 & 3 & 4 & 3.4 & 349.4 & 86.7 & -10.4 \\ \hline
        DB13136 & 3 & 0 & 1 & 3 & 240.23 & 34.1 & -10.4 \\ \hline
        DB13991 & 2 & 1 & 4 & 5 & 316.4 & 24.9 & -10.4 \\ \hline
        DB15170 & 6 & 2 & 7 & 4.2 & 429.5 & 93.4 & -10.4 \\ \hline
        DB15317 & 4 & 1 & 3 & 2.3 & 337.4 & 44.8 & -10.4 \\ \hline
        DB00656 & 4 & 0 & 5 & 2.8 & 371.9 & 42.4 & -10.3 \\ \hline
        DB01691 & 3 & 1 & 4 & 1.8 & 374.4 & 67.2 & -10.3 \\ \hline
        DB02140 & 5 & 2 & 10 & 1.3 & 410.5 & 109 & -10.3 \\ \hline
        DB02292 & 6 & 1 & 2 & 2.3 & 309.34 & 104 & -10.3 \\ \hline
        DB02354 & 4 & 3 & 6 & 3.4 & 423.5 & 97.5 & -10.3 \\ \hline
        DB02473 & 3 & 3 & 4 & 3.7 & 384.5 & 91.3 & -10.3 \\ \hline
        DB02491 & 6 & 2 & 7 & 3.7 & 452 & 76.3 & -10.3 \\ \hline
        DB02610 & 9 & 2 & 4 & 1.8 & 380.29 & 97.6 & -10.3 \\ \hline
        DB03337 & 3 & 4 & 5 & 3 & 346.4 & 100 & -10.3 \\ \hline
        DB03916 & 7 & 2 & 6 & 3 & 423.9 & 83.2 & -10.3 \\ \hline
        DB04204 & 10 & 4 & 9 & 2.6 & 470.3 & 115 & -10.3 \\ \hline
        DB04583 & 3 & 2 & 4 & 3.6 & 317.3 & 80.4 & -10.3 \\ \hline
        DB04607 & 6 & 2 & 5 & 4.8 & 461.3 & 115 & -10.3 \\ \hline
        DB04946 & 7 & 0 & 8 & 4.1 & 426.5 & 64.8 & -10.3 \\ \hline
        DB05016 & 6 & 1 & 3 & 3.1 & 284.24 & 76.2 & -10.3 \\ \hline
        DB06345 & 2 & 2 & 2 & 2.1 & 319.4 & 61.4 & -10.3 \\ \hline
        DB06472 & 5 & 4 & 7 & 1.5 & 367.4 & 126 & -10.3 \\ \hline
        DB06532 & 5 & 2 & 6 & 3.2 & 364.4 & 108 & -10.3 \\ \hline
        DB06603 & 3 & 4 & 7 & 3 & 349.4 & 77.2 & -10.3 \\ \hline
        DB06850 & 4 & 4 & 7 & 1.5 & 385.5 & 111 & -10.3 \\ \hline
        DB07002 & 5 & 1 & 4 & 2.6 & 336.4 & 78.2 & -10.3 \\ \hline
        DB07008 & 7 & 0 & 5 & 3.5 & 374.3 & 80.5 & -10.3 \\ \hline
        DB07009 & 4 & 2 & 1 & 4 & 277.27 & 66.5 & -10.3 \\ \hline
        DB07061 & 2 & 2 & 5 & 4.3 & 340.5 & 37.2 & -10.3 \\ \hline
        DB07188 & 2 & 1 & 3 & 3.3 & 355.3 & 49.4 & -10.3 \\ \hline
        DB07193 & 7 & 1 & 2 & 1.9 & 395.4 & 86.4 & -10.3 \\ \hline
        DB07403 & 8 & 2 & 5 & 2.7 & 478.9 & 112 & -10.3 \\ \hline
        DB07586 & 4 & 3 & 5 & 3 & 417.5 & 98.7 & -10.3 \\ \hline
        DB07688 & 8 & 2 & 5 & 2.7 & 388.4 & 133 & -10.3 \\ \hline
        DB07751 & 9 & 3 & 9 & 3.5 & 415.4 & 82.5 & -10.3 \\ \hline
        DB07776 & 2 & 0 & 1 & 3.6 & 222.24 & 26.3 & -10.3 \\ \hline
        DB07812 & 4 & 3 & 5 & 2.9 & 362.4 & 112 & -10.3 \\ \hline
        DB07830 & 7 & 1 & 4 & 2.4 & 392.4 & 64.8 & -10.3 \\ \hline
        DB07855 & 4 & 2 & 3 & 2.3 & 301.3 & 80.5 & -10.3 \\ \hline
        DB07933 & 3 & 2 & 1 & 4 & 282.3 & 49.7 & -10.3 \\ \hline
        DB08064 & 4 & 3 & 6 & 3.8 & 399.9 & 91.9 & -10.3 \\ \hline
        DB08096 & 7 & 2 & 5 & 4.9 & 400.8 & 67.7 & -10.3 \\ \hline
        DB08184 & 1 & 3 & 2 & 3 & 249.31 & 65.7 & -10.3 \\ \hline
        DB08219 & 6 & 1 & 3 & 2.3 & 368.5 & 117 & -10.3 \\ \hline
        DB08481 & 6 & 1 & 3 & 3.5 & 362.4 & 122 & -10.3 \\ \hline
        DB08486 & 4 & 2 & 6 & 3.6 & 341.4 & 75.6 & -10.3 \\ \hline
        DB08584 & 6 & 0 & 3 & 2.4 & 359.4 & 99.1 & -10.3 \\ \hline
        DB08742 & 3 & 3 & 3 & 3.4 & 394.5 & 60.7 & -10.3 \\ \hline
        DB08746 & 6 & 0 & 6 & 3.4 & 461 & 65.1 & -10.3 \\ \hline
        DB08750 & 5 & 3 & 2 & 1 & 367.4 & 96.7 & -10.3 \\ \hline
        DB08796 & 6 & 0 & 7 & 3.4 & 399.5 & 80.2 & -10.3 \\ \hline
        DB08893 & 6 & 4 & 9 & 2.1 & 396.5 & 129 & -10.3 \\ \hline
        DB08954 & 3 & 2 & 5 & 3.9 & 325.4 & 43.7 & -10.3 \\ \hline
        DB09200 & 6 & 1 & 6 & 3.1 & 397.4 & 108 & -10.3 \\ \hline
        DB11644 & 4 & 1 & 2 & 4.2 & 308.1 & 63.3 & -10.3 \\ \hline
        DB11703 & 6 & 2 & 4 & 3 & 465.5 & 119 & -10.3 \\ \hline
        DB11706 & 4 & 2 & 5 & 2.4 & 314.4 & 64.4 & -10.3 \\ \hline
        DB11963 & 7 & 2 & 7 & 4.4 & 469.9 & 79.4 & -10.3 \\ \hline
        DB12288 & 4 & 2 & 5 & 1.7 & 312.32 & 80.4 & -10.3 \\ \hline
        DB12645 & 5 & 3 & 9 & 3.6 & 421.5 & 90.9 & -10.3 \\ \hline
        DB12705 & 8 & 2 & 9 & 4.2 & 453.5 & 111 & -10.3 \\ \hline
        DB12752 & 4 & 3 & 8 & 3.3 & 363.5 & 81.1 & -10.3 \\ \hline
        DB13554 & 4 & 1 & 6 & 3 & 355.4 & 40.5 & -10.3 \\ \hline
        DB13939 & 7 & 2 & 5 & 3.1 & 393.8 & 119 & -10.3 \\ \hline
        DB14217 & 6 & 3 & 8 & 0.5 & 410.5 & 107 & -10.3 \\ \hline
        DB14675 & 7 & 1 & 5 & 1.7 & 473.5 & 126 & -10.3 \\ \hline
        DB15408 & 5 & 2 & 3 & 4.4 & 349.8 & 75.1 & -10.3 \\ \hline
        DB00276 & 6 & 2 & 5 & 4 & 393.5 & 88.7 & -10.2 \\ \hline
        DB00498 & 2 & 0 & 1 & 2.9 & 222.24 & 34.1 & -10.2 \\ \hline
        DB00502 & 4 & 1 & 6 & 3.2 & 375.9 & 40.5 & -10.2 \\ \hline
        DB00643 & 4 & 2 & 4 & 2.8 & 295.29 & 84.1 & -10.2 \\ \hline
        DB00731 & 3 & 2 & 6 & 3.2 & 317.4 & 66.4 & -10.2 \\ \hline
        DB01557 & 2 & 0 & 6 & 4.5 & 350.5 & 23.6 & -10.2 \\ \hline
        DB01689 & 6 & 3 & 7 & 2.3 & 390.5 & 121 & -10.2 \\ \hline
        DB02197 & 7 & 2 & 4 & 2.2 & 366.4 & 124 & -10.2 \\ \hline
        DB02479 & 4 & 2 & 6 & 2.3 & 371.5 & 103 & -10.2 \\ \hline
        DB02699 & 2 & 1 & 5 & 4.6 & 300.4 & 37.3 & -10.2 \\ \hline
        DB02917 & 7 & 2 & 5 & 2.1 & 389.5 & 136 & -10.2 \\ \hline
        DB03368 & 4 & 2 & 3 & 2.4 & 310.3 & 84.5 & -10.2 \\ \hline
        DB04812 & 4 & 1 & 3 & 4.1 & 301.72 & 63.3 & -10.2 \\ \hline
        DB06228 & 6 & 1 & 5 & 2.5 & 435.9 & 116 & -10.2 \\ \hline
        DB06620 & 4 & 2 & 4 & 1.6 & 310.3 & 59.6 & -10.2 \\ \hline
        DB07148 & 5 & 0 & 4 & 2.9 & 389.8 & 62.2 & -10.2 \\ \hline
        DB07443 & 3 & 2 & 3 & 4 & 278.3 & 73.1 & -10.2 \\ \hline
        DB07470 & 3 & 1 & 1 & 2 & 278.3 & 52.9 & -10.2 \\ \hline
        DB07584 & 5 & 3 & 3 & 2.7 & 291.31 & 95.2 & -10.2 \\ \hline
        DB07616 & 7 & 3 & 4 & 4.7 & 344.4 & 111 & -10.2 \\ \hline
        DB07662 & 4 & 2 & 4 & 3.9 & 369.2 & 66.9 & -10.2 \\ \hline
        DB07685 & 8 & 2 & 6 & 3.2 & 402.5 & 133 & -10.2 \\ \hline
        DB07769 & 9 & 2 & 5 & 3.1 & 402.3 & 104 & -10.2 \\ \hline
        DB07770 & 7 & 2 & 5 & 4.7 & 391.4 & 120 & -10.2 \\ \hline
        DB07779 & 4 & 2 & 7 & 2.4 & 383.5 & 75.4 & -10.2 \\ \hline
        DB07920 & 5 & 1 & 5 & 1.8 & 304.32 & 101 & -10.2 \\ \hline
        DB07941 & 5 & 1 & 5 & 4.2 & 477.3 & 58.6 & -10.2 \\ \hline
        DB07959 & 2 & 2 & 1 & 2.8 & 234.26 & 57.4 & -10.2 \\ \hline
        DB07982 & 7 & 2 & 6 & 1.7 & 435.5 & 99.4 & -10.2 \\ \hline
        DB08034 & 5 & 3 & 4 & 3.3 & 336.3 & 91.2 & -10.2 \\ \hline
        DB08213 & 6 & 0 & 5 & 2.3 & 400.4 & 92.4 & -10.2 \\ \hline
        DB08241 & 6 & 3 & 6 & 3.5 & 366.4 & 119 & -10.2 \\ \hline
        DB08268 & 3 & 3 & 3 & 2.3 & 319.4 & 96.2 & -10.2 \\ \hline
        DB08281 & 4 & 1 & 5 & 3.5 & 405.3 & 90.7 & -10.2 \\ \hline
        DB08340 & 5 & 2 & 4 & 3.8 & 302.33 & 67.1 & -10.2 \\ \hline
        DB08609 & 8 & 2 & 6 & 3.2 & 430.4 & 95.1 & -10.2 \\ \hline
        DB08698 & 4 & 1 & 3 & 3.2 & 373.5 & 76.4 & -10.2 \\ \hline
        DB08727 & 5 & 0 & 10 & 4.8 & 356.5 & 56.8 & -10.2 \\ \hline
        DB08927 & 4 & 1 & 7 & 4.1 & 401.5 & 35.6 & -10.2 \\ \hline
        DB09038 & 7 & 4 & 6 & 2 & 450.9 & 109 & -10.2 \\ \hline
        DB11656 & 4 & 3 & 5 & 2.4 & 370.8 & 95.5 & -10.2 \\ \hline
        DB11800 & 7 & 2 & 6 & 4 & 454.9 & 108 & -10.2 \\ \hline
        DB11870 & 8 & 3 & 5 & 4.6 & 469.4 & 87.3 & -10.2 \\ \hline
        DB11969 & 6 & 2 & 6 & 3.4 & 429.2 & 86.1 & -10.2 \\ \hline
        DB12196 & 5 & 2 & 6 & 3.3 & 426.6 & 78 & -10.2 \\ \hline
        DB12339 & 7 & 3 & 8 & 1.1 & 438.5 & 112 & -10.2 \\ \hline
        DB12401 & 4 & 1 & 6 & 3.3 & 420.3 & 40.5 & -10.2 \\ \hline
        DB12685 & 4 & 3 & 7 & 2.2 & 399.5 & 90.9 & -10.2 \\ \hline
        DB13048 & 5 & 2 & 8 & 3.3 & 392.5 & 68.2 & -10.2 \\ \hline
        DB13327 & 5 & 2 & 7 & 1.3 & 376.4 & 93.2 & -10.2 \\ \hline
        DB13397 & 4 & 0 & 7 & 5 & 361.5 & 42.2 & -10.2 \\ \hline
        DB13403 & 4 & 1 & 6 & 4.3 & 379.5 & 40.7 & -10.2 \\ \hline
        DB13729 & 6 & 2 & 9 & 1.1 & 398.4 & 137 & -10.2 \\ \hline
        DB14769 & 4 & 2 & 0 & 1.6 & 298.31 & 60.5 & -10.2 \\ \hline
        DB14943 & 7 & 2 & 4 & 3.9 & 440.5 & 80.9 & -10.2 \\ \hline
        DB14985 & 6 & 3 & 6 & 1.6 & 340.33 & 111 & -10.2 \\ \hline
        DB15256 & 7 & 2 & 6 & 1.5 & 384.4 & 98.7 & -10.2 \\ \hline
        DB15307 & 6 & 2 & 3 & 2 & 367.4 & 130 & -10.2 \\ \hline
        DB00192 & 2 & 2 & 6 & 3 & 308.4 & 55.1 & -10.1 \\ \hline
        DB00601 & 6 & 1 & 4 & 0.7 & 337.35 & 71.1 & -10.1 \\ \hline
        DB01136 & 5 & 3 & 10 & 4.2 & 406.5 & 75.7 & -10.1 \\ \hline
        DB01771 & 3 & 4 & 4 & 4.2 & 369.8 & 95.1 & -10.1 \\ \hline
        DB02656 & 4 & 0 & 2 & 3.1 & 307.3 & 38.8 & -10.1 \\ \hline
        DB02869 & 3 & 1 & 6 & 2.7 & 301.4 & 68.5 & -10.1 \\ \hline
        DB03446 & 7 & 5 & 6 & -0.1 & 389.4 & 129 & -10.1 \\ \hline
        DB04011 & 5 & 2 & 4 & 4.4 & 451.6 & 67.1 & -10.1 \\ \hline
        DB04186 & 3 & 2 & 2 & 1.3 & 308.33 & 74.3 & -10.1 \\ \hline
        DB04645 & 5 & 3 & 8 & 4.7 & 439.3 & 105 & -10.1 \\ \hline
        DB05171 & 4 & 0 & 5 & 4.3 & 419.5 & 47.4 & -10.1 \\ \hline
        DB06133 & 6 & 1 & 9 & 4.6 & 396.4 & 74.2 & -10.1 \\ \hline
        DB06849 & 3 & 1 & 3 & 2.7 & 348.4 & 55.6 & -10.1 \\ \hline
        DB06858 & 4 & 4 & 7 & 2.5 & 413.6 & 111 & -10.1 \\ \hline
        DB07011 & 5 & 0 & 5 & 3.5 & 377.4 & 48.8 & -10.1 \\ \hline
        DB07063 & 7 & 1 & 4 & 4.4 & 376.4 & 83.4 & -10.1 \\ \hline
        DB07186 & 6 & 2 & 5 & 2.6 & 448.5 & 115 & -10.1 \\ \hline
        DB07233 & 6 & 3 & 8 & 3.6 & 426.5 & 117 & -10.1 \\ \hline
        DB07250 & 9 & 2 & 7 & 4.3 & 430.8 & 96 & -10.1 \\ \hline
        DB07268 & 6 & 4 & 5 & 3 & 321.33 & 113 & -10.1 \\ \hline
        DB07395 & 10 & 3 & 4 & 4.5 & 438.69 & 105 & -10.1 \\ \hline
        DB07644 & 5 & 2 & 3 & 3.3 & 314.77 & 87 & -10.1 \\ \hline
        DB07698 & 4 & 2 & 3 & 3.8 & 335.8 & 68.2 & -10.1 \\ \hline
        DB07831 & 6 & 3 & 7 & 4.8 & 429.4 & 70.2 & -10.1 \\ \hline
        DB07967 & 7 & 1 & 8 & 3.2 & 428.5 & 107 & -10.1 \\ \hline
        DB08013 & 6 & 0 & 9 & 4 & 383.5 & 64.6 & -10.1 \\ \hline
        DB08044 & 10 & 1 & 2 & 1.4 & 445.4 & 77 & -10.1 \\ \hline
        DB08205 & 3 & 1 & 1 & 3.8 & 239.27 & 46.3 & -10.1 \\ \hline
        DB08207 & 2 & 0 & 1 & 4.2 & 223.27 & 26 & -10.1 \\ \hline
        DB08233 & 6 & 3 & 5 & 4.3 & 339.4 & 96 & -10.1 \\ \hline
        DB08282 & 4 & 1 & 5 & 3.4 & 360.8 & 90.7 & -10.1 \\ \hline
        DB08353 & 6 & 2 & 5 & 4.4 & 347.4 & 90.9 & -10.1 \\ \hline
        DB08423 & 6 & 2 & 5 & 3.6 & 380.4 & 82.2 & -10.1 \\ \hline
        DB08538 & 8 & 2 & 5 & 2.7 & 381.4 & 94 & -10.1 \\ \hline
        DB08610 & 3 & 2 & 8 & 3.4 & 360.9 & 64.4 & -10.1 \\ \hline
        DB08697 & 4 & 2 & 6 & 4.1 & 401.9 & 67.6 & -10.1 \\ \hline
        DB08739 & 6 & 0 & 4 & 1.2 & 405.4 & 78 & -10.1 \\ \hline
        DB08745 & 6 & 0 & 6 & 2.9 & 475 & 82.2 & -10.1 \\ \hline
        DB08968 & 4 & 1 & 6 & 2.4 & 401.9 & 61.9 & -10.1 \\ \hline
        DB09226 & 5 & 1 & 7 & 4.4 & 450.4 & 54 & -10.1 \\ \hline
        DB11376 & 5 & 0 & 6 & 3.3 & 327.4 & 36.4 & -10.1 \\ \hline
        DB11645 & 4 & 1 & 5 & 3 & 393.5 & 95.4 & -10.1 \\ \hline
        DB11698 & 7 & 4 & 4 & 2.5 & 404.5 & 118 & -10.1 \\ \hline
        DB11711 & 6 & 2 & 8 & 3.6 & 410.5 & 99.8 & -10.1 \\ \hline
        DB11721 & 6 & 1 & 7 & 3.5 & 370.4 & 111 & -10.1 \\ \hline
        DB11833 & 3 & 0 & 3 & 4.5 & 325.8 & 30.7 & -10.1 \\ \hline
        DB11875 & 0 & 2 & 2 & 4.3 & 246.31 & 31.6 & -10.1 \\ \hline
        DB11912 & 10 & 3 & 8 & 2 & 479.5 & 123 & -10.1 \\ \hline
        DB11961 & 7 & 2 & 5 & 0.6 & 402.9 & 126 & -10.1 \\ \hline
        DB12201 & 4 & 1 & 5 & 2.5 & 322.4 & 32.3 & -10.1 \\ \hline
        DB12229 & 5 & 1 & 7 & 4.3 & 409.5 & 83.7 & -10.1 \\ \hline
        DB12345 & 9 & 0 & 7 & 3.6 & 448.5 & 123 & -10.1 \\ \hline
        DB12804 & 3 & 1 & 0 & 1.4 & 249.27 & 58.7 & -10.1 \\ \hline
        DB13275 & 2 & 0 & 1 & 3.5 & 256.68 & 34.1 & -10.1 \\ \hline
        DB13665 & 5 & 0 & 7 & 3.6 & 356.4 & 32.8 & -10.1 \\ \hline
        DB13790 & 5 & 0 & 5 & 3.2 & 388.8 & 51.2 & -10.1 \\ \hline
        DB14209 & 6 & 3 & 8 & 1.2 & 402.5 & 107 & -10.1 \\ \hline
        DB14790 & 7 & 2 & 5 & 4.1 & 406.8 & 80.9 & -10.1 \\ \hline
        DB14821 & 8 & 0 & 3 & 4.7 & 456.5 & 107 & -10.1 \\ \hline
        DB14854 & 5 & 1 & 4 & 3 & 357.4 & 45.2 & -10.1 \\ \hline
        DB14938 & 5 & 0 & 7 & 4.9 & 330.3 & 52.6 & -10.1 \\ \hline
        DB15191 & 8 & 2 & 5 & 3.6 & 438.5 & 105 & -10.1 \\ \hline
        DB15250 & 5 & 1 & 6 & 4.6 & 444.9 & 97.1 & -10.1 \\ \hline
        DB15377 & 4 & 1 & 6 & 4.2 & 365.4 & 93.6 & -10.1 \\ \hline
        DB00881 & 6 & 2 & 10 & 1.2 & 438.5 & 95.9 & -10 \\ \hline
        DB01659 & 5 & 2 & 3 & -0.8 & 267.28 & 89.1 & -10 \\ \hline
        DB01793 & 5 & 3 & 4 & 3.5 & 377.2 & 95.5 & -10 \\ \hline
        DB02177 & 7 & 0 & 6 & 4.4 & 478.6 & 117 & -10 \\ \hline
        DB02463 & 1 & 4 & 2 & 2.3 & 252.29 & 87.6 & -10 \\ \hline
        DB02929 & 4 & 0 & 6 & 4.1 & 424.6 & 58.1 & -10 \\ \hline
        DB03367 & 5 & 2 & 7 & 4.4 & 428.5 & 108 & -10 \\ \hline
        DB03421 & 2 & 1 & 3 & 2.6 & 266.29 & 49.4 & -10 \\ \hline
        DB03572 & 3 & 2 & 6 & 2.1 & 309.4 & 81.1 & -10 \\ \hline
        DB04246 & 3 & 5 & 5 & 2.7 & 372.4 & 126 & -10 \\ \hline
        DB04254 & 7 & 1 & 5 & 3.1 & 343.36 & 88.1 & -10 \\ \hline
        DB04274 & 3 & 1 & 1 & 2.5 & 240.25 & 46.5 & -10 \\ \hline
        DB04430 & 6 & 3 & 5 & 3.1 & 303.32 & 102 & -10 \\ \hline
        DB04432 & 6 & 4 & 6 & 3.1 & 398.4 & 133 & -10 \\ \hline
        DB04563 & 4 & 4 & 3 & 3.1 & 387.2 & 126 & -10 \\ \hline
        DB04761 & 6 & 2 & 6 & 0.3 & 348.4 & 110 & -10 \\ \hline
        DB04891 & 2 & 2 & 3 & 4.7 & 344.5 & 40.5 & -10 \\ \hline
        DB05422 & 4 & 0 & 6 & 3.8 & 413.9 & 36 & -10 \\ \hline
        DB06159 & 7 & 1 & 1 & 0.8 & 393.3 & 126 & -10 \\ \hline
        DB06525 & 5 & 1 & 4 & 4.7 & 381.5 & 54 & -10 \\ \hline
        DB06618 & 4 & 0 & 9 & 3.9 & 368.5 & 24.9 & -10 \\ \hline
        DB06626 & 4 & 2 & 5 & 4.2 & 386.5 & 96 & -10 \\ \hline
        DB06732 & 2 & 0 & 1 & 4.4 & 272.3 & 26.3 & -10 \\ \hline
        DB06855 & 5 & 4 & 5 & 3.2 & 342.4 & 108 & -10 \\ \hline
        DB06859 & 4 & 2 & 10 & 3.2 & 394.9 & 103 & -10 \\ \hline
        DB06865 & 5 & 5 & 8 & 2.4 & 382.5 & 128 & -10 \\ \hline
        DB06875 & 4 & 2 & 1 & 3.9 & 279.26 & 64.2 & -10 \\ \hline
        DB06884 & 3 & 3 & 5 & 3.2 & 284.35 & 61.4 & -10 \\ \hline
        DB06957 & 7 & 3 & 5 & 2.5 & 463 & 118 & -10 \\ \hline
        DB07007 & 5 & 2 & 3 & 1.6 & 329.4 & 97.1 & -10 \\ \hline
        DB07067 & 7 & 1 & 5 & 0.8 & 378.4 & 128 & -10 \\ \hline
        DB07133 & 3 & 2 & 6 & 2.5 & 365.5 & 75.4 & -10 \\ \hline
        DB07151 & 2 & 1 & 2 & 3.3 & 278.3 & 62 & -10 \\ \hline
        DB07192 & 2 & 1 & 3 & 2.8 & 365.3 & 49.4 & -10 \\ \hline
        DB07229 & 3 & 4 & 4 & 3.9 & 357.4 & 95.1 & -10 \\ \hline
        DB07236 & 4 & 2 & 1 & 3.9 & 277.27 & 66.5 & -10 \\ \hline
        DB07249 & 8 & 1 & 8 & 5 & 470.9 & 78 & -10 \\ \hline
        DB07303 & 5 & 2 & 5 & 2.5 & 306.4 & 73.1 & -10 \\ \hline
        DB07404 & 7 & 5 & 6 & 1.2 & 434.3 & 135 & -10 \\ \hline
        DB07446 & 5 & 2 & 7 & 3.8 & 347.4 & 91.8 & -10 \\ \hline
        DB07460 & 8 & 3 & 7 & 4.1 & 468.9 & 101 & -10 \\ \hline
        DB07527 & 6 & 3 & 8 & 2.4 & 392.5 & 110 & -10 \\ \hline
        DB07546 & 6 & 2 & 6 & 2.4 & 376.4 & 97.9 & -10 \\ \hline
        DB07578 & 4 & 0 & 3 & 3.9 & 372.4 & 76.3 & -10 \\ \hline
        DB07816 & 4 & 3 & 8 & 3.7 & 384.4 & 97.5 & -10 \\ \hline
        DB07882 & 6 & 3 & 8 & 1.2 & 459.5 & 126 & -10 \\ \hline
        DB08001 & 9 & 3 & 9 & 3.2 & 425.4 & 139 & -10 \\ \hline
        DB08014 & 6 & 0 & 10 & 4.6 & 397.5 & 64.6 & -10 \\ \hline
        DB08018 & 5 & 4 & 8 & 2.1 & 373.9 & 75 & -10 \\ \hline
        DB08097 & 8 & 1 & 5 & 4.8 & 399.4 & 64.9 & -10 \\ \hline
        DB08122 & 5 & 3 & 4 & 2.3 & 329.4 & 103 & -10 \\ \hline
        DB08388 & 7 & 2 & 8 & 2.7 & 402.4 & 103 & -10 \\ \hline
        DB08402 & 6 & 2 & 5 & 4.2 & 404.2 & 101 & -10 \\ \hline
        DB08463 & 7 & 3 & 9 & 3.8 & 431.5 & 101 & -10 \\ \hline
        DB08534 & 5 & 1 & 4 & 2.8 & 319.3 & 55.1 & -10 \\ \hline
        DB08553 & 5 & 2 & 3 & 2.5 & 373.5 & 75.3 & -10 \\ \hline
        DB08713 & 6 & 0 & 6 & 3.7 & 327.4 & 78.9 & -10 \\ \hline
        DB08724 & 5 & 0 & 8 & 3.7 & 328.4 & 56.8 & -10 \\ \hline
        DB08997 & 3 & 1 & 4 & 3.1 & 362.5 & 49.4 & -10 \\ \hline
        DB09175 & 5 & 0 & 6 & 3.1 & 376.5 & 62.5 & -10 \\ \hline
        DB11672 & 6 & 2 & 8 & 3.2 & 368.4 & 93.1 & -10 \\ \hline
        DB11675 & 6 & 2 & 7 & 2.8 & 421.9 & 76.8 & -10 \\ \hline
        DB11725 & 2 & 0 & 3 & 3.5 & 319.4 & 21.1 & -10 \\ \hline
        DB11950 & 6 & 1 & 4 & 2.4 & 426.6 & 81.9 & -10 \\ \hline
        DB11964 & 5 & 1 & 5 & 2.3 & 366.4 & 92 & -10 \\ \hline
        DB12332 & 3 & 3 & 3 & 2.5 & 323.4 & 56.9 & -10 \\ \hline
        DB12398 & 5 & 0 & 7 & 2.5 & 336.4 & 78 & -10 \\ \hline
        DB12492 & 4 & 1 & 7 & 3.7 & 430.6 & 73.4 & -10 \\ \hline
        DB12505 & 5 & 2 & 3 & 2.4 & 336.4 & 118 & -10 \\ \hline
        DB12582 & 3 & 0 & 3 & 3.5 & 285.34 & 38.8 & -10 \\ \hline
        DB12696 & 5 & 3 & 7 & 3 & 406.5 & 100 & -10 \\ \hline
        DB12796 & 10 & 1 & 5 & 2 & 408.3 & 87.9 & -10 \\ \hline
        DB12897 & 4 & 1 & 3 & 4 & 399.5 & 65.8 & -10 \\ \hline
        DB12921 & 6 & 2 & 3 & 2.3 & 334.8 & 106 & -10 \\ \hline
        DB13445 & 2 & 0 & 3 & 3.2 & 271.4 & 20.3 & -10 \\ \hline
        DB13687 & 5 & 1 & 6 & 2.6 & 356.4 & 48.5 & -10 \\ \hline
        DB14029 & 4 & 1 & 2 & 3 & 293.3 & 48.7 & -10 \\ \hline
        DB14210 & 8 & 3 & 10 & 0.5 & 470.5 & 125 & -10 \\ \hline
        DB14774 & 7 & 0 & 5 & 3.8 & 428.4 & 77.5 & -10 \\ \hline
        DB14914 & 3 & 1 & 1 & 3.3 & 262.27 & 41.6 & -10 \\ \hline
        DB14935 & 6 & 1 & 2 & 2.3 & 363.4 & 98.9 & -10 \\ \hline
        DB14979 & 3 & 2 & 6 & 3.9 & 354.5 & 52.6 & -10 \\ \hline
        DB15021 & 6 & 2 & 7 & 2.5 & 372.4 & 114 & -10 \\ \hline
        DB15033 & 3 & 1 & 1 & 3.3 & 263.27 & 41.6 & -10 \\ \hline
        DB15209 & 7 & 0 & 7 & 4.9 & 469.6 & 73.2 & -10 \\ \hline
        DB15358 & 9 & 0 & 2 & 3 & 440.8 & 76.8 & -10 \\ \hline
        DB00298 & 4 & 0 & 4 & 2.4 & 325.5 & 37.2 & -9.9 \\ \hline
        DB00496 & 3 & 1 & 7 & 4.6 & 426.5 & 55.6 & -9.9 \\ \hline
        DB00522 & 5 & 4 & 7 & 3.3 & 404.4 & 116 & -9.9 \\ \hline
        DB00598 & 4 & 4 & 8 & 3.1 & 328.4 & 95.6 & -9.9 \\ \hline
        DB00757 & 4 & 1 & 3 & 3.4 & 324.4 & 62.4 & -9.9 \\ \hline
        DB01030 & 7 & 2 & 3 & 0.5 & 421.4 & 103 & -9.9 \\ \hline
        DB01196 & 3 & 1 & 6 & 4 & 440.4 & 49.8 & -9.9 \\ \hline
        DB01453 & 3 & 1 & 6 & 2.9 & 352.5 & 43.8 & -9.9 \\ \hline
        DB01562 & 3 & 0 & 6 & 3.9 & 323.4 & 29.5 & -9.9 \\ \hline
        DB02154 & 8 & 2 & 7 & 2.8 & 386.4 & 112 & -9.9 \\ \hline
        DB02288 & 3 & 4 & 2 & 2.8 & 345.19 & 98.8 & -9.9 \\ \hline
        DB02300 & 3 & 3 & 5 & 4.3 & 412.6 & 60.7 & -9.9 \\ \hline
        DB02706 & 8 & 2 & 9 & 3.2 & 429.5 & 140 & -9.9 \\ \hline
        DB03267 & 4 & 2 & 8 & 2.6 & 395.5 & 98.4 & -9.9 \\ \hline
        DB04010 & 3 & 2 & 3 & 2 & 267.28 & 81 & -9.9 \\ \hline
        DB04715 & 4 & 1 & 5 & 2.7 & 306.4 & 59.3 & -9.9 \\ \hline
        DB04726 & 3 & 1 & 0 & 1.1 & 256.26 & 74.1 & -9.9 \\ \hline
        DB04838 & 3 & 1 & 4 & 4.2 & 276.4 & 46.5 & -9.9 \\ \hline
        DB04847 & 6 & 3 & 5 & 3.4 & 352.3 & 109 & -9.9 \\ \hline
        DB04863 & 6 & 2 & 9 & 2.7 & 439.5 & 129 & -9.9 \\ \hline
        DB05294 & 7 & 1 & 6 & 4.9 & 475.4 & 59.5 & -9.9 \\ \hline
        DB06083 & 2 & 2 & 3 & 4.6 & 254.32 & 40.5 & -9.9 \\ \hline
        DB06837 & 5 & 5 & 6 & 0.8 & 370.4 & 119 & -9.9 \\ \hline
        DB06866 & 5 & 4 & 9 & 2.7 & 396.5 & 117 & -9.9 \\ \hline
        DB06971 & 4 & 2 & 5 & 2.1 & 311.33 & 85.6 & -9.9 \\ \hline
        DB07005 & 3 & 4 & 7 & 1.1 & 394.5 & 127 & -9.9 \\ \hline
        DB07095 & 3 & 3 & 7 & 2.5 & 370.5 & 99.3 & -9.9 \\ \hline
        DB07194 & 7 & 3 & 6 & 3.3 & 397.5 & 128 & -9.9 \\ \hline
        DB07211 & 7 & 1 & 6 & 1.9 & 462 & 133 & -9.9 \\ \hline
        DB07227 & 4 & 0 & 5 & 2.7 & 405.9 & 65.2 & -9.9 \\ \hline
        DB07260 & 3 & 2 & 6 & 3.5 & 282.4 & 33.3 & -9.9 \\ \hline
        DB07271 & 9 & 2 & 5 & 2 & 411.34 & 75.4 & -9.9 \\ \hline
        DB07297 & 6 & 2 & 6 & 3.9 & 399.5 & 66.2 & -9.9 \\ \hline
        DB07318 & 6 & 3 & 4 & 1.2 & 320.29 & 92.6 & -9.9 \\ \hline
        DB07450 & 6 & 1 & 2 & 2.1 & 449.2 & 83.6 & -9.9 \\ \hline
        DB07505 & 5 & 1 & 10 & 3.6 & 416.6 & 67 & -9.9 \\ \hline
        DB07512 & 4 & 0 & 4 & 3.2 & 314.7 & 52.6 & -9.9 \\ \hline
        DB07539 & 6 & 3 & 3 & 2.6 & 314.3 & 129 & -9.9 \\ \hline
        DB07615 & 5 & 2 & 6 & 3.2 & 327.3 & 84.9 & -9.9 \\ \hline
        DB08012 & 6 & 0 & 8 & 3.7 & 369.5 & 64.6 & -9.9 \\ \hline
        DB08019 & 5 & 4 & 8 & 2.1 & 373.9 & 75 & -9.9 \\ \hline
        DB08039 & 4 & 2 & 3 & 2.1 & 371.5 & 90.6 & -9.9 \\ \hline
        DB08224 & 4 & 2 & 3 & 1.9 & 306.4 & 66.8 & -9.9 \\ \hline
        DB08299 & 6 & 1 & 3 & 3.8 & 371.3 & 109 & -9.9 \\ \hline
        DB08362 & 7 & 3 & 5 & 2.7 & 384.4 & 120 & -9.9 \\ \hline
        DB08462 & 4 & 2 & 4 & 3.2 & 290.32 & 66.9 & -9.9 \\ \hline
        DB08488 & 6 & 1 & 5 & 2.1 & 436.9 & 123 & -9.9 \\ \hline
        DB08498 & 6 & 2 & 5 & 2.6 & 400.8 & 119 & -9.9 \\ \hline
        DB08513 & 7 & 4 & 7 & 3.2 & 377.4 & 130 & -9.9 \\ \hline
        DB08521 & 5 & 1 & 4 & 3.2 & 377.4 & 77.8 & -9.9 \\ \hline
        DB08656 & 2 & 2 & 3 & 4 & 304.4 & 55.1 & -9.9 \\ \hline
        DB08726 & 5 & 0 & 10 & 4.4 & 342.4 & 56.8 & -9.9 \\ \hline
        DB08770 & 8 & 3 & 5 & 2.2 & 337.34 & 127 & -9.9 \\ \hline
        DB08990 & 4 & 0 & 9 & 3.7 & 380.5 & 32.8 & -9.9 \\ \hline
        DB09171 & 2 & 0 & 6 & 4.4 & 350.5 & 23.6 & -9.9 \\ \hline
        DB09285 & 9 & 1 & 7 & 3.7 & 395.4 & 63.7 & -9.9 \\ \hline
        DB11219 & 1 & 0 & 1 & 4.5 & 254.4 & 17.1 & -9.9 \\ \hline
        DB11446 & 5 & 2 & 4 & 2.3 & 315.3 & 103 & -9.9 \\ \hline
        DB11766 & 8 & 1 & 9 & 2 & 434.5 & 87.1 & -9.9 \\ \hline
        DB12072 & 3 & 3 & 4 & 2.2 & 310.3 & 82.2 & -9.9 \\ \hline
        DB12135 & 7 & 4 & 4 & 2.5 & 463.3 & 119 & -9.9 \\ \hline
        DB12149 & 6 & 3 & 8 & 5 & 464.6 & 136 & -9.9 \\ \hline
        DB12597 & 8 & 3 & 6 & 3 & 449.8 & 103 & -9.9 \\ \hline
        DB12663 & 5 & 1 & 3 & 3.5 & 391.2 & 85.6 & -9.9 \\ \hline
        DB12717 & 6 & 2 & 10 & 3.4 & 438.6 & 109 & -9.9 \\ \hline
        DB12966 & 8 & 2 & 4 & 3.4 & 387.8 & 78.9 & -9.9 \\ \hline
        DB13039 & 5 & 3 & 3 & 3.6 & 309.3 & 92.8 & -9.9 \\ \hline
        DB13531 & 2 & 1 & 5 & 3.6 & 302.4 & 42 & -9.9 \\ \hline
        DB13605 & 4 & 1 & 8 & 3.7 & 367.5 & 49.8 & -9.9 \\ \hline
        DB13988 & 5 & 1 & 5 & 2.9 & 352.5 & 69.2 & -9.9 \\ \hline
        DB14768 & 7 & 2 & 7 & 1.8 & 431.9 & 110 & -9.9 \\ \hline
        DB14835 & 5 & 1 & 6 & 2.3 & 373.5 & 54 & -9.9 \\ \hline
        DB00836 & 3 & 1 & 7 & 5 & 477 & 43.8 & -9.8 \\ \hline
        DB00839 & 4 & 2 & 3 & 1.5 & 311.4 & 86.9 & -9.8 \\ \hline
        DB01132 & 5 & 1 & 7 & 3.8 & 356.4 & 93.6 & -9.8 \\ \hline
        DB01393 & 4 & 2 & 7 & 3.8 & 361.8 & 75.6 & -9.8 \\ \hline
        DB01767 & 3 & 4 & 3 & 2 & 290.32 & 107 & -9.8 \\ \hline
        DB01938 & 3 & 3 & 4 & 1.6 & 280.32 & 83.8 & -9.8 \\ \hline
        DB01977 & 2 & 3 & 3 & 3 & 289.3 & 79 & -9.8 \\ \hline
        DB02052 & 3 & 3 & 1 & 3.2 & 277.28 & 81.2 & -9.8 \\ \hline
        DB02255 & 4 & 5 & 9 & 0.9 & 388.5 & 123 & -9.8 \\ \hline
        DB02861 & 7 & 2 & 4 & 1.6 & 344.31 & 97.6 & -9.8 \\ \hline
        DB03154 & 10 & 4 & 4 & 0.6 & 388.14 & 115 & -9.8 \\ \hline
        DB03220 & 3 & 2 & 6 & 2.5 & 323.4 & 81.1 & -9.8 \\ \hline
        DB03449 & 3 & 2 & 7 & 4.6 & 369.9 & 78.6 & -9.8 \\ \hline
        DB03595 & 7 & 4 & 3 & 2.9 & 336.27 & 108 & -9.8 \\ \hline
        DB03601 & 4 & 2 & 1 & 2.2 & 256.25 & 66.8 & -9.8 \\ \hline
        DB04180 & 6 & 2 & 4 & 1.5 & 326.32 & 97.6 & -9.8 \\ \hline
        DB04470 & 4 & 4 & 5 & 3.1 & 324.4 & 108 & -9.8 \\ \hline
        DB05252 & 6 & 0 & 7 & 4.1 & 361.8 & 70.8 & -9.8 \\ \hline
        DB05498 & 9 & 2 & 2 & 2.6 & 419.4 & 137 & -9.8 \\ \hline
        DB06016 & 3 & 1 & 5 & 4.3 & 427.4 & 38.8 & -9.8 \\ \hline
        DB06090 & 4 & 1 & 4 & 3.5 & 361.4 & 58.4 & -9.8 \\ \hline
        DB06354 & 6 & 3 & 4 & -0.8 & 279.34 & 104 & -9.8 \\ \hline
        DB06481 & 6 & 2 & 4 & 3.7 & 308.25 & 73.1 & -9.8 \\ \hline
        DB06919 & 3 & 2 & 6 & 2.8 & 385.9 & 75.4 & -9.8 \\ \hline
        DB06922 & 6 & 2 & 5 & 3.3 & 389.4 & 112 & -9.8 \\ \hline
        DB07027 & 4 & 2 & 6 & 2.3 & 369.4 & 75.4 & -9.8 \\ \hline
        DB07030 & 6 & 2 & 6 & 2.7 & 364.73 & 121 & -9.8 \\ \hline
        DB07162 & 5 & 3 & 4 & 2.8 & 344.4 & 109 & -9.8 \\ \hline
        DB07231 & 6 & 3 & 9 & 1.5 & 431.5 & 128 & -9.8 \\ \hline
        DB07278 & 7 & 1 & 6 & 1.2 & 448 & 133 & -9.8 \\ \hline
        DB07284 & 4 & 2 & 4 & 2.5 & 276.34 & 63.8 & -9.8 \\ \hline
        DB07288 & 3 & 2 & 5 & 4.3 & 337.8 & 54 & -9.8 \\ \hline
        DB07343 & 7 & 2 & 4 & 4.3 & 373.2 & 110 & -9.8 \\ \hline
        DB07420 & 7 & 3 & 8 & 1.6 & 386.4 & 130 & -9.8 \\ \hline
        DB07441 & 5 & 2 & 4 & 1.9 & 335.4 & 93.4 & -9.8 \\ \hline
        DB07448 & 5 & 3 & 9 & -0.4 & 361.4 & 101 & -9.8 \\ \hline
        DB07760 & 8 & 3 & 8 & 0.5 & 346.29 & 139 & -9.8 \\ \hline
        DB07763 & 6 & 1 & 3 & 3.7 & 318.27 & 58.6 & -9.8 \\ \hline
        DB07791 & 7 & 2 & 6 & 1.7 & 384.5 & 110 & -9.8 \\ \hline
        DB07843 & 7 & 1 & 5 & 2.1 & 472 & 133 & -9.8 \\ \hline
        DB07889 & 7 & 2 & 8 & 3.4 & 418.5 & 87.8 & -9.8 \\ \hline
        DB07934 & 6 & 4 & 10 & 2.6 & 466.6 & 130 & -9.8 \\ \hline
        DB07969 & 8 & 1 & 2 & 3.6 & 388.4 & 52.5 & -9.8 \\ \hline
        DB07971 & 5 & 2 & 3 & 3.6 & 361.4 & 115 & -9.8 \\ \hline
        DB07975 & 9 & 2 & 5 & 4.7 & 427.3 & 75.6 & -9.8 \\ \hline
        DB07986 & 6 & 2 & 6 & 2.8 & 374.5 & 95.1 & -9.8 \\ \hline
        DB08022 & 7 & 1 & 6 & 3.3 & 372.4 & 116 & -9.8 \\ \hline
        DB08035 & 4 & 1 & 3 & 3.4 & 309.4 & 69.6 & -9.8 \\ \hline
        DB08057 & 5 & 2 & 3 & 5 & 406.9 & 57.5 & -9.8 \\ \hline
        DB08150 & 3 & 2 & 3 & 3.1 & 342.8 & 72.4 & -9.8 \\ \hline
        DB08177 & 6 & 1 & 5 & 3.9 & 393.9 & 128 & -9.8 \\ \hline
        DB08277 & 5 & 1 & 5 & 3.8 & 444 & 80.8 & -9.8 \\ \hline
        DB08284 & 4 & 1 & 5 & 3.4 & 452.3 & 90.7 & -9.8 \\ \hline
        DB08345 & 7 & 3 & 6 & 2.1 & 345.4 & 120 & -9.8 \\ \hline
        DB08348 & 3 & 2 & 3 & 1.7 & 295.34 & 61.4 & -9.8 \\ \hline
        DB08355 & 6 & 2 & 3 & 2.2 & 321.33 & 92.9 & -9.8 \\ \hline
        DB08436 & 6 & 1 & 5 & 2.7 & 325.4 & 88.1 & -9.8 \\ \hline
        DB08458 & 3 & 0 & 8 & 4.8 & 400.3 & 29.5 & -9.8 \\ \hline
        DB08516 & 4 & 1 & 6 & 2.6 & 300.33 & 64.7 & -9.8 \\ \hline
        DB08631 & 4 & 2 & 3 & 2.5 & 322.8 & 66.6 & -9.8 \\ \hline
        DB08664 & 6 & 3 & 8 & 3.5 & 452.5 & 114 & -9.8 \\ \hline
        DB08666 & 7 & 3 & 2 & 3.4 & 268.2 & 96.8 & -9.8 \\ \hline
        DB08672 & 4 & 2 & 8 & 2.9 & 328.4 & 72.2 & -9.8 \\ \hline
        DB08708 & 7 & 1 & 3 & 4.4 & 361.4 & 55.1 & -9.8 \\ \hline
        DB08714 & 6 & 0 & 6 & 4.1 & 327.4 & 78.9 & -9.8 \\ \hline
        DB08981 & 3 & 1 & 5 & 3.2 & 254.28 & 54.4 & -9.8 \\ \hline
        DB09177 & 3 & 0 & 6 & 4.2 & 354.5 & 23.6 & -9.8 \\ \hline
        DB09214 & 3 & 1 & 4 & 3.1 & 254.28 & 54.4 & -9.8 \\ \hline
        DB09488 & 4 & 1 & 6 & 1.6 & 348.4 & 53.4 & -9.8 \\ \hline
        DB11734 & 3 & 1 & 4 & 3.2 & 462.6 & 73 & -9.8 \\ \hline
        DB11764 & 8 & 3 & 10 & 3.6 & 423.4 & 97.4 & -9.8 \\ \hline
        DB11824 & 6 & 4 & 4 & 1.5 & 386.4 & 99.4 & -9.8 \\ \hline
        DB12048 & 6 & 0 & 3 & 1.5 & 345.4 & 91.6 & -9.8 \\ \hline
        DB12063 & 6 & 1 & 6 & 3.1 & 358.4 & 67.4 & -9.8 \\ \hline
        DB12173 & 1 & 0 & 2 & 3.3 & 206.24 & 17.1 & -9.8 \\ \hline
        DB12184 & 6 & 0 & 6 & 1.8 & 359.5 & 69.6 & -9.8 \\ \hline
        DB12286 & 6 & 2 & 3 & 2.3 & 280.28 & 113 & -9.8 \\ \hline
        DB12417 & 6 & 2 & 6 & 0 & 383.4 & 115 & -9.8 \\ \hline
        DB12566 & 8 & 3 & 6 & 3.1 & 392.4 & 95.6 & -9.8 \\ \hline
        DB12758 & 4 & 2 & 4 & 2.7 & 318.4 & 94.8 & -9.8 \\ \hline
        DB12927 & 7 & 4 & 6 & -0.8 & 375.4 & 131 & -9.8 \\ \hline
        DB13364 & 2 & 0 & 4 & 3.1 & 320.4 & 40.6 & -9.8 \\ \hline
        DB13432 & 3 & 1 & 4 & 3.6 & 312.7 & 55.1 & -9.8 \\ \hline
        DB13459 & 3 & 1 & 7 & 2.9 & 291.4 & 57.6 & -9.8 \\ \hline
        DB13551 & 3 & 1 & 2 & 3.4 & 249.26 & 50.2 & -9.8 \\ \hline
        DB13873 & 4 & 1 & 5 & 3.9 & 318.7 & 63.6 & -9.8 \\ \hline
        DB14083 & 4 & 0 & 8 & 4 & 340.4 & 43.5 & -9.8 \\ \hline
        DB14127 & 5 & 3 & 10 & 3 & 383.4 & 104 & -9.8 \\ \hline
        DB14814 & 4 & 1 & 3 & 3 & 412.5 & 72.9 & -9.8 \\ \hline
        DB14966 & 6 & 1 & 5 & 3.5 & 389.5 & 82.7 & -9.8 \\ \hline
        DB15292 & 7 & 1 & 5 & 3.7 & 421.5 & 95.4 & -9.8 \\ \hline
        DB15440 & 6 & 3 & 10 & 2.9 & 403.5 & 101 & -9.8 \\ \hline
        DB15446 & 5 & 2 & 5 & 3.4 & 355.4 & 75.6 & -9.8 \\ \hline
        DB15581 & 4 & 2 & 1 & 2.1 & 254.24 & 66.8 & -9.8 \\ \hline
        DB00519 & 6 & 2 & 10 & 2 & 430.5 & 95.9 & -9.7 \\ \hline
        DB00715 & 5 & 1 & 4 & 3.5 & 329.4 & 39.7 & -9.7 \\ \hline
        DB00813 & 2 & 0 & 6 & 4 & 336.5 & 23.6 & -9.7 \\ \hline
        DB00831 & 7 & 0 & 4 & 5 & 407.5 & 35 & -9.7 \\ \hline
        DB00841 & 4 & 4 & 7 & 3.4 & 301.4 & 72.7 & -9.7 \\ \hline
        DB00910 & 3 & 3 & 5 & 5 & 416.6 & 60.7 & -9.7 \\ \hline
        DB00922 & 6 & 2 & 3 & 2.3 & 280.28 & 113 & -9.7 \\ \hline
        DB00962 & 4 & 0 & 3 & 1 & 305.33 & 74.3 & -9.7 \\ \hline
        DB00980 & 2 & 1 & 4 & 2.7 & 259.34 & 38.3 & -9.7 \\ \hline
        DB01106 & 5 & 1 & 4 & 2.5 & 420.5 & 64.3 & -9.7 \\ \hline
        DB01148 & 5 & 0 & 6 & 4.3 & 391.5 & 55.8 & -9.7 \\ \hline
        DB01482 & 4 & 1 & 6 & 1.4 & 341.4 & 70.5 & -9.7 \\ \hline
        DB01619 & 1 & 0 & 1 & 3.1 & 261.4 & 3.2 & -9.7 \\ \hline
        DB02049 & 6 & 2 & 6 & 2.3 & 425.9 & 110 & -9.7 \\ \hline
        DB02058 & 3 & 1 & 3 & 2.2 & 335.4 & 52.6 & -9.7 \\ \hline
        DB02118 & 5 & 0 & 3 & 1.1 & 372.4 & 75.3 & -9.7 \\ \hline
        DB02187 & 2 & 1 & 0 & 2.9 & 268.3 & 37.3 & -9.7 \\ \hline
        DB02450 & 6 & 2 & 7 & 3 & 342.3 & 93.1 & -9.7 \\ \hline
        DB02989 & 4 & 4 & 5 & 3.7 & 358.8 & 108 & -9.7 \\ \hline
        DB03086 & 4 & 4 & 6 & 3.9 & 305.4 & 87.4 & -9.7 \\ \hline
        DB03444 & 3 & 3 & 1 & 3.9 & 356.17 & 81.2 & -9.7 \\ \hline
        DB03456 & 5 & 2 & 8 & 3 & 358.4 & 94.5 & -9.7 \\ \hline
        DB03622 & 5 & 3 & 4 & 0.9 & 331.4 & 98.7 & -9.7 \\ \hline
        DB04429 & 3 & 1 & 1 & 2.8 & 240.25 & 46.5 & -9.7 \\ \hline
        DB04794 & 1 & 0 & 4 & 4.8 & 310.4 & 17.8 & -9.7 \\ \hline
        DB05154 & 9 & 0 & 4 & 2.8 & 359.26 & 91.3 & -9.7 \\ \hline
        DB05431 & 5 & 2 & 5 & 1.4 & 322.33 & 85 & -9.7 \\ \hline
        DB05611 & 8 & 1 & 8 & 3.8 & 418.5 & 84.8 & -9.7 \\ \hline
        DB05969 & 7 & 2 & 6 & 3 & 380.5 & 134 & -9.7 \\ \hline
        DB06140 & 5 & 0 & 5 & 3.5 & 478.4 & 63.2 & -9.7 \\ \hline
        DB06518 & 8 & 1 & 4 & 2.8 & 388.4 & 76.6 & -9.7 \\ \hline
        DB06625 & 7 & 2 & 3 & 1.4 & 321.34 & 122 & -9.7 \\ \hline
        DB06892 & 7 & 2 & 5 & 2.8 & 452.17 & 70.9 & -9.7 \\ \hline
        DB06950 & 4 & 3 & 3 & 4.1 & 448.49 & 81.9 & -9.7 \\ \hline
        DB07028 & 5 & 2 & 6 & 3.7 & 416.6 & 75.6 & -9.7 \\ \hline
        DB07039 & 5 & 2 & 5 & 2.4 & 447.2 & 106 & -9.7 \\ \hline
        DB07066 & 3 & 3 & 2 & 3.6 & 345.8 & 102 & -9.7 \\ \hline
        DB07084 & 7 & 1 & 1 & 1.4 & 417.5 & 84.5 & -9.7 \\ \hline
        DB07091 & 4 & 3 & 7 & 1.7 & 386.5 & 109 & -9.7 \\ \hline
        DB07102 & 5 & 3 & 8 & -0.7 & 328.4 & 102 & -9.7 \\ \hline
        DB07119 & 2 & 2 & 1 & 4.7 & 270.71 & 40.5 & -9.7 \\ \hline
        DB07187 & 5 & 1 & 2 & 2.2 & 324.74 & 97.1 & -9.7 \\ \hline
        DB07190 & 3 & 2 & 6 & 3.9 & 391.9 & 75.4 & -9.7 \\ \hline
        DB07206 & 2 & 2 & 3 & 2.9 & 237.3 & 54.7 & -9.7 \\ \hline
        DB07310 & 7 & 1 & 2 & 3.7 & 320.31 & 66.8 & -9.7 \\ \hline
        DB07350 & 3 & 2 & 5 & 1.2 & 284.31 & 71.3 & -9.7 \\ \hline
        DB07409 & 7 & 5 & 6 & 1.2 & 434.3 & 135 & -9.7 \\ \hline
        DB07429 & 6 & 2 & 7 & 3.4 & 455.3 & 112 & -9.7 \\ \hline
        DB07488 & 7 & 2 & 6 & 4.7 & 355.4 & 115 & -9.7 \\ \hline
        DB07513 & 4 & 1 & 5 & 2.9 & 329.8 & 47.6 & -9.7 \\ \hline
        DB07619 & 6 & 1 & 5 & 4.3 & 432.5 & 53.4 & -9.7 \\ \hline
        DB07647 & 4 & 3 & 5 & 4 & 344.4 & 73.8 & -9.7 \\ \hline
        DB07692 & 10 & 0 & 4 & 1.6 & 460.5 & 110 & -9.7 \\ \hline
        DB07747 & 5 & 3 & 4 & 1.9 & 352.8 & 86.8 & -9.7 \\ \hline
        DB07857 & 2 & 2 & 4 & 3.2 & 297.8 & 54.7 & -9.7 \\ \hline
        DB07863 & 3 & 1 & 2 & 3.3 & 276.67 & 74.9 & -9.7 \\ \hline
        DB07968 & 5 & 3 & 3 & 4.1 & 338.72 & 87.7 & -9.7 \\ \hline
        DB07976 & 6 & 2 & 5 & 4 & 371.4 & 104 & -9.7 \\ \hline
        DB07985 & 4 & 4 & 9 & 2.2 & 352.4 & 126 & -9.7 \\ \hline
        DB08000 & 7 & 2 & 3 & 1 & 335.29 & 137 & -9.7 \\ \hline
        DB08042 & 8 & 2 & 7 & 4 & 420.5 & 97.4 & -9.7 \\ \hline
        DB08077 & 4 & 3 & 5 & 3.8 & 383.2 & 87.7 & -9.7 \\ \hline
        DB08148 & 4 & 2 & 3 & 3.1 & 341.8 & 70.8 & -9.7 \\ \hline
        DB08267 & 3 & 3 & 3 & 1.9 & 305.33 & 96.2 & -9.7 \\ \hline
        DB08385 & 3 & 1 & 2 & 2.7 & 270.33 & 53.4 & -9.7 \\ \hline
        DB08471 & 6 & 0 & 4 & 2.9 & 359.5 & 116 & -9.7 \\ \hline
        DB08491 & 6 & 2 & 6 & 1.7 & 391.4 & 110 & -9.7 \\ \hline
        DB08545 & 4 & 1 & 6 & 1.4 & 332.31 & 78.5 & -9.7 \\ \hline
        DB08583 & 4 & 2 & 4 & 2.5 & 374.4 & 92.8 & -9.7 \\ \hline
        DB08715 & 5 & 0 & 6 & 4.3 & 326.4 & 61.3 & -9.7 \\ \hline
        DB08754 & 4 & 4 & 5 & 2.4 & 299.32 & 89.8 & -9.7 \\ \hline
        DB08846 & 8 & 4 & 0 & 1.1 & 302.19 & 134 & -9.7 \\ \hline
        DB09080 & 6 & 4 & 7 & 1.8 & 386.4 & 100 & -9.7 \\ \hline
        DB09201 & 4 & 1 & 5 & 4.8 & 333.4 & 80.7 & -9.7 \\ \hline
        DB09224 & 3 & 0 & 5 & 3.3 & 263.35 & 20.3 & -9.7 \\ \hline
        DB11591 & 5 & 1 & 10 & 2.3 & 463.6 & 67.6 & -9.7 \\ \hline
        DB11648 & 5 & 2 & 6 & 4 & 427.3 & 101 & -9.7 \\ \hline
        DB11686 & 2 & 1 & 6 & 4.7 & 348.5 & 32.3 & -9.7 \\ \hline
        DB11817 & 7 & 1 & 5 & -0.5 & 371.4 & 129 & -9.7 \\ \hline
        DB11960 & 5 & 2 & 5 & 3.9 & 424.7 & 117 & -9.7 \\ \hline
        DB12347 & 4 & 1 & 6 & 2.9 & 340.4 & 83.8 & -9.7 \\ \hline
        DB12379 & 3 & 2 & 1 & 2.7 & 262.26 & 65.4 & -9.7 \\ \hline
        DB12385 & 6 & 2 & 1 & 0.6 & 364.4 & 100 & -9.7 \\ \hline
        DB12389 & 5 & 2 & 6 & 3.2 & 401.5 & 68.6 & -9.7 \\ \hline
        DB12463 & 4 & 3 & 5 & 1.3 & 361.4 & 98.7 & -9.7 \\ \hline
        DB12675 & 8 & 1 & 7 & 2.4 & 432.5 & 86.4 & -9.7 \\ \hline
        DB12746 & 5 & 3 & 3 & 2 & 302.33 & 92.5 & -9.7 \\ \hline
        DB12784 & 7 & 2 & 6 & 3.2 & 389.4 & 80.6 & -9.7 \\ \hline
        DB12884 & 6 & 2 & 9 & 2.2 & 359.5 & 75.4 & -9.7 \\ \hline
        DB12890 & 3 & 3 & 0 & 2.5 & 267.32 & 52.5 & -9.7 \\ \hline
        DB12900 & 4 & 1 & 6 & 2.5 & 313.4 & 53.9 & -9.7 \\ \hline
        DB12926 & 5 & 2 & 6 & 0.3 & 357.4 & 90.7 & -9.7 \\ \hline
        DB13019 & 6 & 3 & 5 & 1.1 & 468.5 & 97.9 & -9.7 \\ \hline
        DB13024 & 10 & 1 & 6 & 3.4 & 467.2 & 119 & -9.7 \\ \hline
        DB13035 & 6 & 3 & 5 & 3.7 & 418.4 & 82.3 & -9.7 \\ \hline
        DB13395 & 4 & 1 & 8 & 2.7 & 354.5 & 35.9 & -9.7 \\ \hline
        DB13657 & 5 & 1 & 6 & 2.2 & 313.3 & 81.7 & -9.7 \\ \hline
        DB13752 & 4 & 0 & 5 & 4.7 & 331.4 & 63.7 & -9.7 \\ \hline
        DB14632 & 6 & 2 & 6 & 4.1 & 458.6 & 101 & -9.7 \\ \hline
        DB15048 & 7 & 4 & 5 & 1.9 & 416.5 & 109 & -9.7 \\ \hline
        DB15052 & 4 & 1 & 7 & 4.7 & 381.5 & 49.8 & -9.7 \\ \hline
        DB15173 & 7 & 1 & 3 & 2.6 & 410.8 & 66.9 & -9.7 \\ \hline
        DB15208 & 6 & 1 & 5 & 3.5 & 420.5 & 69.8 & -9.7 \\ \hline
        DB15305 & 6 & 1 & 2 & 0.5 & 401.5 & 78.1 & -9.7 \\ \hline
        DB00243 & 6 & 2 & 9 & 2.7 & 427.5 & 74.3 & -9.6 \\ \hline
        DB00384 & 7 & 3 & 1 & 1 & 253.26 & 130 & -9.6 \\ \hline
        DB00412 & 6 & 1 & 7 & 3.1 & 357.4 & 96.8 & -9.6 \\ \hline
        DB00613 & 4 & 2 & 6 & 2.6 & 355.9 & 48.4 & -9.6 \\ \hline
        DB00952 & 4 & 2 & 5 & 2 & 335.5 & 73.6 & -9.6 \\ \hline
        DB01252 & 3 & 1 & 5 & 3 & 315.4 & 57.6 & -9.6 \\ \hline
        DB01253 & 3 & 3 & 3 & 1.8 & 325.4 & 68.4 & -9.6 \\ \hline
        DB01418 & 6 & 1 & 4 & 2.5 & 353.3 & 109 & -9.6 \\ \hline
        DB02398 & 3 & 4 & 4 & 1.8 & 318.4 & 105 & -9.6 \\ \hline
        DB03039 & 6 & 2 & 4 & 1.5 & 326.32 & 97.6 & -9.6 \\ \hline
        DB03062 & 6 & 1 & 9 & 3.1 & 404.5 & 82.2 & -9.6 \\ \hline
        DB04345 & 4 & 2 & 0 & 1.1 & 242.23 & 84 & -9.6 \\ \hline
        DB04518 & 6 & 2 & 3 & 3.3 & 298.4 & 99.2 & -9.6 \\ \hline
        DB04549 & 7 & 2 & 4 & 1.6 & 344.31 & 97.6 & -9.6 \\ \hline
        DB04669 & 4 & 2 & 4 & 3.9 & 382.2 & 70.6 & -9.6 \\ \hline
        DB04690 & 5 & 1 & 1 & 1 & 348.4 & 79.7 & -9.6 \\ \hline
        DB05738 & 3 & 2 & 1 & 1 & 296.37 & 72.9 & -9.6 \\ \hline
        DB06741 & 3 & 3 & 4 & 4.4 & 375.2 & 82.2 & -9.6 \\ \hline
        DB06832 & 5 & 2 & 2 & 3.6 & 271.24 & 66.5 & -9.6 \\ \hline
        DB06871 & 2 & 2 & 0 & 4 & 282.4 & 40.5 & -9.6 \\ \hline
        DB06883 & 3 & 3 & 4 & 3.8 & 349.4 & 85 & -9.6 \\ \hline
        DB06918 & 1 & 3 & 2 & 3 & 249.31 & 65.7 & -9.6 \\ \hline
        DB06999 & 7 & 2 & 6 & 3.3 & 413.8 & 100 & -9.6 \\ \hline
        DB07058 & 5 & 1 & 3 & 3.2 & 324.4 & 92.8 & -9.6 \\ \hline
        DB07122 & 2 & 2 & 4 & 1.7 & 253.3 & 81.5 & -9.6 \\ \hline
        DB07125 & 6 & 3 & 6 & 2.1 & 326.35 & 99.8 & -9.6 \\ \hline
        DB07143 & 3 & 2 & 6 & 2.2 & 351.4 & 75.4 & -9.6 \\ \hline
        DB07217 & 4 & 1 & 2 & 4.4 & 300.4 & 81.1 & -9.6 \\ \hline
        DB07248 & 7 & 1 & 6 & 3.3 & 377.4 & 83.3 & -9.6 \\ \hline
        DB07279 & 4 & 1 & 8 & 3.9 & 355.5 & 54.5 & -9.6 \\ \hline
        DB07315 & 3 & 4 & 4 & 2.3 & 330.8 & 85.4 & -9.6 \\ \hline
        DB07389 & 4 & 2 & 4 & 1.9 & 280.32 & 91.8 & -9.6 \\ \hline
        DB07515 & 9 & 5 & 8 & 0.7 & 457.9 & 111 & -9.6 \\ \hline
        DB07535 & 2 & 3 & 3 & 1.1 & 254.29 & 83.3 & -9.6 \\ \hline
        DB07595 & 3 & 2 & 4 & 4.1 & 381.2 & 57.7 & -9.6 \\ \hline
        DB07624 & 9 & 2 & 6 & 1 & 449.5 & 112 & -9.6 \\ \hline
        DB07648 & 5 & 4 & 6 & 3.5 & 360.4 & 94.1 & -9.6 \\ \hline
        DB07649 & 6 & 3 & 6 & 1.5 & 369.5 & 116 & -9.6 \\ \hline
        DB07686 & 8 & 3 & 5 & 2.7 & 387.5 & 136 & -9.6 \\ \hline
        DB07697 & 9 & 0 & 5 & 1.4 & 454.5 & 119 & -9.6 \\ \hline
        DB07704 & 4 & 3 & 4 & 1.9 & 335.4 & 105 & -9.6 \\ \hline
        DB07755 & 7 & 3 & 9 & 4.6 & 448.3 & 82.5 & -9.6 \\ \hline
        DB07813 & 4 & 3 & 5 & 1.2 & 368.4 & 105 & -9.6 \\ \hline
        DB07870 & 8 & 1 & 5 & 4.2 & 361.7 & 68.6 & -9.6 \\ \hline
        DB07874 & 3 & 1 & 3 & 2 & 323.4 & 67.9 & -9.6 \\ \hline
        DB07901 & 4 & 1 & 5 & 4.1 & 324.8 & 50.7 & -9.6 \\ \hline
        DB08026 & 6 & 2 & 5 & 2 & 365.4 & 87.4 & -9.6 \\ \hline
        DB08030 & 4 & 2 & 5 & 2 & 282.29 & 82.4 & -9.6 \\ \hline
        DB08093 & 3 & 1 & 3 & 3.2 & 250.29 & 48.1 & -9.6 \\ \hline
        DB08100 & 1 & 1 & 2 & 4.6 & 224.3 & 20.2 & -9.6 \\ \hline
        DB08152 & 5 & 1 & 9 & 3.1 & 410.9 & 84.9 & -9.6 \\ \hline
        DB08159 & 4 & 1 & 4 & 2.2 & 333.3 & 74.7 & -9.6 \\ \hline
        DB08247 & 5 & 2 & 4 & 3.6 & 289.38 & 89.7 & -9.6 \\ \hline
        DB08344 & 3 & 0 & 9 & 4.8 & 415 & 32.8 & -9.6 \\ \hline
        DB08361 & 6 & 4 & 5 & 2.6 & 340.4 & 119 & -9.6 \\ \hline
        DB08382 & 8 & 1 & 3 & 0.6 & 366.4 & 64.6 & -9.6 \\ \hline
        DB08424 & 7 & 3 & 7 & 2.2 & 371.4 & 111 & -9.6 \\ \hline
        DB08442 & 3 & 2 & 2 & 3.6 & 297.3 & 60.8 & -9.6 \\ \hline
        DB08470 & 3 & 1 & 2 & 3.4 & 239.25 & 41.6 & -9.6 \\ \hline
        DB08517 & 5 & 2 & 2 & 2.7 & 286.28 & 76 & -9.6 \\ \hline
        DB08562 & 3 & 2 & 7 & 3.2 & 309.4 & 66.4 & -9.6 \\ \hline
        DB08719 & 5 & 0 & 8 & 4 & 348.8 & 56.8 & -9.6 \\ \hline
        DB08720 & 5 & 0 & 8 & 3.3 & 314.4 & 56.8 & -9.6 \\ \hline
        DB08761 & 4 & 4 & 4 & 2 & 326.3 & 98.7 & -9.6 \\ \hline
        DB08807 & 4 & 2 & 9 & 4.7 & 380.5 & 63.4 & -9.6 \\ \hline
        DB09083 & 6 & 0 & 10 & 2.4 & 468.6 & 60.5 & -9.6 \\ \hline
        DB09173 & 2 & 0 & 7 & 4.4 & 350.5 & 23.6 & -9.6 \\ \hline
        DB09371 & 2 & 1 & 1 & 2.1 & 298.4 & 37.3 & -9.6 \\ \hline
        DB11464 & 6 & 2 & 3 & 1.7 & 300.34 & 106 & -9.6 \\ \hline
        DB11541 & 4 & 4 & 7 & 2.7 & 301.4 & 72.7 & -9.6 \\ \hline
        DB11843 & 7 & 1 & 6 & 2.9 & 392.5 & 125 & -9.6 \\ \hline
        DB11880 & 3 & 1 & 4 & 3.3 & 293.4 & 45.2 & -9.6 \\ \hline
        DB11939 & 8 & 4 & 6 & 1.8 & 454.9 & 109 & -9.6 \\ \hline
        DB11947 & 3 & 0 & 4 & 2.6 & 281.4 & 45.8 & -9.6 \\ \hline
        DB12106 & 3 & 3 & 4 & 1.5 & 274.36 & 97.8 & -9.6 \\ \hline
        DB12129 & 3 & 0 & 3 & 4.3 & 334.4 & 65.9 & -9.6 \\ \hline
        DB12255 & 5 & 3 & 4 & 2.5 & 306.7 & 99.5 & -9.6 \\ \hline
        DB12275 & 9 & 2 & 7 & 4.7 & 399.3 & 80.3 & -9.6 \\ \hline
        DB12392 & 5 & 2 & 6 & 0.9 & 349.4 & 100 & -9.6 \\ \hline
        DB12445 & 7 & 0 & 7 & 2.9 & 331.28 & 108 & -9.6 \\ \hline
        DB12464 & 7 & 2 & 9 & 1.1 & 386.4 & 109 & -9.6 \\ \hline
        DB12515 & 6 & 2 & 1 & 0.3 & 363.4 & 106 & -9.6 \\ \hline
        DB12523 & 5 & 1 & 5 & 3.2 & 432.5 & 65.8 & -9.6 \\ \hline
        DB12565 & 6 & 3 & 8 & 2.2 & 397.4 & 104 & -9.6 \\ \hline
        DB12679 & 3 & 1 & 4 & 3.4 & 356.2 & 65.8 & -9.6 \\ \hline
        DB12707 & 3 & 3 & 5 & 2.8 & 312.4 & 78.4 & -9.6 \\ \hline
        DB12812 & 6 & 1 & 6 & 4 & 406.4 & 74.2 & -9.6 \\ \hline
        DB13032 & 5 & 0 & 8 & 4.6 & 357.5 & 38.2 & -9.6 \\ \hline
        DB13119 & 6 & 3 & 5 & 1.8 & 371.4 & 103 & -9.6 \\ \hline
        DB13166 & 6 & 1 & 8 & 4.4 & 429.6 & 125 & -9.6 \\ \hline
        DB13308 & 4 & 2 & 4 & 3.5 & 372.8 & 80.6 & -9.6 \\ \hline
        DB13457 & 5 & 0 & 2 & 3.2 & 273.29 & 12.5 & -9.6 \\ \hline
        DB13656 & 1 & 0 & 1 & 4.9 & 329.2 & 17.8 & -9.6 \\ \hline
        DB13757 & 6 & 4 & 10 & 0.9 & 369.4 & 115 & -9.6 \\ \hline
        DB14071 & 1 & 1 & 1 & 4.3 & 292.2 & 26 & -9.6 \\ \hline
        DB14672 & 4 & 1 & 3 & 3 & 328.7 & 67.8 & -9.6 \\ \hline
        DB14949 & 5 & 2 & 5 & 3.2 & 367.4 & 106 & -9.6 \\ \hline
        DB15028 & 7 & 1 & 7 & 2.7 & 461.9 & 99.1 & -9.6 \\ \hline
        DB15038 & 2 & 1 & 3 & 2.9 & 241.33 & 21.3 & -9.6 \\ \hline
        DB15221 & 6 & 1 & 1 & 1.6 & 302.35 & 94.5 & -9.6 \\ \hline
        DB15442 & 7 & 2 & 3 & 2.6 & 446.5 & 91.2 & -9.6 \\ \hline
        DB15565 & 7 & 3 & 7 & -2.4 & 389.4 & 110 & -9.6 \\ \hline
        DB15584 & 6 & 4 & 1 & 1.4 & 286.24 & 107 & -9.6 \\ \hline
        DB00179 & 4 & 4 & 5 & 4.3 & 302.4 & 80.9 & -9.5 \\ \hline
        DB00315 & 3 & 2 & 5 & 2.2 & 287.36 & 57.4 & -9.5 \\ \hline
        DB00587 & 5 & 2 & 9 & 4.6 & 412.5 & 108 & -9.5 \\ \hline
        DB00682 & 4 & 1 & 4 & 2.7 & 308.3 & 63.6 & -9.5 \\ \hline
        DB01009 & 3 & 1 & 4 & 3.1 & 254.28 & 54.4 & -9.5 \\ \hline
        DB01120 & 4 & 2 & 3 & 1.5 & 323.4 & 86.9 & -9.5 \\ \hline
        DB01219 & 6 & 1 & 3 & 1.7 & 314.25 & 121 & -9.5 \\ \hline
        DB01518 & 4 & 0 & 9 & 3.8 & 367.5 & 38.8 & -9.5 \\ \hline
        DB01570 & 3 & 1 & 6 & 3.6 & 366.5 & 43.8 & -9.5 \\ \hline
        DB01571 & 2 & 0 & 6 & 4.5 & 350.5 & 23.6 & -9.5 \\ \hline
        DB02069 & 5 & 2 & 4 & 1 & 308.33 & 97.6 & -9.5 \\ \hline
        DB02429 & 5 & 2 & 4 & 0.9 & 308.33 & 97.6 & -9.5 \\ \hline
        DB02559 & 5 & 4 & 2 & 1 & 307.5 & 79.3 & -9.5 \\ \hline
        DB02842 & 4 & 2 & 5 & 2.5 & 322.4 & 71.2 & -9.5 \\ \hline
        DB02880 & 3 & 2 & 3 & 4.1 & 338.17 & 49.3 & -9.5 \\ \hline
        DB03035 & 6 & 2 & 0 & 2.5 & 285.21 & 120 & -9.5 \\ \hline
        DB03348 & 2 & 2 & 0 & 0.6 & 256.34 & 41.1 & -9.5 \\ \hline
        DB03351 & 7 & 3 & 3 & 2.2 & 331.4 & 116 & -9.5 \\ \hline
        DB03781 & 4 & 1 & 5 & 5 & 327.2 & 55.8 & -9.5 \\ \hline
        DB03890 & 6 & 1 & 8 & 1 & 399.6 & 95.2 & -9.5 \\ \hline
        DB04037 & 4 & 1 & 5 & 4.2 & 334.2 & 57.7 & -9.5 \\ \hline
        DB04213 & 1 & 2 & 5 & 3.5 & 260.37 & 41.1 & -9.5 \\ \hline
        DB04797 & 5 & 0 & 3 & 4.2 & 322.3 & 56.2 & -9.5 \\ \hline
        DB05351 & 8 & 1 & 5 & 2.8 & 369.4 & 87.1 & -9.5 \\ \hline
        DB05532 & 6 & 1 & 5 & 1.5 & 422.4 & 105 & -9.5 \\ \hline
        DB06274 & 5 & 3 & 8 & 1.7 & 424.5 & 89.9 & -9.5 \\ \hline
        DB06654 & 4 & 2 & 7 & 2.2 & 302.34 & 64.4 & -9.5 \\ \hline
        DB06814 & 6 & 4 & 6 & 2.1 & 331.4 & 91.2 & -9.5 \\ \hline
        DB06847 & 5 & 2 & 4 & 4.1 & 358.4 & 87 & -9.5 \\ \hline
        DB06857 & 3 & 4 & 3 & 3.6 & 429.64 & 99.2 & -9.5 \\ \hline
        DB06902 & 1 & 1 & 2 & 3.7 & 212.29 & 20.2 & -9.5 \\ \hline
        DB06927 & 4 & 2 & 2 & 2.9 & 265.26 & 77.4 & -9.5 \\ \hline
        DB07070 & 8 & 2 & 8 & 4.3 & 427.4 & 75.6 & -9.5 \\ \hline
        DB07088 & 4 & 3 & 7 & 1.2 & 372.5 & 109 & -9.5 \\ \hline
        DB07092 & 7 & 1 & 5 & 1.9 & 448.5 & 96.8 & -9.5 \\ \hline
        DB07093 & 6 & 1 & 4 & 1.6 & 351.8 & 119 & -9.5 \\ \hline
        DB07246 & 9 & 3 & 6 & 1.6 & 404.4 & 127 & -9.5 \\ \hline
        DB07251 & 9 & 2 & 8 & 4.2 & 417.8 & 99.6 & -9.5 \\ \hline
        DB07277 & 7 & 1 & 7 & 1.2 & 450 & 133 & -9.5 \\ \hline
        DB07283 & 2 & 1 & 3 & 4.4 & 305.4 & 42.2 & -9.5 \\ \hline
        DB07336 & 4 & 3 & 3 & 4.1 & 356.4 & 86.8 & -9.5 \\ \hline
        DB07352 & 5 & 3 & 1 & 1.7 & 270.24 & 87 & -9.5 \\ \hline
        DB07479 & 3 & 3 & 0 & 2.4 & 280.3 & 60.7 & -9.5 \\ \hline
        DB07501 & 7 & 3 & 9 & 4 & 458.4 & 82.5 & -9.5 \\ \hline
        DB07503 & 7 & 1 & 1 & 2.8 & 285.23 & 89.9 & -9.5 \\ \hline
        DB07572 & 6 & 2 & 8 & 1.8 & 349.4 & 106 & -9.5 \\ \hline
        DB07742 & 6 & 2 & 4 & 1.5 & 326.32 & 97.6 & -9.5 \\ \hline
        DB07750 & 7 & 3 & 9 & 4.6 & 448.3 & 82.5 & -9.5 \\ \hline
        DB07858 & 2 & 2 & 4 & 3.2 & 297.8 & 54.7 & -9.5 \\ \hline
        DB08024 & 3 & 2 & 5 & 2 & 323.4 & 72.4 & -9.5 \\ \hline
        DB08066 & 3 & 3 & 3 & 2.3 & 303.32 & 86.5 & -9.5 \\ \hline
        DB08251 & 7 & 3 & 7 & 0.3 & 342.3 & 134 & -9.5 \\ \hline
        DB08272 & 5 & 3 & 6 & -0.3 & 287.31 & 101 & -9.5 \\ \hline
        DB08302 & 5 & 1 & 5 & 3.6 & 301.29 & 96.3 & -9.5 \\ \hline
        DB08469 & 6 & 0 & 4 & 3 & 335.4 & 96.7 & -9.5 \\ \hline
        DB08496 & 4 & 1 & 4 & 2.7 & 308.3 & 63.6 & -9.5 \\ \hline
        DB08524 & 4 & 1 & 6 & 2.3 & 285.29 & 66.8 & -9.5 \\ \hline
        DB08542 & 4 & 2 & 3 & 2.5 & 316.4 & 74.6 & -9.5 \\ \hline
        DB08560 & 7 & 1 & 5 & 4.3 & 417.5 & 101 & -9.5 \\ \hline
        DB08706 & 7 & 2 & 5 & 3.8 & 374.4 & 117 & -9.5 \\ \hline
        DB08723 & 5 & 0 & 8 & 4.6 & 383.3 & 56.8 & -9.5 \\ \hline
        DB08752 & 5 & 2 & 5 & 1.8 & 405.5 & 97.7 & -9.5 \\ \hline
        DB08984 & 8 & 2 & 9 & 4.7 & 369.3 & 67.8 & -9.5 \\ \hline
        DB09170 & 4 & 1 & 6 & 2.9 & 358.5 & 72 & -9.5 \\ \hline
        DB09355 & 4 & 2 & 3 & 0.7 & 276.31 & 97.6 & -9.5 \\ \hline
        DB11757 & 5 & 0 & 6 & 2.5 & 384.4 & 76.9 & -9.5 \\ \hline
        DB11769 & 8 & 0 & 2 & 3.5 & 429.3 & 61.1 & -9.5 \\ \hline
        DB11958 & 6 & 2 & 5 & 3 & 370.4 & 84.7 & -9.5 \\ \hline
        DB11962 & 5 & 1 & 2 & 3 & 333.4 & 97.2 & -9.5 \\ \hline
        DB12020 & 6 & 1 & 1 & 2.6 & 376.3 & 66.5 & -9.5 \\ \hline
        DB12082 & 5 & 1 & 4 & 2.1 & 395.5 & 71.1 & -9.5 \\ \hline
        DB12150 & 3 & 1 & 3 & 3 & 258.31 & 54.4 & -9.5 \\ \hline
        DB12218 & 6 & 4 & 6 & 1.7 & 428.9 & 120 & -9.5 \\ \hline
        DB12242 & 5 & 4 & 4 & 2.3 & 362.4 & 125 & -9.5 \\ \hline
        DB12408 & 4 & 2 & 9 & 4.8 & 444.6 & 75.8 & -9.5 \\ \hline
        DB12436 & 9 & 2 & 6 & 3.1 & 432.4 & 76.9 & -9.5 \\ \hline
        DB12666 & 4 & 0 & 6 & 2.6 & 401.5 & 69.6 & -9.5 \\ \hline
        DB12712 & 2 & 1 & 3 & 2.7 & 272.4 & 32.3 & -9.5 \\ \hline
        DB12848 & 7 & 1 & 5 & 0.7 & 372.4 & 107 & -9.5 \\ \hline
        DB13460 & 6 & 0 & 10 & 3.9 & 377.8 & 74.7 & -9.5 \\ \hline
        DB13501 & 4 & 1 & 5 & 3.1 & 282.29 & 64.4 & -9.5 \\ \hline
        DB13545 & 2 & 0 & 1 & 3.6 & 301.13 & 34.1 & -9.5 \\ \hline
        DB13606 & 2 & 1 & 3 & 3.8 & 321.5 & 23.5 & -9.5 \\ \hline
        DB13720 & 0 & 0 & 2 & 4.4 & 278.4 & 0 & -9.5 \\ \hline
        DB13727 & 1 & 0 & 2 & 3.6 & 235.32 & 3.2 & -9.5 \\ \hline
        DB13950 & 4 & 0 & 4 & 4.4 & 426.5 & 43.7 & -9.5 \\ \hline
        DB13952 & 3 & 1 & 2 & 2.8 & 314.4 & 46.5 & -9.5 \\ \hline
        DB13957 & 6 & 0 & 4 & 4.7 & 350.3 & 41.9 & -9.5 \\ \hline
        DB15099 & 4 & 2 & 2 & 3.3 & 368.8 & 69.6 & -9.5 \\ \hline
        DB15117 & 6 & 0 & 5 & 5 & 371.2 & 26.3 & -9.5 \\ \hline
        DB15143 & 6 & 2 & 6 & 2 & 361.4 & 104 & -9.5 \\ \hline
        DB15399 & 8 & 3 & 6 & 2.9 & 461.5 & 116 & -9.5 \\ \hline
        DB00214 & 5 & 3 & 5 & 2.7 & 348.4 & 109 & -9.4 \\ \hline
        DB00348 & 8 & 0 & 2 & 2.3 & 329.23 & 97 & -9.4 \\ \hline
        DB00448 & 8 & 1 & 5 & 2.8 & 369.4 & 87.1 & -9.4 \\ \hline
        DB00542 & 6 & 2 & 10 & 1.3 & 424.5 & 95.9 & -9.4 \\ \hline
        DB00573 & 3 & 1 & 4 & 3.3 & 242.27 & 46.5 & -9.4 \\ \hline
        DB00590 & 9 & 1 & 4 & 2.5 & 451.5 & 112 & -9.4 \\ \hline
        DB00688 & 8 & 1 & 10 & 3.2 & 433.5 & 94.5 & -9.4 \\ \hline
        DB00821 & 2 & 2 & 2 & 4 & 273.71 & 53.1 & -9.4 \\ \hline
        DB00867 & 4 & 4 & 6 & 2.3 & 287.35 & 72.7 & -9.4 \\ \hline
        DB00913 & 4 & 1 & 7 & 3.7 & 352.5 & 55.6 & -9.4 \\ \hline
        DB00991 & 4 & 1 & 5 & 4.2 & 293.3 & 63.3 & -9.4 \\ \hline
        DB01094 & 6 & 3 & 2 & 2.4 & 302.28 & 96.2 & -9.4 \\ \hline
        DB01496 & 7 & 2 & 3 & 3.1 & 368.3 & 103 & -9.4 \\ \hline
        DB01543 & 2 & 1 & 1 & 3 & 288.4 & 37.3 & -9.4 \\ \hline
        DB01953 & 1 & 1 & 3 & 3.4 & 222.28 & 28.7 & -9.4 \\ \hline
        DB01967 & 5 & 1 & 6 & 2.5 & 403.5 & 79.8 & -9.4 \\ \hline
        DB02101 & 5 & 3 & 1 & -0.3 & 279.22 & 111 & -9.4 \\ \hline
        DB02139 & 4 & 0 & 8 & 5 & 444.3 & 30.3 & -9.4 \\ \hline
        DB02205 & 4 & 1 & 3 & 3.9 & 314.4 & 55.8 & -9.4 \\ \hline
        DB02221 & 7 & 2 & 4 & 1.6 & 344.31 & 97.6 & -9.4 \\ \hline
        DB02390 & 2 & 4 & 4 & 3 & 389.3 & 73.7 & -9.4 \\ \hline
        DB02669 & 5 & 3 & 7 & 3 & 412.5 & 87.7 & -9.4 \\ \hline
        DB02973 & 6 & 1 & 3 & 1.9 & 393.22 & 123 & -9.4 \\ \hline
        DB03118 & 5 & 3 & 3 & 2.3 & 289.68 & 108 & -9.4 \\ \hline
        DB03288 & 4 & 4 & 7 & 2.4 & 365.9 & 88.6 & -9.4 \\ \hline
        DB03451 & 4 & 3 & 9 & 4.9 & 460.7 & 69.9 & -9.4 \\ \hline
        DB03467 & 5 & 3 & 1 & 2.4 & 272.25 & 87 & -9.4 \\ \hline
        DB03509 & 3 & 1 & 2 & 2.4 & 283.71 & 68.9 & -9.4 \\ \hline
        DB03899 & 5 & 1 & 6 & 2.8 & 311.4 & 78.8 & -9.4 \\ \hline
        DB04059 & 4 & 3 & 3 & 2.3 & 263.3 & 87.7 & -9.4 \\ \hline
        DB04200 & 6 & 2 & 6 & 3.3 & 358.4 & 85.2 & -9.4 \\ \hline
        DB04297 & 4 & 2 & 6 & 2.7 & 302.37 & 69.6 & -9.4 \\ \hline
        DB04698 & 8 & 2 & 3 & 1.4 & 343.32 & 135 & -9.4 \\ \hline
        DB06370 & 6 & 3 & 4 & 1.8 & 385.8 & 139 & -9.4 \\ \hline
        DB06499 & 3 & 1 & 3 & 4 & 266.29 & 50.4 & -9.4 \\ \hline
        DB06594 & 2 & 1 & 4 & 2.7 & 243.3 & 38.3 & -9.4 \\ \hline
        DB06649 & 4 & 2 & 7 & 2.2 & 302.34 & 64.4 & -9.4 \\ \hline
        DB06729 & 5 & 2 & 4 & 1.5 & 314.4 & 98.4 & -9.4 \\ \hline
        DB06845 & 4 & 4 & 7 & 0.9 & 371.5 & 111 & -9.4 \\ \hline
        DB06869 & 5 & 3 & 9 & 2.9 & 479 & 114 & -9.4 \\ \hline
        DB06905 & 4 & 2 & 9 & 1.4 & 331.4 & 72.6 & -9.4 \\ \hline
        DB06940 & 6 & 3 & 6 & 2 & 382.4 & 110 & -9.4 \\ \hline
        DB06991 & 5 & 3 & 6 & 3.4 & 346.4 & 111 & -9.4 \\ \hline
        DB06992 & 3 & 0 & 2 & 4.4 & 326.4 & 33.2 & -9.4 \\ \hline
        DB07072 & 10 & 1 & 2 & 2 & 419.4 & 60 & -9.4 \\ \hline
        DB07085 & 6 & 3 & 6 & 3.9 & 364.8 & 95.5 & -9.4 \\ \hline
        DB07154 & 6 & 2 & 4 & 0.9 & 343.34 & 75.4 & -9.4 \\ \hline
        DB07235 & 6 & 3 & 7 & 3.8 & 436.4 & 121 & -9.4 \\ \hline
        DB07264 & 4 & 4 & 6 & 4.1 & 459.3 & 93.8 & -9.4 \\ \hline
        DB07272 & 7 & 2 & 7 & 2.9 & 435.3 & 120 & -9.4 \\ \hline
        DB07324 & 6 & 2 & 5 & 1.6 & 321.33 & 93.4 & -9.4 \\ \hline
        DB07458 & 3 & 2 & 5 & 3.7 & 438.5 & 70.1 & -9.4 \\ \hline
        DB07504 & 7 & 3 & 9 & 4 & 458.4 & 82.5 & -9.4 \\ \hline
        DB07536 & 6 & 4 & 8 & 1.3 & 437.5 & 111 & -9.4 \\ \hline
        DB07564 & 6 & 4 & 4 & -0.3 & 329.36 & 121 & -9.4 \\ \hline
        DB07622 & 7 & 3 & 3 & 2.5 & 437.5 & 135 & -9.4 \\ \hline
        DB07638 & 5 & 2 & 1 & 4 & 318.3 & 49.7 & -9.4 \\ \hline
        DB07695 & 3 & 3 & 2 & 4.2 & 415.08 & 69.6 & -9.4 \\ \hline
        DB07702 & 3 & 3 & 0 & 2.5 & 288.4 & 60.7 & -9.4 \\ \hline
        DB07790 & 8 & 2 & 9 & 1.8 & 430.5 & 119 & -9.4 \\ \hline
        DB07832 & 6 & 2 & 4 & 4.2 & 361.4 & 103 & -9.4 \\ \hline
        DB07842 & 3 & 1 & 6 & 4.3 & 270.32 & 46.5 & -9.4 \\ \hline
        DB07909 & 4 & 3 & 7 & 3.3 & 381.5 & 86.6 & -9.4 \\ \hline
        DB07965 & 7 & 1 & 5 & 2 & 368.5 & 85.9 & -9.4 \\ \hline
        DB07981 & 4 & 2 & 7 & 4.3 & 428.9 & 80.6 & -9.4 \\ \hline
        DB08011 & 7 & 1 & 2 & 3.2 & 346.28 & 73 & -9.4 \\ \hline
        DB08041 & 5 & 3 & 8 & 2.4 & 329.3 & 95.9 & -9.4 \\ \hline
        DB08047 & 6 & 2 & 3 & 4.2 & 334.29 & 58.3 & -9.4 \\ \hline
        DB08052 & 5 & 2 & 2 & 2.1 & 319.4 & 98.3 & -9.4 \\ \hline
        DB08119 & 6 & 2 & 8 & 3.5 & 372.4 & 75.3 & -9.4 \\ \hline
        DB08208 & 7 & 3 & 7 & 3.2 & 350.29 & 70.6 & -9.4 \\ \hline
        DB08261 & 6 & 3 & 4 & 2.6 & 330.3 & 96.2 & -9.4 \\ \hline
        DB08303 & 8 & 2 & 3 & 2 & 428.6 & 116 & -9.4 \\ \hline
        DB08331 & 5 & 5 & 6 & 3.5 & 331.4 & 93.4 & -9.4 \\ \hline
        DB08371 & 4 & 2 & 5 & 0.2 & 269.29 & 80.4 & -9.4 \\ \hline
        DB08399 & 4 & 4 & 2 & 2.9 & 244.24 & 80.9 & -9.4 \\ \hline
        DB08806 & 5 & 1 & 10 & 2.1 & 348.4 & 67.9 & -9.4 \\ \hline
        DB08907 & 7 & 4 & 5 & 3.2 & 444.5 & 118 & -9.4 \\ \hline
        DB08931 & 9 & 2 & 5 & 1.6 & 422.4 & 138 & -9.4 \\ \hline
        DB09182 & 2 & 0 & 5 & 3.6 & 322.4 & 23.6 & -9.4 \\ \hline
        DB09197 & 3 & 1 & 4 & 3.2 & 304.82 & 35.2 & -9.4 \\ \hline
        DB09246 & 2 & 2 & 4 & 2.9 & 240.3 & 41.1 & -9.4 \\ \hline
        DB09274 & 8 & 1 & 5 & 2.5 & 384.4 & 101 & -9.4 \\ \hline
        DB11259 & 6 & 3 & 2 & 1.7 & 300.26 & 96.2 & -9.4 \\ \hline
        DB11463 & 6 & 2 & 4 & 2 & 335.34 & 130 & -9.4 \\ \hline
        DB11770 & 4 & 4 & 8 & 2.6 & 363.5 & 82.6 & -9.4 \\ \hline
        DB11865 & 8 & 2 & 8 & 3.1 & 441.5 & 117 & -9.4 \\ \hline
        DB11885 & 6 & 2 & 6 & 3.7 & 407.4 & 82.4 & -9.4 \\ \hline
        DB12013 & 5 & 3 & 9 & 2.6 & 457.6 & 107 & -9.4 \\ \hline
        DB12058 & 8 & 1 & 7 & 2.7 & 386.4 & 101 & -9.4 \\ \hline
        DB12108 & 6 & 1 & 5 & 1.8 & 460.5 & 119 & -9.4 \\ \hline
        DB12200 & 2 & 2 & 2 & 2.9 & 369.4 & 66.9 & -9.4 \\ \hline
        DB12244 & 4 & 1 & 0 & 2.4 & 227.22 & 12 & -9.4 \\ \hline
        DB12299 & 4 & 0 & 4 & 1.2 & 329.4 & 36 & -9.4 \\ \hline
        DB12301 & 8 & 1 & 4 & 2.1 & 425.7 & 98 & -9.4 \\ \hline
        DB12461 & 7 & 1 & 3 & 2.9 & 389.3 & 84.6 & -9.4 \\ \hline
        DB12545 & 3 & 1 & 4 & 3.1 & 295.3 & 57.6 & -9.4 \\ \hline
        DB12594 & 3 & 3 & 10 & 4.6 & 419 & 61.4 & -9.4 \\ \hline
        DB12857 & 7 & 1 & 5 & 2.9 & 432.6 & 78.3 & -9.4 \\ \hline
        DB13004 & 3 & 1 & 3 & 2.9 & 313.4 & 49.8 & -9.4 \\ \hline
        DB13291 & 2 & 1 & 2 & 3.8 & 258.7 & 33.4 & -9.4 \\ \hline
        DB13347 & 3 & 0 & 4 & 3.7 & 340.4 & 51.2 & -9.4 \\ \hline
        DB13398 & 4 & 2 & 8 & 2.4 & 313.4 & 58.6 & -9.4 \\ \hline
        DB13463 & 3 & 0 & 3 & 4.1 & 319.4 & 25.6 & -9.4 \\ \hline
        DB13596 & 4 & 2 & 2 & 3.6 & 265.26 & 70.4 & -9.4 \\ \hline
        DB13696 & 2 & 2 & 2 & 4.6 & 326.57 & 49.3 & -9.4 \\ \hline
        DB13825 & 5 & 0 & 7 & 2.4 & 347.4 & 48 & -9.4 \\ \hline
        DB14753 & 3 & 5 & 4 & 1.8 & 280.32 & 120 & -9.4 \\ \hline
        DB14775 & 4 & 2 & 2 & 3.7 & 299.71 & 70.4 & -9.4 \\ \hline
        DB14921 & 3 & 2 & 4 & 2.1 & 273.33 & 61.4 & -9.4 \\ \hline
        DB15055 & 7 & 1 & 4 & 3.1 & 455.9 & 78.1 & -9.4 \\ \hline
        DB15348 & 5 & 1 & 4 & 3.8 & 321.3 & 21.3 & -9.4 \\ \hline
        DB15457 & 4 & 1 & 2 & 4.3 & 257.32 & 53.2 & -9.4 \\ \hline
        DB15493 & 3 & 3 & 3 & 4.1 & 360.4 & 93.4 & -9.4 \\ \hline
        DB00177 & 6 & 2 & 10 & 4.4 & 435.5 & 112 & -9.3 \\ \hline
        DB00332 & 3 & 1 & 6 & 2.6 & 332.5 & 46.5 & -9.3 \\ \hline
        DB00338 & 6 & 1 & 5 & 2.2 & 345.4 & 96.3 & -9.3 \\ \hline
        DB00584 & 6 & 2 & 10 & -0.1 & 376.4 & 95.9 & -9.3 \\ \hline
        DB00705 & 7 & 3 & 6 & 2.4 & 456.6 & 119 & -9.3 \\ \hline
        DB00712 & 3 & 1 & 3 & 4.2 & 244.26 & 37.3 & -9.3 \\ \hline
        DB00714 & 3 & 2 & 0 & 2.3 & 267.32 & 43.7 & -9.3 \\ \hline
        DB00799 & 4 & 0 & 5 & 4.9 & 351.5 & 64.5 & -9.3 \\ \hline
        DB00946 & 3 & 1 & 3 & 3.6 & 280.3 & 46.5 & -9.3 \\ \hline
        DB00972 & 3 & 0 & 3 & 4.4 & 381.9 & 35.9 & -9.3 \\ \hline
        DB00977 & 2 & 2 & 1 & 3.7 & 296.4 & 40.5 & -9.3 \\ \hline
        DB01102 & 5 & 5 & 8 & 0.9 & 317.4 & 93 & -9.3 \\ \hline
        DB01134 & 4 & 0 & 5 & 4.5 & 414.6 & 60.4 & -9.3 \\ \hline
        DB01157 & 8 & 3 & 6 & 2.5 & 369.4 & 118 & -9.3 \\ \hline
        DB01231 & 2 & 1 & 6 & 4.2 & 309.4 & 23.5 & -9.3 \\ \hline
        DB01342 & 6 & 1 & 10 & 4.9 & 416.5 & 98.1 & -9.3 \\ \hline
        DB01674 & 7 & 5 & 6 & -1.7 & 362.4 & 137 & -9.3 \\ \hline
        DB01748 & 4 & 2 & 4 & 0.8 & 290.34 & 97.6 & -9.3 \\ \hline
        DB01782 & 2 & 1 & 0 & 2.7 & 220.23 & 45.8 & -9.3 \\ \hline
        DB01850 & 4 & 2 & 9 & 1.4 & 331.4 & 72.6 & -9.3 \\ \hline
        DB01954 & 3 & 1 & 4 & 2.2 & 275.34 & 47.6 & -9.3 \\ \hline
        DB02611 & 6 & 4 & 5 & 2.2 & 370.4 & 108 & -9.3 \\ \hline
        DB03030 & 2 & 0 & 3 & 3.4 & 254.4 & 46.1 & -9.3 \\ \hline
        DB03046 & 5 & 2 & 4 & 1.7 & 344.4 & 119 & -9.3 \\ \hline
        DB03369 & 1 & 1 & 0 & 3.7 & 193.24 & 26 & -9.3 \\ \hline
        DB03606 & 3 & 1 & 4 & 2.2 & 275.34 & 47.6 & -9.3 \\ \hline
        DB03752 & 4 & 1 & 4 & 4 & 386.21 & 82.6 & -9.3 \\ \hline
        DB03809 & 5 & 1 & 6 & 2.8 & 311.4 & 78.8 & -9.3 \\ \hline
        DB03849 & 5 & 1 & 5 & 3.4 & 343.4 & 79.6 & -9.3 \\ \hline
        DB04069 & 3 & 1 & 0 & 1.5 & 197.24 & 51.8 & -9.3 \\ \hline
        DB04149 & 3 & 1 & 4 & 2.2 & 275.34 & 47.6 & -9.3 \\ \hline
        DB04610 & 5 & 4 & 4 & 0.5 & 313.35 & 112 & -9.3 \\ \hline
        DB04876 & 4 & 2 & 3 & 0.9 & 303.4 & 76.4 & -9.3 \\ \hline
        DB05289 & 3 & 1 & 3 & 4.2 & 244.26 & 37.3 & -9.3 \\ \hline
        DB05327 & 5 & 1 & 2 & 1.3 & 420.2 & 88.5 & -9.3 \\ \hline
        DB05377 & 3 & 0 & 3 & 4.3 & 303.2 & 51.8 & -9.3 \\ \hline
        DB05596 & 5 & 2 & 6 & 3.5 & 377.5 & 101 & -9.3 \\ \hline
        DB05719 & 4 & 2 & 4 & 2.9 & 400.5 & 129 & -9.3 \\ \hline
        DB05871 & 3 & 1 & 5 & 4.9 & 335.8 & 66.5 & -9.3 \\ \hline
        DB06209 & 6 & 0 & 6 & 3.6 & 373.4 & 74.8 & -9.3 \\ \hline
        DB06292 & 6 & 4 & 6 & 2.3 & 408.9 & 99.4 & -9.3 \\ \hline
        DB06440 & 8 & 1 & 6 & 3.5 & 437.5 & 116 & -9.3 \\ \hline
        DB06597 & 5 & 2 & 2 & 1.9 & 351.5 & 98 & -9.3 \\ \hline
        DB06609 & 7 & 3 & 2 & 0.1 & 324.4 & 122 & -9.3 \\ \hline
        DB06740 & 3 & 1 & 2 & 4.8 & 312.4 & 54.4 & -9.3 \\ \hline
        DB06868 & 2 & 1 & 6 & 3.3 & 336.9 & 49.4 & -9.3 \\ \hline
        DB06936 & 3 & 3 & 7 & 1.7 & 344.5 & 99.3 & -9.3 \\ \hline
        DB06956 & 5 & 4 & 4 & 2.3 & 371.8 & 115 & -9.3 \\ \hline
        DB06990 & 8 & 3 & 8 & 0.5 & 346.29 & 139 & -9.3 \\ \hline
        DB07055 & 5 & 1 & 3 & 0.4 & 243.22 & 91.8 & -9.3 \\ \hline
        DB07201 & 4 & 1 & 4 & 3.7 & 281.3 & 58.9 & -9.3 \\ \hline
        DB07212 & 3 & 4 & 3 & 3 & 319.4 & 99.2 & -9.3 \\ \hline
        DB07330 & 3 & 2 & 4 & 1.9 & 286.37 & 75 & -9.3 \\ \hline
        DB07338 & 8 & 1 & 3 & 3 & 361.65 & 92.4 & -9.3 \\ \hline
        DB07366 & 5 & 3 & 9 & 1 & 334.4 & 96.7 & -9.3 \\ \hline
        DB07455 & 6 & 2 & 9 & 2.9 & 424.6 & 109 & -9.3 \\ \hline
        DB07477 & 2 & 1 & 3 & 3 & 212.24 & 37.3 & -9.3 \\ \hline
        DB07562 & 6 & 1 & 4 & 3.7 & 325.4 & 82.2 & -9.3 \\ \hline
        DB07714 & 4 & 1 & 6 & 3 & 286.32 & 71.4 & -9.3 \\ \hline
        DB07753 & 4 & 1 & 2 & 3.3 & 234.2 & 37.3 & -9.3 \\ \hline
        DB07759 & 6 & 1 & 2 & 3.4 & 256.18 & 50.4 & -9.3 \\ \hline
        DB07851 & 4 & 1 & 4 & 3.4 & 326.4 & 47.7 & -9.3 \\ \hline
        DB07917 & 5 & 1 & 8 & 3.8 & 377.5 & 66.9 & -9.3 \\ \hline
        DB07951 & 5 & 4 & 6 & 0.3 & 290.27 & 120 & -9.3 \\ \hline
        DB07961 & 2 & 2 & 3 & 3.8 & 363.3 & 106 & -9.3 \\ \hline
        DB08056 & 3 & 1 & 3 & 5 & 314.4 & 42.2 & -9.3 \\ \hline
        DB08063 & 4 & 1 & 6 & 4.3 & 384.4 & 58.6 & -9.3 \\ \hline
        DB08133 & 5 & 3 & 3 & 1.3 & 316.34 & 126 & -9.3 \\ \hline
        DB08149 & 4 & 2 & 4 & 3.4 & 355.9 & 70.8 & -9.3 \\ \hline
        DB08236 & 3 & 1 & 2 & 4.3 & 384.7 & 65.8 & -9.3 \\ \hline
        DB08304 & 7 & 1 & 3 & 1.8 & 413.6 & 104 & -9.3 \\ \hline
        DB08422 & 5 & 3 & 8 & 1.3 & 381.5 & 100 & -9.3 \\ \hline
        DB08514 & 5 & 4 & 3 & 1.2 & 312.35 & 136 & -9.3 \\ \hline
        DB08738 & 4 & 0 & 5 & 2.5 & 444.5 & 73.3 & -9.3 \\ \hline
        DB08775 & 6 & 3 & 10 & 2 & 402.4 & 105 & -9.3 \\ \hline
        DB08865 & 6 & 2 & 5 & 3.7 & 450.3 & 78 & -9.3 \\ \hline
        DB08940 & 3 & 0 & 5 & 1.2 & 322.4 & 57.7 & -9.3 \\ \hline
        DB08951 & 3 & 1 & 3 & 2.8 & 281.3 & 57.6 & -9.3 \\ \hline
        DB08976 & 9 & 3 & 7 & 3.7 & 406.4 & 91.7 & -9.3 \\ \hline
        DB08983 & 6 & 0 & 9 & 3.5 & 363.8 & 74.7 & -9.3 \\ \hline
        DB09068 & 3 & 1 & 3 & 4.2 & 298.4 & 40.6 & -9.3 \\ \hline
        DB09084 & 3 & 0 & 7 & 3.9 & 309.4 & 30.3 & -9.3 \\ \hline
        DB09096 & 4 & 0 & 5 & 3.5 & 242.23 & 52.6 & -9.3 \\ \hline
        DB09120 & 3 & 2 & 9 & 3.6 & 305.4 & 58.6 & -9.3 \\ \hline
        DB11064 & 3 & 1 & 3 & 5 & 262.34 & 46.5 & -9.3 \\ \hline
        DB11410 & 4 & 2 & 4 & 3.6 & 299.3 & 92.3 & -9.3 \\ \hline
        DB11638 & 5 & 1 & 0 & 2.5 & 284.35 & 57.2 & -9.3 \\ \hline
        DB11778 & 6 & 2 & 6 & 1.8 & 474.6 & 93.8 & -9.3 \\ \hline
        DB12007 & 2 & 0 & 1 & 3.2 & 222.24 & 26.3 & -9.3 \\ \hline
        DB12059 & 2 & 0 & 5 & 4.6 & 344.9 & 23.6 & -9.3 \\ \hline
        DB12096 & 4 & 1 & 2 & 2.7 & 405.5 & 83.9 & -9.3 \\ \hline
        DB12733 & 3 & 0 & 3 & 3.5 & 265.28 & 30.2 & -9.3 \\ \hline
        DB12830 & 3 & 1 & 2 & 4.3 & 378.5 & 28.3 & -9.3 \\ \hline
        DB12846 & 7 & 4 & 7 & -0.5 & 389.4 & 131 & -9.3 \\ \hline
        DB12853 & 6 & 2 & 8 & 1.7 & 406.9 & 98.3 & -9.3 \\ \hline
        DB12974 & 10 & 3 & 7 & 4.5 & 430.4 & 117 & -9.3 \\ \hline
        DB13407 & 4 & 1 & 3 & 2 & 308.33 & 65.5 & -9.3 \\ \hline
        DB13561 & 1 & 1 & 5 & 4.3 & 259.77 & 12 & -9.3 \\ \hline
        DB13593 & 3 & 0 & 2 & 2.7 & 272.32 & 59.8 & -9.3 \\ \hline
        DB13935 & 3 & 1 & 1 & 3.5 & 278.3 & 47.3 & -9.3 \\ \hline
        DB13978 & 1 & 2 & 1 & 2.5 & 248.71 & 58.9 & -9.3 \\ \hline
        DB14717 & 5 & 0 & 1 & 1.3 & 319.32 & 88.9 & -9.3 \\ \hline
        DB14971 & 4 & 0 & 3 & 1.5 & 411.19 & 64.4 & -9.3 \\ \hline
        DB14974 & 8 & 3 & 4 & 3.8 & 399.4 & 104 & -9.3 \\ \hline
        DB15009 & 8 & 1 & 5 & 1.8 & 432.4 & 123 & -9.3 \\ \hline
        DB15123 & 6 & 3 & 10 & 1.6 & 462.9 & 117 & -9.3 \\ \hline
        DB00213 & 9 & 1 & 7 & 2.4 & 383.4 & 106 & -9.2 \\ \hline
        DB00340 & 2 & 0 & 2 & 4.9 & 309.5 & 28.5 & -9.2 \\ \hline
        DB00377 & 2 & 0 & 1 & 2.8 & 296.4 & 23.6 & -9.2 \\ \hline
        DB00383 & 4 & 1 & 6 & 2.9 & 344.4 & 62.1 & -9.2 \\ \hline
        DB00404 & 3 & 0 & 1 & 2.1 & 308.8 & 43.1 & -9.2 \\ \hline
        DB00414 & 4 & 2 & 4 & 2.4 & 324.4 & 101 & -9.2 \\ \hline
        DB00473 & 3 & 1 & 6 & 3.6 & 261.36 & 38.3 & -9.2 \\ \hline
        DB00604 & 7 & 2 & 9 & 3.4 & 465.9 & 86 & -9.2 \\ \hline
        DB00625 & 5 & 1 & 1 & 4 & 315.67 & 38.3 & -9.2 \\ \hline
        DB00736 & 6 & 1 & 5 & 2.2 & 345.4 & 96.3 & -9.2 \\ \hline
        DB00812 & 2 & 0 & 5 & 3.2 & 308.4 & 40.6 & -9.2 \\ \hline
        DB00861 & 5 & 2 & 2 & 4.4 & 250.2 & 57.5 & -9.2 \\ \hline
        DB00865 & 1 & 0 & 5 & 4.1 & 239.35 & 3.2 & -9.2 \\ \hline
        DB00889 & 3 & 1 & 2 & 2.8 & 312.4 & 50.2 & -9.2 \\ \hline
        DB00918 & 4 & 1 & 6 & 1.6 & 335.5 & 64.8 & -9.2 \\ \hline
        DB00957 & 4 & 1 & 4 & 4.1 & 369.5 & 58.9 & -9.2 \\ \hline
        DB00983 & 5 & 4 & 8 & 1.8 & 344.4 & 90.8 & -9.2 \\ \hline
        DB01029 & 5 & 1 & 7 & 4.1 & 428.5 & 87.1 & -9.2 \\ \hline
        DB01079 & 3 & 3 & 8 & 2.6 & 301.39 & 87.8 & -9.2 \\ \hline
        DB01097 & 6 & 1 & 2 & 2.5 & 270.21 & 55.1 & -9.2 \\ \hline
        DB01138 & 4 & 0 & 6 & 2.3 & 404.5 & 76.9 & -9.2 \\ \hline
        DB01162 & 8 & 1 & 4 & 1.4 & 387.4 & 103 & -9.2 \\ \hline
        DB01195 & 10 & 2 & 7 & 3.8 & 414.34 & 59.6 & -9.2 \\ \hline
        DB01268 & 4 & 3 & 7 & 2.6 & 398.5 & 77.2 & -9.2 \\ \hline
        DB01274 & 5 & 4 & 8 & 1.8 & 344.4 & 90.8 & -9.2 \\ \hline
        DB01295 & 5 & 2 & 10 & 3 & 345.4 & 60 & -9.2 \\ \hline
        DB01594 & 5 & 1 & 3 & 2 & 357.8 & 76.7 & -9.2 \\ \hline
        DB01623 & 6 & 0 & 5 & 3.8 & 443.6 & 77.5 & -9.2 \\ \hline
        DB01657 & 6 & 3 & 5 & -1.6 & 328.4 & 113 & -9.2 \\ \hline
        DB02224 & 7 & 5 & 1 & 1.5 & 304.25 & 127 & -9.2 \\ \hline
        DB02875 & 4 & 4 & 2 & 1.9 & 270.26 & 98.8 & -9.2 \\ \hline
        DB03490 & 2 & 1 & 1 & 2.5 & 233.27 & 41.6 & -9.2 \\ \hline
        DB03575 & 1 & 0 & 2 & 3.6 & 243.4 & 3.2 & -9.2 \\ \hline
        DB03744 & 4 & 3 & 6 & 3.1 & 425.9 & 103 & -9.2 \\ \hline
        DB03753 & 3 & 0 & 4 & 4.5 & 258.29 & 26.3 & -9.2 \\ \hline
        DB03841 & 5 & 1 & 5 & 2.8 & 299.32 & 88.1 & -9.2 \\ \hline
        DB03844 & 6 & 2 & 4 & 1.5 & 326.32 & 97.6 & -9.2 \\ \hline
        DB04033 & 5 & 2 & 6 & 1.7 & 320.34 & 95.9 & -9.2 \\ \hline
        DB04154 & 4 & 0 & 3 & 2.4 & 343.4 & 63.4 & -9.2 \\ \hline
        DB04480 & 3 & 0 & 2 & 3.3 & 293.3 & 30.7 & -9.2 \\ \hline
        DB04552 & 7 & 2 & 3 & 3.7 & 282.22 & 62.2 & -9.2 \\ \hline
        DB04763 & 3 & 1 & 4 & 2.6 & 305.4 & 72.4 & -9.2 \\ \hline
        DB04796 & 3 & 3 & 4 & 4.4 & 400.6 & 60.7 & -9.2 \\ \hline
        DB04850 & 10 & 2 & 7 & 0.5 & 465.4 & 126 & -9.2 \\ \hline
        DB05298 & 7 & 1 & 7 & 3.8 & 370.4 & 110 & -9.2 \\ \hline
        DB05421 & 7 & 2 & 6 & 4.1 & 380.4 & 42.5 & -9.2 \\ \hline
        DB05586 & 3 & 2 & 2 & 1.8 & 270.33 & 61 & -9.2 \\ \hline
        DB06264 & 2 & 0 & 4 & 3.4 & 245.36 & 20.3 & -9.2 \\ \hline
        DB06395 & 4 & 2 & 5 & 4.3 & 378.5 & 86.8 & -9.2 \\ \hline
        DB06397 & 4 & 2 & 5 & 0.5 & 284.31 & 84 & -9.2 \\ \hline
        DB06436 & 1 & 2 & 1 & 2.5 & 238.28 & 44.9 & -9.2 \\ \hline
        DB06529 & 5 & 0 & 3 & 1.5 & 301.3 & 73 & -9.2 \\ \hline
        DB06764 & 1 & 1 & 1 & 1.8 & 200.28 & 24.4 & -9.2 \\ \hline
        DB06803 & 4 & 2 & 2 & 4 & 327.12 & 95.2 & -9.2 \\ \hline
        DB06874 & 7 & 2 & 5 & 3.9 & 450.3 & 115 & -9.2 \\ \hline
        DB06978 & 5 & 3 & 4 & 3.5 & 444.07 & 91.2 & -9.2 \\ \hline
        DB07021 & 6 & 1 & 1 & 1.5 & 318.3 & 56.7 & -9.2 \\ \hline
        DB07115 & 6 & 1 & 5 & 1.8 & 374.9 & 114 & -9.2 \\ \hline
        DB07128 & 5 & 2 & 6 & 4.9 & 344.8 & 67.1 & -9.2 \\ \hline
        DB07198 & 4 & 2 & 1 & 3 & 251.24 & 77.4 & -9.2 \\ \hline
        DB07267 & 5 & 1 & 3 & 3.4 & 313.4 & 63.6 & -9.2 \\ \hline
        DB07319 & 5 & 2 & 1 & 2.9 & 316.16 & 90.7 & -9.2 \\ \hline
        DB07369 & 4 & 1 & 5 & 3.8 & 456 & 91 & -9.2 \\ \hline
        DB07628 & 4 & 0 & 2 & 3.1 & 327.4 & 65.8 & -9.2 \\ \hline
        DB07772 & 7 & 3 & 7 & 2.2 & 399.4 & 121 & -9.2 \\ \hline
        DB07793 & 5 & 2 & 4 & 1.3 & 402.9 & 130 & -9.2 \\ \hline
        DB07795 & 6 & 4 & 1 & 2 & 286.24 & 107 & -9.2 \\ \hline
        DB07871 & 2 & 1 & 3 & 4.6 & 319.8 & 38.3 & -9.2 \\ \hline
        DB07945 & 3 & 2 & 4 & 3.8 & 362.4 & 85.3 & -9.2 \\ \hline
        DB08023 & 4 & 0 & 3 & 4 & 307.4 & 46.3 & -9.2 \\ \hline
        DB08027 & 4 & 2 & 8 & 3 & 381.9 & 82.8 & -9.2 \\ \hline
        DB08127 & 0 & 0 & 2 & 5 & 204.35 & 0 & -9.2 \\ \hline
        DB08130 & 9 & 3 & 6 & 3.3 & 475.21 & 89 & -9.2 \\ \hline
        DB08136 & 4 & 3 & 3 & 1.2 & 262.24 & 86.9 & -9.2 \\ \hline
        DB08212 & 6 & 3 & 5 & 2.3 & 382.4 & 139 & -9.2 \\ \hline
        DB08230 & 7 & 5 & 1 & 1 & 302.23 & 127 & -9.2 \\ \hline
        DB08289 & 4 & 2 & 8 & 1.5 & 334.4 & 84.5 & -9.2 \\ \hline
        DB08330 & 3 & 0 & 6 & 4.2 & 294.3 & 35.5 & -9.2 \\ \hline
        DB08393 & 5 & 2 & 5 & 3.9 & 331.4 & 71.2 & -9.2 \\ \hline
        DB08406 & 7 & 2 & 2 & 2.8 & 367.4 & 107 & -9.2 \\ \hline
        DB08478 & 4 & 3 & 2 & 1.4 & 279.65 & 103 & -9.2 \\ \hline
        DB08539 & 4 & 1 & 5 & 3.6 & 341.4 & 55.1 & -9.2 \\ \hline
        DB08591 & 5 & 1 & 3 & 2 & 318.3 & 84.1 & -9.2 \\ \hline
        DB08671 & 7 & 3 & 2 & 3.4 & 268.2 & 96.8 & -9.2 \\ \hline
        DB08687 & 5 & 3 & 3 & 2.5 & 280.66 & 99.5 & -9.2 \\ \hline
        DB08690 & 4 & 0 & 7 & 4.6 & 318.4 & 52.6 & -9.2 \\ \hline
        DB08757 & 3 & 2 & 2 & 2.1 & 236.65 & 68.3 & -9.2 \\ \hline
        DB08760 & 3 & 1 & 5 & 4.1 & 276.71 & 46.5 & -9.2 \\ \hline
        DB08953 & 1 & 2 & 3 & 3.3 & 228.33 & 27.8 & -9.2 \\ \hline
        DB08992 & 2 & 0 & 5 & 3.8 & 259.4 & 20.3 & -9.2 \\ \hline
        DB09179 & 3 & 0 & 8 & 4.2 & 380.5 & 32.8 & -9.2 \\ \hline
        DB09187 & 3 & 1 & 0 & 1.8 & 292.76 & 41.6 & -9.2 \\ \hline
        DB09189 & 2 & 1 & 5 & 4.3 & 280.4 & 15.3 & -9.2 \\ \hline
        DB09194 & 4 & 0 & 7 & 3 & 377.9 & 42.4 & -9.2 \\ \hline
        DB09290 & 2 & 1 & 2 & 2.2 & 279.34 & 50.7 & -9.2 \\ \hline
        DB09477 & 6 & 3 & 8 & -0.7 & 348.4 & 107 & -9.2 \\ \hline
        DB11366 & 3 & 1 & 2 & 2.7 & 308.3 & 60.8 & -9.2 \\ \hline
        DB11380 & 5 & 2 & 4 & 2.9 & 302.35 & 108 & -9.2 \\ \hline
        DB11699 & 3 & 1 & 3 & 3.8 & 284.35 & 45.3 & -9.2 \\ \hline
        DB11798 & 10 & 3 & 5 & 3.1 & 448.4 & 97.1 & -9.2 \\ \hline
        DB11837 & 3 & 0 & 1 & 1.9 & 227.24 & 41.6 & -9.2 \\ \hline
        DB11990 & 8 & 1 & 6 & 3.5 & 455.6 & 46.6 & -9.2 \\ \hline
        DB12039 & 6 & 5 & 1 & 0.4 & 290.27 & 110 & -9.2 \\ \hline
        DB12080 & 6 & 4 & 9 & 0.7 & 373.4 & 99 & -9.2 \\ \hline
        DB12204 & 5 & 3 & 10 & 4.2 & 405.5 & 110 & -9.2 \\ \hline
        DB12300 & 2 & 0 & 1 & 3.8 & 199.2 & 45.8 & -9.2 \\ \hline
        DB12305 & 1 & 1 & 1 & 4.3 & 292.2 & 26 & -9.2 \\ \hline
        DB12369 & 6 & 2 & 3 & 2.6 & 438.5 & 94.2 & -9.2 \\ \hline
        DB12399 & 6 & 1 & 3 & 2.6 & 361.4 & 94.8 & -9.2 \\ \hline
        DB12467 & 4 & 0 & 0 & 2.4 & 315.3 & 54.4 & -9.2 \\ \hline
        DB12555 & 5 & 2 & 4 & 3.3 & 437.2 & 68.2 & -9.2 \\ \hline
        DB12588 & 8 & 3 & 5 & 2.4 & 348.76 & 104 & -9.2 \\ \hline
        DB12590 & 5 & 0 & 4 & 2.3 & 376.4 & 95.8 & -9.2 \\ \hline
        DB12621 & 1 & 0 & 0 & 1.9 & 236.27 & 32.7 & -9.2 \\ \hline
        DB12625 & 7 & 2 & 7 & 1 & 401.4 & 84.7 & -9.2 \\ \hline
        DB12661 & 6 & 1 & 7 & 1.5 & 387.5 & 68.4 & -9.2 \\ \hline
        DB12687 & 7 & 2 & 8 & 2.7 & 410.5 & 96.6 & -9.2 \\ \hline
        DB12904 & 10 & 0 & 4 & 2.3 & 417.4 & 81.4 & -9.2 \\ \hline
        DB13040 & 7 & 2 & 6 & 3.8 & 469.9 & 83.4 & -9.2 \\ \hline
        DB13143 & 3 & 1 & 5 & 4.7 & 286.4 & 46.5 & -9.2 \\ \hline
        DB13465 & 4 & 2 & 4 & 1.6 & 259.26 & 84.1 & -9.2 \\ \hline
        DB13514 & 4 & 1 & 2 & 2.7 & 255.27 & 59.4 & -9.2 \\ \hline
        DB13564 & 5 & 1 & 9 & 2.2 & 384.5 & 45.2 & -9.2 \\ \hline
        DB13579 & 4 & 0 & 3 & 3.6 & 323.4 & 38.8 & -9.2 \\ \hline
        DB13680 & 3 & 2 & 1 & 2 & 215.21 & 88 & -9.2 \\ \hline
        DB13709 & 3 & 0 & 3 & 3.8 & 247.33 & 39.2 & -9.2 \\ \hline
        DB13918 & 4 & 0 & 6 & 4.8 & 341.2 & 44.8 & -9.2 \\ \hline
        DB14660 & 3 & 0 & 2 & 2.5 & 312.4 & 43.4 & -9.2 \\ \hline
        DB14841 & 1 & 1 & 1 & 3 & 209.29 & 12 & -9.2 \\ \hline
        DB14849 & 5 & 2 & 3 & 2.9 & 273.24 & 103 & -9.2 \\ \hline
        DB14887 & 7 & 2 & 4 & 3.3 & 396.4 & 119 & -9.2 \\ \hline
        DB15197 & 4 & 3 & 3 & 3.3 & 388.4 & 82.6 & -9.2 \\ \hline
        DB15324 & 6 & 0 & 5 & 2.2 & 354.4 & 47.1 & -9.2 \\ \hline
        DB15439 & 4 & 2 & 3 & 2.1 & 316.4 & 58.3 & -9.2 \\ \hline
        DB00738 & 4 & 4 & 10 & 2.6 & 340.4 & 118 & -9.1 \\ \hline
        DB00751 & 1 & 1 & 0 & 3.5 & 249.31 & 41.6 & -9.1 \\ \hline
        DB00805 & 5 & 1 & 5 & 2 & 298.4 & 50.3 & -9.1 \\ \hline
        DB00904 & 2 & 0 & 2 & 2.3 & 293.4 & 39.8 & -9.1 \\ \hline
        DB00981 & 4 & 1 & 2 & 0.7 & 275.35 & 44.8 & -9.1 \\ \hline
        DB01006 & 4 & 0 & 3 & 2.7 & 285.3 & 78.3 & -9.1 \\ \hline
        DB01125 & 3 & 0 & 2 & 2.9 & 252.26 & 43.4 & -9.1 \\ \hline
        DB01174 & 3 & 2 & 2 & 1.5 & 232.23 & 75.3 & -9.1 \\ \hline
        DB01228 & 3 & 1 & 6 & 4.3 & 352.5 & 41.6 & -9.1 \\ \hline
        DB01357 & 2 & 1 & 2 & 4 & 310.4 & 29.5 & -9.1 \\ \hline
        DB01549 & 1 & 0 & 2 & 3.3 & 229.36 & 3.2 & -9.1 \\ \hline
        DB01944 & 3 & 1 & 1 & 2.4 & 292.3 & 52.9 & -9.1 \\ \hline
        DB01976 & 1 & 1 & 0 & 3.7 & 193.24 & 26 & -9.1 \\ \hline
        DB02047 & 2 & 1 & 3 & 3.5 & 226.27 & 37.3 & -9.1 \\ \hline
        DB02170 & 6 & 2 & 0 & 2.6 & 273.2 & 113 & -9.1 \\ \hline
        DB02310 & 1 & 0 & 0 & 4 & 251.35 & 16.8 & -9.1 \\ \hline
        DB02639 & 8 & 4 & 3 & -0.8 & 338.31 & 126 & -9.1 \\ \hline
        DB03078 & 5 & 1 & 6 & 1.8 & 292.22 & 72.8 & -9.1 \\ \hline
        DB03181 & 5 & 2 & 4 & 3.9 & 367.4 & 91.2 & -9.1 \\ \hline
        DB03285 & 4 & 3 & 3 & 3.2 & 256.25 & 77.8 & -9.1 \\ \hline
        DB03515 & 2 & 1 & 0 & 3.5 & 266.3 & 37.3 & -9.1 \\ \hline
        DB03672 & 2 & 1 & 3 & 4.9 & 288.4 & 24.9 & -9.1 \\ \hline
        DB03682 & 5 & 2 & 2 & 2.7 & 256.21 & 87.7 & -9.1 \\ \hline
        DB03767 & 5 & 2 & 9 & 1.4 & 402.5 & 104 & -9.1 \\ \hline
        DB03984 & 5 & 2 & 10 & 2.2 & 455.6 & 113 & -9.1 \\ \hline
        DB04060 & 7 & 4 & 4 & -2.4 & 305.22 & 125 & -9.1 \\ \hline
        DB04115 & 4 & 0 & 2 & 3.6 & 336.4 & 40.8 & -9.1 \\ \hline
        DB04293 & 5 & 3 & 4 & -1.7 & 349.77 & 113 & -9.1 \\ \hline
        DB04392 & 6 & 0 & 2 & 2.9 & 336.3 & 86.7 & -9.1 \\ \hline
        DB04416 & 7 & 2 & 8 & 2.5 & 403.5 & 110 & -9.1 \\ \hline
        DB04513 & 4 & 2 & 8 & 3.3 & 340.9 & 80.6 & -9.1 \\ \hline
        DB04574 & 5 & 1 & 2 & 2.5 & 350.4 & 89 & -9.1 \\ \hline
        DB04590 & 8 & 4 & 9 & 2.6 & 417.4 & 127 & -9.1 \\ \hline
        DB04905 & 2 & 0 & 8 & 4.6 & 283.4 & 12.5 & -9.1 \\ \hline
        DB04924 & 5 & 1 & 9 & 2.3 & 358.4 & 60 & -9.1 \\ \hline
        DB04953 & 5 & 3 & 6 & 2.8 & 303.33 & 76.4 & -9.1 \\ \hline
        DB06106 & 5 & 2 & 7 & -1.4 & 332.36 & 109 & -9.1 \\ \hline
        DB06152 & 3 & 3 & 7 & 3.5 & 299.4 & 52.5 & -9.1 \\ \hline
        DB06235 & 4 & 1 & 2 & 3.2 & 282.29 & 63.6 & -9.1 \\ \hline
        DB06623 & 6 & 3 & 6 & 2.4 & 304.32 & 89.3 & -9.1 \\ \hline
        DB06682 & 6 & 0 & 9 & 4.1 & 347.4 & 90.6 & -9.1 \\ \hline
        DB06909 & 5 & 2 & 6 & 2.8 & 379.5 & 81.1 & -9.1 \\ \hline
        DB07013 & 7 & 3 & 8 & 1.8 & 465.6 & 133 & -9.1 \\ \hline
        DB07032 & 3 & 2 & 1 & 3.3 & 226.23 & 53.6 & -9.1 \\ \hline
        DB07104 & 3 & 2 & 7 & 1.9 & 284.35 & 64.4 & -9.1 \\ \hline
        DB07185 & 4 & 2 & 5 & 4.2 & 305.71 & 75.6 & -9.1 \\ \hline
        DB07195 & 3 & 2 & 2 & 2.4 & 288.4 & 49.7 & -9.1 \\ \hline
        DB07425 & 4 & 2 & 6 & 4.9 & 328.4 & 66.8 & -9.1 \\ \hline
        DB07511 & 3 & 0 & 1 & 2.5 & 262.26 & 61.2 & -9.1 \\ \hline
        DB07525 & 2 & 1 & 3 & 3.2 & 238.28 & 37.9 & -9.1 \\ \hline
        DB07575 & 3 & 3 & 6 & 1.8 & 270.37 & 72.3 & -9.1 \\ \hline
        DB07601 & 7 & 3 & 5 & 2.9 & 389.8 & 91 & -9.1 \\ \hline
        DB07608 & 4 & 4 & 7 & 3.6 & 447.9 & 113 & -9.1 \\ \hline
        DB07667 & 5 & 2 & 3 & 3.6 & 270.28 & 82.2 & -9.1 \\ \hline
        DB08008 & 7 & 1 & 2 & 3.3 & 293.25 & 55.1 & -9.1 \\ \hline
        DB08029 & 6 & 3 & 7 & 0.9 & 350.4 & 115 & -9.1 \\ \hline
        DB08049 & 4 & 2 & 1 & 2.4 & 254.24 & 66.8 & -9.1 \\ \hline
        DB08124 & 6 & 2 & 3 & 2.2 & 393.4 & 117 & -9.1 \\ \hline
        DB08141 & 6 & 4 & 4 & 1.5 & 349.34 & 98.9 & -9.1 \\ \hline
        DB08192 & 5 & 2 & 3 & 0.7 & 302.4 & 90.5 & -9.1 \\ \hline
        DB08206 & 3 & 1 & 1 & 4.5 & 369.01 & 46.3 & -9.1 \\ \hline
        DB08216 & 5 & 2 & 4 & 4.5 & 298.34 & 82.2 & -9.1 \\ \hline
        DB08313 & 5 & 2 & 4 & 2.8 & 301.32 & 112 & -9.1 \\ \hline
        DB08349 & 6 & 2 & 5 & 3.5 & 449.5 & 79.3 & -9.1 \\ \hline
        DB08397 & 7 & 3 & 3 & 1.4 & 302.17 & 94.8 & -9.1 \\ \hline
        DB08500 & 7 & 5 & 2 & 0.4 & 347.4 & 111 & -9.1 \\ \hline
        DB08549 & 7 & 3 & 6 & 1 & 419.5 & 133 & -9.1 \\ \hline
        DB08635 & 5 & 1 & 8 & 4.4 & 354.4 & 86.4 & -9.1 \\ \hline
        DB08680 & 4 & 1 & 5 & 4.5 & 350.9 & 78.8 & -9.1 \\ \hline
        DB08694 & 7 & 3 & 1 & 1.1 & 293.28 & 124 & -9.1 \\ \hline
        DB08731 & 6 & 2 & 6 & 3.2 & 403.4 & 112 & -9.1 \\ \hline
        DB08758 & 3 & 2 & 1 & 1.9 & 226.23 & 72.4 & -9.1 \\ \hline
        DB08810 & 6 & 2 & 6 & 3.6 & 402.5 & 113 & -9.1 \\ \hline
        DB08880 & 6 & 2 & 2 & 3.3 & 270.21 & 73.1 & -9.1 \\ \hline
        DB08941 & 4 & 3 & 7 & 2.8 & 301.4 & 61.7 & -9.1 \\ \hline
        DB09070 & 2 & 1 & 1 & 2.4 & 312.4 & 37.3 & -9.1 \\ \hline
        DB09212 & 3 & 1 & 4 & 2.4 & 246.3 & 54.4 & -9.1 \\ \hline
        DB11115 & 4 & 2 & 2 & 2 & 274.3 & 91.4 & -9.1 \\ \hline
        DB11433 & 5 & 1 & 8 & 5 & 365.4 & 64.6 & -9.1 \\ \hline
        DB11619 & 2 & 1 & 2 & 2.2 & 308.4 & 37.3 & -9.1 \\ \hline
        DB11662 & 6 & 3 & 5 & 1.4 & 436.3 & 97.4 & -9.1 \\ \hline
        DB11726 & 3 & 1 & 2 & 3.8 & 320.8 & 60.6 & -9.1 \\ \hline
        DB11821 & 5 & 3 & 4 & -2.7 & 291.3 & 113 & -9.1 \\ \hline
        DB11905 & 6 & 1 & 4 & 1.5 & 353.4 & 87.2 & -9.1 \\ \hline
        DB12008 & 8 & 3 & 8 & 1.4 & 365.4 & 135 & -9.1 \\ \hline
        DB12254 & 7 & 3 & 6 & 2.8 & 371.4 & 109 & -9.1 \\ \hline
        DB12400 & 5 & 2 & 2 & 0.5 & 270.29 & 101 & -9.1 \\ \hline
        DB12475 & 4 & 0 & 5 & 3.9 & 270.28 & 52.6 & -9.1 \\ \hline
        DB12512 & 7 & 1 & 6 & 4.5 & 406.5 & 90.4 & -9.1 \\ \hline
        DB12715 & 6 & 2 & 6 & 2.1 & 292.34 & 75.6 & -9.1 \\ \hline
        DB12889 & 8 & 2 & 5 & 2.6 & 407.5 & 96.5 & -9.1 \\ \hline
        DB12914 & 7 & 2 & 4 & 2.7 & 435.2 & 136 & -9.1 \\ \hline
        DB13082 & 2 & 1 & 3 & 1.4 & 246.3 & 49.4 & -9.1 \\ \hline
        DB13132 & 5 & 0 & 0 & 2.8 & 282.33 & 54 & -9.1 \\ \hline
        DB13329 & 0 & 0 & 1 & 4.8 & 198.3 & 0 & -9.1 \\ \hline
        DB13351 & 3 & 0 & 6 & 4.4 & 323.4 & 29.5 & -9.1 \\ \hline
        DB13557 & 6 & 0 & 8 & 4.8 & 446 & 61.3 & -9.1 \\ \hline
        DB13692 & 6 & 3 & 5 & 2.5 & 345.4 & 80.2 & -9.1 \\ \hline
        DB13842 & 6 & 0 & 5 & 0 & 329.31 & 97.6 & -9.1 \\ \hline
        DB14176 & 3 & 1 & 4 & 3.6 & 228.24 & 46.5 & -9.1 \\ \hline
        DB14633 & 8 & 3 & 7 & 1.8 & 460.5 & 138 & -9.1 \\ \hline
        DB15247 & 4 & 3 & 3 & 1.6 & 439.5 & 97.5 & -9.1 \\ \hline
        DB15498 & 8 & 2 & 8 & 4.3 & 446.5 & 103 & -9.1 \\ \hline
        DB00252 & 2 & 2 & 2 & 2.5 & 252.27 & 58.2 & -9 \\ \hline
        DB00465 & 3 & 1 & 3 & 1.9 & 255.27 & 59.3 & -9 \\ \hline
        DB00662 & 6 & 1 & 10 & 2.3 & 388.5 & 69.3 & -9 \\ \hline
        DB00676 & 2 & 0 & 4 & 4 & 212.24 & 26.3 & -9 \\ \hline
        DB00782 & 3 & 0 & 7 & 4.2 & 368.5 & 35.5 & -9 \\ \hline
        DB00810 & 2 & 1 & 5 & 4.3 & 311.5 & 23.5 & -9 \\ \hline
        DB00906 & 5 & 1 & 6 & 2.7 & 375.6 & 97 & -9 \\ \hline
        DB00940 & 3 & 0 & 7 & 3.3 & 340.4 & 35.5 & -9 \\ \hline
        DB01062 & 4 & 1 & 8 & 4.2 & 357.5 & 49.8 & -9 \\ \hline
        DB01322 & 3 & 0 & 3 & 2.3 & 232.27 & 35.5 & -9 \\ \hline
        DB01439 & 3 & 0 & 6 & 4.5 & 356.5 & 51.8 & -9 \\ \hline
        DB01511 & 2 & 1 & 1 & 3.1 & 305.2 & 41.5 & -9 \\ \hline
        DB01951 & 5 & 0 & 9 & 3.1 & 360.4 & 76.6 & -9 \\ \hline
        DB02062 & 6 & 4 & 9 & -0.9 & 418.4 & 130 & -9 \\ \hline
        DB02191 & 2 & 1 & 0 & 2.4 & 240.3 & 36.1 & -9 \\ \hline
        DB02195 & 4 & 1 & 2 & 3.4 & 305.3 & 50.9 & -9 \\ \hline
        DB02287 & 2 & 4 & 2 & 1.8 & 253.28 & 101 & -9 \\ \hline
        DB02400 & 6 & 0 & 4 & 2.4 & 356.3 & 103 & -9 \\ \hline
        DB02660 & 5 & 1 & 6 & 2.6 & 292.33 & 83.1 & -9 \\ \hline
        DB02963 & 5 & 1 & 3 & 2.4 & 322.77 & 84.7 & -9 \\ \hline
        DB03114 & 5 & 1 & 6 & 2.6 & 298.27 & 72.8 & -9 \\ \hline
        DB03643 & 3 & 4 & 2 & 1.8 & 252.27 & 98.8 & -9 \\ \hline
        DB03666 & 9 & 3 & 5 & -1 & 347.22 & 140 & -9 \\ \hline
        DB04442 & 2 & 4 & 2 & 0.4 & 254.27 & 109 & -9 \\ \hline
        DB04676 & 7 & 3 & 9 & -0.1 & 379.5 & 121 & -9 \\ \hline
        DB04820 & 4 & 3 & 7 & 0.9 & 298.34 & 83.1 & -9 \\ \hline
        DB04824 & 4 & 2 & 2 & 3.6 & 318.3 & 66.8 & -9 \\ \hline
        DB05470 & 7 & 2 & 4 & 2.5 & 404.3 & 102 & -9 \\ \hline
        DB06725 & 7 & 2 & 2 & 2.1 & 371.8 & 136 & -9 \\ \hline
        DB06774 & 3 & 2 & 9 & 3.6 & 305.4 & 58.6 & -9 \\ \hline
        DB06878 & 3 & 2 & 5 & 1.7 & 323.82 & 75.4 & -9 \\ \hline
        DB06973 & 2 & 2 & 2 & 3.3 & 228.29 & 40.5 & -9 \\ \hline
        DB06983 & 5 & 2 & 5 & 1.8 & 331.4 & 75.3 & -9 \\ \hline
        DB07017 & 5 & 2 & 3 & 3.1 & 310.4 & 87 & -9 \\ \hline
        DB07108 & 3 & 1 & 2 & 3.7 & 216.21 & 37.3 & -9 \\ \hline
        DB07155 & 2 & 1 & 3 & 2.1 & 286.37 & 49.4 & -9 \\ \hline
        DB07228 & 6 & 2 & 7 & 2.1 & 379.8 & 88.6 & -9 \\ \hline
        DB07240 & 4 & 1 & 4 & 3.7 & 267.28 & 58.9 & -9 \\ \hline
        DB07243 & 4 & 1 & 3 & 2.4 & 285.34 & 58.2 & -9 \\ \hline
        DB07290 & 7 & 3 & 5 & 0.8 & 346.38 & 113 & -9 \\ \hline
        DB07480 & 8 & 4 & 6 & 0.5 & 360.19 & 134 & -9 \\ \hline
        DB07498 & 7 & 1 & 5 & 1.8 & 277.23 & 122 & -9 \\ \hline
        DB07593 & 3 & 1 & 9 & 4.3 & 317.4 & 55.4 & -9 \\ \hline
        DB07625 & 5 & 2 & 9 & 3.2 & 372.5 & 82.8 & -9 \\ \hline
        DB07859 & 2 & 2 & 3 & 4.3 & 337.8 & 40.7 & -9 \\ \hline
        DB07949 & 6 & 1 & 3 & 1.7 & 335.3 & 101 & -9 \\ \hline
        DB07962 & 6 & 2 & 6 & 3.7 & 461.2 & 75.6 & -9 \\ \hline
        DB08017 & 5 & 0 & 3 & 2.6 & 284.36 & 41.5 & -9 \\ \hline
        DB08040 & 5 & 4 & 7 & 0.2 & 294.3 & 116 & -9 \\ \hline
        DB08055 & 3 & 1 & 3 & 4.9 & 320.8 & 42.2 & -9 \\ \hline
        DB08061 & 2 & 2 & 2 & 2.7 & 261.75 & 40.7 & -9 \\ \hline
        DB08072 & 4 & 2 & 7 & 3.8 & 383.3 & 73.6 & -9 \\ \hline
        DB08128 & 4 & 1 & 0 & 2.3 & 227.22 & 26 & -9 \\ \hline
        DB08147 & 5 & 1 & 9 & 4.3 & 387.4 & 74.7 & -9 \\ \hline
        DB08181 & 5 & 2 & 3 & 3.2 & 256.26 & 82.2 & -9 \\ \hline
        DB08229 & 6 & 3 & 9 & -1.9 & 385.4 & 124 & -9 \\ \hline
        DB08235 & 2 & 2 & 4 & 3.7 & 284.4 & 73.1 & -9 \\ \hline
        DB08252 & 5 & 2 & 3 & 4.1 & 292.29 & 82.2 & -9 \\ \hline
        DB08317 & 4 & 2 & 1 & 2.8 & 250.3 & 77.8 & -9 \\ \hline
        DB08334 & 5 & 1 & 4 & 3.6 & 265.28 & 58.9 & -9 \\ \hline
        DB08439 & 5 & 1 & 5 & 3.3 & 370.4 & 97.6 & -9 \\ \hline
        DB08515 & 4 & 2 & 3 & 0.1 & 279.33 & 75.6 & -9 \\ \hline
        DB08528 & 4 & 1 & 2 & 3 & 286.4 & 92.3 & -9 \\ \hline
        DB08535 & 4 & 1 & 4 & 3.4 & 380.2 & 55.1 & -9 \\ \hline
        DB08536 & 4 & 1 & 4 & 3.5 & 380.2 & 55.1 & -9 \\ \hline
        DB08564 & 5 & 2 & 6 & 3.6 & 426.3 & 70.2 & -9 \\ \hline
        DB08646 & 5 & 5 & 6 & 2.4 & 310.35 & 103 & -9 \\ \hline
        DB08668 & 6 & 4 & 3 & 2.1 & 244.21 & 134 & -9 \\ \hline
        DB08669 & 6 & 4 & 10 & 1.3 & 393.5 & 131 & -9 \\ \hline
        DB08728 & 5 & 0 & 6 & 3.9 & 355.2 & 56.8 & -9 \\ \hline
        DB08734 & 3 & 2 & 6 & 2.8 & 394.7 & 98.5 & -9 \\ \hline
        DB08860 & 6 & 3 & 8 & 3.5 & 421.5 & 90.6 & -9 \\ \hline
        DB08979 & 3 & 1 & 3 & 2.1 & 260.33 & 41.6 & -9 \\ \hline
        DB09076 & 2 & 1 & 8 & 4.7 & 428.6 & 29.5 & -9 \\ \hline
        DB09151 & 5 & 2 & 2 & 3.8 & 273.32 & 73.4 & -9 \\ \hline
        DB09217 & 5 & 0 & 5 & 2.2 & 336.4 & 78 & -9 \\ \hline
        DB11737 & 7 & 1 & 3 & 3.1 & 391.4 & 74.7 & -9 \\ \hline
        DB11827 & 7 & 4 & 6 & 1.7 & 436.9 & 109 & -9 \\ \hline
        DB11909 & 5 & 2 & 8 & 2.8 & 380.4 & 112 & -9 \\ \hline
        DB11911 & 4 & 1 & 3 & 2.4 & 369.4 & 86.7 & -9 \\ \hline
        DB11933 & 8 & 4 & 5 & 1.1 & 335.36 & 126 & -9 \\ \hline
        DB11941 & 4 & 1 & 3 & 4.6 & 415.1 & 99.9 & -9 \\ \hline
        DB11948 & 3 & 0 & 0 & 2.2 & 242.27 & 43.4 & -9 \\ \hline
        DB12049 & 7 & 2 & 9 & 4.9 & 462 & 102 & -9 \\ \hline
        DB12179 & 6 & 4 & 9 & 2.5 & 362.4 & 99.4 & -9 \\ \hline
        DB12183 & 8 & 2 & 7 & 4 & 473.9 & 88.6 & -9 \\ \hline
        DB12236 & 7 & 4 & 9 & 2.4 & 464.9 & 109 & -9 \\ \hline
        DB12291 & 3 & 3 & 3 & 1.3 & 269.3 & 84.2 & -9 \\ \hline
        DB12357 & 4 & 2 & 1 & 2.2 & 289.71 & 66.6 & -9 \\ \hline
        DB12476 & 6 & 2 & 7 & 1.9 & 361.5 & 111 & -9 \\ \hline
        DB12478 & 6 & 0 & 3 & 1.8 & 298.34 & 50.7 & -9 \\ \hline
        DB12641 & 2 & 1 & 3 & 4.5 & 283.4 & 37.3 & -9 \\ \hline
        DB12930 & 4 & 1 & 6 & 3.6 & 363.5 & 30 & -9 \\ \hline
        DB13066 & 2 & 1 & 3 & 3.5 & 308.8 & 46.5 & -9 \\ \hline
        DB13153 & 1 & 1 & 4 & 3.8 & 222.37 & 20.2 & -9 \\ \hline
        DB13258 & 5 & 0 & 9 & 4.1 & 427.3 & 84.6 & -9 \\ \hline
        DB13292 & 2 & 0 & 0 & 3.9 & 293.4 & 28.5 & -9 \\ \hline
        DB13475 & 6 & 1 & 3 & 0.5 & 264.19 & 121 & -9 \\ \hline
        DB13481 & 4 & 2 & 2 & 3.8 & 320.8 & 114 & -9 \\ \hline
        DB13511 & 4 & 2 & 5 & 3.2 & 373.9 & 67.6 & -9 \\ \hline
        DB13550 & 2 & 1 & 8 & 4.1 & 269.4 & 21.3 & -9 \\ \hline
        DB13618 & 3 & 0 & 3 & 4 & 280.3 & 35.5 & -9 \\ \hline
        DB13739 & 7 & 1 & 8 & 2.1 & 406.5 & 127 & -9 \\ \hline
        DB13762 & 6 & 1 & 8 & 1.9 & 359.4 & 96.3 & -9 \\ \hline
        DB13845 & 3 & 0 & 10 & 4.2 & 325.4 & 29.5 & -9 \\ \hline
        DB14191 & 1 & 2 & 3 & 2.4 & 211.26 & 50.4 & -9 \\ \hline
        DB14208 & 6 & 3 & 8 & 0.7 & 388.5 & 107 & -9 \\ \hline
        DB14545 & 8 & 3 & 7 & 1.8 & 462.5 & 138 & -9 \\ \hline
        DB14650 & 8 & 4 & 4 & 0.2 & 334.16 & 134 & -9 \\ \hline
        DB14719 & 3 & 1 & 1 & 3.7 & 296.4 & 69.7 & -9 \\ \hline
        DB14844 & 3 & 0 & 4 & 2.3 & 386.5 & 39.2 & -9 \\ \hline
        DB14980 & 7 & 2 & 5 & 2 & 408.4 & 94.5 & -9 \\ \hline
        DB15058 & 5 & 2 & 2 & 3.8 & 274.32 & 73.4 & -9 \\ \hline
        DB15235 & 4 & 1 & 4 & 4 & 353.5 & 85.5 & -9 \\ \hline
        DB15261 & 9 & 0 & 8 & 3.5 & 474.8 & 93.2 & -9 \\ \hline
        DB15316 & 10 & 1 & 4 & 1.6 & 359.29 & 107 & -9 \\ \hline
        DB00186 & 3 & 2 & 1 & 2.4 & 321.2 & 61.7 & -8.9 \\ \hline
        DB00310 & 5 & 3 & 2 & 0.9 & 338.8 & 118 & -8.9 \\ \hline
        DB00346 & 8 & 2 & 8 & 1.7 & 389.4 & 112 & -8.9 \\ \hline
        DB00357 & 3 & 2 & 2 & 1.2 & 232.28 & 72.2 & -8.9 \\ \hline
        DB00475 & 3 & 1 & 1 & 2.4 & 299.75 & 48.2 & -8.9 \\ \hline
        DB00788 & 3 & 1 & 3 & 3.3 & 230.26 & 46.5 & -8.9 \\ \hline
        DB01025 & 6 & 2 & 2 & 3.1 & 298.29 & 103 & -8.9 \\ \hline
        DB01101 & 7 & 3 & 7 & 0.6 & 359.35 & 121 & -8.9 \\ \hline
        DB01104 & 1 & 1 & 2 & 4.8 & 306.2 & 12 & -8.9 \\ \hline
        DB01129 & 6 & 1 & 8 & 1.9 & 359.4 & 96.3 & -8.9 \\ \hline
        DB01203 & 5 & 4 & 6 & 0.7 & 309.4 & 82 & -8.9 \\ \hline
        DB01207 & 8 & 1 & 8 & 3.9 & 366.3 & 71.8 & -8.9 \\ \hline
        DB01250 & 8 & 4 & 4 & 3.1 & 302.24 & 140 & -8.9 \\ \hline
        DB01273 & 3 & 1 & 0 & 0.8 & 211.26 & 37.8 & -8.9 \\ \hline
        DB01288 & 5 & 5 & 6 & 2 & 303.35 & 93 & -8.9 \\ \hline
        DB01359 & 3 & 2 & 7 & 4.2 & 291.4 & 41.5 & -8.9 \\ \hline
        DB01380 & 6 & 1 & 4 & 2.1 & 402.5 & 97.7 & -8.9 \\ \hline
        DB01437 & 2 & 1 & 2 & 1.9 & 217.26 & 46.2 & -8.9 \\ \hline
        DB01443 & 2 & 0 & 0 & 2.1 & 272.4 & 34.1 & -8.9 \\ \hline
        DB01463 & 1 & 1 & 3 & 3.3 & 215.33 & 12 & -8.9 \\ \hline
        DB01535 & 4 & 0 & 8 & 3.8 & 394.5 & 49.8 & -8.9 \\ \hline
        DB01609 & 6 & 3 & 4 & 3.8 & 373.4 & 109 & -8.9 \\ \hline
        DB01634 & 8 & 5 & 6 & -2 & 304.3 & 138 & -8.9 \\ \hline
        DB01645 & 5 & 3 & 1 & 2.7 & 270.24 & 87 & -8.9 \\ \hline
        DB01656 & 6 & 1 & 7 & 4.6 & 403.2 & 60.4 & -8.9 \\ \hline
        DB01685 & 5 & 1 & 2 & 1.2 & 248.24 & 91.1 & -8.9 \\ \hline
        DB01906 & 6 & 3 & 2 & 0.3 & 272.22 & 136 & -8.9 \\ \hline
        DB02558 & 5 & 4 & 9 & 2.6 & 400.5 & 96.5 & -8.9 \\ \hline
        DB02647 & 2 & 2 & 3 & 2 & 227.26 & 57.8 & -8.9 \\ \hline
        DB03534 & 3 & 1 & 5 & 1.6 & 378.5 & 71.6 & -8.9 \\ \hline
        DB03577 & 4 & 3 & 5 & -1.2 & 277.25 & 69.6 & -8.9 \\ \hline
        DB03588 & 2 & 1 & 3 & 3.1 & 212.24 & 37.3 & -8.9 \\ \hline
        DB03895 & 1 & 0 & 3 & 4.8 & 329.5 & 6.2 & -8.9 \\ \hline
        DB03960 & 7 & 4 & 6 & 4.7 & 449.5 & 115 & -8.9 \\ \hline
        DB04474 & 4 & 2 & 3 & 3.5 & 299.3 & 74.8 & -8.9 \\ \hline
        DB04582 & 5 & 2 & 3 & 2.5 & 311.33 & 91.6 & -8.9 \\ \hline
        DB04639 & 3 & 2 & 4 & 0.1 & 241.28 & 63.3 & -8.9 \\ \hline
        DB04656 & 6 & 4 & 6 & 0.9 & 310.34 & 107 & -8.9 \\ \hline
        DB04833 & 2 & 0 & 1 & 2.5 & 250.29 & 32.7 & -8.9 \\ \hline
        DB04854 & 6 & 1 & 5 & 3.9 & 316.4 & 111 & -8.9 \\ \hline
        DB04866 & 5 & 2 & 4 & 1.4 & 414.7 & 82 & -8.9 \\ \hline
        DB04885 & 2 & 0 & 2 & 2.6 & 319.4 & 39.8 & -8.9 \\ \hline
        DB05772 & 4 & 1 & 5 & 3.9 & 409.9 & 63 & -8.9 \\ \hline
        DB06127 & 6 & 1 & 6 & 1.3 & 351.4 & 82.4 & -8.9 \\ \hline
        DB06711 & 1 & 1 & 2 & 2.1 & 210.27 & 24.4 & -8.9 \\ \hline
        DB06802 & 3 & 2 & 4 & 1.9 & 254.28 & 86.2 & -8.9 \\ \hline
        DB06885 & 7 & 1 & 5 & 2.3 & 261.2 & 58.9 & -8.9 \\ \hline
        DB06911 & 3 & 2 & 6 & 2.4 & 351.9 & 75.4 & -8.9 \\ \hline
        DB06935 & 4 & 1 & 2 & 3.3 & 234.2 & 37.3 & -8.9 \\ \hline
        DB06972 & 3 & 0 & 3 & 4.2 & 408.3 & 67.9 & -8.9 \\ \hline
        DB06989 & 8 & 2 & 10 & 2.4 & 407.4 & 127 & -8.9 \\ \hline
        DB07040 & 6 & 2 & 1 & 1.4 & 273.22 & 108 & -8.9 \\ \hline
        DB07048 & 4 & 2 & 7 & 3 & 338.5 & 97.6 & -8.9 \\ \hline
        DB07099 & 3 & 2 & 5 & 1.7 & 256.3 & 64.4 & -8.9 \\ \hline
        DB07116 & 6 & 3 & 4 & 0.1 & 327.27 & 101 & -8.9 \\ \hline
        DB07141 & 5 & 2 & 4 & 4.5 & 372.5 & 87 & -8.9 \\ \hline
        DB07161 & 2 & 2 & 1 & 2.8 & 209.25 & 54.7 & -8.9 \\ \hline
        DB07179 & 4 & 1 & 4 & 2.8 & 410.3 & 67.7 & -8.9 \\ \hline
        DB07234 & 5 & 2 & 5 & 2.3 & 293.32 & 71.1 & -8.9 \\ \hline
        DB07258 & 4 & 1 & 6 & 2.2 & 298.4 & 45.6 & -8.9 \\ \hline
        DB07377 & 5 & 4 & 7 & 1.6 & 359.9 & 130 & -8.9 \\ \hline
        DB07462 & 5 & 2 & 2 & 2.9 & 259.21 & 103 & -8.9 \\ \hline
        DB07471 & 6 & 1 & 7 & 4.8 & 457.9 & 117 & -8.9 \\ \hline
        DB07493 & 3 & 2 & 1 & 3.4 & 341.16 & 65.4 & -8.9 \\ \hline
        DB07626 & 5 & 2 & 8 & 4.5 & 446 & 76.8 & -8.9 \\ \hline
        DB07683 & 6 & 2 & 5 & 4.2 & 363.5 & 120 & -8.9 \\ \hline
        DB07739 & 6 & 1 & 3 & 1.3 & 330.4 & 83.1 & -8.9 \\ \hline
        DB07741 & 7 & 2 & 5 & 2.2 & 444.5 & 75.6 & -8.9 \\ \hline
        DB07798 & 8 & 2 & 5 & 2.2 & 340.34 & 66.6 & -8.9 \\ \hline
        DB07810 & 5 & 4 & 4 & 2.6 & 274.27 & 98 & -8.9 \\ \hline
        DB07973 & 3 & 1 & 6 & 4.6 & 405.5 & 46.5 & -8.9 \\ \hline
        DB08046 & 5 & 3 & 2 & 0.9 & 338.8 & 118 & -8.9 \\ \hline
        DB08076 & 4 & 1 & 3 & 2.9 & 334.2 & 69.6 & -8.9 \\ \hline
        DB08118 & 7 & 2 & 5 & 3 & 360.5 & 138 & -8.9 \\ \hline
        DB08187 & 4 & 3 & 7 & 1.8 & 386.5 & 87.5 & -8.9 \\ \hline
        DB08244 & 4 & 1 & 4 & 2.9 & 354.4 & 46.3 & -8.9 \\ \hline
        DB08274 & 3 & 1 & 3 & 4.2 & 298.4 & 46.5 & -8.9 \\ \hline
        DB08369 & 1 & 0 & 3 & 3.2 & 234.29 & 17.8 & -8.9 \\ \hline
        DB08372 & 5 & 2 & 6 & 2.5 & 334.4 & 91.2 & -8.9 \\ \hline
        DB08396 & 6 & 2 & 6 & 1.7 & 274.27 & 95.9 & -8.9 \\ \hline
        DB08403 & 4 & 4 & 9 & 0.8 & 349.4 & 108 & -8.9 \\ \hline
        DB08414 & 6 & 1 & 3 & 2.9 & 306.77 & 103 & -8.9 \\ \hline
        DB08504 & 6 & 1 & 5 & 1 & 424.5 & 96.8 & -8.9 \\ \hline
        DB08661 & 5 & 2 & 3 & -0.5 & 295.33 & 82.1 & -8.9 \\ \hline
        DB08702 & 5 & 2 & 4 & 3.4 & 308.3 & 87.7 & -8.9 \\ \hline
        DB08709 & 2 & 2 & 3 & 4.9 & 313.3 & 53.1 & -8.9 \\ \hline
        DB08926 & 6 & 3 & 5 & 1 & 306.34 & 118 & -8.9 \\ \hline
        DB08942 & 7 & 2 & 2 & 3 & 335.34 & 121 & -8.9 \\ \hline
        DB09174 & 4 & 0 & 8 & 4.2 & 408.5 & 49.8 & -8.9 \\ \hline
        DB09180 & 3 & 0 & 6 & 3.8 & 342.5 & 51.8 & -8.9 \\ \hline
        DB09196 & 4 & 1 & 3 & 2.1 & 251.3 & 30.5 & -8.9 \\ \hline
        DB11419 & 6 & 0 & 8 & 3.3 & 415.6 & 71.1 & -8.9 \\ \hline
        DB11478 & 5 & 3 & 0 & 4.3 & 322.4 & 87 & -8.9 \\ \hline
        DB11551 & 2 & 1 & 0 & 1.9 & 270.4 & 37.3 & -8.9 \\ \hline
        DB11642 & 2 & 0 & 8 & 4.3 & 295.8 & 12.5 & -8.9 \\ \hline
        DB11674 & 3 & 2 & 1 & 3 & 242.27 & 49.7 & -8.9 \\ \hline
        DB11708 & 4 & 4 & 3 & 1.9 & 326.4 & 104 & -8.9 \\ \hline
        DB11741 & 4 & 2 & 6 & 2.5 & 410.5 & 68.4 & -8.9 \\ \hline
        DB11783 & 7 & 2 & 10 & -0.7 & 405.4 & 116 & -8.9 \\ \hline
        DB11951 & 7 & 1 & 6 & 3.2 & 410.4 & 77 & -8.9 \\ \hline
        DB12050 & 8 & 3 & 7 & 1.8 & 464.4 & 112 & -8.9 \\ \hline
        DB12155 & 4 & 0 & 1 & 2.3 & 240.21 & 64.4 & -8.9 \\ \hline
        DB12187 & 8 & 3 & 7 & 0.8 & 344.37 & 128 & -8.9 \\ \hline
        DB12191 & 3 & 2 & 2 & 3.3 & 317.4 & 49.4 & -8.9 \\ \hline
        DB12203 & 7 & 2 & 3 & 1.7 & 406.5 & 115 & -8.9 \\ \hline
        DB12710 & 4 & 0 & 4 & 4.1 & 339.5 & 35 & -8.9 \\ \hline
        DB12779 & 4 & 4 & 2 & 2.2 & 271.31 & 72.7 & -8.9 \\ \hline
        DB12919 & 3 & 1 & 2 & 5 & 291.8 & 71.3 & -8.9 \\ \hline
        DB13022 & 5 & 2 & 7 & 3.5 & 444.3 & 88.8 & -8.9 \\ \hline
        DB13087 & 6 & 2 & 7 & 0 & 340.37 & 115 & -8.9 \\ \hline
        DB13175 & 5 & 3 & 1 & 2.7 & 270.24 & 94.8 & -8.9 \\ \hline
        DB13563 & 2 & 1 & 1 & 1.8 & 294.4 & 37.3 & -8.9 \\ \hline
        DB13675 & 4 & 3 & 3 & 2.2 & 311.4 & 110 & -8.9 \\ \hline
        DB13759 & 1 & 1 & 6 & 3.5 & 337.5 & 43.1 & -8.9 \\ \hline
        DB13808 & 1 & 0 & 2 & 3.5 & 276.4 & 8.2 & -8.9 \\ \hline
        DB13810 & 1 & 0 & 0 & 3.8 & 255.4 & 3.2 & -8.9 \\ \hline
        DB13815 & 4 & 1 & 8 & 4.4 & 313.4 & 49.8 & -8.9 \\ \hline
        DB13835 & 4 & 0 & 8 & 3.2 & 365.5 & 45.1 & -8.9 \\ \hline
        DB13855 & 6 & 2 & 3 & 2.1 & 275.22 & 121 & -8.9 \\ \hline
        DB14020 & 2 & 1 & 3 & 2.1 & 212.24 & 37.3 & -8.9 \\ \hline
        DB14122 & 4 & 2 & 4 & 3.5 & 270.28 & 66.8 & -8.9 \\ \hline
        DB14977 & 10 & 0 & 6 & 2.5 & 432.8 & 88 & -8.9 \\ \hline
        DB15192 & 4 & 0 & 3 & 3 & 372.5 & 39.2 & -8.9 \\ \hline
        DB15360 & 4 & 0 & 8 & 3.8 & 393.5 & 49.8 & -8.9 \\ \hline
        DB00275 & 7 & 3 & 8 & 3.2 & 446.5 & 130 & -8.8 \\ \hline
        DB00457 & 8 & 1 & 4 & 2 & 383.4 & 107 & -8.8 \\ \hline
        DB00461 & 2 & 0 & 4 & 3.1 & 228.29 & 26.3 & -8.8 \\ \hline
        DB00472 & 5 & 1 & 6 & 4 & 309.33 & 21.3 & -8.8 \\ \hline
        DB00546 & 4 & 0 & 3 & 1.6 & 351.8 & 46.3 & -8.8 \\ \hline
        DB00628 & 4 & 2 & 2 & 3.3 & 314.72 & 78.8 & -8.8 \\ \hline
        DB00747 & 5 & 1 & 5 & 0.9 & 303.35 & 62.3 & -8.8 \\ \hline
        DB00760 & 7 & 3 & 5 & -2.4 & 383.5 & 136 & -8.8 \\ \hline
        DB00942 & 2 & 1 & 5 & 3.9 & 287.4 & 23.5 & -8.8 \\ \hline
        DB01068 & 4 & 1 & 1 & 2.4 & 315.71 & 87.3 & -8.8 \\ \hline
        DB01241 & 3 & 1 & 6 & 3.8 & 250.33 & 46.5 & -8.8 \\ \hline
        DB01399 & 5 & 2 & 4 & 3 & 258.23 & 83.8 & -8.8 \\ \hline
        DB01470 & 3 & 0 & 6 & 4.4 & 356.5 & 51.8 & -8.8 \\ \hline
        DB01905 & 3 & 4 & 3 & 1.7 & 283.3 & 110 & -8.8 \\ \hline
        DB02019 & 5 & 3 & 2 & 2.7 & 284.26 & 94.8 & -8.8 \\ \hline
        DB02029 & 1 & 2 & 2 & 3.6 & 344.19 & 41.1 & -8.8 \\ \hline
        DB02194 & 6 & 3 & 5 & 2.9 & 439.5 & 106 & -8.8 \\ \hline
        DB02277 & 2 & 2 & 3 & 3.5 & 306.79 & 59 & -8.8 \\ \hline
        DB02365 & 2 & 0 & 0 & 1.8 & 180.2 & 25.8 & -8.8 \\ \hline
        DB02519 & 6 & 3 & 2 & 1.5 & 342.3 & 128 & -8.8 \\ \hline
        DB02709 & 3 & 3 & 2 & 3.1 & 228.24 & 60.7 & -8.8 \\ \hline
        DB02848 & 8 & 2 & 8 & 3.9 & 422.5 & 118 & -8.8 \\ \hline
        DB02918 & 6 & 1 & 4 & 2.2 & 268.22 & 59.9 & -8.8 \\ \hline
        DB03090 & 4 & 2 & 7 & 0.2 & 304.4 & 69.6 & -8.8 \\ \hline
        DB03093 & 7 & 2 & 4 & 2.1 & 303.29 & 98.9 & -8.8 \\ \hline
        DB03137 & 7 & 1 & 7 & 2.9 & 369.4 & 88.1 & -8.8 \\ \hline
        DB03424 & 5 & 4 & 8 & -1 & 308.37 & 113 & -8.8 \\ \hline
        DB03626 & 4 & 0 & 4 & 2.6 & 311.3 & 57.5 & -8.8 \\ \hline
        DB03737 & 6 & 5 & 5 & 0.2 & 385.4 & 121 & -8.8 \\ \hline
        DB04007 & 3 & 2 & 6 & 1.6 & 370.24 & 98.5 & -8.8 \\ \hline
        DB04232 & 8 & 2 & 7 & 1.1 & 449.5 & 134 & -8.8 \\ \hline
        DB04816 & 4 & 2 & 0 & 3.2 & 240.21 & 74.6 & -8.8 \\ \hline
        DB04828 & 3 & 1 & 4 & 2.8 & 291.73 & 59.3 & -8.8 \\ \hline
        DB04903 & 4 & 0 & 6 & 4.6 & 407.9 & 63.2 & -8.8 \\ \hline
        DB04915 & 3 & 2 & 1 & 2.7 & 240.25 & 49.7 & -8.8 \\ \hline
        DB04967 & 4 & 1 & 6 & 4 & 340.5 & 57.6 & -8.8 \\ \hline
        DB05271 & 3 & 1 & 6 & 4.9 & 315.5 & 51.7 & -8.8 \\ \hline
        DB05316 & 4 & 1 & 8 & 4.5 & 427.6 & 44.8 & -8.8 \\ \hline
        DB06217 & 5 & 1 & 7 & 2.9 & 349.5 & 51.2 & -8.8 \\ \hline
        DB06230 & 4 & 2 & 2 & 2.7 & 339.4 & 52.9 & -8.8 \\ \hline
        DB06458 & 2 & 2 & 5 & 2.3 & 268.35 & 55.1 & -8.8 \\ \hline
        DB06579 & 6 & 0 & 5 & 2.3 & 351.4 & 73.8 & -8.8 \\ \hline
        DB06585 & 2 & 1 & 2 & 3.1 & 230.28 & 28.7 & -8.8 \\ \hline
        DB06693 & 5 & 1 & 7 & 3.9 & 390.5 & 72.8 & -8.8 \\ \hline
        DB06727 & 2 & 0 & 0 & 2.5 & 234.38 & 6.5 & -8.8 \\ \hline
        DB06731 & 5 & 1 & 5 & 3.5 & 295.3 & 35.2 & -8.8 \\ \hline
        DB06870 & 2 & 1 & 2 & 3 & 312.4 & 37.3 & -8.8 \\ \hline
        DB06898 & 4 & 2 & 1 & 1.9 & 240.26 & 77 & -8.8 \\ \hline
        DB06929 & 3 & 3 & 6 & 0.9 & 316.4 & 99.3 & -8.8 \\ \hline
        DB06988 & 6 & 4 & 6 & -0.9 & 314.34 & 116 & -8.8 \\ \hline
        DB07117 & 8 & 2 & 5 & 2.2 & 458.5 & 117 & -8.8 \\ \hline
        DB07139 & 5 & 1 & 4 & 2.9 & 277.3 & 111 & -8.8 \\ \hline
        DB07156 & 4 & 2 & 4 & 3.2 & 426.3 & 64.9 & -8.8 \\ \hline
        DB07167 & 5 & 2 & 4 & 2.7 & 339.4 & 89.5 & -8.8 \\ \hline
        DB07242 & 3 & 1 & 0 & 2.7 & 377.3 & 61.1 & -8.8 \\ \hline
        DB07308 & 3 & 1 & 3 & 3.4 & 236.65 & 50.4 & -8.8 \\ \hline
        DB07311 & 5 & 2 & 0 & 2.4 & 348.78 & 85.4 & -8.8 \\ \hline
        DB07354 & 4 & 1 & 2 & 3.7 & 322.3 & 51.1 & -8.8 \\ \hline
        DB07394 & 8 & 1 & 8 & 2.2 & 460.5 & 101 & -8.8 \\ \hline
        DB07401 & 8 & 0 & 8 & 3.7 & 403.4 & 104 & -8.8 \\ \hline
        DB07414 & 5 & 1 & 4 & 3 & 396.5 & 95.4 & -8.8 \\ \hline
        DB07435 & 3 & 3 & 0 & 3 & 304.3 & 60.7 & -8.8 \\ \hline
        DB07467 & 5 & 2 & 3 & 2.9 & 365.8 & 101 & -8.8 \\ \hline
        DB07496 & 1 & 2 & 2 & 3 & 212.25 & 41.1 & -8.8 \\ \hline
        DB07553 & 5 & 1 & 8 & 3.9 & 301.3 & 46.2 & -8.8 \\ \hline
        DB07613 & 3 & 1 & 2 & 2 & 211.22 & 54.7 & -8.8 \\ \hline
        DB07684 & 4 & 1 & 2 & 2.2 & 251.3 & 66 & -8.8 \\ \hline
        DB07732 & 7 & 3 & 6 & 0.4 & 331.28 & 121 & -8.8 \\ \hline
        DB07746 & 6 & 2 & 5 & 3.8 & 337.4 & 91.8 & -8.8 \\ \hline
        DB07749 & 3 & 2 & 8 & 2.1 & 304.4 & 75.3 & -8.8 \\ \hline
        DB07773 & 5 & 3 & 5 & 1.5 & 273.2 & 82.6 & -8.8 \\ \hline
        DB07856 & 4 & 2 & 3 & 4.2 & 389.9 & 66.5 & -8.8 \\ \hline
        DB07866 & 3 & 1 & 3 & 4.5 & 282.4 & 66.8 & -8.8 \\ \hline
        DB07952 & 3 & 3 & 4 & 0.8 & 232.23 & 82.2 & -8.8 \\ \hline
        DB07953 & 3 & 3 & 5 & 2.1 & 274.31 & 82.2 & -8.8 \\ \hline
        DB07956 & 4 & 2 & 7 & 3.8 & 354.8 & 84.5 & -8.8 \\ \hline
        DB07972 & 2 & 1 & 1 & 2.8 & 223.27 & 43.8 & -8.8 \\ \hline
        DB07984 & 4 & 2 & 7 & 4.3 & 428.9 & 80.6 & -8.8 \\ \hline
        DB08009 & 3 & 3 & 7 & 3.2 & 414.9 & 77.2 & -8.8 \\ \hline
        DB08036 & 1 & 3 & 0 & 3.7 & 311.3 & 60.7 & -8.8 \\ \hline
        DB08084 & 6 & 2 & 6 & 3.8 & 416.2 & 90.6 & -8.8 \\ \hline
        DB08104 & 2 & 2 & 2 & 3.8 & 371.02 & 49.3 & -8.8 \\ \hline
        DB08307 & 8 & 1 & 1 & 2.8 & 329.23 & 100 & -8.8 \\ \hline
        DB08332 & 4 & 1 & 3 & 2.5 & 296.3 & 55.8 & -8.8 \\ \hline
        DB08338 & 3 & 3 & 2 & 2.9 & 363.4 & 95.7 & -8.8 \\ \hline
        DB08360 & 7 & 1 & 4 & 2.3 & 348.4 & 85.4 & -8.8 \\ \hline
        DB08503 & 7 & 5 & 2 & -0.4 & 311.33 & 111 & -8.8 \\ \hline
        DB08506 & 6 & 4 & 10 & -1 & 418.4 & 130 & -8.8 \\ \hline
        DB08541 & 5 & 2 & 2 & 2.1 & 286.28 & 83.8 & -8.8 \\ \hline
        DB08577 & 3 & 3 & 4 & 1.8 & 296.32 & 82.2 & -8.8 \\ \hline
        DB08590 & 7 & 2 & 8 & 3.2 & 440.4 & 139 & -8.8 \\ \hline
        DB08596 & 5 & 2 & 3 & -0.2 & 309.36 & 82.1 & -8.8 \\ \hline
        DB08655 & 2 & 0 & 0 & 2.3 & 227.26 & 39.1 & -8.8 \\ \hline
        DB08660 & 6 & 4 & 0 & 2.5 & 272.21 & 115 & -8.8 \\ \hline
        DB08662 & 3 & 1 & 3 & 4.6 & 373.2 & 46.5 & -8.8 \\ \hline
        DB08872 & 6 & 2 & 9 & 3.1 & 329.39 & 102 & -8.8 \\ \hline
        DB08877 & 4 & 1 & 4 & 2.1 & 306.4 & 83.2 & -8.8 \\ \hline
        DB08899 & 8 & 1 & 3 & 3.6 & 464.4 & 109 & -8.8 \\ \hline
        DB08910 & 5 & 2 & 1 & 0.2 & 273.24 & 110 & -8.8 \\ \hline
        DB08955 & 2 & 2 & 4 & 2.8 & 221.29 & 49.3 & -8.8 \\ \hline
        DB08998 & 3 & 1 & 4 & 4 & 278.3 & 33.6 & -8.8 \\ \hline
        DB09013 & 5 & 2 & 7 & 2 & 291.34 & 71.7 & -8.8 \\ \hline
        DB09244 & 1 & 1 & 0 & 2.3 & 226.32 & 17 & -8.8 \\ \hline
        DB11481 & 1 & 1 & 2 & 3 & 212.29 & 28.7 & -8.8 \\ \hline
        DB11518 & 7 & 2 & 3 & 4.1 & 296.24 & 62.2 & -8.8 \\ \hline
        DB11537 & 7 & 5 & 6 & 1.7 & 411 & 136 & -8.8 \\ \hline
        DB11665 & 7 & 3 & 5 & 0.7 & 368.4 & 101 & -8.8 \\ \hline
        DB11682 & 6 & 2 & 5 & 2.5 & 393.4 & 124 & -8.8 \\ \hline
        DB11765 & 8 & 2 & 6 & 3.3 & 396.4 & 97.1 & -8.8 \\ \hline
        DB12071 & 2 & 1 & 0 & 2.5 & 228.33 & 15.3 & -8.8 \\ \hline
        DB12214 & 7 & 4 & 7 & 2.9 & 434.5 & 125 & -8.8 \\ \hline
        DB12387 & 7 & 3 & 4 & 2 & 406.4 & 131 & -8.8 \\ \hline
        DB12468 & 5 & 2 & 4 & 2.5 & 357.8 & 95.1 & -8.8 \\ \hline
        DB12608 & 3 & 2 & 6 & 2.8 & 263.37 & 55.5 & -8.8 \\ \hline
        DB12720 & 8 & 2 & 5 & 2.1 & 415.4 & 110 & -8.8 \\ \hline
        DB12928 & 5 & 1 & 6 & 2.1 & 275.27 & 38.3 & -8.8 \\ \hline
        DB13036 & 6 & 2 & 6 & 2.9 & 416.5 & 96.8 & -8.8 \\ \hline
        DB13213 & 5 & 0 & 7 & 5 & 409.6 & 52.1 & -8.8 \\ \hline
        DB13296 & 4 & 4 & 8 & 1.8 & 312.37 & 118 & -8.8 \\ \hline
        DB13349 & 3 & 0 & 5 & 2.8 & 307.4 & 35.9 & -8.8 \\ \hline
        DB13435 & 5 & 2 & 2 & 0.4 & 269.3 & 84.1 & -8.8 \\ \hline
        DB13512 & 5 & 1 & 7 & 3.2 & 399.2 & 95.6 & -8.8 \\ \hline
        DB13708 & 5 & 3 & 2 & 1.8 & 337.8 & 110 & -8.8 \\ \hline
        DB13737 & 3 & 2 & 2 & 1.8 & 236.27 & 75.3 & -8.8 \\ \hline
        DB13869 & 3 & 1 & 3 & 3 & 241.28 & 41.8 & -8.8 \\ \hline
        DB13937 & 4 & 1 & 2 & 4 & 342.74 & 34 & -8.8 \\ \hline
        DB14028 & 2 & 1 & 1 & 2.9 & 270.71 & 41.5 & -8.8 \\ \hline
        DB14055 & 4 & 1 & 4 & 2.7 & 308.3 & 63.6 & -8.8 \\ \hline
        DB14086 & 6 & 5 & 1 & 0.4 & 290.27 & 110 & -8.8 \\ \hline
        DB14904 & 6 & 4 & 6 & 1.7 & 431.2 & 94.5 & -8.8 \\ \hline
        DB15092 & 5 & 1 & 4 & 0.6 & 379.5 & 65.4 & -8.8 \\ \hline
        DB15227 & 6 & 1 & 4 & 3 & 454.5 & 105 & -8.8 \\ \hline
        DB15275 & 8 & 2 & 5 & 1.5 & 407.4 & 112 & -8.8 \\ \hline
        DB15334 & 5 & 2 & 2 & 3 & 284.26 & 76 & -8.8 \\ \hline
        DB00245 & 2 & 0 & 4 & 4.5 & 307.4 & 12.5 & -8.7 \\ \hline
        DB00247 & 3 & 2 & 4 & 2.3 & 353.5 & 57.5 & -8.7 \\ \hline
        DB00374 & 5 & 3 & 10 & 4.5 & 390.5 & 87 & -8.7 \\ \hline
        DB00382 & 2 & 1 & 0 & 2.7 & 198.26 & 38.9 & -8.7 \\ \hline
        DB00554 & 6 & 2 & 2 & 3.1 & 331.3 & 108 & -8.7 \\ \hline
        DB00579 & 2 & 1 & 1 & 2.2 & 284.74 & 35.8 & -8.7 \\ \hline
        DB00608 & 3 & 1 & 8 & 4.6 & 319.9 & 28.2 & -8.7 \\ \hline
        DB00611 & 3 & 2 & 2 & 3.8 & 327.5 & 43.7 & -8.7 \\ \hline
        DB00645 & 3 & 0 & 8 & 3.6 & 289.4 & 29.5 & -8.7 \\ \hline
        DB00683 & 3 & 0 & 1 & 2.5 & 325.8 & 30.2 & -8.7 \\ \hline
        DB00870 & 4 & 1 & 4 & 3.3 & 260.31 & 82.6 & -8.7 \\ \hline
        DB00885 & 5 & 1 & 1 & -0.3 & 228.21 & 87.1 & -8.7 \\ \hline
        DB00934 & 1 & 1 & 4 & 4.6 & 277.4 & 12 & -8.7 \\ \hline
        DB00969 & 2 & 1 & 2 & 1.6 & 294.35 & 53.9 & -8.7 \\ \hline
        DB01041 & 4 & 1 & 1 & 0.3 & 258.23 & 83.6 & -8.7 \\ \hline
        DB01095 & 5 & 3 & 8 & 3.5 & 411.5 & 82.7 & -8.7 \\ \hline
        DB01186 & 2 & 1 & 4 & 4.2 & 314.5 & 44.3 & -8.7 \\ \hline
        DB01210 & 4 & 2 & 6 & 2.4 & 291.4 & 58.6 & -8.7 \\ \hline
        DB01221 & 2 & 1 & 2 & 2.2 & 237.72 & 29.1 & -8.7 \\ \hline
        DB01247 & 4 & 2 & 4 & 1.5 & 231.25 & 67.2 & -8.7 \\ \hline
        DB01354 & 3 & 2 & 2 & 2 & 250.29 & 75.3 & -8.7 \\ \hline
        DB01425 & 5 & 2 & 6 & 1.6 & 315.37 & 83.1 & -8.7 \\ \hline
        DB01502 & 2 & 0 & 8 & 4.2 & 324.5 & 23.6 & -8.7 \\ \hline
        DB01544 & 5 & 0 & 1 & 2.1 & 313.28 & 78.5 & -8.7 \\ \hline
        DB01668 & 6 & 1 & 0 & 1 & 300.26 & 89.9 & -8.7 \\ \hline
        DB01734 & 5 & 3 & 3 & 2.4 & 259.21 & 104 & -8.7 \\ \hline
        DB01791 & 4 & 1 & 5 & 4.2 & 381.2 & 60.4 & -8.7 \\ \hline
        DB01958 & 5 & 2 & 3 & 4.6 & 324.4 & 103 & -8.7 \\ \hline
        DB02001 & 7 & 2 & 3 & 2.7 & 353.4 & 116 & -8.7 \\ \hline
        DB02123 & 5 & 4 & 6 & 4.3 & 449.6 & 107 & -8.7 \\ \hline
        DB02402 & 6 & 2 & 3 & 2.3 & 282.3 & 96.3 & -8.7 \\ \hline
        DB02546 & 3 & 3 & 8 & 1.9 & 264.32 & 78.4 & -8.7 \\ \hline
        DB02565 & 4 & 3 & 9 & 1.7 & 307.39 & 81.7 & -8.7 \\ \hline
        DB02762 & 6 & 2 & 2 & 0.6 & 250.15 & 103 & -8.7 \\ \hline
        DB02998 & 2 & 1 & 0 & 2.1 & 284.4 & 37.3 & -8.7 \\ \hline
        DB03016 & 4 & 4 & 2 & 0.7 & 253.26 & 112 & -8.7 \\ \hline
        DB03176 & 4 & 2 & 5 & 4.9 & 355.2 & 66.8 & -8.7 \\ \hline
        DB03307 & 7 & 3 & 3 & 0.3 & 265.29 & 132 & -8.7 \\ \hline
        DB03370 & 3 & 2 & 6 & 2.5 & 342.2 & 81.1 & -8.7 \\ \hline
        DB03924 & 6 & 4 & 0 & 1.9 & 270.24 & 127 & -8.7 \\ \hline
        DB04108 & 4 & 3 & 8 & 2.6 & 346.5 & 101 & -8.7 \\ \hline
        DB04177 & 4 & 2 & 1 & 2.6 & 374.5 & 66.8 & -8.7 \\ \hline
        DB04239 & 4 & 3 & 4 & 1 & 312.4 & 119 & -8.7 \\ \hline
        DB04281 & 3 & 2 & 1 & 4.8 & 366.8 & 57.5 & -8.7 \\ \hline
        DB04367 & 3 & 4 & 0 & -1.2 & 245.24 & 112 & -8.7 \\ \hline
        DB04393 & 2 & 1 & 2 & 4.4 & 255.09 & 29.5 & -8.7 \\ \hline
        DB04407 & 7 & 3 & 4 & 3.2 & 313.4 & 111 & -8.7 \\ \hline
        DB04571 & 3 & 0 & 0 & 3 & 228.24 & 39.4 & -8.7 \\ \hline
        DB04608 & 3 & 3 & 1 & 3.5 & 328.3 & 82.2 & -8.7 \\ \hline
        DB04693 & 2 & 0 & 0 & 3.2 & 274.4 & 34.1 & -8.7 \\ \hline
        DB04751 & 6 & 3 & 7 & 4.3 & 388.9 & 87.9 & -8.7 \\ \hline
        DB04864 & 2 & 2 & 0 & 0 & 242.32 & 55.1 & -8.7 \\ \hline
        DB05444 & 4 & 1 & 3 & 0.8 & 260.33 & 49.8 & -8.7 \\ \hline
        DB05644 & 7 & 4 & 10 & 1.5 & 372.42 & 133 & -8.7 \\ \hline
        DB05992 & 3 & 3 & 3 & 2.8 & 336.4 & 86.9 & -8.7 \\ \hline
        DB06282 & 5 & 1 & 8 & 1.7 & 388.9 & 53 & -8.7 \\ \hline
        DB06403 & 6 & 1 & 7 & 3.8 & 378.4 & 81.5 & -8.7 \\ \hline
        DB06726 & 3 & 2 & 5 & 3.5 & 261.36 & 45.4 & -8.7 \\ \hline
        DB06842 & 3 & 2 & 7 & 2.4 & 278.35 & 59.6 & -8.7 \\ \hline
        DB06890 & 2 & 1 & 4 & 2.6 & 240.3 & 42 & -8.7 \\ \hline
        DB06907 & 4 & 1 & 2 & 4.2 & 308.1 & 63.3 & -8.7 \\ \hline
        DB06947 & 4 & 4 & 6 & -0.1 & 331.4 & 125 & -8.7 \\ \hline
        DB06996 & 4 & 4 & 7 & 0.7 & 359.5 & 125 & -8.7 \\ \hline
        DB07035 & 3 & 1 & 4 & 3 & 406.22 & 62.1 & -8.7 \\ \hline
        DB07078 & 3 & 3 & 3 & 3 & 332.4 & 74.4 & -8.7 \\ \hline
        DB07086 & 3 & 2 & 2 & 1.7 & 260.33 & 49.7 & -8.7 \\ \hline
        DB07164 & 5 & 1 & 3 & 1.4 & 252.27 & 68 & -8.7 \\ \hline
        DB07210 & 4 & 1 & 4 & 3.4 & 380.2 & 55.1 & -8.7 \\ \hline
        DB07232 & 3 & 3 & 2 & 0.5 & 244.29 & 83.8 & -8.7 \\ \hline
        DB07262 & 5 & 3 & 4 & 2 & 276.28 & 114 & -8.7 \\ \hline
        DB07275 & 5 & 2 & 4 & 2.9 & 411.5 & 107 & -8.7 \\ \hline
        DB07276 & 6 & 1 & 7 & 2.3 & 341.4 & 93.5 & -8.7 \\ \hline
        DB07309 & 5 & 2 & 4 & 3.8 & 390.64 & 91.8 & -8.7 \\ \hline
        DB07313 & 5 & 2 & 4 & 2.9 & 291.32 & 91.8 & -8.7 \\ \hline
        DB07345 & 2 & 2 & 3 & 3.4 & 219.32 & 46.2 & -8.7 \\ \hline
        DB07472 & 2 & 0 & 1 & 3.4 & 281.4 & 45.6 & -8.7 \\ \hline
        DB07478 & 2 & 2 & 1 & 2.6 & 186.21 & 40.5 & -8.7 \\ \hline
        DB07526 & 6 & 3 & 10 & 2.7 & 409.6 & 87.9 & -8.7 \\ \hline
        DB07560 & 3 & 2 & 5 & 2.8 & 303.4 & 71.1 & -8.7 \\ \hline
        DB07663 & 7 & 3 & 5 & 1.7 & 355.3 & 132 & -8.7 \\ \hline
        DB07762 & 4 & 3 & 6 & 1.6 & 292.33 & 95.5 & -8.7 \\ \hline
        DB07781 & 6 & 2 & 6 & 1.9 & 345.4 & 115 & -8.7 \\ \hline
        DB07794 & 5 & 2 & 2 & 1.9 & 327.3 & 97.8 & -8.7 \\ \hline
        DB07805 & 4 & 1 & 3 & 3.4 & 279.68 & 29.1 & -8.7 \\ \hline
        DB07899 & 3 & 2 & 8 & 1.6 & 324.8 & 75.3 & -8.7 \\ \hline
        DB08054 & 5 & 1 & 2 & 2.5 & 304.3 & 82.5 & -8.7 \\ \hline
        DB08179 & 6 & 3 & 4 & 3.5 & 304.29 & 96.2 & -8.7 \\ \hline
        DB08209 & 5 & 1 & 4 & 3.3 & 269.3 & 65.3 & -8.7 \\ \hline
        DB08287 & 5 & 2 & 7 & 1.3 & 354.5 & 107 & -8.7 \\ \hline
        DB08472 & 5 & 1 & 6 & 4 & 309.33 & 21.3 & -8.7 \\ \hline
        DB08485 & 6 & 4 & 4 & 1.7 & 358.4 & 123 & -8.7 \\ \hline
        DB08537 & 4 & 1 & 4 & 4.2 & 380.2 & 55.1 & -8.7 \\ \hline
        DB08663 & 4 & 1 & 4 & 3.6 & 310.3 & 55.8 & -8.7 \\ \hline
        DB08735 & 4 & 2 & 4 & 2.6 & 310.3 & 66.8 & -8.7 \\ \hline
        DB08771 & 4 & 1 & 2 & 3.4 & 252.31 & 66.8 & -8.7 \\ \hline
        DB08787 & 5 & 1 & 3 & 4.5 & 344.2 & 76.5 & -8.7 \\ \hline
        DB09028 & 2 & 1 & 0 & 0.2 & 190.24 & 32.3 & -8.7 \\ \hline
        DB09071 & 2 & 1 & 4 & 2.2 & 245.32 & 38.3 & -8.7 \\ \hline
        DB09172 & 7 & 0 & 8 & 2.7 & 420.5 & 81 & -8.7 \\ \hline
        DB11504 & 3 & 0 & 8 & 3.9 & 289.4 & 29.5 & -8.7 \\ \hline
        DB11702 & 3 & 2 & 3 & 0.4 & 246.26 & 75.3 & -8.7 \\ \hline
        DB11790 & 3 & 2 & 1 & 1.9 & 255.74 & 41.5 & -8.7 \\ \hline
        DB11823 & 2 & 1 & 2 & 2.2 & 237.72 & 29.1 & -8.7 \\ \hline
        DB11899 & 5 & 2 & 2 & 0.8 & 376.25 & 86.1 & -8.7 \\ \hline
        DB11953 & 7 & 1 & 4 & 0 & 395.5 & 97.5 & -8.7 \\ \hline
        DB11989 & 4 & 1 & 4 & 0.9 & 260.25 & 92.7 & -8.7 \\ \hline
        DB12235 & 4 & 4 & 0 & 1.5 & 304.4 & 80.9 & -8.7 \\ \hline
        DB12264 & 5 & 2 & 5 & 3 & 379.5 & 73.5 & -8.7 \\ \hline
        DB12278 & 4 & 0 & 8 & 4.7 & 367.5 & 38.8 & -8.7 \\ \hline
        DB12303 & 3 & 1 & 7 & 3.8 & 458.6 & 79 & -8.7 \\ \hline
        DB12377 & 7 & 3 & 4 & -3.6 & 348.38 & 137 & -8.7 \\ \hline
        DB12614 & 3 & 1 & 5 & 2.9 & 283.39 & 71.6 & -8.7 \\ \hline
        DB12721 & 3 & 0 & 4 & 3.3 & 438 & 37.7 & -8.7 \\ \hline
        DB12931 & 2 & 2 & 1 & 1.2 & 266.68 & 73.8 & -8.7 \\ \hline
        DB13064 & 1 & 2 & 2 & 2 & 215.29 & 36.4 & -8.7 \\ \hline
        DB13177 & 8 & 4 & 3 & -0.8 & 338.31 & 126 & -8.7 \\ \hline
        DB13396 & 5 & 3 & 7 & -0.6 & 367.4 & 113 & -8.7 \\ \hline
        DB13439 & 1 & 0 & 5 & 4.9 & 279.4 & 3.2 & -8.7 \\ \hline
        DB13558 & 6 & 0 & 8 & 3.5 & 405.9 & 57.2 & -8.7 \\ \hline
        DB13611 & 1 & 0 & 2 & 4.1 & 256.73 & 17.8 & -8.7 \\ \hline
        DB13629 & 2 & 1 & 4 & 2.7 & 232.28 & 49.4 & -8.7 \\ \hline
        DB13782 & 2 & 0 & 4 & 4.8 & 296.4 & 21.3 & -8.7 \\ \hline
        DB13833 & 3 & 1 & 5 & 1.8 & 304.4 & 46.5 & -8.7 \\ \hline
        DB13871 & 5 & 2 & 5 & 1.4 & 281.33 & 103 & -8.7 \\ \hline
        DB13948 & 5 & 2 & 7 & 3.1 & 312.4 & 74.5 & -8.7 \\ \hline
        DB14638 & 4 & 0 & 5 & 3.4 & 328.1 & 59.8 & -8.7 \\ \hline
        DB14795 & 8 & 1 & 5 & 4.1 & 459.9 & 79.8 & -8.7 \\ \hline
        DB14801 & 6 & 1 & 6 & 4.5 & 434.9 & 126 & -8.7 \\ \hline
        DB14924 & 4 & 2 & 3 & 2.1 & 285.34 & 73.9 & -8.7 \\ \hline
        DB14973 & 6 & 2 & 6 & 1.7 & 323.42 & 99.4 & -8.7 \\ \hline
        DB15229 & 8 & 0 & 3 & 2.6 & 427.4 & 79 & -8.7 \\ \hline
        DB15293 & 5 & 1 & 4 & 3.8 & 319.4 & 115 & -8.7 \\ \hline
        DB15464 & 4 & 2 & 0 & 2.3 & 228.2 & 66.8 & -8.7 \\ \hline
        DB15490 & 4 & 1 & 3 & 4.5 & 409.6 & 78.9 & -8.7 \\ \hline
        DB00209 & 3 & 1 & 5 & 4.4 & 392.5 & 46.5 & -8.6 \\ \hline
        DB00227 & 5 & 1 & 7 & 4.3 & 404.5 & 72.8 & -8.6 \\ \hline
        DB00257 & 1 & 0 & 4 & 5 & 344.8 & 17.8 & -8.6 \\ \hline
        DB00283 & 2 & 0 & 6 & 5 & 343.9 & 12.5 & -8.6 \\ \hline
        DB00323 & 5 & 2 & 2 & 3.3 & 273.24 & 103 & -8.6 \\ \hline
        DB00480 & 4 & 2 & 1 & -0.5 & 259.26 & 92.5 & -8.6 \\ \hline
        DB00571 & 3 & 2 & 6 & 3 & 259.34 & 41.5 & -8.6 \\ \hline
        DB00655 & 2 & 1 & 0 & 3.1 & 270.4 & 37.3 & -8.6 \\ \hline
        DB00678 & 5 & 2 & 8 & 4.3 & 422.9 & 92.5 & -8.6 \\ \hline
        DB00783 & 2 & 2 & 0 & 4 & 272.4 & 40.5 & -8.6 \\ \hline
        DB00814 & 7 & 2 & 2 & 3 & 351.4 & 136 & -8.6 \\ \hline
        DB00908 & 4 & 1 & 4 & 2.9 & 324.4 & 45.6 & -8.6 \\ \hline
        DB00963 & 4 & 2 & 4 & 3.3 & 334.16 & 80.4 & -8.6 \\ \hline
        DB00998 & 2 & 3 & 2 & 1.2 & 243.3 & 70.9 & -8.6 \\ \hline
        DB01116 & 1 & 0 & 4 & 3.6 & 365.5 & 24.6 & -8.6 \\ \hline
        DB01215 & 3 & 0 & 1 & 1.7 & 294.74 & 43.1 & -8.6 \\ \hline
        DB01283 & 4 & 2 & 4 & 4.2 & 293.72 & 49.3 & -8.6 \\ \hline
        DB01428 & 3 & 1 & 3 & 3.6 & 228.24 & 46.5 & -8.6 \\ \hline
        DB01455 & 2 & 2 & 0 & 2.8 & 276.4 & 40.5 & -8.6 \\ \hline
        DB01567 & 3 & 0 & 1 & 2.8 & 302.73 & 32.7 & -8.6 \\ \hline
        DB01766 & 3 & 2 & 3 & 0.3 & 215.25 & 63.3 & -8.6 \\ \hline
        DB01950 & 6 & 2 & 4 & 2.6 & 308.32 & 137 & -8.6 \\ \hline
        DB02603 & 4 & 2 & 3 & 2.7 & 246.31 & 76.8 & -8.6 \\ \hline
        DB02733 & 8 & 4 & 8 & 3.8 & 432.9 & 125 & -8.6 \\ \hline
        DB02911 & 6 & 4 & 1 & 1.1 & 242.28 & 102 & -8.6 \\ \hline
        DB02919 & 9 & 2 & 6 & 1.6 & 370.4 & 122 & -8.6 \\ \hline
        DB03133 & 6 & 5 & 2 & -0.6 & 294.3 & 119 & -8.6 \\ \hline
        DB03171 & 4 & 3 & 5 & 1 & 255.21 & 82.6 & -8.6 \\ \hline
        DB03195 & 8 & 3 & 4 & -1.4 & 324.2 & 125 & -8.6 \\ \hline
        DB03608 & 5 & 5 & 5 & 1.9 & 281.32 & 137 & -8.6 \\ \hline
        DB03650 & 3 & 2 & 1 & 2.3 & 238.24 & 61.7 & -8.6 \\ \hline
        DB03851 & 2 & 1 & 4 & 3.1 & 253.29 & 42.2 & -8.6 \\ \hline
        DB03921 & 3 & 1 & 2 & 2.7 & 272.3 & 54.5 & -8.6 \\ \hline
        DB04216 & 7 & 5 & 1 & 1.5 & 302.23 & 127 & -8.6 \\ \hline
        DB04520 & 3 & 2 & 2 & 1 & 260.29 & 69.6 & -8.6 \\ \hline
        DB04573 & 3 & 3 & 0 & 2.5 & 288.4 & 60.7 & -8.6 \\ \hline
        DB04601 & 8 & 1 & 6 & 1.6 & 370.4 & 136 & -8.6 \\ \hline
        DB04640 & 6 & 2 & 2 & -0.6 & 288.3 & 126 & -8.6 \\ \hline
        DB04890 & 5 & 1 & 8 & 1 & 388.9 & 62.7 & -8.6 \\ \hline
        DB05284 & 6 & 2 & 7 & 2.6 & 334.4 & 77.4 & -8.6 \\ \hline
        DB05864 & 6 & 2 & 9 & 2.4 & 424.5 & 116 & -8.6 \\ \hline
        DB06203 & 5 & 1 & 3 & 0.6 & 339.4 & 93.7 & -8.6 \\ \hline
        DB06697 & 5 & 0 & 1 & 3.1 & 298.37 & 46.2 & -8.6 \\ \hline
        DB06939 & 4 & 1 & 4 & 1.2 & 327.4 & 66.6 & -8.6 \\ \hline
        DB07015 & 5 & 1 & 2 & 0.4 & 339.4 & 92.4 & -8.6 \\ \hline
        DB07083 & 3 & 2 & 7 & 3 & 379.5 & 75.4 & -8.6 \\ \hline
        DB07142 & 5 & 2 & 4 & 4.9 & 386.5 & 87 & -8.6 \\ \hline
        DB07149 & 5 & 3 & 3 & 0.2 & 275.28 & 96.7 & -8.6 \\ \hline
        DB07180 & 2 & 3 & 2 & 2.4 & 329.8 & 74 & -8.6 \\ \hline
        DB07332 & 3 & 2 & 5 & 4.4 & 351.2 & 72.2 & -8.6 \\ \hline
        DB07348 & 4 & 2 & 0 & 2 & 280.36 & 66.8 & -8.6 \\ \hline
        DB07445 & 5 & 3 & 3 & 2.4 & 415.04 & 94.8 & -8.6 \\ \hline
        DB07461 & 4 & 1 & 3 & 0.7 & 273.33 & 66.6 & -8.6 \\ \hline
        DB07468 & 3 & 1 & 1 & 2.4 & 292.3 & 52.9 & -8.6 \\ \hline
        DB07510 & 6 & 2 & 4 & 1.9 & 254.19 & 74.6 & -8.6 \\ \hline
        DB07569 & 4 & 2 & 7 & 2.7 & 349.5 & 96.4 & -8.6 \\ \hline
        DB07573 & 4 & 1 & 5 & 1.7 & 265.35 & 41.9 & -8.6 \\ \hline
        DB07592 & 3 & 1 & 10 & 4.7 & 305.4 & 55.4 & -8.6 \\ \hline
        DB07598 & 4 & 0 & 0 & 1.5 & 247.25 & 48 & -8.6 \\ \hline
        DB07635 & 3 & 2 & 2 & 2.7 & 214.22 & 57.5 & -8.6 \\ \hline
        DB07652 & 8 & 3 & 4 & 0 & 324.21 & 96.2 & -8.6 \\ \hline
        DB07713 & 7 & 3 & 7 & 2.2 & 399.4 & 121 & -8.6 \\ \hline
        DB07719 & 7 & 3 & 5 & 0.5 & 385.4 & 133 & -8.6 \\ \hline
        DB07797 & 5 & 2 & 6 & 2.8 & 354.8 & 91.2 & -8.6 \\ \hline
        DB07820 & 3 & 1 & 6 & 3.3 & 330.4 & 58.6 & -8.6 \\ \hline
        DB07860 & 1 & 1 & 3 & 3.3 & 231.72 & 26 & -8.6 \\ \hline
        DB07880 & 5 & 2 & 3 & 2.9 & 242.23 & 82.2 & -8.6 \\ \hline
        DB07883 & 2 & 1 & 3 & 3.6 & 291.4 & 43.1 & -8.6 \\ \hline
        DB07918 & 3 & 1 & 6 & 4.5 & 259.34 & 40.5 & -8.6 \\ \hline
        DB07938 & 7 & 2 & 5 & 2.5 & 354.4 & 106 & -8.6 \\ \hline
        DB08005 & 4 & 3 & 4 & 3.2 & 398.9 & 85.9 & -8.6 \\ \hline
        DB08140 & 6 & 3 & 4 & 1.9 & 313.4 & 104 & -8.6 \\ \hline
        DB08196 & 7 & 2 & 5 & 2.8 & 302.28 & 101 & -8.6 \\ \hline
        DB08300 & 4 & 1 & 1 & 2.7 & 275.31 & 69.6 & -8.6 \\ \hline
        DB08333 & 4 & 1 & 4 & 3.5 & 247.29 & 58.9 & -8.6 \\ \hline
        DB08378 & 6 & 3 & 6 & -0.2 & 292.29 & 107 & -8.6 \\ \hline
        DB08398 & 3 & 1 & 1 & 2.2 & 224.26 & 56.7 & -8.6 \\ \hline
        DB08466 & 3 & 3 & 3 & 3.1 & 230.26 & 60.7 & -8.6 \\ \hline
        DB08531 & 4 & 1 & 4 & 4 & 370.2 & 55.1 & -8.6 \\ \hline
        DB08574 & 6 & 1 & 2 & 3.5 & 291.3 & 86.5 & -8.6 \\ \hline
        DB08633 & 6 & 1 & 7 & 2.5 & 401.9 & 89.7 & -8.6 \\ \hline
        DB08773 & 3 & 2 & 1 & 3.9 & 242.29 & 68.7 & -8.6 \\ \hline
        DB09002 & 2 & 0 & 6 & 4.8 & 329.9 & 12.5 & -8.6 \\ \hline
        DB09020 & 5 & 0 & 7 & 3.8 & 361.4 & 65.5 & -8.6 \\ \hline
        DB09118 & 3 & 1 & 3 & 3.6 & 234.29 & 38.7 & -8.6 \\ \hline
        DB09123 & 3 & 1 & 1 & 1.8 & 311.4 & 61.1 & -8.6 \\ \hline
        DB09193 & 1 & 1 & 2 & 3.7 & 237.34 & 12 & -8.6 \\ \hline
        DB11071 & 3 & 1 & 3 & 3.8 & 214.22 & 46.5 & -8.6 \\ \hline
        DB11160 & 2 & 0 & 6 & 3.9 & 255.35 & 12.5 & -8.6 \\ \hline
        DB11181 & 4 & 1 & 4 & 1.9 & 275.34 & 49.8 & -8.6 \\ \hline
        DB11207 & 3 & 0 & 7 & 3.9 & 248.32 & 35.5 & -8.6 \\ \hline
        DB11436 & 5 & 1 & 3 & 1.1 & 246.22 & 92.1 & -8.6 \\ \hline
        DB11461 & 6 & 2 & 3 & 1 & 284.72 & 106 & -8.6 \\ \hline
        DB11921 & 7 & 1 & 4 & 2 & 441.5 & 102 & -8.6 \\ \hline
        DB11993 & 4 & 0 & 5 & 2.4 & 376.9 & 41.4 & -8.6 \\ \hline
        DB12021 & 6 & 2 & 7 & 1.9 & 396.5 & 91.2 & -8.6 \\ \hline
        DB12143 & 1 & 2 & 2 & 2.7 & 232.35 & 56.2 & -8.6 \\ \hline
        DB12177 & 5 & 1 & 7 & 4.1 & 328.4 & 45.1 & -8.6 \\ \hline
        DB12239 & 5 & 2 & 7 & 2.8 & 411.5 & 88.5 & -8.6 \\ \hline
        DB12271 & 6 & 3 & 10 & 1.4 & 428.3 & 104 & -8.6 \\ \hline
        DB12285 & 7 & 2 & 3 & 0.6 & 409.4 & 126 & -8.6 \\ \hline
        DB12314 & 1 & 3 & 4 & 3 & 288.17 & 88.8 & -8.6 \\ \hline
        DB12462 & 5 & 1 & 9 & 5 & 431.9 & 76.1 & -8.6 \\ \hline
        DB12504 & 5 & 2 & 4 & 4.3 & 461.6 & 104 & -8.6 \\ \hline
        DB12739 & 4 & 1 & 6 & 3 & 324.4 & 64.4 & -8.6 \\ \hline
        DB12879 & 2 & 0 & 3 & 3.4 & 275.3 & 12.5 & -8.6 \\ \hline
        DB12954 & 6 & 2 & 4 & -0.2 & 302.29 & 101 & -8.6 \\ \hline
        DB13001 & 5 & 1 & 5 & 3.4 & 316.4 & 83.8 & -8.6 \\ \hline
        DB13027 & 5 & 2 & 5 & 2.6 & 272.25 & 83.8 & -8.6 \\ \hline
        DB13114 & 1 & 0 & 3 & 4.5 & 293.4 & 18.1 & -8.6 \\ \hline
        DB13182 & 4 & 2 & 1 & 2.5 & 254.24 & 66.8 & -8.6 \\ \hline
        DB13335 & 2 & 0 & 2 & 3.1 & 308.8 & 32.7 & -8.6 \\ \hline
        DB13342 & 7 & 0 & 9 & 1.8 & 392.4 & 77.5 & -8.6 \\ \hline
        DB13413 & 3 & 1 & 6 & 2.1 & 288.4 & 49.4 & -8.6 \\ \hline
        DB13548 & 4 & 4 & 8 & 3.2 & 470.2 & 118 & -8.6 \\ \hline
        DB13674 & 4 & 1 & 2 & 2.7 & 253.25 & 57.6 & -8.6 \\ \hline
        DB13775 & 4 & 2 & 6 & 2.7 & 295.4 & 66.8 & -8.6 \\ \hline
        DB13801 & 2 & 1 & 2 & 2 & 272.13 & 58.7 & -8.6 \\ \hline
        DB13820 & 4 & 0 & 4 & 3.4 & 330.4 & 49 & -8.6 \\ \hline
        DB14030 & 4 & 3 & 8 & 3.1 & 361.5 & 92.8 & -8.6 \\ \hline
        DB14060 & 6 & 1 & 4 & 2.9 & 314.36 & 110 & -8.6 \\ \hline
        DB14584 & 3 & 1 & 1 & 2.3 & 328.4 & 54.4 & -8.6 \\ \hline
        DB14810 & 9 & 1 & 9 & 1.3 & 478.5 & 129 & -8.6 \\ \hline
        DB15161 & 4 & 2 & 2 & 3.9 & 255.33 & 73.4 & -8.6 \\ \hline
        DB15279 & 3 & 1 & 3 & 3.7 & 242.32 & 48.1 & -8.6 \\ \hline
        DB15335 & 4 & 1 & 2 & 2.8 & 268.26 & 55.8 & -8.6 \\ \hline
        DB15492 & 4 & 2 & 6 & 3.1 & 340.8 & 61.8 & -8.6 \\ \hline
        DB00231 & 3 & 1 & 1 & 2.2 & 300.74 & 52.9 & -8.5 \\ \hline
        DB00317 & 8 & 1 & 8 & 4.1 & 446.9 & 68.7 & -8.5 \\ \hline
        DB00469 & 7 & 2 & 2 & 1.1 & 337.4 & 136 & -8.5 \\ \hline
        DB00521 & 4 & 3 & 6 & 1 & 292.37 & 70.6 & -8.5 \\ \hline
        DB00527 & 4 & 1 & 10 & 4.4 & 343.5 & 54.5 & -8.5 \\ \hline
        DB00623 & 8 & 1 & 6 & 4.4 & 437.5 & 55.2 & -8.5 \\ \hline
        DB00665 & 7 & 1 & 1 & 2 & 317.22 & 95.2 & -8.5 \\ \hline
        DB00745 & 3 & 1 & 5 & 1.7 & 273.4 & 79.4 & -8.5 \\ \hline
        DB00776 & 2 & 1 & 0 & 1.7 & 252.27 & 63.4 & -8.5 \\ \hline
        DB00794 & 2 & 2 & 2 & 0.9 & 218.25 & 58.2 & -8.5 \\ \hline
        DB00802 & 6 & 0 & 9 & 2.2 & 416.5 & 81 & -8.5 \\ \hline
        DB00842 & 3 & 2 & 1 & 2.2 & 286.71 & 61.7 & -8.5 \\ \hline
        DB00850 & 5 & 1 & 6 & 4.2 & 404 & 55.2 & -8.5 \\ \hline
        DB01123 & 3 & 2 & 0 & 1.8 & 209.25 & 64.9 & -8.5 \\ \hline
        DB01124 & 3 & 2 & 5 & 2.3 & 270.35 & 83.6 & -8.5 \\ \hline
        DB01320 & 6 & 3 & 5 & 0.6 & 362.27 & 116 & -8.5 \\ \hline
        DB01515 & 5 & 1 & 4 & -0.3 & 289.33 & 66.8 & -8.5 \\ \hline
        DB01539 & 2 & 0 & 1 & 2.5 & 192.3 & 27 & -8.5 \\ \hline
        DB01545 & 5 & 1 & 4 & 2.9 & 360.8 & 67.8 & -8.5 \\ \hline
        DB01600 & 4 & 1 & 4 & 3.3 & 260.31 & 82.6 & -8.5 \\ \hline
        DB01611 & 4 & 2 & 9 & 3.6 & 335.9 & 48.4 & -8.5 \\ \hline
        DB01644 & 5 & 3 & 3 & 2.4 & 286.28 & 87 & -8.5 \\ \hline
        DB01852 & 6 & 4 & 1 & 1.9 & 286.24 & 107 & -8.5 \\ \hline
        DB01878 & 1 & 0 & 2 & 3.4 & 182.22 & 17.1 & -8.5 \\ \hline
        DB01888 & 8 & 3 & 7 & 3.2 & 471.6 & 126 & -8.5 \\ \hline
        DB02008 & 5 & 2 & 8 & 3.6 & 463.5 & 98.4 & -8.5 \\ \hline
        DB02021 & 5 & 3 & 1 & -0.3 & 279.22 & 111 & -8.5 \\ \hline
        DB02030 & 8 & 4 & 4 & -1.1 & 358.28 & 134 & -8.5 \\ \hline
        DB02096 & 3 & 2 & 6 & 0.8 & 259.3 & 81.1 & -8.5 \\ \hline
        DB02116 & 6 & 3 & 6 & 1.5 & 298.34 & 87.9 & -8.5 \\ \hline
        DB02211 & 1 & 0 & 2 & 2.3 & 185.26 & 3.2 & -8.5 \\ \hline
        DB02538 & 4 & 1 & 2 & 1.7 & 267.29 & 72.2 & -8.5 \\ \hline
        DB02752 & 5 & 1 & 3 & 1.6 & 269.32 & 83.1 & -8.5 \\ \hline
        DB02852 & 7 & 4 & 7 & -1.3 & 311.33 & 124 & -8.5 \\ \hline
        DB03009 & 7 & 1 & 3 & 1.5 & 321.32 & 87.1 & -8.5 \\ \hline
        DB03914 & 7 & 4 & 5 & -2.6 & 342.35 & 134 & -8.5 \\ \hline
        DB04240 & 7 & 4 & 7 & 3.5 & 430.5 & 124 & -8.5 \\ \hline
        DB04434 & 5 & 2 & 2 & 1.6 & 289.33 & 62.7 & -8.5 \\ \hline
        DB04702 & 7 & 3 & 8 & 1.1 & 330.28 & 129 & -8.5 \\ \hline
        DB04707 & 5 & 2 & 2 & 0.2 & 307.37 & 86.9 & -8.5 \\ \hline
        DB04836 & 3 & 2 & 8 & 2.1 & 337.5 & 49.3 & -8.5 \\ \hline
        DB04970 & 5 & 0 & 6 & 1.8 & 320.82 & 50.1 & -8.5 \\ \hline
        DB05025 & 5 & 1 & 6 & 1.2 & 313.78 & 70.5 & -8.5 \\ \hline
        DB06247 & 3 & 0 & 1 & 1.8 & 241.29 & 46.1 & -8.5 \\ \hline
        DB06306 & 5 & 2 & 4 & 3.1 & 409.5 & 67.2 & -8.5 \\ \hline
        DB06457 & 4 & 2 & 4 & 3.6 & 324.4 & 41.9 & -8.5 \\ \hline
        DB06504 & 5 & 1 & 1 & 0.3 & 242.23 & 76.8 & -8.5 \\ \hline
        DB06713 & 3 & 2 & 2 & 3.6 & 327.5 & 52.8 & -8.5 \\ \hline
        DB06887 & 7 & 3 & 5 & 0.5 & 385.4 & 133 & -8.5 \\ \hline
        DB06913 & 10 & 3 & 4 & 3.5 & 357.28 & 79.9 & -8.5 \\ \hline
        DB06966 & 3 & 1 & 10 & 4 & 298.36 & 46.5 & -8.5 \\ \hline
        DB07150 & 3 & 2 & 2 & 4.2 & 263.29 & 52.8 & -8.5 \\ \hline
        DB07289 & 7 & 3 & 8 & 4.9 & 462.3 & 124 & -8.5 \\ \hline
        DB07314 & 6 & 2 & 4 & 1.3 & 333.73 & 109 & -8.5 \\ \hline
        DB07323 & 7 & 2 & 7 & 2.2 & 432.5 & 95.1 & -8.5 \\ \hline
        DB07342 & 2 & 0 & 3 & 2.4 & 244.33 & 34.9 & -8.5 \\ \hline
        DB07454 & 7 & 2 & 3 & 2.6 & 371.11 & 95.2 & -8.5 \\ \hline
        DB07474 & 5 & 3 & 5 & 1.7 & 397.4 & 101 & -8.5 \\ \hline
        DB07476 & 5 & 3 & 3 & 1.8 & 308.4 & 98.6 & -8.5 \\ \hline
        DB07490 & 5 & 1 & 2 & 4.9 & 322.7 & 112 & -8.5 \\ \hline
        DB07542 & 4 & 3 & 8 & 1.1 & 285.42 & 83.6 & -8.5 \\ \hline
        DB07669 & 2 & 0 & 0 & 1.7 & 186.21 & 34.1 & -8.5 \\ \hline
        DB07670 & 4 & 0 & 4 & 3.3 & 327.4 & 63.6 & -8.5 \\ \hline
        DB07807 & 4 & 3 & 5 & 1.2 & 265.35 & 63.9 & -8.5 \\ \hline
        DB07893 & 6 & 3 & 10 & 1.5 & 343.31 & 113 & -8.5 \\ \hline
        DB07911 & 4 & 0 & 4 & 2.1 & 217.2 & 74.3 & -8.5 \\ \hline
        DB07926 & 5 & 4 & 10 & 1.3 & 379.5 & 117 & -8.5 \\ \hline
        DB07942 & 4 & 1 & 2 & 3 & 257.24 & 41.6 & -8.5 \\ \hline
        DB08146 & 5 & 1 & 2 & 2.8 & 289.33 & 67.9 & -8.5 \\ \hline
        DB08199 & 6 & 4 & 8 & 0.7 & 312.34 & 106 & -8.5 \\ \hline
        DB08200 & 3 & 1 & 8 & 4.7 & 304.4 & 46.5 & -8.5 \\ \hline
        DB08238 & 4 & 2 & 1 & -0.1 & 223.25 & 88.8 & -8.5 \\ \hline
        DB08246 & 3 & 0 & 2 & 3 & 328.4 & 23.6 & -8.5 \\ \hline
        DB08253 & 2 & 2 & 3 & 1.5 & 214.26 & 69.1 & -8.5 \\ \hline
        DB08295 & 6 & 2 & 7 & 2.4 & 309.29 & 135 & -8.5 \\ \hline
        DB08347 & 5 & 2 & 6 & 1.1 & 287.36 & 77.6 & -8.5 \\ \hline
        DB08356 & 4 & 3 & 3 & 3.2 & 296.32 & 78.4 & -8.5 \\ \hline
        DB08363 & 1 & 1 & 3 & 3 & 238.33 & 17 & -8.5 \\ \hline
        DB08461 & 5 & 2 & 3 & 2.3 & 297.35 & 89.8 & -8.5 \\ \hline
        DB08544 & 5 & 1 & 6 & 4 & 309.33 & 21.3 & -8.5 \\ \hline
        DB08573 & 6 & 2 & 4 & 2.6 & 317.8 & 120 & -8.5 \\ \hline
        DB08604 & 2 & 1 & 2 & 5 & 289.5 & 29.5 & -8.5 \\ \hline
        DB08613 & 8 & 2 & 3 & 1.9 & 423.4 & 107 & -8.5 \\ \hline
        DB08617 & 6 & 2 & 4 & -0.1 & 247.21 & 63.3 & -8.5 \\ \hline
        DB08634 & 3 & 1 & 7 & 3.7 & 364.4 & 58.6 & -8.5 \\ \hline
        DB08647 & 3 & 1 & 5 & 4.5 & 316.4 & 54.4 & -8.5 \\ \hline
        DB08673 & 6 & 2 & 4 & 2.6 & 297.4 & 122 & -8.5 \\ \hline
        DB08682 & 5 & 1 & 5 & 3.4 & 355.8 & 89.9 & -8.5 \\ \hline
        DB08741 & 7 & 2 & 5 & 2.5 & 354.4 & 106 & -8.5 \\ \hline
        DB08756 & 3 & 2 & 3 & 0.9 & 247.34 & 68 & -8.5 \\ \hline
        DB08784 & 4 & 2 & 3 & 3.4 & 248.66 & 62.2 & -8.5 \\ \hline
        DB08794 & 8 & 2 & 5 & 2.5 & 408.4 & 119 & -8.5 \\ \hline
        DB08924 & 1 & 0 & 3 & 4.1 & 264.6 & 12.4 & -8.5 \\ \hline
        DB09021 & 1 & 1 & 2 & 3.7 & 249.3 & 12 & -8.5 \\ \hline
        DB09144 & 9 & 1 & 8 & -0.5 & 370.31 & 138 & -8.5 \\ \hline
        DB09192 & 2 & 0 & 4 & 3.4 & 302.5 & 33.5 & -8.5 \\ \hline
        DB09300 & 4 & 1 & 8 & 2.6 & 360.5 & 59.1 & -8.5 \\ \hline
        DB11324 & 3 & 2 & 10 & 4.2 & 293.4 & 58.6 & -8.5 \\ \hline
        DB11413 & 5 & 2 & 6 & 0.8 & 358.2 & 91.8 & -8.5 \\ \hline
        DB11455 & 7 & 2 & 5 & 4.1 & 327.27 & 49.3 & -8.5 \\ \hline
        DB11462 & 7 & 2 & 5 & 0.7 & 294.33 & 116 & -8.5 \\ \hline
        DB11658 & 5 & 1 & 5 & 2 & 358.4 & 97.6 & -8.5 \\ \hline
        DB11743 & 6 & 2 & 6 & 2.5 & 458 & 81.6 & -8.5 \\ \hline
        DB11762 & 4 & 2 & 4 & 1.8 & 313.77 & 75.6 & -8.5 \\ \hline
        DB11774 & 7 & 2 & 2 & -0.8 & 318.3 & 92.9 & -8.5 \\ \hline
        DB11811 & 7 & 1 & 8 & 4.3 & 415.8 & 64.6 & -8.5 \\ \hline
        DB11832 & 6 & 1 & 5 & 3.7 & 443.5 & 78.4 & -8.5 \\ \hline
        DB11836 & 7 & 2 & 2 & 1.7 & 309.33 & 122 & -8.5 \\ \hline
        DB11919 & 5 & 2 & 3 & 1.2 & 241.25 & 89.7 & -8.5 \\ \hline
        DB12086 & 4 & 1 & 6 & 1.7 & 332.4 & 59.1 & -8.5 \\ \hline
        DB12131 & 3 & 0 & 4 & 4.1 & 350.5 & 34.5 & -8.5 \\ \hline
        DB12145 & 3 & 0 & 0 & 1.6 & 216.28 & 25.4 & -8.5 \\ \hline
        DB12402 & 5 & 2 & 2 & 1.7 & 303.4 & 89.7 & -8.5 \\ \hline
        DB12459 & 6 & 2 & 5 & 1.6 & 433.5 & 91.8 & -8.5 \\ \hline
        DB12497 & 2 & 0 & 3 & 3.4 & 232.32 & 49.2 & -8.5 \\ \hline
        DB12787 & 2 & 1 & 1 & 3.3 & 302.5 & 37.3 & -8.5 \\ \hline
        DB12792 & 2 & 1 & 3 & 4.9 & 343.2 & 42 & -8.5 \\ \hline
        DB12906 & 7 & 3 & 8 & 1.7 & 389.4 & 112 & -8.5 \\ \hline
        DB12912 & 4 & 2 & 2 & 1.5 & 284.34 & 106 & -8.5 \\ \hline
        DB12979 & 4 & 2 & 2 & 1.4 & 295.35 & 73.4 & -8.5 \\ \hline
        DB13216 & 4 & 0 & 6 & 2.9 & 245.32 & 42.2 & -8.5 \\ \hline
        DB13273 & 5 & 1 & 7 & 1.6 & 354.5 & 84.1 & -8.5 \\ \hline
        DB13288 & 3 & 1 & 6 & 2.1 & 280.41 & 41.6 & -8.5 \\ \hline
        DB13305 & 1 & 0 & 5 & 3.8 & 253.4 & 3.2 & -8.5 \\ \hline
        DB13386 & 3 & 2 & 1 & 2.8 & 302.4 & 49.7 & -8.5 \\ \hline
        DB13436 & 4 & 1 & 8 & 1.6 & 305.4 & 49.8 & -8.5 \\ \hline
        DB13541 & 5 & 3 & 2 & 0.8 & 264.28 & 112 & -8.5 \\ \hline
        DB13542 & 3 & 1 & 6 & 3.6 & 354.5 & 46.5 & -8.5 \\ \hline
        DB13602 & 2 & 0 & 2 & 3.3 & 326.5 & 34.1 & -8.5 \\ \hline
        DB13623 & 5 & 1 & 6 & 2.3 & 307.4 & 75.7 & -8.5 \\ \hline
        DB13642 & 2 & 1 & 5 & 3.8 & 295.4 & 23.5 & -8.5 \\ \hline
        DB14033 & 6 & 1 & 3 & 1.3 & 309.34 & 115 & -8.5 \\ \hline
        DB14200 & 4 & 1 & 3 & 4.4 & 264.4 & 78.5 & -8.5 \\ \hline
        DB15035 & 5 & 2 & 6 & 3.5 & 471.5 & 103 & -8.5 \\ \hline
        DB15323 & 6 & 1 & 3 & 0.7 & 357.4 & 93.7 & -8.5 \\ \hline
        DB15431 & 8 & 2 & 6 & 3.9 & 449.9 & 84.1 & -8.5 \\ \hline
        DB00178 & 6 & 2 & 10 & 1.4 & 416.5 & 95.9 & -8.4 \\ \hline
        DB00261 & 2 & 1 & 0 & 1.6 & 256.08 & 44.7 & -8.4 \\ \hline
        DB00380 & 6 & 2 & 3 & -1.4 & 268.27 & 98.8 & -8.4 \\ \hline
        DB00391 & 6 & 2 & 6 & 0.6 & 341.4 & 110 & -8.4 \\ \hline
        DB00432 & 8 & 3 & 2 & -0.5 & 296.2 & 99.1 & -8.4 \\ \hline
        DB00447 & 5 & 3 & 4 & -1.7 & 349.77 & 113 & -8.4 \\ \hline
        DB00476 & 3 & 1 & 6 & 4.3 & 297.4 & 49.5 & -8.4 \\ \hline
        DB00494 & 6 & 2 & 4 & 2.1 & 305.29 & 130 & -8.4 \\ \hline
        DB00500 & 3 & 1 & 4 & 2.8 & 257.28 & 59.3 & -8.4 \\ \hline
        DB00532 & 2 & 1 & 2 & 1.5 & 218.25 & 49.4 & -8.4 \\ \hline
        DB00533 & 4 & 0 & 3 & 2.3 & 314.4 & 68.8 & -8.4 \\ \hline
        DB00557 & 4 & 1 & 8 & 3.7 & 374.9 & 35.9 & -8.4 \\ \hline
        DB00641 & 5 & 1 & 7 & 4.7 & 418.6 & 72.8 & -8.4 \\ \hline
        DB00670 & 5 & 1 & 2 & 0.1 & 351.4 & 68.8 & -8.4 \\ \hline
        DB00808 & 5 & 2 & 3 & 2.9 & 365.8 & 101 & -8.4 \\ \hline
        DB00823 & 4 & 0 & 5 & 3.9 & 384.5 & 52.6 & -8.4 \\ \hline
        DB00829 & 2 & 0 & 1 & 3 & 284.74 & 32.7 & -8.4 \\ \hline
        DB00854 & 2 & 1 & 0 & 3.1 & 257.37 & 23.5 & -8.4 \\ \hline
        DB01151 & 2 & 1 & 4 & 4.9 & 266.4 & 15.3 & -8.4 \\ \hline
        DB01176 & 2 & 0 & 3 & 3.6 & 266.4 & 6.5 & -8.4 \\ \hline
        DB01240 & 5 & 3 & 10 & 2.9 & 352.5 & 87 & -8.4 \\ \hline
        DB01355 & 3 & 1 & 1 & 1.5 & 236.27 & 66.5 & -8.4 \\ \hline
        DB01434 & 2 & 0 & 0 & 2.5 & 272.4 & 34.1 & -8.4 \\ \hline
        DB01464 & 5 & 0 & 9 & 2.7 & 361.5 & 48 & -8.4 \\ \hline
        DB01558 & 3 & 1 & 1 & 1.7 & 316.15 & 54.4 & -8.4 \\ \hline
        DB01591 & 3 & 0 & 3 & 4 & 362.5 & 32.8 & -8.4 \\ \hline
        DB01750 & 2 & 1 & 2 & 2.7 & 186.21 & 37.3 & -8.4 \\ \hline
        DB01931 & 4 & 2 & 1 & 2.5 & 258.05 & 66.4 & -8.4 \\ \hline
        DB01959 & 5 & 0 & 4 & 2.7 & 289.29 & 89.9 & -8.4 \\ \hline
        DB02020 & 4 & 1 & 2 & 1.7 & 255.22 & 74.7 & -8.4 \\ \hline
        DB02161 & 4 & 1 & 4 & 1.9 & 275.34 & 49.8 & -8.4 \\ \hline
        DB02407 & 5 & 2 & 3 & 2.1 & 247.3 & 89.7 & -8.4 \\ \hline
        DB02568 & 3 & 3 & 2 & 0.1 & 241.25 & 96.2 & -8.4 \\ \hline
        DB02583 & 8 & 2 & 5 & 1.7 & 340.4 & 112 & -8.4 \\ \hline
        DB02586 & 2 & 0 & 0 & 3.2 & 208.26 & 25.8 & -8.4 \\ \hline
        DB02712 & 4 & 2 & 0 & 0.7 & 236.2 & 67.4 & -8.4 \\ \hline
        DB02988 & 3 & 3 & 3 & 1.4 & 202.21 & 76.9 & -8.4 \\ \hline
        DB03121 & 3 & 1 & 5 & 3.7 & 309.4 & 51.5 & -8.4 \\ \hline
        DB03272 & 7 & 1 & 2 & 3.8 & 401.54 & 55.1 & -8.4 \\ \hline
        DB03322 & 3 & 2 & 6 & 3 & 259.34 & 41.5 & -8.4 \\ \hline
        DB03383 & 4 & 3 & 5 & 3.8 & 443.9 & 85.4 & -8.4 \\ \hline
        DB03749 & 4 & 4 & 3 & 1.8 & 270.29 & 97.8 & -8.4 \\ \hline
        DB03980 & 5 & 1 & 4 & 2.1 & 309.34 & 69.6 & -8.4 \\ \hline
        DB03987 & 8 & 2 & 5 & 1.7 & 340.4 & 112 & -8.4 \\ \hline
        DB04126 & 5 & 4 & 10 & 1.2 & 316.39 & 116 & -8.4 \\ \hline
        DB04163 & 5 & 2 & 2 & 2.9 & 268.34 & 103 & -8.4 \\ \hline
        DB04306 & 5 & 2 & 2 & 3.3 & 282.4 & 103 & -8.4 \\ \hline
        DB04336 & 2 & 4 & 3 & 2.1 & 288.73 & 91 & -8.4 \\ \hline
        DB05022 & 4 & 1 & 3 & 1.5 & 283.32 & 66.6 & -8.4 \\ \hline
        DB05585 & 4 & 0 & 3 & 3.9 & 279.34 & 38.2 & -8.4 \\ \hline
        DB05767 & 5 & 3 & 3 & 2.2 & 350.4 & 87 & -8.4 \\ \hline
        DB05938 & 4 & 1 & 7 & 2.6 & 291.4 & 60.9 & -8.4 \\ \hline
        DB06166 & 4 & 2 & 5 & 3 & 413.8 & 109 & -8.4 \\ \hline
        DB06266 & 3 & 1 & 3 & 4.3 & 321.2 & 55.1 & -8.4 \\ \hline
        DB06413 & 3 & 1 & 5 & 1.7 & 273.4 & 79.4 & -8.4 \\ \hline
        DB06736 & 5 & 2 & 7 & 4.3 & 354.2 & 75.6 & -8.4 \\ \hline
        DB06737 & 4 & 1 & 2 & 3.5 & 298.4 & 79.7 & -8.4 \\ \hline
        DB06738 & 3 & 1 & 3 & 1 & 247.33 & 40.5 & -8.4 \\ \hline
        DB06739 & 4 & 1 & 8 & 4.4 & 354.4 & 71.4 & -8.4 \\ \hline
        DB06766 & 3 & 0 & 1 & 1.7 & 307.4 & 38.1 & -8.4 \\ \hline
        DB06889 & 6 & 1 & 2 & 1.2 & 288.33 & 115 & -8.4 \\ \hline
        DB06903 & 2 & 1 & 1 & 4 & 234.33 & 37.3 & -8.4 \\ \hline
        DB07051 & 2 & 1 & 4 & 3.6 & 245.3 & 46 & -8.4 \\ \hline
        DB07112 & 5 & 3 & 3 & 2.2 & 372.11 & 99.5 & -8.4 \\ \hline
        DB07132 & 2 & 3 & 3 & 0.3 & 282.3 & 100 & -8.4 \\ \hline
        DB07134 & 5 & 1 & 2 & 2.4 & 328.8 & 103 & -8.4 \\ \hline
        DB07163 & 4 & 4 & 4 & 1.7 & 310.33 & 82.9 & -8.4 \\ \hline
        DB07295 & 6 & 3 & 4 & 3.2 & 351.3 & 115 & -8.4 \\ \hline
        DB07300 & 7 & 1 & 6 & 1.9 & 365.4 & 97.3 & -8.4 \\ \hline
        DB07304 & 7 & 1 & 3 & 3.7 & 272.18 & 59.7 & -8.4 \\ \hline
        DB07322 & 5 & 2 & 4 & 3.9 & 331.4 & 91.8 & -8.4 \\ \hline
        DB07327 & 3 & 2 & 5 & 4.5 & 440.1 & 72.2 & -8.4 \\ \hline
        DB07383 & 6 & 3 & 4 & 1.3 & 277.24 & 69.6 & -8.4 \\ \hline
        DB07437 & 4 & 2 & 6 & 0.4 & 276.29 & 78.9 & -8.4 \\ \hline
        DB07487 & 3 & 0 & 2 & 1.3 & 225.2 & 49.4 & -8.4 \\ \hline
        DB07502 & 5 & 3 & 1 & 3 & 322.11 & 86.7 & -8.4 \\ \hline
        DB07524 & 2 & 2 & 2 & 2.9 & 209.25 & 40.7 & -8.4 \\ \hline
        DB07543 & 3 & 3 & 6 & 3.6 & 298.4 & 57.3 & -8.4 \\ \hline
        DB07581 & 4 & 3 & 7 & 0.8 & 271.4 & 83.6 & -8.4 \\ \hline
        DB07627 & 4 & 4 & 6 & 2.1 & 351.5 & 115 & -8.4 \\ \hline
        DB07676 & 6 & 4 & 6 & 2.4 & 365.4 & 110 & -8.4 \\ \hline
        DB07766 & 6 & 4 & 6 & 2.4 & 365.4 & 110 & -8.4 \\ \hline
        DB07825 & 4 & 1 & 3 & 0.2 & 247.25 & 74.7 & -8.4 \\ \hline
        DB07915 & 4 & 2 & 4 & 1.8 & 218.2 & 74.6 & -8.4 \\ \hline
        DB07958 & 3 & 3 & 6 & 1.7 & 274.31 & 96.2 & -8.4 \\ \hline
        DB08020 & 4 & 2 & 3 & 3.7 & 326.4 & 58.9 & -8.4 \\ \hline
        DB08028 & 3 & 1 & 4 & 3.9 & 279.79 & 62 & -8.4 \\ \hline
        DB08038 & 4 & 4 & 7 & 0.6 & 307.39 & 104 & -8.4 \\ \hline
        DB08087 & 4 & 1 & 1 & 1.4 & 307.3 & 84.6 & -8.4 \\ \hline
        DB08254 & 3 & 1 & 1 & 0.6 & 208.24 & 62.8 & -8.4 \\ \hline
        DB08262 & 4 & 2 & 2 & 2.8 & 216.19 & 74.6 & -8.4 \\ \hline
        DB08308 & 5 & 1 & 5 & 2.6 & 374.5 & 80.7 & -8.4 \\ \hline
        DB08325 & 6 & 3 & 6 & 2.9 & 346.81 & 87.9 & -8.4 \\ \hline
        DB08440 & 3 & 1 & 1 & 1.6 & 237.26 & 54.9 & -8.4 \\ \hline
        DB08448 & 8 & 3 & 2 & 2 & 385.4 & 127 & -8.4 \\ \hline
        DB08465 & 8 & 3 & 8 & 3.4 & 397.8 & 121 & -8.4 \\ \hline
        DB08611 & 5 & 1 & 4 & 3.1 & 268.23 & 29.5 & -8.4 \\ \hline
        DB08642 & 7 & 3 & 6 & 1 & 375.5 & 107 & -8.4 \\ \hline
        DB08659 & 5 & 4 & 3 & 1.1 & 330.4 & 139 & -8.4 \\ \hline
        DB08667 & 5 & 3 & 2 & 2.6 & 218.19 & 96.8 & -8.4 \\ \hline
        DB08686 & 3 & 1 & 3 & 4.8 & 312.4 & 46.5 & -8.4 \\ \hline
        DB08699 & 4 & 1 & 3 & 3 & 295.4 & 69.6 & -8.4 \\ \hline
        DB08778 & 5 & 2 & 4 & 4.1 & 275.37 & 96.2 & -8.4 \\ \hline
        DB08802 & 4 & 0 & 3 & 3.5 & 285.4 & 44.7 & -8.4 \\ \hline
        DB08803 & 2 & 1 & 4 & 2.4 & 232.32 & 33.6 & -8.4 \\ \hline
        DB08882 & 7 & 1 & 4 & 1.9 & 472.5 & 114 & -8.4 \\ \hline
        DB08972 & 5 & 1 & 1 & 2.9 & 261.25 & 57.6 & -8.4 \\ \hline
        DB09054 & 7 & 2 & 5 & 3.7 & 415.4 & 99.2 & -8.4 \\ \hline
        DB09271 & 4 & 1 & 7 & 2.1 & 358.5 & 59.1 & -8.4 \\ \hline
        DB09304 & 1 & 0 & 0 & 3.3 & 261.4 & 3.2 & -8.4 \\ \hline
        DB11185 & 6 & 2 & 4 & 2.2 & 308.31 & 109 & -8.4 \\ \hline
        DB11221 & 4 & 2 & 3 & 3.3 & 244.24 & 66.8 & -8.4 \\ \hline
        DB11449 & 4 & 1 & 6 & 2.5 & 246.26 & 63.6 & -8.4 \\ \hline
        DB11491 & 8 & 2 & 3 & 0.3 & 385.4 & 72.9 & -8.4 \\ \hline
        DB11584 & 2 & 2 & 3 & 3 & 267.4 & 32.3 & -8.4 \\ \hline
        DB12017 & 3 & 1 & 4 & 1.6 & 228.25 & 55.1 & -8.4 \\ \hline
        DB12057 & 3 & 0 & 2 & 3.3 & 285.4 & 25.6 & -8.4 \\ \hline
        DB12210 & 6 & 2 & 6 & 3.1 & 366.4 & 99.4 & -8.4 \\ \hline
        DB12311 & 2 & 2 & 3 & 2 & 234.29 & 58.2 & -8.4 \\ \hline
        DB12547 & 7 & 2 & 3 & 1.5 & 390.4 & 115 & -8.4 \\ \hline
        DB12686 & 4 & 2 & 4 & 1 & 361.5 & 81.3 & -8.4 \\ \hline
        DB12840 & 3 & 0 & 2 & 3.7 & 300.4 & 35.5 & -8.4 \\ \hline
        DB12938 & 8 & 0 & 4 & 2.4 & 359.3 & 85.6 & -8.4 \\ \hline
        DB13214 & 4 & 2 & 3 & 0.5 & 254.31 & 97.6 & -8.4 \\ \hline
        DB13246 & 2 & 0 & 1 & 4.5 & 304.4 & 6.5 & -8.4 \\ \hline
        DB13320 & 6 & 2 & 3 & 0.3 & 264.31 & 106 & -8.4 \\ \hline
        DB13358 & 1 & 1 & 3 & 2.7 & 262.3 & 24.4 & -8.4 \\ \hline
        DB13361 & 1 & 0 & 5 & 4.5 & 253.4 & 3.2 & -8.4 \\ \hline
        DB13369 & 3 & 1 & 7 & 3.6 & 354.5 & 46.5 & -8.4 \\ \hline
        DB13468 & 2 & 0 & 5 & 4.8 & 321.5 & 12.5 & -8.4 \\ \hline
        DB13507 & 3 & 1 & 6 & 3.2 & 340.4 & 46.5 & -8.4 \\ \hline
        DB13670 & 2 & 1 & 2 & 1.5 & 216.28 & 35.8 & -8.4 \\ \hline
        DB13713 & 2 & 1 & 3 & 3.4 & 293.4 & 23.5 & -8.4 \\ \hline
        DB13781 & 6 & 4 & 8 & -0.6 & 339.39 & 103 & -8.4 \\ \hline
        DB13784 & 6 & 1 & 9 & 3.7 & 427.6 & 64.5 & -8.4 \\ \hline
        DB13793 & 2 & 0 & 1 & 3 & 294.4 & 25.2 & -8.4 \\ \hline
        DB13934 & 9 & 1 & 2 & 3.7 & 338.25 & 47.3 & -8.4 \\ \hline
        DB13994 & 6 & 2 & 5 & 3.3 & 354.4 & 90.1 & -8.4 \\ \hline
        DB14008 & 6 & 3 & 2 & 1.7 & 300.26 & 96.2 & -8.4 \\ \hline
        DB14569 & 8 & 1 & 4 & 1.4 & 370.3 & 106 & -8.4 \\ \hline
        DB14802 & 3 & 1 & 2 & 4.1 & 398.9 & 45.3 & -8.4 \\ \hline
        DB14882 & 5 & 1 & 3 & 3.1 & 418.5 & 68.9 & -8.4 \\ \hline
        DB15012 & 4 & 0 & 1 & 1.5 & 231.25 & 59.2 & -8.4 \\ \hline
        DB15300 & 4 & 1 & 4 & 3.1 & 326.4 & 45.6 & -8.4 \\ \hline
        DB15411 & 5 & 0 & 7 & 2.9 & 314.34 & 70.4 & -8.4 \\ \hline
        DB15465 & 5 & 0 & 4 & 4.1 & 403.5 & 48 & -8.4 \\ \hline
        DB15553 & 6 & 3 & 4 & 0.4 & 265.26 & 99.4 & -8.4 \\ \hline
        DB15580 & 3 & 0 & 5 & 3.7 & 292.76 & 44.1 & -8.4 \\ \hline
        DB00208 & 2 & 0 & 2 & 3.6 & 263.8 & 31.5 & -8.3 \\ \hline
        DB00219 & 3 & 1 & 9 & 4.1 & 348.5 & 46.5 & -8.3 \\ \hline
        DB00417 & 6 & 2 & 5 & 2.1 & 350.4 & 121 & -8.3 \\ \hline
        DB00424 & 4 & 1 & 5 & 1.8 & 289.4 & 49.8 & -8.3 \\ \hline
        DB00499 & 6 & 1 & 2 & 3.3 & 276.21 & 74.9 & -8.3 \\ \hline
        DB00524 & 5 & 2 & 2 & 4.1 & 365.8 & 101 & -8.3 \\ \hline
        DB00572 & 4 & 1 & 5 & 1.8 & 289.4 & 49.8 & -8.3 \\ \hline
        DB00574 & 4 & 1 & 4 & 3.4 & 231.26 & 12 & -8.3 \\ \hline
        DB00600 & 2 & 1 & 3 & 3.4 & 200.23 & 29.5 & -8.3 \\ \hline
        DB00606 & 7 & 3 & 2 & 2 & 389.9 & 135 & -8.3 \\ \hline
        DB00652 & 2 & 1 & 2 & 3.3 & 285.4 & 23.5 & -8.3 \\ \hline
        DB00660 & 3 & 1 & 3 & 2.2 & 221.25 & 47.6 & -8.3 \\ \hline
        DB00672 & 3 & 2 & 4 & 2.3 & 276.74 & 83.6 & -8.3 \\ \hline
        DB00708 & 4 & 0 & 8 & 4 & 386.6 & 61 & -8.3 \\ \hline
        DB00713 & 7 & 2 & 4 & 2.4 & 401.4 & 138 & -8.3 \\ \hline
        DB00771 & 3 & 1 & 5 & 3.3 & 352.4 & 46.5 & -8.3 \\ \hline
        DB00907 & 5 & 0 & 5 & 2.3 & 303.35 & 55.8 & -8.3 \\ \hline
        DB00979 & 4 & 1 & 7 & 2.7 & 291.4 & 49.8 & -8.3 \\ \hline
        DB01011 & 3 & 0 & 3 & 2 & 226.27 & 42.8 & -8.3 \\ \hline
        DB01015 & 6 & 2 & 3 & 0.9 & 253.28 & 107 & -8.3 \\ \hline
        DB01024 & 6 & 2 & 6 & 3.2 & 320.3 & 93.1 & -8.3 \\ \hline
        DB01053 & 5 & 2 & 4 & 1.8 & 334.4 & 112 & -8.3 \\ \hline
        DB01113 & 5 & 0 & 6 & 3.9 & 339.4 & 49.8 & -8.3 \\ \hline
        DB01147 & 7 & 2 & 4 & 2.4 & 435.9 & 138 & -8.3 \\ \hline
        DB01156 & 2 & 1 & 4 & 3.2 & 239.74 & 29.1 & -8.3 \\ \hline
        DB01171 & 3 & 1 & 4 & 1.5 & 268.74 & 41.6 & -8.3 \\ \hline
        DB01191 & 4 & 1 & 4 & 3.4 & 231.26 & 12 & -8.3 \\ \hline
        DB01255 & 3 & 3 & 8 & 1.2 & 263.38 & 81.1 & -8.3 \\ \hline
        DB01298 & 4 & 2 & 4 & 0.1 & 294.33 & 113 & -8.3 \\ \hline
        DB01441 & 2 & 1 & 6 & 3.1 & 274.4 & 28.3 & -8.3 \\ \hline
        DB01487 & 3 & 2 & 9 & 2.7 & 293.4 & 58.6 & -8.3 \\ \hline
        DB01581 & 6 & 2 & 3 & 0.1 & 264.31 & 106 & -8.3 \\ \hline
        DB01877 & 8 & 3 & 6 & -0.3 & 345.37 & 126 & -8.3 \\ \hline
        DB01980 & 3 & 3 & 3 & 0.8 & 306.1 & 75.4 & -8.3 \\ \hline
        DB02104 & 9 & 2 & 6 & 2 & 384.4 & 122 & -8.3 \\ \hline
        DB02754 & 7 & 1 & 8 & 2.8 & 371.4 & 97.3 & -8.3 \\ \hline
        DB02819 & 8 & 4 & 4 & -1.5 & 344.26 & 134 & -8.3 \\ \hline
        DB02882 & 4 & 1 & 5 & 3.7 & 364.4 & 64.2 & -8.3 \\ \hline
        DB02984 & 6 & 1 & 5 & 3.9 & 327.4 & 81.6 & -8.3 \\ \hline
        DB03083 & 4 & 1 & 4 & 2.8 & 311.3 & 56.8 & -8.3 \\ \hline
        DB03150 & 7 & 3 & 4 & -2.8 & 306.21 & 125 & -8.3 \\ \hline
        DB03225 & 3 & 3 & 3 & -1.1 & 204.22 & 79.1 & -8.3 \\ \hline
        DB04012 & 7 & 2 & 7 & 2.6 & 414.5 & 138 & -8.3 \\ \hline
        DB04307 & 2 & 2 & 2 & 1.5 & 187.24 & 32.3 & -8.3 \\ \hline
        DB04433 & 3 & 3 & 4 & -1.4 & 253.3 & 114 & -8.3 \\ \hline
        DB04951 & 1 & 0 & 1 & 1.9 & 185.22 & 20.3 & -8.3 \\ \hline
        DB05804 & 5 & 1 & 2 & 2.8 & 368.5 & 89 & -8.3 \\ \hline
        DB06258 & 5 & 1 & 6 & 2.2 & 297.78 & 58 & -8.3 \\ \hline
        DB06280 & 3 & 1 & 4 & 4.1 & 323.3 & 43.1 & -8.3 \\ \hline
        DB06414 & 7 & 2 & 4 & 4.5 & 435.3 & 121 & -8.3 \\ \hline
        DB06465 & 4 & 1 & 2 & 0.8 & 265.28 & 52.6 & -8.3 \\ \hline
        DB06678 & 3 & 0 & 0 & 3.3 & 265.35 & 19.4 & -8.3 \\ \hline
        DB06742 & 3 & 3 & 3 & 2.6 & 378.1 & 58.3 & -8.3 \\ \hline
        DB06807 & 4 & 2 & 3 & 3.2 & 229.23 & 72.6 & -8.3 \\ \hline
        DB06914 & 3 & 0 & 5 & 2.3 & 292.76 & 36.3 & -8.3 \\ \hline
        DB07034 & 8 & 3 & 6 & 2.4 & 343.29 & 126 & -8.3 \\ \hline
        DB07073 & 5 & 0 & 1 & 2.3 & 266.36 & 70.7 & -8.3 \\ \hline
        DB07096 & 3 & 2 & 0 & 1.3 & 212.2 & 72.2 & -8.3 \\ \hline
        DB07140 & 5 & 2 & 4 & 4.1 & 358.4 & 87 & -8.3 \\ \hline
        DB07364 & 3 & 2 & 4 & 3.5 & 267.33 & 61.8 & -8.3 \\ \hline
        DB07365 & 3 & 2 & 3 & -0.1 & 215.25 & 63.3 & -8.3 \\ \hline
        DB07380 & 5 & 1 & 4 & 2.4 & 259.22 & 46.2 & -8.3 \\ \hline
        DB07388 & 4 & 1 & 4 & 2.4 & 263.34 & 54.5 & -8.3 \\ \hline
        DB07415 & 7 & 2 & 6 & 3.3 & 386.4 & 119 & -8.3 \\ \hline
        DB07428 & 3 & 0 & 4 & 3.2 & 229.27 & 31.4 & -8.3 \\ \hline
        DB07449 & 3 & 3 & 7 & -0.1 & 276.33 & 111 & -8.3 \\ \hline
        DB07451 & 5 & 3 & 5 & 3.3 & 422.2 & 91.3 & -8.3 \\ \hline
        DB07463 & 6 & 3 & 7 & 1.2 & 335.5 & 116 & -8.3 \\ \hline
        DB07668 & 4 & 2 & 5 & 2.7 & 249.3 & 60.8 & -8.3 \\ \hline
        DB07694 & 2 & 2 & 2 & 5 & 439.9 & 49.3 & -8.3 \\ \hline
        DB07715 & 5 & 3 & 0 & 2.7 & 270.24 & 94.8 & -8.3 \\ \hline
        DB07717 & 5 & 1 & 5 & 5 & 446.6 & 46.5 & -8.3 \\ \hline
        DB07745 & 9 & 3 & 6 & 0.6 & 329.17 & 105 & -8.3 \\ \hline
        DB07823 & 4 & 1 & 2 & 0.9 & 237.25 & 74.7 & -8.3 \\ \hline
        DB07852 & 4 & 1 & 2 & 3.2 & 272.08 & 68 & -8.3 \\ \hline
        DB07867 & 2 & 1 & 4 & 4.8 & 319.8 & 38.3 & -8.3 \\ \hline
        DB07884 & 4 & 1 & 3 & 2.5 & 280.29 & 58.6 & -8.3 \\ \hline
        DB07891 & 5 & 2 & 5 & 4 & 372.5 & 83.8 & -8.3 \\ \hline
        DB08115 & 3 & 1 & 5 & 2.1 & 229.27 & 52.3 & -8.3 \\ \hline
        DB08134 & 6 & 2 & 3 & 1.2 & 284.72 & 106 & -8.3 \\ \hline
        DB08162 & 5 & 1 & 2 & 1 & 291.37 & 70.7 & -8.3 \\ \hline
        DB08186 & 1 & 0 & 2 & 2.1 & 199.25 & 22 & -8.3 \\ \hline
        DB08273 & 6 & 2 & 7 & 3 & 435.19 & 135 & -8.3 \\ \hline
        DB08286 & 3 & 1 & 3 & 2.8 & 202.21 & 46.5 & -8.3 \\ \hline
        DB08522 & 3 & 0 & 4 & 3 & 293.3 & 30.7 & -8.3 \\ \hline
        DB08595 & 2 & 1 & 1 & 3.1 & 258.35 & 29.5 & -8.3 \\ \hline
        DB08619 & 5 & 1 & 5 & 3.3 & 388.5 & 80.7 & -8.3 \\ \hline
        DB08736 & 4 & 2 & 4 & 2.6 & 310.3 & 66.8 & -8.3 \\ \hline
        DB08799 & 2 & 1 & 5 & 2.6 & 265.35 & 27.6 & -8.3 \\ \hline
        DB08895 & 5 & 1 & 3 & 1.5 & 312.37 & 88.9 & -8.3 \\ \hline
        DB08967 & 6 & 0 & 5 & 3.8 & 391.6 & 77.5 & -8.3 \\ \hline
        DB09015 & 4 & 2 & 3 & 1.9 & 358.5 & 74.6 & -8.3 \\ \hline
        DB09017 & 4 & 0 & 1 & 2.8 & 393.7 & 71.3 & -8.3 \\ \hline
        DB11157 & 3 & 2 & 0 & 3.2 & 226.23 & 57.5 & -8.3 \\ \hline
        DB11315 & 4 & 1 & 5 & 1.3 & 318.4 & 59.1 & -8.3 \\ \hline
        DB11547 & 6 & 2 & 3 & 1 & 357.23 & 106 & -8.3 \\ \hline
        DB11739 & 5 & 1 & 5 & 2 & 345.4 & 72.4 & -8.3 \\ \hline
        DB11982 & 6 & 3 & 6 & 3.7 & 456.21 & 87.9 & -8.3 \\ \hline
        DB11994 & 8 & 1 & 5 & 1.9 & 368.3 & 124 & -8.3 \\ \hline
        DB12000 & 6 & 2 & 6 & 2.3 & 370.4 & 89.4 & -8.3 \\ \hline
        DB12074 & 4 & 2 & 3 & -0.7 & 248.23 & 78.9 & -8.3 \\ \hline
        DB12233 & 7 & 2 & 5 & 1.4 & 374.4 & 119 & -8.3 \\ \hline
        DB12433 & 4 & 2 & 4 & 1.6 & 276.29 & 84.5 & -8.3 \\ \hline
        DB12714 & 3 & 0 & 4 & 4.4 & 283.34 & 21.1 & -8.3 \\ \hline
        DB12827 & 3 & 2 & 3 & -1.3 & 218.25 & 68.2 & -8.3 \\ \hline
        DB12847 & 4 & 3 & 8 & 0.9 & 265.31 & 91.3 & -8.3 \\ \hline
        DB12852 & 6 & 1 & 6 & 4.7 & 442.9 & 79.8 & -8.3 \\ \hline
        DB12910 & 5 & 1 & 4 & 2.9 & 404.5 & 75.5 & -8.3 \\ \hline
        DB13279 & 6 & 0 & 10 & 3.1 & 361.4 & 65.1 & -8.3 \\ \hline
        DB13306 & 2 & 1 & 0 & 3.5 & 228.07 & 33.1 & -8.3 \\ \hline
        DB13353 & 2 & 1 & 9 & 4.8 & 362.9 & 28.4 & -8.3 \\ \hline
        DB13362 & 2 & 2 & 3 & 1.8 & 206.24 & 72.2 & -8.3 \\ \hline
        DB13414 & 3 & 2 & 4 & 2 & 214.26 & 45.2 & -8.3 \\ \hline
        DB13462 & 1 & 0 & 6 & 3.4 & 256.36 & 9.2 & -8.3 \\ \hline
        DB13533 & 2 & 1 & 0 & 2.8 & 288.4 & 37.3 & -8.3 \\ \hline
        DB13617 & 4 & 1 & 2 & 2 & 328.8 & 88.8 & -8.3 \\ \hline
        DB13722 & 3 & 1 & 3 & 2.9 & 251.71 & 40.5 & -8.3 \\ \hline
        DB13730 & 7 & 1 & 3 & -0.3 & 268.18 & 132 & -8.3 \\ \hline
        DB13750 & 5 & 2 & 6 & 1.1 & 288.3 & 82.2 & -8.3 \\ \hline
        DB13819 & 4 & 0 & 8 & 3.8 & 287.4 & 42.2 & -8.3 \\ \hline
        DB13827 & 1 & 2 & 2 & 1.4 & 201.27 & 36.4 & -8.3 \\ \hline
        DB13849 & 4 & 0 & 8 & 2.8 & 327.8 & 55.8 & -8.3 \\ \hline
        DB13851 & 5 & 0 & 2 & 3.4 & 312.4 & 46.2 & -8.3 \\ \hline
        DB13958 & 3 & 0 & 2 & 3.4 & 330.5 & 43.4 & -8.3 \\ \hline
        DB13983 & 7 & 3 & 3 & 2.6 & 330.29 & 105 & -8.3 \\ \hline
        DB14120 & 2 & 2 & 2 & 3.5 & 214.26 & 40.5 & -8.3 \\ \hline
        DB14575 & 2 & 2 & 0 & 1.4 & 254.28 & 66.6 & -8.3 \\ \hline
        DB14718 & 4 & 0 & 1 & 1.4 & 354.2 & 56 & -8.3 \\ \hline
        DB14755 & 2 & 0 & 0 & 2.5 & 234.38 & 6.5 & -8.3 \\ \hline
        DB15203 & 6 & 2 & 3 & 0.8 & 278.71 & 99 & -8.3 \\ \hline
        DB15407 & 7 & 2 & 4 & 3.2 & 401.4 & 99.2 & -8.3 \\ \hline
        DB15551 & 6 & 3 & 4 & 1.1 & 299.7 & 99.4 & -8.3 \\ \hline
        DB00187 & 5 & 2 & 10 & 1.9 & 295.37 & 67.8 & -8.2 \\ \hline
        DB00250 & 4 & 2 & 2 & 1 & 248.3 & 94.6 & -8.2 \\ \hline
        DB00289 & 2 & 1 & 6 & 3.7 & 255.35 & 21.3 & -8.2 \\ \hline
        DB00312 & 3 & 2 & 4 & 2.1 & 226.27 & 75.3 & -8.2 \\ \hline
        DB00349 & 2 & 0 & 1 & 2.1 & 300.74 & 40.6 & -8.2 \\ \hline
        DB00415 & 6 & 3 & 4 & -1.1 & 349.4 & 138 & -8.2 \\ \hline
        DB00434 & 1 & 0 & 0 & 4.7 & 287.4 & 3.2 & -8.2 \\ \hline
        DB00468 & 4 & 1 & 4 & 2.9 & 324.4 & 45.6 & -8.2 \\ \hline
        DB00518 & 4 & 2 & 5 & 2.9 & 265.33 & 92.3 & -8.2 \\ \hline
        DB00576 & 7 & 2 & 3 & 0.5 & 270.3 & 135 & -8.2 \\ \hline
        DB00633 & 1 & 1 & 2 & 3.1 & 200.28 & 28.7 & -8.2 \\ \hline
        DB00717 & 2 & 1 & 1 & 3 & 298.4 & 37.3 & -8.2 \\ \hline
        DB00749 & 3 & 2 & 4 & 2.8 & 287.35 & 62.3 & -8.2 \\ \hline
        DB00832 & 2 & 0 & 1 & 0.8 & 189.21 & 37.4 & -8.2 \\ \hline
        DB00876 & 6 & 2 & 10 & 4.5 & 424.5 & 121 & -8.2 \\ \hline
        DB00886 & 6 & 3 & 5 & 2.8 & 408.5 & 113 & -8.2 \\ \hline
        DB00897 & 3 & 0 & 1 & 2.4 & 343.2 & 43.1 & -8.2 \\ \hline
        DB00919 & 9 & 5 & 2 & -3.1 & 332.35 & 130 & -8.2 \\ \hline
        DB00953 & 3 & 1 & 5 & 1.7 & 269.34 & 49.7 & -8.2 \\ \hline
        DB00986 & 3 & 1 & 5 & 3.1 & 318.4 & 46.5 & -8.2 \\ \hline
        DB01032 & 5 & 1 & 7 & 3.2 & 285.36 & 83.1 & -8.2 \\ \hline
        DB01050 & 2 & 1 & 4 & 3.5 & 206.28 & 37.3 & -8.2 \\ \hline
        DB01069 & 3 & 0 & 3 & 4.8 & 284.4 & 31.8 & -8.2 \\ \hline
        DB01131 & 1 & 3 & 4 & 1.5 & 253.73 & 88.8 & -8.2 \\ \hline
        DB01325 & 5 & 3 & 2 & 1.2 & 289.74 & 110 & -8.2 \\ \hline
        DB01340 & 7 & 2 & 9 & 0.6 & 417.5 & 99.2 & -8.2 \\ \hline
        DB01438 & 5 & 2 & 2 & 1.9 & 213.24 & 89.6 & -8.2 \\ \hline
        DB01573 & 4 & 1 & 3 & 2.6 & 375.5 & 41.9 & -8.2 \\ \hline
        DB01582 & 6 & 2 & 3 & 0.3 & 278.33 & 106 & -8.2 \\ \hline
        DB01587 & 3 & 0 & 1 & 3 & 368.8 & 49.8 & -8.2 \\ \hline
        DB01925 & 2 & 2 & 1 & 3.3 & 220.65 & 40.5 & -8.2 \\ \hline
        DB02004 & 6 & 2 & 5 & 3.8 & 405.3 & 96.3 & -8.2 \\ \hline
        DB02099 & 0 & 1 & 4 & 3.7 & 208.36 & 4.4 & -8.2 \\ \hline
        DB02509 & 1 & 1 & 7 & 4.8 & 222.37 & 20.2 & -8.2 \\ \hline
        DB02552 & 7 & 3 & 8 & 0.7 & 314.21 & 113 & -8.2 \\ \hline
        DB02740 & 2 & 2 & 4 & 2.3 & 203.24 & 53.1 & -8.2 \\ \hline
        DB02850 & 6 & 1 & 6 & 3.7 & 442.5 & 101 & -8.2 \\ \hline
        DB02862 & 5 & 4 & 2 & -0.8 & 276.29 & 98.7 & -8.2 \\ \hline
        DB02923 & 2 & 2 & 1 & 2.7 & 186.21 & 40.5 & -8.2 \\ \hline
        DB03196 & 7 & 3 & 3 & 0.2 & 271.22 & 125 & -8.2 \\ \hline
        DB03217 & 4 & 3 & 2 & 0.6 & 238.18 & 77.8 & -8.2 \\ \hline
        DB03312 & 5 & 3 & 3 & -0.4 & 333.13 & 99.1 & -8.2 \\ \hline
        DB03365 & 6 & 2 & 4 & 3 & 297.31 & 76.5 & -8.2 \\ \hline
        DB03585 & 3 & 1 & 5 & 2.7 & 324.4 & 60.8 & -8.2 \\ \hline
        DB03985 & 0 & 1 & 4 & 3.7 & 208.36 & 4.4 & -8.2 \\ \hline
        DB03996 & 3 & 1 & 2 & 3 & 314.8 & 52.9 & -8.2 \\ \hline
        DB04143 & 6 & 5 & 5 & -1.2 & 287.21 & 123 & -8.2 \\ \hline
        DB04175 & 4 & 3 & 4 & 2.9 & 302.11 & 90.4 & -8.2 \\ \hline
        DB04275 & 2 & 3 & 3 & 0.5 & 218.25 & 65.1 & -8.2 \\ \hline
        DB04338 & 6 & 2 & 3 & 1.4 & 338.4 & 81.6 & -8.2 \\ \hline
        DB04600 & 8 & 1 & 6 & 2.3 & 449.3 & 136 & -8.2 \\ \hline
        DB04657 & 3 & 1 & 2 & 2.1 & 235.3 & 63.6 & -8.2 \\ \hline
        DB04716 & 3 & 2 & 1 & 4 & 309.3 & 57.8 & -8.2 \\ \hline
        DB04769 & 5 & 1 & 1 & 1.5 & 257.27 & 97.2 & -8.2 \\ \hline
        DB04800 & 5 & 2 & 3 & 0.7 & 253.28 & 92.6 & -8.2 \\ \hline
        DB04821 & 2 & 1 & 1 & 2.6 & 238.33 & 29.3 & -8.2 \\ \hline
        DB04846 & 5 & 3 & 10 & 1.9 & 379.5 & 90.9 & -8.2 \\ \hline
        DB04883 & 8 & 1 & 9 & 3.6 & 410.4 & 100 & -8.2 \\ \hline
        DB04910 & 4 & 2 & 5 & 2.4 & 249.27 & 76.2 & -8.2 \\ \hline
        DB05409 & 6 & 1 & 7 & 0.9 & 282.25 & 110 & -8.2 \\ \hline
        DB06201 & 5 & 1 & 3 & 0.7 & 238.19 & 73.8 & -8.2 \\ \hline
        DB06930 & 1 & 2 & 4 & 3.1 & 318.4 & 86.4 & -8.2 \\ \hline
        DB06965 & 3 & 1 & 10 & 4 & 298.36 & 46.5 & -8.2 \\ \hline
        DB06980 & 2 & 2 & 5 & 3.5 & 231.29 & 53.1 & -8.2 \\ \hline
        DB07033 & 2 & 2 & 2 & 1.4 & 240.26 & 65.4 & -8.2 \\ \hline
        DB07135 & 6 & 1 & 5 & 1.3 & 430.5 & 96.8 & -8.2 \\ \hline
        DB07158 & 2 & 1 & 1 & 1.7 & 227.26 & 49 & -8.2 \\ \hline
        DB07266 & 2 & 2 & 1 & 3.6 & 348.4 & 64.8 & -8.2 \\ \hline
        DB07306 & 4 & 1 & 4 & 2.6 & 283.75 & 54.5 & -8.2 \\ \hline
        DB07407 & 4 & 1 & 3 & 2.5 & 218.2 & 59.7 & -8.2 \\ \hline
        DB07412 & 1 & 1 & 2 & 2.4 & 183.25 & 26 & -8.2 \\ \hline
        DB07427 & 3 & 0 & 4 & 2.7 & 229.27 & 31.4 & -8.2 \\ \hline
        DB07585 & 4 & 2 & 1 & 1.5 & 274.71 & 73.5 & -8.2 \\ \hline
        DB07708 & 3 & 2 & 1 & 3.5 & 260.67 & 58.3 & -8.2 \\ \hline
        DB07712 & 3 & 2 & 2 & 3.4 & 254.28 & 58.3 & -8.2 \\ \hline
        DB07734 & 3 & 2 & 6 & 2.2 & 292.4 & 33.3 & -8.2 \\ \hline
        DB07735 & 5 & 2 & 8 & 2.1 & 352.5 & 51.8 & -8.2 \\ \hline
        DB07758 & 3 & 1 & 2 & 3.8 & 257.07 & 50.4 & -8.2 \\ \hline
        DB07775 & 6 & 4 & 1 & 4.1 & 444.03 & 107 & -8.2 \\ \hline
        DB07808 & 5 & 2 & 3 & 0.9 & 241.19 & 66.4 & -8.2 \\ \hline
        DB07894 & 6 & 3 & 5 & 1 & 278.24 & 103 & -8.2 \\ \hline
        DB07932 & 7 & 2 & 6 & 1.7 & 394.4 & 102 & -8.2 \\ \hline
        DB07935 & 5 & 1 & 2 & 3 & 292.27 & 85.5 & -8.2 \\ \hline
        DB07996 & 5 & 1 & 2 & 1 & 291.37 & 70.7 & -8.2 \\ \hline
        DB08045 & 5 & 4 & 6 & 2.8 & 359.8 & 104 & -8.2 \\ \hline
        DB08151 & 7 & 4 & 2 & -0.5 & 295.29 & 112 & -8.2 \\ \hline
        DB08175 & 3 & 1 & 9 & 4.4 & 268.39 & 46.5 & -8.2 \\ \hline
        DB08182 & 5 & 2 & 4 & 1.8 & 269.3 & 89.7 & -8.2 \\ \hline
        DB08198 & 3 & 2 & 3 & 2.9 & 338.4 & 84.7 & -8.2 \\ \hline
        DB08297 & 7 & 3 & 2 & -0.7 & 285.25 & 125 & -8.2 \\ \hline
        DB08305 & 7 & 1 & 3 & 2.1 & 427.6 & 104 & -8.2 \\ \hline
        DB08315 & 4 & 1 & 5 & 2.8 & 307.3 & 72.4 & -8.2 \\ \hline
        DB08319 & 4 & 2 & 2 & 2.4 & 234.27 & 76.7 & -8.2 \\ \hline
        DB08335 & 4 & 1 & 5 & 3.1 & 235.28 & 58.9 & -8.2 \\ \hline
        DB08557 & 4 & 2 & 6 & 3.1 & 377.4 & 86.4 & -8.2 \\ \hline
        DB08575 & 2 & 3 & 4 & 2.9 & 270.4 & 43.8 & -8.2 \\ \hline
        DB08602 & 5 & 0 & 2 & 3.6 & 304.32 & 58 & -8.2 \\ \hline
        DB08681 & 4 & 1 & 6 & 4.2 & 315.8 & 79.6 & -8.2 \\ \hline
        DB08798 & 6 & 2 & 3 & 1.3 & 267.31 & 107 & -8.2 \\ \hline
        DB08952 & 3 & 2 & 6 & 2.4 & 247.33 & 41.5 & -8.2 \\ \hline
        DB09064 & 3 & 1 & 4 & 3.4 & 289.15 & 46.5 & -8.2 \\ \hline
        DB09119 & 3 & 1 & 2 & 2 & 296.32 & 72.6 & -8.2 \\ \hline
        DB09166 & 4 & 0 & 2 & 2.6 & 342.8 & 71.3 & -8.2 \\ \hline
        DB09188 & 2 & 1 & 5 & 3.2 & 294.4 & 32.3 & -8.2 \\ \hline
        DB09213 & 2 & 1 & 4 & 3.5 & 206.28 & 37.3 & -8.2 \\ \hline
        DB09252 & 2 & 2 & 4 & 2.2 & 206.28 & 41.1 & -8.2 \\ \hline
        DB09253 & 4 & 2 & 4 & 1.8 & 208.26 & 56.5 & -8.2 \\ \hline
        DB09284 & 4 & 1 & 6 & 2.5 & 260.33 & 51.9 & -8.2 \\ \hline
        DB11428 & 1 & 1 & 2 & 3.1 & 200.28 & 28.7 & -8.2 \\ \hline
        DB11490 & 4 & 2 & 2 & 1.9 & 311.4 & 52.9 & -8.2 \\ \hline
        DB11511 & 8 & 1 & 3 & 1.6 & 399.4 & 64.1 & -8.2 \\ \hline
        DB11555 & 4 & 0 & 1 & 1.7 & 286.3 & 50.5 & -8.2 \\ \hline
        DB11556 & 1 & 1 & 2 & 2.7 & 186.25 & 28.7 & -8.2 \\ \hline
        DB11561 & 2 & 1 & 0 & 2.8 & 194.23 & 38.9 & -8.2 \\ \hline
        DB11649 & 5 & 1 & 6 & 2.1 & 310.35 & 94.9 & -8.2 \\ \hline
        DB12045 & 7 & 1 & 8 & 1.3 & 399.4 & 121 & -8.2 \\ \hline
        DB12188 & 2 & 0 & 2 & 4.7 & 354.9 & 6.5 & -8.2 \\ \hline
        DB12251 & 3 & 0 & 5 & 4.8 & 307.4 & 31.4 & -8.2 \\ \hline
        DB12353 & 5 & 4 & 3 & -1.1 & 264.28 & 101 & -8.2 \\ \hline
        DB12395 & 4 & 1 & 6 & 3 & 313.4 & 39.7 & -8.2 \\ \hline
        DB12474 & 1 & 1 & 1 & 4.5 & 284.4 & 20.2 & -8.2 \\ \hline
        DB12518 & 4 & 2 & 5 & 2.9 & 347.2 & 61.8 & -8.2 \\ \hline
        DB12713 & 6 & 3 & 6 & 3.2 & 424.9 & 104 & -8.2 \\ \hline
        DB12776 & 8 & 2 & 8 & 4.2 & 472.5 & 112 & -8.2 \\ \hline
        DB12925 & 7 & 3 & 3 & 2.6 & 417.3 & 130 & -8.2 \\ \hline
        DB13065 & 6 & 1 & 2 & 2.1 & 320.4 & 89.5 & -8.2 \\ \hline
        DB13165 & 6 & 1 & 2 & 1.5 & 323.4 & 70.7 & -8.2 \\ \hline
        DB13181 & 3 & 1 & 9 & 3.4 & 342.5 & 46.5 & -8.2 \\ \hline
        DB13222 & 2 & 1 & 0 & 3.1 & 238.08 & 33.1 & -8.2 \\ \hline
        DB13225 & 3 & 0 & 3 & 2.7 & 295.4 & 26.8 & -8.2 \\ \hline
        DB13256 & 3 & 0 & 1 & 3.6 & 343.9 & 44.1 & -8.2 \\ \hline
        DB13283 & 6 & 2 & 3 & 1.2 & 278.33 & 106 & -8.2 \\ \hline
        DB13377 & 3 & 2 & 3 & 1.7 & 224.26 & 75.3 & -8.2 \\ \hline
        DB13438 & 1 & 0 & 5 & 4 & 217.35 & 3.2 & -8.2 \\ \hline
        DB13478 & 2 & 1 & 2 & 3.4 & 233.35 & 23.5 & -8.2 \\ \hline
        DB13479 & 2 & 0 & 6 & 4.1 & 280.4 & 6.5 & -8.2 \\ \hline
        DB13485 & 7 & 2 & 4 & 0.6 & 294.33 & 116 & -8.2 \\ \hline
        DB13649 & 1 & 0 & 2 & 3 & 278.3 & 32.7 & -8.2 \\ \hline
        DB13770 & 3 & 2 & 4 & 2 & 224.26 & 75.3 & -8.2 \\ \hline
        DB13773 & 7 & 2 & 4 & 0.3 & 280.31 & 116 & -8.2 \\ \hline
        DB13875 & 2 & 1 & 1 & 2.1 & 214.26 & 37.4 & -8.2 \\ \hline
        DB13993 & 8 & 0 & 5 & 3 & 397.4 & 83 & -8.2 \\ \hline
        DB14682 & 2 & 1 & 0 & 3.1 & 257.37 & 23.5 & -8.2 \\ \hline
        DB15029 & 8 & 1 & 5 & 3 & 457.5 & 71.1 & -8.2 \\ \hline
        DB15156 & 6 & 2 & 7 & 3.6 & 469.6 & 113 & -8.2 \\ \hline
        DB15207 & 7 & 2 & 6 & 2.9 & 466.5 & 96.8 & -8.2 \\ \hline
        DB00235 & 3 & 1 & 1 & 0 & 211.22 & 65.8 & -8.1 \\ \hline
        DB00266 & 6 & 2 & 2 & 2.6 & 336.3 & 93.1 & -8.1 \\ \hline
        DB00281 & 2 & 1 & 5 & 2.3 & 234.34 & 32.3 & -8.1 \\ \hline
        DB00301 & 8 & 2 & 4 & 2.6 & 453.9 & 138 & -8.1 \\ \hline
        DB00358 & 9 & 2 & 2 & 3.6 & 378.31 & 45.2 & -8.1 \\ \hline
        DB00376 & 2 & 1 & 5 & 4.5 & 301.5 & 23.5 & -8.1 \\ \hline
        DB00436 & 10 & 3 & 3 & 1.2 & 421.4 & 135 & -8.1 \\ \hline
        DB00514 & 2 & 0 & 1 & 3.4 & 271.4 & 12.5 & -8.1 \\ \hline
        DB00669 & 4 & 2 & 6 & 0.9 & 295.4 & 73.6 & -8.1 \\ \hline
        DB00692 & 3 & 2 & 4 & 2.6 & 281.35 & 47.9 & -8.1 \\ \hline
        DB00719 & 2 & 0 & 0 & 3.6 & 290.4 & 16.1 & -8.1 \\ \hline
        DB00744 & 3 & 2 & 2 & 1.6 & 236.29 & 94.8 & -8.1 \\ \hline
        DB00891 & 5 & 2 & 3 & 0 & 249.29 & 93.5 & -8.1 \\ \hline
        DB00894 & 3 & 0 & 0 & 3 & 300.4 & 43.4 & -8.1 \\ \hline
        DB00914 & 1 & 3 & 4 & -0.8 & 205.26 & 103 & -8.1 \\ \hline
        DB00925 & 2 & 0 & 8 & 4.4 & 303.8 & 12.5 & -8.1 \\ \hline
        DB01048 & 6 & 3 & 4 & 0.9 & 286.33 & 102 & -8.1 \\ \hline
        DB01065 & 2 & 2 & 4 & 0.8 & 232.28 & 54.1 & -8.1 \\ \hline
        DB01209 & 2 & 2 & 0 & 3.7 & 245.36 & 46.2 & -8.1 \\ \hline
        DB01540 & 3 & 2 & 0 & 2.8 & 304.4 & 57.5 & -8.1 \\ \hline
        DB01554 & 2 & 2 & 0 & 2.7 & 276.4 & 40.5 & -8.1 \\ \hline
        DB02427 & 7 & 2 & 5 & 2.4 & 339.4 & 99.5 & -8.1 \\ \hline
        DB02698 & 9 & 2 & 3 & 4.7 & 415.3 & 87.1 & -8.1 \\ \hline
        DB02758 & 2 & 2 & 3 & 1.8 & 189.21 & 53.1 & -8.1 \\ \hline
        DB02840 & 7 & 4 & 4 & 3.3 & 368.3 & 125 & -8.1 \\ \hline
        DB02936 & 4 & 2 & 9 & 2.6 & 380.4 & 94.6 & -8.1 \\ \hline
        DB03428 & 3 & 2 & 2 & 1 & 241.24 & 67 & -8.1 \\ \hline
        DB03928 & 6 & 1 & 4 & 2.9 & 270.69 & 102 & -8.1 \\ \hline
        DB04202 & 4 & 1 & 2 & 2.8 & 268.26 & 55.8 & -8.1 \\ \hline
        DB04288 & 6 & 3 & 6 & 3.7 & 405.5 & 93.7 & -8.1 \\ \hline
        DB04316 & 4 & 4 & 4 & -0.1 & 224.21 & 98.7 & -8.1 \\ \hline
        DB04672 & 7 & 3 & 4 & -1.9 & 304.19 & 125 & -8.1 \\ \hline
        DB04712 & 6 & 5 & 4 & -0.9 & 305.33 & 111 & -8.1 \\ \hline
        DB04826 & 3 & 0 & 4 & 3.8 & 286.4 & 34.7 & -8.1 \\ \hline
        DB04831 & 5 & 1 & 5 & 4.1 & 331.2 & 91.8 & -8.1 \\ \hline
        DB04837 & 2 & 1 & 5 & 3.6 & 289.8 & 23.5 & -8.1 \\ \hline
        DB05246 & 2 & 0 & 1 & 1.2 & 203.24 & 37.4 & -8.1 \\ \hline
        DB05805 & 2 & 0 & 3 & 4.1 & 314.2 & 12.5 & -8.1 \\ \hline
        DB06150 & 8 & 2 & 5 & 1.6 & 310.33 & 125 & -8.1 \\ \hline
        DB06212 & 3 & 2 & 3 & 4.8 & 448.9 & 69.6 & -8.1 \\ \hline
        DB06218 & 3 & 2 & 6 & 0.3 & 250.29 & 67.4 & -8.1 \\ \hline
        DB06299 & 2 & 1 & 1 & 1.5 & 201.22 & 40.5 & -8.1 \\ \hline
        DB06530 & 5 & 2 & 5 & 1.3 & 314.4 & 86.2 & -8.1 \\ \hline
        DB06730 & 2 & 1 & 2 & 2.9 & 310.4 & 37.3 & -8.1 \\ \hline
        DB06780 & 4 & 0 & 4 & 3.1 & 372.5 & 60.4 & -8.1 \\ \hline
        DB06787 & 2 & 1 & 4 & 3.1 & 317.5 & 23.5 & -8.1 \\ \hline
        DB06834 & 3 & 3 & 4 & 2.3 & 362.4 & 82.9 & -8.1 \\ \hline
        DB06860 & 3 & 0 & 1 & 2.7 & 272.68 & 50.3 & -8.1 \\ \hline
        DB06877 & 2 & 2 & 3 & 2.1 & 280.32 & 64.8 & -8.1 \\ \hline
        DB06879 & 7 & 1 & 2 & 0.9 & 412.4 & 98.1 & -8.1 \\ \hline
        DB06928 & 6 & 3 & 8 & 0.4 & 426.14 & 112 & -8.1 \\ \hline
        DB06937 & 5 & 3 & 1 & 2.3 & 243.21 & 86.7 & -8.1 \\ \hline
        DB06970 & 6 & 1 & 6 & 4.2 & 438 & 127 & -8.1 \\ \hline
        DB07113 & 9 & 2 & 7 & 3.2 & 469.5 & 117 & -8.1 \\ \hline
        DB07218 & 4 & 1 & 0 & 2.3 & 263.68 & 58.4 & -8.1 \\ \hline
        DB07316 & 7 & 2 & 7 & 2.2 & 453.5 & 86.9 & -8.1 \\ \hline
        DB07375 & 2 & 0 & 0 & 3.6 & 288.4 & 34.1 & -8.1 \\ \hline
        DB07430 & 5 & 2 & 1 & 4 & 374.5 & 95.2 & -8.1 \\ \hline
        DB07481 & 4 & 4 & 4 & -0.3 & 279.3 & 122 & -8.1 \\ \hline
        DB07483 & 3 & 1 & 2 & 2.7 & 218.27 & 56.5 & -8.1 \\ \hline
        DB07594 & 5 & 3 & 3 & 3.7 & 352.4 & 87.6 & -8.1 \\ \hline
        DB07606 & 5 & 3 & 4 & 4.6 & 465.7 & 99.7 & -8.1 \\ \hline
        DB07614 & 3 & 1 & 2 & 2.6 & 227.29 & 69.8 & -8.1 \\ \hline
        DB07700 & 3 & 1 & 1 & 4.9 & 395.5 & 69.4 & -8.1 \\ \hline
        DB07736 & 5 & 3 & 5 & 0.9 & 297.39 & 45.4 & -8.1 \\ \hline
        DB07737 & 5 & 3 & 6 & 1.2 & 311.4 & 45.4 & -8.1 \\ \hline
        DB07818 & 2 & 2 & 2 & 2.2 & 232.06 & 49.3 & -8.1 \\ \hline
        DB07819 & 2 & 2 & 2 & 1.8 & 197.62 & 49.3 & -8.1 \\ \hline
        DB07829 & 3 & 1 & 2 & 2.5 & 239.25 & 41.6 & -8.1 \\ \hline
        DB07919 & 2 & 1 & 1 & 3.6 & 212.25 & 37.9 & -8.1 \\ \hline
        DB07963 & 6 & 3 & 5 & 3.4 & 447.17 & 86.6 & -8.1 \\ \hline
        DB08015 & 6 & 1 & 3 & 4.7 & 404.4 & 73 & -8.1 \\ \hline
        DB08048 & 4 & 4 & 1 & 2.1 & 242.23 & 89.4 & -8.1 \\ \hline
        DB08051 & 6 & 1 & 5 & 3.2 & 419.4 & 66.6 & -8.1 \\ \hline
        DB08113 & 2 & 1 & 1 & 2.1 & 195.22 & 41.6 & -8.1 \\ \hline
        DB08157 & 5 & 1 & 6 & 1.3 & 257.31 & 94.8 & -8.1 \\ \hline
        DB08172 & 4 & 2 & 4 & 4.6 & 342.8 & 82.4 & -8.1 \\ \hline
        DB08188 & 3 & 1 & 6 & 2.6 & 302.37 & 58.6 & -8.1 \\ \hline
        DB08201 & 3 & 1 & 8 & 4.7 & 304.4 & 46.5 & -8.1 \\ \hline
        DB08211 & 4 & 2 & 3 & 1.6 & 372.24 & 105 & -8.1 \\ \hline
        DB08314 & 4 & 1 & 2 & 2.4 & 267.08 & 69.1 & -8.1 \\ \hline
        DB08318 & 7 & 2 & 5 & 1.2 & 247.25 & 109 & -8.1 \\ \hline
        DB08329 & 6 & 1 & 2 & 0.1 & 290.4 & 114 & -8.1 \\ \hline
        DB08507 & 4 & 2 & 8 & 3.2 & 374.4 & 69.6 & -8.1 \\ \hline
        DB08509 & 3 & 0 & 9 & 3.6 & 308.8 & 36.3 & -8.1 \\ \hline
        DB08540 & 7 & 0 & 5 & 3.2 & 388.5 & 112 & -8.1 \\ \hline
        DB08600 & 2 & 1 & 2 & 3.5 & 321.9 & 50.6 & -8.1 \\ \hline
        DB08627 & 3 & 1 & 2 & 3 & 224.32 & 62.6 & -8.1 \\ \hline
        DB08651 & 8 & 4 & 4 & -1.4 & 338.28 & 126 & -8.1 \\ \hline
        DB08766 & 5 & 2 & 5 & 2.6 & 325.5 & 83.9 & -8.1 \\ \hline
        DB08808 & 3 & 2 & 6 & 2.8 & 271.78 & 41.5 & -8.1 \\ \hline
        DB08814 & 7 & 1 & 3 & 2.1 & 248.15 & 63.6 & -8.1 \\ \hline
        DB08986 & 2 & 1 & 2 & 4.1 & 300.8 & 33.6 & -8.1 \\ \hline
        DB09023 & 4 & 1 & 9 & 2.6 & 327.4 & 49.8 & -8.1 \\ \hline
        DB09053 & 6 & 1 & 5 & 3.6 & 440.5 & 99.2 & -8.1 \\ \hline
        DB09167 & 2 & 0 & 3 & 4.5 & 295.4 & 28.5 & -8.1 \\ \hline
        DB09202 & 2 & 1 & 4 & 1.8 & 216.28 & 33.6 & -8.1 \\ \hline
        DB09206 & 10 & 2 & 7 & 1.2 & 435.5 & 133 & -8.1 \\ \hline
        DB09215 & 7 & 0 & 1 & 1.2 & 357.3 & 105 & -8.1 \\ \hline
        DB09245 & 3 & 1 & 2 & 1.2 & 207.23 & 49.8 & -8.1 \\ \hline
        DB09262 & 2 & 1 & 6 & 2.7 & 319.4 & 60.9 & -8.1 \\ \hline
        DB09345 & 4 & 0 & 9 & 3.1 & 293.4 & 30.9 & -8.1 \\ \hline
        DB11217 & 7 & 5 & 3 & -0.7 & 272.25 & 120 & -8.1 \\ \hline
        DB11390 & 6 & 0 & 6 & 4.5 & 362.8 & 86.1 & -8.1 \\ \hline
        DB11447 & 2 & 1 & 0 & 4.2 & 199.27 & 37.3 & -8.1 \\ \hline
        DB11785 & 5 & 2 & 5 & 0.9 & 305.4 & 70 & -8.1 \\ \hline
        DB11889 & 2 & 1 & 3 & 1.7 & 198.26 & 38.9 & -8.1 \\ \hline
        DB12123 & 6 & 0 & 7 & 1.5 & 417.5 & 71.6 & -8.1 \\ \hline
        DB12125 & 3 & 0 & 0 & 1.4 & 216.28 & 25.4 & -8.1 \\ \hline
        DB12147 & 7 & 1 & 9 & 3.2 & 446.5 & 77.3 & -8.1 \\ \hline
        DB12596 & 6 & 2 & 7 & 2.6 & 334.4 & 77.4 & -8.1 \\ \hline
        DB12947 & 6 & 3 & 1 & -1.7 & 246.19 & 99.1 & -8.1 \\ \hline
        DB13077 & 6 & 1 & 3 & 0.6 & 308.31 & 68.6 & -8.1 \\ \hline
        DB13129 & 3 & 1 & 2 & 2.6 & 342.5 & 54.4 & -8.1 \\ \hline
        DB13174 & 6 & 3 & 1 & 2.2 & 284.22 & 112 & -8.1 \\ \hline
        DB13346 & 3 & 2 & 6 & 1.9 & 223.27 & 58.6 & -8.1 \\ \hline
        DB13452 & 7 & 3 & 8 & 1 & 283.33 & 99.6 & -8.1 \\ \hline
        DB13496 & 1 & 0 & 4 & 4.6 & 284.4 & 8.2 & -8.1 \\ \hline
        DB13506 & 7 & 2 & 7 & 3 & 454.5 & 138 & -8.1 \\ \hline
        DB13538 & 5 & 0 & 6 & 2.9 & 286.28 & 61.8 & -8.1 \\ \hline
        DB13718 & 4 & 1 & 4 & 3.1 & 326.4 & 45.6 & -8.1 \\ \hline
        DB13725 & 1 & 1 & 6 & 5 & 281.4 & 12 & -8.1 \\ \hline
        DB13804 & 2 & 2 & 2 & 1.6 & 218.28 & 73.2 & -8.1 \\ \hline
        DB13805 & 3 & 2 & 2 & 1.7 & 262.3 & 75.3 & -8.1 \\ \hline
        DB14195 & 2 & 2 & 4 & 4 & 226.32 & 24.1 & -8.1 \\ \hline
        DB14624 & 5 & 1 & 2 & 2.2 & 354.5 & 89 & -8.1 \\ \hline
        DB14701 & 5 & 2 & 7 & 2.1 & 298.34 & 71.4 & -8.1 \\ \hline
        DB14716 & 5 & 0 & 1 & 1.6 & 353.8 & 88.9 & -8.1 \\ \hline
        DB14736 & 2 & 1 & 2 & 5 & 282.4 & 29.5 & -8.1 \\ \hline
        DB14945 & 5 & 1 & 7 & 3.9 & 364.5 & 41.9 & -8.1 \\ \hline
        DB15024 & 6 & 1 & 3 & 2.3 & 364.4 & 84.1 & -8.1 \\ \hline
        DB15027 & 6 & 3 & 5 & 1.1 & 262.35 & 79.1 & -8.1 \\ \hline
        DB15091 & 6 & 2 & 3 & 2.7 & 380.4 & 78.3 & -8.1 \\ \hline
        DB15167 & 5 & 1 & 10 & 3.3 & 364.5 & 50.8 & -8.1 \\ \hline
        DB00237 & 3 & 2 & 3 & 1.6 & 212.25 & 75.3 & -8 \\ \hline
        DB00378 & 2 & 0 & 1 & 3.8 & 312.4 & 34.1 & -8 \\ \hline
        DB00392 & 3 & 0 & 5 & 4.8 & 312.5 & 31.8 & -8 \\ \hline
        DB00422 & 3 & 1 & 4 & 0.2 & 233.31 & 38.3 & -8 \\ \hline
        DB00446 & 5 & 3 & 5 & 1.1 & 323.13 & 115 & -8 \\ \hline
        DB00458 & 2 & 0 & 4 & 4.8 & 280.4 & 6.5 & -8 \\ \hline
        DB00495 & 6 & 2 & 3 & 0 & 267.24 & 93.2 & -8 \\ \hline
        DB00599 & 3 & 2 & 4 & 2.9 & 242.34 & 90.3 & -8 \\ \hline
        DB00635 & 5 & 2 & 2 & 1.5 & 358.4 & 91.7 & -8 \\ \hline
        DB00801 & 5 & 0 & 2 & 4 & 352.7 & 32.7 & -8 \\ \hline
        DB00817 & 5 & 1 & 3 & 0.6 & 294.3 & 70.5 & -8 \\ \hline
        DB00873 & 5 & 2 & 3 & 2.6 & 394.9 & 83.8 & -8 \\ \hline
        DB00973 & 5 & 2 & 6 & 4 & 409.4 & 60.8 & -8 \\ \hline
        DB01071 & 3 & 0 & 2 & 4.6 & 322.5 & 31.8 & -8 \\ \hline
        DB01096 & 5 & 3 & 4 & 2.2 & 279.33 & 90.1 & -8 \\ \hline
        DB01133 & 7 & 4 & 4 & -0.3 & 318.61 & 140 & -8 \\ \hline
        DB01146 & 2 & 0 & 4 & 3.9 & 281.4 & 12.5 & -8 \\ \hline
        DB01188 & 2 & 1 & 1 & 2 & 207.27 & 40.5 & -8 \\ \hline
        DB01297 & 4 & 3 & 7 & 0.8 & 266.34 & 70.6 & -8 \\ \hline
        DB01351 & 3 & 2 & 4 & 2.1 & 226.27 & 75.3 & -8 \\ \hline
        DB01366 & 4 & 4 & 5 & 1.5 & 290.36 & 81.6 & -8 \\ \hline
        DB01520 & 2 & 0 & 2 & 3.9 & 249.4 & 31.5 & -8 \\ \hline
        DB01615 & 4 & 0 & 4 & 4.3 & 326.5 & 48.8 & -8 \\ \hline
        DB01997 & 3 & 1 & 0 & 2.4 & 242.03 & 74.5 & -8 \\ \hline
        DB02380 & 6 & 3 & 2 & -1.7 & 252.23 & 109 & -8 \\ \hline
        DB02414 & 3 & 2 & 2 & -0.4 & 234.25 & 78.1 & -8 \\ \hline
        DB02416 & 9 & 5 & 2 & -1.1 & 395.15 & 137 & -8 \\ \hline
        DB02652 & 4 & 4 & 4 & -0.1 & 224.21 & 98.7 & -8 \\ \hline
        DB02855 & 6 & 4 & 10 & 0.4 & 385.5 & 136 & -8 \\ \hline
        DB02909 & 3 & 1 & 2 & 3.1 & 222.62 & 50.4 & -8 \\ \hline
        DB02946 & 1 & 1 & 4 & 4.5 & 334.7 & 29.1 & -8 \\ \hline
        DB03079 & 8 & 4 & 4 & -1.8 & 330.23 & 134 & -8 \\ \hline
        DB03273 & 8 & 3 & 2 & -1.2 & 265.23 & 136 & -8 \\ \hline
        DB03525 & 5 & 3 & 2 & 0.6 & 229.17 & 78.8 & -8 \\ \hline
        DB03818 & 5 & 2 & 5 & 1.6 & 328.5 & 75.9 & -8 \\ \hline
        DB03881 & 5 & 5 & 3 & -1.5 & 297.36 & 140 & -8 \\ \hline
        DB04114 & 2 & 1 & 1 & 4.1 & 298.8 & 38.9 & -8 \\ \hline
        DB04198 & 7 & 5 & 2 & -2.5 & 268.23 & 140 & -8 \\ \hline
        DB04411 & 4 & 4 & 5 & -0.3 & 293.14 & 95.6 & -8 \\ \hline
        DB04743 & 6 & 1 & 4 & 2.6 & 308.31 & 110 & -8 \\ \hline
        DB04880 & 3 & 2 & 3 & 1.6 & 248.3 & 83.5 & -8 \\ \hline
        DB05223 & 4 & 2 & 10 & 3.1 & 358.5 & 70.4 & -8 \\ \hline
        DB05565 & 3 & 1 & 2 & 3 & 271.14 & 36.4 & -8 \\ \hline
        DB05885 & 4 & 1 & 4 & 0.3 & 232.23 & 63.4 & -8 \\ \hline
        DB05928 & 6 & 3 & 2 & 1.6 & 392.4 & 90.3 & -8 \\ \hline
        DB06061 & 6 & 3 & 6 & 2.2 & 461.23 & 90.9 & -8 \\ \hline
        DB06119 & 5 & 1 & 5 & 1.5 & 267.67 & 95.9 & -8 \\ \hline
        DB06272 & 4 & 3 & 6 & 3.5 & 418.6 & 69.9 & -8 \\ \hline
        DB06848 & 5 & 1 & 3 & 4.3 & 424.6 & 109 & -8 \\ \hline
        DB06917 & 3 & 0 & 2 & 1.8 & 201.2 & 30 & -8 \\ \hline
        DB06951 & 7 & 3 & 7 & 1.3 & 315.34 & 129 & -8 \\ \hline
        DB06952 & 4 & 2 & 1 & 1.8 & 192.17 & 66.8 & -8 \\ \hline
        DB06981 & 2 & 2 & 4 & 3.2 & 217.26 & 53.1 & -8 \\ \hline
        DB07012 & 3 & 3 & 0 & -0.3 & 201.18 & 96.2 & -8 \\ \hline
        DB07057 & 4 & 2 & 2 & 0.2 & 221.21 & 77.8 & -8 \\ \hline
        DB07087 & 3 & 2 & 2 & 3 & 276.4 & 49.7 & -8 \\ \hline
        DB07100 & 5 & 4 & 2 & 1.3 & 294.74 & 84.4 & -8 \\ \hline
        DB07110 & 2 & 1 & 2 & 2.6 & 193.26 & 12 & -8 \\ \hline
        DB07202 & 3 & 1 & 2 & 3.7 & 336.8 & 55.1 & -8 \\ \hline
        DB07223 & 6 & 2 & 10 & 1.2 & 397.5 & 117 & -8 \\ \hline
        DB07285 & 7 & 1 & 6 & 1.5 & 294.27 & 89 & -8 \\ \hline
        DB07370 & 6 & 4 & 7 & 1.4 & 332.5 & 122 & -8 \\ \hline
        DB07379 & 7 & 4 & 7 & 3.6 & 403.9 & 114 & -8 \\ \hline
        DB07408 & 5 & 1 & 2 & 2.3 & 233.18 & 96.3 & -8 \\ \hline
        DB07456 & 3 & 2 & 5 & 3.7 & 438.5 & 70.1 & -8 \\ \hline
        DB07492 & 5 & 3 & 5 & 1.4 & 412.03 & 115 & -8 \\ \hline
        DB07590 & 5 & 2 & 7 & -0.1 & 322.2 & 106 & -8 \\ \hline
        DB07850 & 3 & 3 & 2 & 0.9 & 227.29 & 106 & -8 \\ \hline
        DB07854 & 4 & 2 & 3 & 1.1 & 239.28 & 66.5 & -8 \\ \hline
        DB07902 & 6 & 2 & 5 & 2.5 & 320.37 & 121 & -8 \\ \hline
        DB07908 & 4 & 2 & 2 & 1.1 & 220.22 & 66.8 & -8 \\ \hline
        DB08016 & 6 & 4 & 6 & -0.9 & 298.62 & 125 & -8 \\ \hline
        DB08083 & 6 & 2 & 2 & 1 & 280.3 & 138 & -8 \\ \hline
        DB08090 & 6 & 4 & 7 & 0.9 & 316.39 & 106 & -8 \\ \hline
        DB08155 & 4 & 2 & 4 & 0.1 & 242.3 & 97.6 & -8 \\ \hline
        DB08156 & 5 & 2 & 4 & 0.1 & 229.26 & 106 & -8 \\ \hline
        DB08259 & 3 & 3 & 8 & 2.3 & 270.37 & 78.4 & -8 \\ \hline
        DB08263 & 5 & 3 & 5 & 1.1 & 237.21 & 104 & -8 \\ \hline
        DB08310 & 5 & 1 & 7 & 2.6 & 359.4 & 86.9 & -8 \\ \hline
        DB08312 & 7 & 2 & 3 & 2.1 & 251.29 & 117 & -8 \\ \hline
        DB08473 & 5 & 3 & 2 & 1.1 & 319.14 & 87.7 & -8 \\ \hline
        DB08511 & 3 & 3 & 0 & 0.1 & 215.21 & 96.2 & -8 \\ \hline
        DB08550 & 1 & 1 & 0 & 2.6 & 202.08 & 12 & -8 \\ \hline
        DB08621 & 5 & 3 & 6 & -0.3 & 356.2 & 112 & -8 \\ \hline
        DB08636 & 4 & 2 & 3 & 1.4 & 192.17 & 74.6 & -8 \\ \hline
        DB08640 & 6 & 2 & 8 & 1.1 & 313.37 & 109 & -8 \\ \hline
        DB08677 & 4 & 1 & 4 & 2.1 & 261.34 & 83.1 & -8 \\ \hline
        DB08717 & 4 & 2 & 2 & 0.5 & 234.25 & 69.6 & -8 \\ \hline
        DB08751 & 7 & 0 & 4 & 0.6 & 293.28 & 108 & -8 \\ \hline
        DB08755 & 5 & 2 & 9 & 3 & 456.6 & 104 & -8 \\ \hline
        DB09019 & 2 & 1 & 3 & 4.3 & 376.13 & 29.3 & -8 \\ \hline
        DB09181 & 6 & 0 & 8 & 4.1 & 466.6 & 71.8 & -8 \\ \hline
        DB11291 & 2 & 0 & 8 & 4.5 & 234.33 & 26.3 & -8 \\ \hline
        DB11393 & 7 & 1 & 3 & -0.3 & 357.4 & 64.1 & -8 \\ \hline
        DB11472 & 5 & 1 & 5 & 3.2 & 266.32 & 88.7 & -8 \\ \hline
        DB11479 & 3 & 3 & 2 & 0.5 & 261.32 & 64.6 & -8 \\ \hline
        DB11636 & 3 & 1 & 1 & 2 & 328.4 & 54.4 & -8 \\ \hline
        DB11664 & 5 & 3 & 5 & -1.6 & 284.25 & 85.8 & -8 \\ \hline
        DB11820 & 7 & 0 & 2 & 1.3 & 287.29 & 117 & -8 \\ \hline
        DB12011 & 8 & 1 & 5 & 2.8 & 426.4 & 97.6 & -8 \\ \hline
        DB12209 & 3 & 1 & 4 & 1.4 & 230.27 & 58.1 & -8 \\ \hline
        DB12220 & 4 & 1 & 6 & 1.6 & 339.4 & 49.8 & -8 \\ \hline
        DB12328 & 4 & 0 & 0 & 0.6 & 196.2 & 52.6 & -8 \\ \hline
        DB12359 & 6 & 1 & 3 & 1.9 & 318.76 & 91.7 & -8 \\ \hline
        DB12531 & 5 & 4 & 3 & -1.9 & 265.27 & 126 & -8 \\ \hline
        DB12551 & 3 & 1 & 1 & 0.7 & 204.22 & 42.8 & -8 \\ \hline
        DB12569 & 5 & 2 & 8 & 4.6 & 416.5 & 107 & -8 \\ \hline
        DB12664 & 2 & 2 & 3 & 0.8 & 190.24 & 55.1 & -8 \\ \hline
        DB12740 & 7 & 2 & 3 & 0.7 & 336.35 & 113 & -8 \\ \hline
        DB12749 & 2 & 0 & 3 & 2.8 & 190.24 & 26.3 & -8 \\ \hline
        DB12766 & 3 & 1 & 1 & 2.4 & 261.7 & 42.4 & -8 \\ \hline
        DB12964 & 3 & 1 & 3 & 2.8 & 292.4 & 33.1 & -8 \\ \hline
        DB13028 & 6 & 1 & 3 & 1.4 & 350.4 & 128 & -8 \\ \hline
        DB13051 & 10 & 1 & 3 & -0.6 & 377.4 & 136 & -8 \\ \hline
        DB13350 & 6 & 1 & 2 & -0.8 & 246.23 & 115 & -8 \\ \hline
        DB13380 & 4 & 1 & 7 & 3.3 & 327.4 & 49.8 & -8 \\ \hline
        DB13430 & 7 & 3 & 4 & 2.4 & 381.9 & 135 & -8 \\ \hline
        DB13431 & 4 & 2 & 10 & 2.4 & 334.4 & 86.7 & -8 \\ \hline
        DB13469 & 4 & 0 & 0 & 1.1 & 210.19 & 59.9 & -8 \\ \hline
        DB13530 & 3 & 3 & 6 & 2.3 & 262.35 & 57.3 & -8 \\ \hline
        DB13532 & 7 & 3 & 3 & 1.3 & 379.9 & 135 & -8 \\ \hline
        DB13619 & 3 & 0 & 9 & 4.7 & 329.5 & 29.5 & -8 \\ \hline
        DB13625 & 4 & 5 & 5 & -0.1 & 267.32 & 108 & -8 \\ \hline
        DB13668 & 2 & 1 & 0 & 2.1 & 188.27 & 38.9 & -8 \\ \hline
        DB13683 & 3 & 0 & 7 & 4.2 & 272.4 & 25.4 & -8 \\ \hline
        DB13876 & 3 & 1 & 2 & 3.1 & 310.19 & 34.4 & -8 \\ \hline
        DB13990 & 2 & 2 & 7 & 3.8 & 260.37 & 39.3 & -8 \\ \hline
        DB14175 & 1 & 0 & 6 & 4.2 & 202.29 & 17.1 & -8 \\ \hline
        DB15219 & 6 & 3 & 2 & 1.3 & 340.4 & 113 & -8 \\ \hline
        DB15288 & 5 & 2 & 3 & 1.2 & 311.35 & 82.6 & -8 \\ \hline
        DB00168 & 6 & 3 & 8 & -2.7 & 294.3 & 119 & -7.9 \\ \hline
        DB00234 & 4 & 1 & 6 & 3 & 313.4 & 39.7 & -7.9 \\ \hline
        DB00268 & 2 & 1 & 7 & 2.7 & 260.37 & 32.3 & -7.9 \\ \hline
        DB00292 & 3 & 0 & 5 & 3 & 244.29 & 44.1 & -7.9 \\ \hline
        DB00321 & 1 & 0 & 3 & 5 & 277.4 & 3.2 & -7.9 \\ \hline
        DB00328 & 4 & 1 & 4 & 4.3 & 357.8 & 68.5 & -7.9 \\ \hline
        DB00334 & 4 & 1 & 1 & 2.9 & 312.4 & 59.1 & -7.9 \\ \hline
        DB00427 & 2 & 0 & 4 & 3.9 & 278.4 & 16.1 & -7.9 \\ \hline
        DB00442 & 5 & 4 & 2 & -1.3 & 277.28 & 126 & -7.9 \\ \hline
        DB00474 & 3 & 1 & 3 & 2.3 & 262.3 & 66.5 & -7.9 \\ \hline
        DB00540 & 1 & 1 & 3 & 4.5 & 263.4 & 12 & -7.9 \\ \hline
        DB00564 & 1 & 1 & 0 & 2.5 & 236.27 & 46.3 & -7.9 \\ \hline
        DB00697 & 4 & 2 & 2 & 1.1 & 253.71 & 90.4 & -7.9 \\ \hline
        DB00704 & 5 & 2 & 2 & 1.9 & 341.4 & 70 & -7.9 \\ \hline
        DB00724 & 3 & 1 & 2 & 2.6 & 240.3 & 56.7 & -7.9 \\ \hline
        DB00750 & 2 & 2 & 5 & 2.1 & 220.31 & 41.1 & -7.9 \\ \hline
        DB00774 & 10 & 3 & 1 & 0.4 & 331.3 & 135 & -7.9 \\ \hline
        DB00849 & 3 & 1 & 2 & 1.8 & 246.26 & 66.5 & -7.9 \\ \hline
        DB00896 & 3 & 1 & 2 & 3.5 & 370.5 & 54.4 & -7.9 \\ \hline
        DB00903 & 4 & 1 & 6 & 3.8 & 303.13 & 63.6 & -7.9 \\ \hline
        DB00960 & 3 & 3 & 6 & 1.8 & 248.32 & 57.3 & -7.9 \\ \hline
        DB01021 & 7 & 3 & 2 & 0.6 & 380.7 & 135 & -7.9 \\ \hline
        DB01037 & 1 & 0 & 4 & 2.8 & 187.28 & 3.2 & -7.9 \\ \hline
        DB01058 & 2 & 0 & 1 & 2.7 & 312.4 & 40.6 & -7.9 \\ \hline
        DB01237 & 2 & 0 & 6 & 4 & 334.2 & 12.5 & -7.9 \\ \hline
        DB01243 & 2 & 1 & 0 & 3.5 & 214.04 & 33.1 & -7.9 \\ \hline
        DB01382 & 7 & 1 & 7 & 0.9 & 309.34 & 98.8 & -7.9 \\ \hline
        DB01473 & 3 & 0 & 4 & 2.8 & 261.36 & 29.5 & -7.9 \\ \hline
        DB01499 & 3 & 0 & 5 & 3.2 & 275.4 & 29.5 & -7.9 \\ \hline
        DB01620 & 2 & 0 & 5 & 2.8 & 240.34 & 16.1 & -7.9 \\ \hline
        DB01625 & 1 & 1 & 8 & 4.3 & 353.5 & 43.1 & -7.9 \\ \hline
        DB01629 & 7 & 4 & 2 & -1.7 & 262.19 & 119 & -7.9 \\ \hline
        DB02275 & 5 & 1 & 5 & -0.9 & 261.28 & 92.8 & -7.9 \\ \hline
        DB02342 & 3 & 2 & 1 & 4 & 302.4 & 49.7 & -7.9 \\ \hline
        DB02593 & 8 & 3 & 2 & 1 & 322.27 & 123 & -7.9 \\ \hline
        DB03023 & 3 & 2 & 2 & 3.7 & 302.78 & 71.5 & -7.9 \\ \hline
        DB03065 & 4 & 2 & 1 & 0.8 & 205.17 & 114 & -7.9 \\ \hline
        DB03242 & 7 & 5 & 3 & -1 & 271.27 & 125 & -7.9 \\ \hline
        DB03299 & 5 & 3 & 6 & 0.3 & 251.23 & 104 & -7.9 \\ \hline
        DB03314 & 4 & 3 & 3 & -0.7 & 222.22 & 79.1 & -7.9 \\ \hline
        DB03372 & 2 & 2 & 2 & 1.6 & 260.36 & 37.1 & -7.9 \\ \hline
        DB03695 & 7 & 2 & 4 & 2.1 & 325.4 & 109 & -7.9 \\ \hline
        DB04001 & 5 & 4 & 3 & 1.3 & 248.19 & 120 & -7.9 \\ \hline
        DB04061 & 3 & 2 & 2 & -1.1 & 191.23 & 63.3 & -7.9 \\ \hline
        DB04140 & 7 & 2 & 6 & 0.7 & 419.5 & 125 & -7.9 \\ \hline
        DB04159 & 4 & 4 & 3 & -2.4 & 220.22 & 99.3 & -7.9 \\ \hline
        DB04292 & 4 & 3 & 6 & -1.4 & 236.31 & 75.4 & -7.9 \\ \hline
        DB04324 & 5 & 2 & 4 & 0.7 & 298.37 & 79.3 & -7.9 \\ \hline
        DB04459 & 2 & 0 & 0 & 3.1 & 215.03 & 26.3 & -7.9 \\ \hline
        DB04567 & 7 & 4 & 5 & -2.7 & 319.31 & 136 & -7.9 \\ \hline
        DB04709 & 4 & 0 & 1 & 4.1 & 350.4 & 83.2 & -7.9 \\ \hline
        DB04954 & 9 & 4 & 4 & -0.3 & 337.33 & 135 & -7.9 \\ \hline
        DB05047 & 5 & 0 & 1 & 0.3 & 233.22 & 68.5 & -7.9 \\ \hline
        DB05266 & 2 & 0 & 3 & 3 & 230.31 & 34.4 & -7.9 \\ \hline
        DB05943 & 6 & 1 & 6 & 3 & 361.8 & 80.8 & -7.9 \\ \hline
        DB05959 & 2 & 1 & 2 & 4.3 & 311.4 & 52.3 & -7.9 \\ \hline
        DB06156 & 2 & 0 & 4 & 4.5 & 328.3 & 12.5 & -7.9 \\ \hline
        DB06200 & 2 & 0 & 4 & 3.9 & 288.5 & 6.5 & -7.9 \\ \hline
        DB06288 & 6 & 2 & 7 & 1.5 & 369.5 & 110 & -7.9 \\ \hline
        DB06471 & 4 & 1 & 5 & 2.8 & 343.4 & 78.6 & -7.9 \\ \hline
        DB06478 & 8 & 2 & 4 & -0.4 & 348.35 & 128 & -7.9 \\ \hline
        DB06480 & 5 & 2 & 6 & 2 & 367.9 & 76.8 & -7.9 \\ \hline
        DB06716 & 5 & 2 & 6 & 2.5 & 288.28 & 76 & -7.9 \\ \hline
        DB07038 & 3 & 2 & 3 & 3.8 & 219.28 & 49.3 & -7.9 \\ \hline
        DB07146 & 5 & 2 & 6 & 4.2 & 398.5 & 53.3 & -7.9 \\ \hline
        DB07176 & 4 & 2 & 1 & 1.4 & 223.25 & 88.8 & -7.9 \\ \hline
        DB07224 & 7 & 3 & 10 & 0.6 & 344.36 & 134 & -7.9 \\ \hline
        DB07226 & 3 & 3 & 2 & 3.6 & 389.8 & 91.1 & -7.9 \\ \hline
        DB07335 & 5 & 2 & 2 & 1.8 & 269.3 & 89.8 & -7.9 \\ \hline
        DB07356 & 3 & 2 & 3 & 0.4 & 249.35 & 72.4 & -7.9 \\ \hline
        DB07374 & 5 & 2 & 5 & 0.9 & 265.3 & 67.8 & -7.9 \\ \hline
        DB07393 & 2 & 0 & 3 & 3.7 & 368.4 & 25.8 & -7.9 \\ \hline
        DB07465 & 4 & 2 & 2 & 0.7 & 315.4 & 90.4 & -7.9 \\ \hline
        DB07730 & 4 & 2 & 1 & 0.3 & 225.22 & 91.8 & -7.9 \\ \hline
        DB07757 & 2 & 1 & 3 & 4.6 & 335.2 & 37.3 & -7.9 \\ \hline
        DB07869 & 3 & 1 & 4 & 3.9 & 351.9 & 65.4 & -7.9 \\ \hline
        DB07997 & 5 & 2 & 5 & 0.6 & 265.33 & 79.5 & -7.9 \\ \hline
        DB08007 & 4 & 4 & 5 & -0.2 & 238.24 & 98.7 & -7.9 \\ \hline
        DB08050 & 3 & 1 & 5 & 2.3 & 192.21 & 54.4 & -7.9 \\ \hline
        DB08065 & 2 & 2 & 1 & 1.5 & 184.2 & 57.4 & -7.9 \\ \hline
        DB08074 & 2 & 2 & 2 & 1.3 & 203.24 & 68.1 & -7.9 \\ \hline
        DB08085 & 1 & 0 & 7 & 4.9 & 216.32 & 17.1 & -7.9 \\ \hline
        DB08202 & 6 & 3 & 3 & 0.1 & 329.4 & 131 & -7.9 \\ \hline
        DB08257 & 3 & 3 & 5 & 1 & 228.29 & 78.4 & -7.9 \\ \hline
        DB08293 & 5 & 2 & 0 & 3.4 & 324.75 & 83.8 & -7.9 \\ \hline
        DB08296 & 7 & 1 & 7 & 0.7 & 302.2 & 133 & -7.9 \\ \hline
        DB08339 & 5 & 2 & 4 & 4 & 427.3 & 78.4 & -7.9 \\ \hline
        DB08359 & 4 & 1 & 3 & 3.2 & 232.3 & 70.2 & -7.9 \\ \hline
        DB08451 & 4 & 1 & 2 & 1.6 & 222.27 & 67.4 & -7.9 \\ \hline
        DB08555 & 2 & 0 & 2 & 4.6 & 350.64 & 21.6 & -7.9 \\ \hline
        DB08644 & 7 & 2 & 10 & 1.6 & 433.6 & 130 & -7.9 \\ \hline
        DB08691 & 4 & 1 & 4 & 3.1 & 338.2 & 81 & -7.9 \\ \hline
        DB08936 & 2 & 0 & 3 & 4.5 & 300.8 & 6.5 & -7.9 \\ \hline
        DB09012 & 5 & 3 & 1 & 0 & 236.23 & 112 & -7.9 \\ \hline
        DB09247 & 3 & 2 & 5 & 2 & 242.7 & 50.4 & -7.9 \\ \hline
        DB09306 & 2 & 0 & 1 & 1.4 & 255.31 & 29.8 & -7.9 \\ \hline
        DB11282 & 1 & 0 & 3 & 2 & 191.27 & 20.3 & -7.9 \\ \hline
        DB11378 & 6 & 1 & 9 & 4.6 & 361.4 & 73.9 & -7.9 \\ \hline
        DB11396 & 2 & 2 & 2 & 4.3 & 269.12 & 40.5 & -7.9 \\ \hline
        DB11560 & 5 & 1 & 5 & 4.7 & 404.3 & 93.3 & -7.9 \\ \hline
        DB11749 & 2 & 0 & 1 & 2.7 & 312.4 & 40.6 & -7.9 \\ \hline
        DB11932 & 2 & 0 & 1 & 2.2 & 184.24 & 25.8 & -7.9 \\ \hline
        DB11937 & 4 & 2 & 1 & 1.3 & 189.17 & 66.4 & -7.9 \\ \hline
        DB12818 & 6 & 2 & 3 & 2.1 & 264.23 & 93.1 & -7.9 \\ \hline
        DB12878 & 5 & 3 & 4 & -1.6 & 242.66 & 106 & -7.9 \\ \hline
        DB13118 & 3 & 1 & 4 & 3.8 & 350.4 & 60.8 & -7.9 \\ \hline
        DB13230 & 3 & 1 & 1 & 2.6 & 316.4 & 54.4 & -7.9 \\ \hline
        DB13233 & 3 & 1 & 5 & 2.8 & 255.74 & 52.3 & -7.9 \\ \hline
        DB13314 & 3 & 2 & 5 & 3.2 & 219.28 & 49.3 & -7.9 \\ \hline
        DB13337 & 6 & 2 & 5 & 2.2 & 364.4 & 121 & -7.9 \\ \hline
        DB13356 & 2 & 0 & 0 & 4.9 & 244.4 & 50.6 & -7.9 \\ \hline
        DB13367 & 6 & 0 & 10 & 3.8 & 395.9 & 65.1 & -7.9 \\ \hline
        DB13458 & 5 & 0 & 3 & 2.4 & 341.4 & 48 & -7.9 \\ \hline
        DB13488 & 2 & 0 & 7 & 4.6 & 289.5 & 12.5 & -7.9 \\ \hline
        DB13497 & 2 & 0 & 10 & 4.4 & 306.5 & 26.3 & -7.9 \\ \hline
        DB13508 & 3 & 2 & 6 & 3.1 & 292.2 & 41.5 & -7.9 \\ \hline
        DB13724 & 7 & 0 & 4 & 0.7 & 285.28 & 126 & -7.9 \\ \hline
        DB13736 & 2 & 1 & 4 & 2 & 218.29 & 33.6 & -7.9 \\ \hline
        DB13794 & 5 & 0 & 7 & 3.3 & 358.5 & 67.3 & -7.9 \\ \hline
        DB13857 & 2 & 0 & 1 & 2.8 & 312.4 & 34.1 & -7.9 \\ \hline
        DB13866 & 2 & 2 & 1 & 3.1 & 300.4 & 40.5 & -7.9 \\ \hline
        DB14203 & 8 & 1 & 6 & 3.4 & 335.38 & 135 & -7.9 \\ \hline
        DB14644 & 8 & 3 & 7 & 2.2 & 474.5 & 138 & -7.9 \\ \hline
        DB14680 & 5 & 1 & 6 & 3.7 & 316.3 & 57.2 & -7.9 \\ \hline
        DB14681 & 5 & 2 & 2 & 1.5 & 360.4 & 91.7 & -7.9 \\ \hline
        DB14826 & 7 & 1 & 4 & 0.9 & 363.4 & 114 & -7.9 \\ \hline
        DB14888 & 3 & 1 & 5 & 3.4 & 340.4 & 66.5 & -7.9 \\ \hline
        DB14961 & 7 & 0 & 3 & 2.8 & 407.4 & 80 & -7.9 \\ \hline
        DB15031 & 5 & 1 & 4 & 4.1 & 450.9 & 88.9 & -7.9 \\ \hline
        DB15425 & 7 & 3 & 8 & 3.3 & 397.5 & 101 & -7.9 \\ \hline
        DB15447 & 2 & 1 & 6 & 4 & 206.28 & 37.3 & -7.9 \\ \hline
        DB15467 & 4 & 0 & 8 & 2.4 & 250.29 & 44.8 & -7.9 \\ \hline
        DB00263 & 6 & 2 & 3 & 1 & 267.31 & 107 & -7.8 \\ \hline
        DB00291 & 3 & 1 & 9 & 1.7 & 304.2 & 40.5 & -7.8 \\ \hline
        DB00335 & 4 & 3 & 8 & 0.2 & 266.34 & 84.6 & -7.8 \\ \hline
        DB00341 & 5 & 1 & 8 & 1.7 & 388.9 & 53 & -7.8 \\ \hline
        DB00387 & 2 & 1 & 5 & 4.1 & 287.4 & 23.5 & -7.8 \\ \hline
        DB00402 & 7 & 0 & 3 & 0.5 & 388.8 & 91.8 & -7.8 \\ \hline
        DB00586 & 3 & 2 & 4 & 4.4 & 296.1 & 49.3 & -7.8 \\ \hline
        DB00695 & 7 & 3 & 5 & 2 & 330.74 & 131 & -7.8 \\ \hline
        DB00698 & 6 & 1 & 2 & -0.5 & 238.16 & 121 & -7.8 \\ \hline
        DB00754 & 2 & 1 & 2 & 1 & 204.22 & 49.4 & -7.8 \\ \hline
        DB00786 & 5 & 5 & 8 & 0.5 & 331.41 & 128 & -7.8 \\ \hline
        DB00827 & 7 & 1 & 2 & 2.1 & 262.22 & 88.4 & -7.8 \\ \hline
        DB00935 & 2 & 2 & 3 & 2.9 & 260.37 & 44.6 & -7.8 \\ \hline
        DB01018 & 1 & 2 & 2 & 2 & 246.09 & 81.5 & -7.8 \\ \hline
        DB01198 & 7 & 0 & 3 & 0.5 & 388.8 & 91.8 & -7.8 \\ \hline
        DB01205 & 5 & 0 & 3 & 1 & 303.29 & 64.4 & -7.8 \\ \hline
        DB01216 & 2 & 2 & 2 & 3 & 372.5 & 58.2 & -7.8 \\ \hline
        DB01408 & 6 & 2 & 8 & 1.2 & 367.4 & 91.3 & -7.8 \\ \hline
        DB01478 & 3 & 0 & 4 & 2.5 & 247.33 & 29.5 & -7.8 \\ \hline
        DB01491 & 2 & 0 & 7 & 4.8 & 349.5 & 20.3 & -7.8 \\ \hline
        DB01588 & 2 & 0 & 3 & 3.6 & 324.8 & 32.7 & -7.8 \\ \hline
        DB01622 & 7 & 0 & 6 & 3.7 & 446.6 & 80.8 & -7.8 \\ \hline
        DB01994 & 5 & 2 & 3 & 1.4 & 229.24 & 75.3 & -7.8 \\ \hline
        DB02036 & 4 & 3 & 2 & 0.2 & 238.27 & 104 & -7.8 \\ \hline
        DB02066 & 8 & 5 & 3 & -1.6 & 281.27 & 136 & -7.8 \\ \hline
        DB02352 & 3 & 1 & 3 & 2 & 200.24 & 48.1 & -7.8 \\ \hline
        DB02495 & 4 & 3 & 6 & 0.8 & 299.33 & 91.5 & -7.8 \\ \hline
        DB02521 & 5 & 3 & 0 & 0.7 & 206.15 & 94.8 & -7.8 \\ \hline
        DB02710 & 6 & 5 & 4 & 0 & 241.2 & 127 & -7.8 \\ \hline
        DB02898 & 6 & 3 & 3 & -0.5 & 248.24 & 119 & -7.8 \\ \hline
        DB02921 & 4 & 3 & 2 & -0.5 & 252.27 & 89.9 & -7.8 \\ \hline
        DB03132 & 6 & 1 & 5 & 1.6 & 289.4 & 129 & -7.8 \\ \hline
        DB03332 & 5 & 3 & 0 & -1.5 & 223.19 & 109 & -7.8 \\ \hline
        DB03359 & 5 & 2 & 2 & 1.3 & 250.24 & 40.5 & -7.8 \\ \hline
        DB03583 & 7 & 4 & 3 & 1.8 & 441.5 & 135 & -7.8 \\ \hline
        DB03679 & 4 & 4 & 3 & -1.3 & 220.22 & 99.3 & -7.8 \\ \hline
        DB03757 & 4 & 3 & 6 & -0.6 & 259.3 & 111 & -7.8 \\ \hline
        DB03833 & 5 & 1 & 3 & 1.6 & 223.27 & 68 & -7.8 \\ \hline
        DB03944 & 6 & 1 & 4 & 3.8 & 425.5 & 106 & -7.8 \\ \hline
        DB03952 & 7 & 3 & 2 & 0.1 & 280.28 & 114 & -7.8 \\ \hline
        DB04101 & 6 & 2 & 3 & 1 & 249.29 & 112 & -7.8 \\ \hline
        DB04335 & 7 & 4 & 2 & -1.3 & 268.23 & 129 & -7.8 \\ \hline
        DB04458 & 3 & 1 & 4 & 3 & 413.2 & 65.4 & -7.8 \\ \hline
        DB04537 & 2 & 3 & 3 & 0.6 & 203.24 & 84.9 & -7.8 \\ \hline
        DB04631 & 5 & 2 & 8 & 2.8 & 366.2 & 84.9 & -7.8 \\ \hline
        DB04634 & 4 & 2 & 5 & 1.4 & 223.22 & 75.6 & -7.8 \\ \hline
        DB04770 & 6 & 2 & 8 & 3.1 & 355.4 & 85.1 & -7.8 \\ \hline
        DB04817 & 6 & 1 & 4 & 0 & 311.36 & 89.5 & -7.8 \\ \hline
        DB04843 & 3 & 1 & 5 & 3.2 & 340.4 & 46.5 & -7.8 \\ \hline
        DB04857 & 3 & 0 & 3 & 4.1 & 327.2 & 24.8 & -7.8 \\ \hline
        DB04947 & 4 & 0 & 5 & 3.9 & 429.3 & 29.5 & -7.8 \\ \hline
        DB05482 & 6 & 2 & 2 & 1.4 & 392.4 & 100 & -7.8 \\ \hline
        DB05680 & 4 & 1 & 2 & 2 & 255.32 & 69.6 & -7.8 \\ \hline
        DB05786 & 3 & 2 & 1 & -0.2 & 246.3 & 57.5 & -7.8 \\ \hline
        DB05812 & 2 & 1 & 1 & 4.6 & 349.5 & 33.1 & -7.8 \\ \hline
        DB05824 & 3 & 1 & 5 & 4.2 & 351.9 & 92.2 & -7.8 \\ \hline
        DB05830 & 2 & 1 & 0 & 2.9 & 288.4 & 37.3 & -7.8 \\ \hline
        DB06112 & 3 & 1 & 4 & 3 & 221.29 & 30.5 & -7.8 \\ \hline
        DB06198 & 5 & 2 & 2 & -0.3 & 244.22 & 78.9 & -7.8 \\ \hline
        DB06335 & 4 & 2 & 2 & 0.7 & 315.4 & 90.4 & -7.8 \\ \hline
        DB06358 & 7 & 2 & 5 & 2.5 & 354.4 & 106 & -7.8 \\ \hline
        DB06477 & 2 & 2 & 1 & 0.4 & 203.24 & 44.4 & -7.8 \\ \hline
        DB06479 & 4 & 0 & 7 & 0.7 & 306.36 & 75.5 & -7.8 \\ \hline
        DB06683 & 6 & 3 & 2 & -0.9 & 260.22 & 99.1 & -7.8 \\ \hline
        DB06769 & 4 & 1 & 9 & 2.9 & 358.3 & 58.4 & -7.8 \\ \hline
        DB06828 & 1 & 1 & 4 & 2.4 & 226.27 & 30 & -7.8 \\ \hline
        DB06872 & 5 & 2 & 6 & 0.8 & 294.33 & 104 & -7.8 \\ \hline
        DB06915 & 5 & 5 & 0 & 1.9 & 208.17 & 101 & -7.8 \\ \hline
        DB06932 & 6 & 2 & 2 & 3 & 334.4 & 96.3 & -7.8 \\ \hline
        DB06987 & 4 & 3 & 8 & 0.2 & 266.34 & 84.6 & -7.8 \\ \hline
        DB07060 & 3 & 3 & 3 & 1.5 & 205.21 & 73.3 & -7.8 \\ \hline
        DB07074 & 5 & 4 & 5 & 2.8 & 377.4 & 126 & -7.8 \\ \hline
        DB07120 & 2 & 3 & 3 & 1.5 & 269.3 & 96.7 & -7.8 \\ \hline
        DB07355 & 3 & 1 & 8 & 4.4 & 236.31 & 46.5 & -7.8 \\ \hline
        DB07376 & 4 & 1 & 2 & 2.2 & 251.3 & 66 & -7.8 \\ \hline
        DB07402 & 3 & 0 & 3 & 3.7 & 298.34 & 56.2 & -7.8 \\ \hline
        DB07440 & 3 & 1 & 2 & 2.3 & 214.28 & 62.8 & -7.8 \\ \hline
        DB07484 & 6 & 3 & 6 & 0.5 & 269.25 & 124 & -7.8 \\ \hline
        DB07620 & 9 & 0 & 2 & 4.9 & 459.2 & 134 & -7.8 \\ \hline
        DB07636 & 5 & 1 & 6 & 3.8 & 279.36 & 95.5 & -7.8 \\ \hline
        DB07706 & 3 & 3 & 0 & 3.7 & 288.4 & 60.7 & -7.8 \\ \hline
        DB07707 & 3 & 2 & 2 & 3.6 & 316.4 & 49.7 & -7.8 \\ \hline
        DB07738 & 5 & 2 & 8 & 2.8 & 431.4 & 51.8 & -7.8 \\ \hline
        DB07803 & 3 & 2 & 2 & 1.6 & 188.18 & 66 & -7.8 \\ \hline
        DB07840 & 5 & 1 & 4 & 4.5 & 364.3 & 55 & -7.8 \\ \hline
        DB07864 & 3 & 1 & 3 & 3.7 & 285.31 & 38.3 & -7.8 \\ \hline
        DB07888 & 5 & 1 & 4 & 1.3 & 235.24 & 68.1 & -7.8 \\ \hline
        DB07890 & 5 & 3 & 5 & 0.9 & 260.25 & 103 & -7.8 \\ \hline
        DB07906 & 4 & 2 & 1 & 0.5 & 208.21 & 78.1 & -7.8 \\ \hline
        DB07921 & 6 & 1 & 4 & 0.3 & 246.22 & 101 & -7.8 \\ \hline
        DB08069 & 3 & 2 & 1 & 1.3 & 206.27 & 85.7 & -7.8 \\ \hline
        DB08070 & 2 & 2 & 3 & 1.6 & 201.27 & 54.7 & -7.8 \\ \hline
        DB08129 & 5 & 2 & 2 & 1 & 205.18 & 46.2 & -7.8 \\ \hline
        DB08139 & 4 & 1 & 2 & 2.1 & 235.67 & 66 & -7.8 \\ \hline
        DB08210 & 7 & 2 & 4 & 2.6 & 349.4 & 139 & -7.8 \\ \hline
        DB08227 & 4 & 1 & 1 & 0.5 & 254.33 & 60.8 & -7.8 \\ \hline
        DB08234 & 6 & 2 & 5 & 2.6 & 312.37 & 96.3 & -7.8 \\ \hline
        DB08250 & 5 & 2 & 6 & 2.7 & 386.4 & 70.7 & -7.8 \\ \hline
        DB08321 & 5 & 5 & 9 & 0.8 & 287.39 & 93 & -7.8 \\ \hline
        DB08447 & 2 & 2 & 5 & 1.8 & 232.32 & 39.3 & -7.8 \\ \hline
        DB08475 & 5 & 1 & 8 & 1 & 278.28 & 65 & -7.8 \\ \hline
        DB08480 & 2 & 1 & 2 & 2.2 & 187.24 & 32.6 & -7.8 \\ \hline
        DB08497 & 6 & 2 & 5 & 1.9 & 366.3 & 119 & -7.8 \\ \hline
        DB08533 & 4 & 1 & 3 & 1.8 & 239.28 & 55.1 & -7.8 \\ \hline
        DB08608 & 7 & 1 & 2 & 1.9 & 383.4 & 84.6 & -7.8 \\ \hline
        DB08638 & 5 & 3 & 4 & -1.4 & 236.22 & 97.7 & -7.8 \\ \hline
        DB08740 & 3 & 3 & 6 & 2.9 & 243.39 & 66.5 & -7.8 \\ \hline
        DB08743 & 6 & 1 & 3 & 1 & 393.4 & 112 & -7.8 \\ \hline
        DB08744 & 4 & 0 & 1 & 1 & 233.22 & 48 & -7.8 \\ \hline
        DB08988 & 3 & 0 & 4 & 2.8 & 261.36 & 29.5 & -7.8 \\ \hline
        DB09218 & 4 & 2 & 3 & 3.8 & 262.69 & 62.2 & -7.8 \\ \hline
        DB11429 & 2 & 1 & 0 & 3.2 & 302.5 & 37.3 & -7.8 \\ \hline
        DB11477 & 2 & 1 & 2 & 2.8 & 220.34 & 49.7 & -7.8 \\ \hline
        DB11562 & 7 & 0 & 1 & 2.6 & 367.4 & 66.5 & -7.8 \\ \hline
        DB11570 & 3 & 0 & 9 & 5 & 277.4 & 29.5 & -7.8 \\ \hline
        DB11633 & 8 & 1 & 6 & 3.5 & 437.5 & 116 & -7.8 \\ \hline
        DB12162 & 2 & 1 & 6 & 4.4 & 236.35 & 29.5 & -7.8 \\ \hline
        DB12265 & 5 & 0 & 4 & 2.5 & 279.32 & 98.2 & -7.8 \\ \hline
        DB12268 & 6 & 1 & 4 & 0.9 & 377.5 & 68 & -7.8 \\ \hline
        DB12350 & 4 & 3 & 1 & 3.3 & 374.5 & 73.8 & -7.8 \\ \hline
        DB12367 & 6 & 2 & 4 & 1 & 377.4 & 122 & -7.8 \\ \hline
        DB12438 & 5 & 4 & 3 & -2.3 & 263.25 & 126 & -7.8 \\ \hline
        DB12623 & 8 & 1 & 10 & 2.5 & 478.5 & 123 & -7.8 \\ \hline
        DB12650 & 1 & 0 & 4 & 2.8 & 188.29 & 3.2 & -7.8 \\ \hline
        DB12763 & 3 & 3 & 5 & 0.9 & 236.35 & 58.3 & -7.8 \\ \hline
        DB12924 & 6 & 2 & 4 & 4.1 & 363.4 & 82.5 & -7.8 \\ \hline
        DB13021 & 3 & 0 & 4 & 3.3 & 356.16 & 44.1 & -7.8 \\ \hline
        DB13169 & 2 & 1 & 0 & 2.6 & 274.4 & 37.3 & -7.8 \\ \hline
        DB13284 & 5 & 1 & 1 & 0.5 & 275.3 & 111 & -7.8 \\ \hline
        DB13316 & 5 & 1 & 9 & 2.9 & 307.4 & 64.6 & -7.8 \\ \hline
        DB13341 & 3 & 1 & 2 & 1.6 & 204.22 & 50.7 & -7.8 \\ \hline
        DB13374 & 4 & 1 & 3 & 2.9 & 354.4 & 54.7 & -7.8 \\ \hline
        DB13406 & 4 & 3 & 5 & 1 & 271.34 & 110 & -7.8 \\ \hline
        DB13421 & 5 & 3 & 3 & -0.7 & 256.25 & 99.1 & -7.8 \\ \hline
        DB13443 & 4 & 3 & 8 & 0.2 & 266.34 & 84.6 & -7.8 \\ \hline
        DB13510 & 5 & 0 & 8 & 2.3 & 307.4 & 48 & -7.8 \\ \hline
        DB13581 & 4 & 1 & 8 & 4.8 & 339.5 & 49.8 & -7.8 \\ \hline
        DB13627 & 6 & 1 & 2 & -0.2 & 261.23 & 76.1 & -7.8 \\ \hline
        DB13630 & 1 & 0 & 7 & 3.6 & 284.4 & 9.2 & -7.8 \\ \hline
        DB13671 & 3 & 0 & 4 & 4.3 & 314.5 & 63.9 & -7.8 \\ \hline
        DB13767 & 4 & 0 & 3 & 3.1 & 324.77 & 61.4 & -7.8 \\ \hline
        DB13837 & 5 & 2 & 3 & 1.6 & 348.8 & 73.1 & -7.8 \\ \hline
        DB13844 & 3 & 1 & 6 & 3.6 & 354.5 & 46.5 & -7.8 \\ \hline
        DB14130 & 4 & 0 & 7 & 3.2 & 250.29 & 52.6 & -7.8 \\ \hline
        DB14628 & 3 & 0 & 0 & 1.4 & 201.63 & 54.9 & -7.8 \\ \hline
        DB14723 & 7 & 2 & 3 & 1.7 & 428.4 & 86 & -7.8 \\ \hline
        DB14930 & 5 & 2 & 2 & -0.3 & 243.22 & 78.9 & -7.8 \\ \hline
        DB15144 & 4 & 0 & 5 & 3.9 & 425.3 & 29.5 & -7.8 \\ \hline
        DB15610 & 5 & 2 & 2 & 2 & 220.15 & 64.4 & -7.8 \\ \hline
        DB00226 & 3 & 2 & 2 & 0 & 213.28 & 82.9 & -7.7 \\ \hline
        DB00295 & 4 & 2 & 0 & 0.8 & 285.34 & 52.9 & -7.7 \\ \hline
        DB00296 & 2 & 1 & 4 & 2.9 & 274.4 & 32.3 & -7.7 \\ \hline
        DB00344 & 1 & 1 & 4 & 4.4 & 263.4 & 12 & -7.7 \\ \hline
        DB00370 & 3 & 0 & 0 & 3.3 & 265.35 & 19.4 & -7.7 \\ \hline
        DB00401 & 7 & 1 & 7 & 3.3 & 388.4 & 110 & -7.7 \\ \hline
        DB00555 & 5 & 2 & 1 & 1.4 & 256.09 & 90.7 & -7.7 \\ \hline
        DB00580 & 5 & 1 & 3 & 2.6 & 314.4 & 94.6 & -7.7 \\ \hline
        DB00605 & 5 & 1 & 4 & 3.4 & 356.4 & 73.6 & -7.7 \\ \hline
        DB00631 & 8 & 3 & 2 & 0.9 & 303.68 & 119 & -7.7 \\ \hline
        DB00741 & 5 & 3 & 2 & 1.6 & 362.5 & 94.8 & -7.7 \\ \hline
        DB00758 & 4 & 0 & 4 & 3.8 & 321.8 & 57.8 & -7.7 \\ \hline
        DB00809 & 3 & 1 & 6 & 1.5 & 284.35 & 53.4 & -7.7 \\ \hline
        DB01001 & 4 & 4 & 5 & 0.3 & 239.31 & 72.7 & -7.7 \\ \hline
        DB01056 & 2 & 2 & 2 & 0.8 & 192.26 & 55.1 & -7.7 \\ \hline
        DB01075 & 2 & 0 & 6 & 3.3 & 255.35 & 12.5 & -7.7 \\ \hline
        DB01168 & 3 & 3 & 5 & 0.1 & 221.3 & 53.2 & -7.7 \\ \hline
        DB01175 & 4 & 0 & 5 & 3.2 & 324.4 & 36.3 & -7.7 \\ \hline
        DB01193 & 5 & 3 & 10 & 1.7 & 336.4 & 87.7 & -7.7 \\ \hline
        DB01224 & 5 & 1 & 6 & 2.1 & 383.5 & 73.6 & -7.7 \\ \hline
        DB01299 & 8 & 2 & 5 & 0.7 & 310.33 & 125 & -7.7 \\ \hline
        DB01352 & 3 & 2 & 3 & 1.1 & 210.23 & 75.3 & -7.7 \\ \hline
        DB01422 & 4 & 1 & 0 & 2.1 & 190.16 & 78.9 & -7.7 \\ \hline
        DB01435 & 2 & 0 & 1 & 0.4 & 188.23 & 23.6 & -7.7 \\ \hline
        DB01445 & 2 & 2 & 3 & 1.2 & 204.27 & 39.3 & -7.7 \\ \hline
        DB01451 & 2 & 0 & 0 & 3.6 & 286.4 & 34.1 & -7.7 \\ \hline
        DB01460 & 1 & 1 & 5 & 3.3 & 216.32 & 19 & -7.7 \\ \hline
        DB01580 & 4 & 2 & 9 & 2.1 & 265.35 & 50.7 & -7.7 \\ \hline
        DB01618 & 3 & 1 & 3 & 1.7 & 276.37 & 45.3 & -7.7 \\ \hline
        DB02103 & 6 & 2 & 2 & 0.8 & 269.69 & 99.1 & -7.7 \\ \hline
        DB02241 & 7 & 3 & 6 & 3.5 & 455.5 & 115 & -7.7 \\ \hline
        DB02359 & 6 & 1 & 7 & 2.8 & 341.4 & 88.1 & -7.7 \\ \hline
        DB02451 & 6 & 4 & 10 & 1.9 & 306.39 & 99.4 & -7.7 \\ \hline
        DB02600 & 5 & 3 & 6 & -1.9 & 284.35 & 102 & -7.7 \\ \hline
        DB02642 & 5 & 3 & 5 & -0.3 & 245.17 & 95.9 & -7.7 \\ \hline
        DB02728 & 5 & 1 & 3 & 2 & 234.2 & 72.8 & -7.7 \\ \hline
        DB02796 & 6 & 5 & 2 & -2 & 267.24 & 127 & -7.7 \\ \hline
        DB03037 & 6 & 3 & 2 & 2.2 & 298.25 & 112 & -7.7 \\ \hline
        DB03185 & 5 & 4 & 2 & -1.1 & 242.23 & 102 & -7.7 \\ \hline
        DB03223 & 5 & 4 & 8 & -3.5 & 298.36 & 135 & -7.7 \\ \hline
        DB03384 & 3 & 3 & 3 & 2 & 238.28 & 45.9 & -7.7 \\ \hline
        DB03386 & 4 & 3 & 3 & -1.1 & 222.22 & 79.1 & -7.7 \\ \hline
        DB03551 & 5 & 5 & 3 & -1.9 & 267.3 & 98.4 & -7.7 \\ \hline
        DB03628 & 4 & 3 & 3 & 0.4 & 229.17 & 86.6 & -7.7 \\ \hline
        DB03998 & 6 & 3 & 4 & -2.4 & 275.26 & 116 & -7.7 \\ \hline
        DB04565 & 5 & 4 & 4 & -0.9 & 252.22 & 116 & -7.7 \\ \hline
        DB04655 & 4 & 2 & 1 & 2.8 & 269.13 & 77.8 & -7.7 \\ \hline
        DB04948 & 2 & 1 & 3 & 2.6 & 259.13 & 33.6 & -7.7 \\ \hline
        DB05501 & 4 & 2 & 7 & 2.4 & 349.5 & 70.8 & -7.7 \\ \hline
        DB05708 & 4 & 0 & 4 & 3 & 308.4 & 43.7 & -7.7 \\ \hline
        DB05964 & 1 & 1 & 1 & 3 & 228.11 & 12 & -7.7 \\ \hline
        DB06040 & 7 & 1 & 6 & 3.3 & 420.5 & 96.5 & -7.7 \\ \hline
        DB06193 & 7 & 4 & 6 & 1 & 325.4 & 123 & -7.7 \\ \hline
        DB06234 & 6 & 4 & 4 & 2.2 & 376.2 & 99.8 & -7.7 \\ \hline
        DB06246 & 5 & 1 & 4 & 3.5 & 372.4 & 79.8 & -7.7 \\ \hline
        DB06701 & 3 & 1 & 4 & 0.2 & 233.31 & 38.3 & -7.7 \\ \hline
        DB06712 & 8 & 1 & 6 & 2.9 & 385.4 & 134 & -7.7 \\ \hline
        DB06821 & 7 & 2 & 4 & 0.4 & 280.31 & 116 & -7.7 \\ \hline
        DB06864 & 6 & 3 & 5 & -0.3 & 240.21 & 112 & -7.7 \\ \hline
        DB06941 & 4 & 1 & 3 & 1.8 & 277.39 & 89.3 & -7.7 \\ \hline
        DB06958 & 6 & 5 & 4 & 1.2 & 365.81 & 114 & -7.7 \\ \hline
        DB06967 & 5 & 2 & 6 & 3.5 & 375.5 & 92 & -7.7 \\ \hline
        DB06984 & 5 & 4 & 4 & 0 & 269.36 & 98 & -7.7 \\ \hline
        DB07004 & 3 & 3 & 4 & 2.8 & 279.36 & 98.4 & -7.7 \\ \hline
        DB07173 & 6 & 3 & 1 & -0.2 & 376.15 & 106 & -7.7 \\ \hline
        DB07281 & 3 & 2 & 3 & 2 & 199.25 & 50.9 & -7.7 \\ \hline
        DB07305 & 5 & 1 & 2 & 3 & 267.62 & 96.3 & -7.7 \\ \hline
        DB07317 & 3 & 1 & 2 & 1.9 & 189.21 & 38.3 & -7.7 \\ \hline
        DB07367 & 6 & 4 & 7 & 0.9 & 316.39 & 106 & -7.7 \\ \hline
        DB07398 & 3 & 2 & 3 & 2.2 & 264.35 & 100 & -7.7 \\ \hline
        DB07452 & 4 & 4 & 0 & -0.7 & 216.2 & 122 & -7.7 \\ \hline
        DB07516 & 4 & 2 & 4 & 2.3 & 252.65 & 74.6 & -7.7 \\ \hline
        DB07632 & 6 & 1 & 2 & 1.6 & 275.7 & 123 & -7.7 \\ \hline
        DB07654 & 5 & 1 & 5 & 4 & 345.4 & 62.4 & -7.7 \\ \hline
        DB07716 & 8 & 3 & 1 & 0.1 & 422.5 & 107 & -7.7 \\ \hline
        DB07720 & 2 & 1 & 1 & 2.2 & 208.69 & 24.9 & -7.7 \\ \hline
        DB07723 & 3 & 2 & 4 & 1.7 & 219.24 & 62.3 & -7.7 \\ \hline
        DB07814 & 6 & 3 & 1 & 0.2 & 346.4 & 104 & -7.7 \\ \hline
        DB07924 & 6 & 4 & 9 & 1.4 & 292.37 & 99.4 & -7.7 \\ \hline
        DB07925 & 6 & 3 & 6 & 0.1 & 278.26 & 114 & -7.7 \\ \hline
        DB07937 & 9 & 1 & 10 & 3.4 & 446.5 & 77.3 & -7.7 \\ \hline
        DB07964 & 7 & 2 & 5 & 1.6 & 398.5 & 130 & -7.7 \\ \hline
        DB07990 & 3 & 0 & 6 & 2.8 & 262.67 & 35.5 & -7.7 \\ \hline
        DB07992 & 4 & 2 & 2 & 1.3 & 213.21 & 87.8 & -7.7 \\ \hline
        DB08032 & 4 & 1 & 5 & 4.8 & 362.5 & 106 & -7.7 \\ \hline
        DB08060 & 4 & 2 & 4 & 1.1 & 193.2 & 80.4 & -7.7 \\ \hline
        DB08081 & 4 & 1 & 7 & 1.9 & 241.28 & 72.5 & -7.7 \\ \hline
        DB08103 & 2 & 1 & 2 & 4.5 & 344 & 29.5 & -7.7 \\ \hline
        DB08170 & 8 & 3 & 5 & 1.2 & 408.4 & 134 & -7.7 \\ \hline
        DB08178 & 5 & 2 & 2 & 0.9 & 241.25 & 89.7 & -7.7 \\ \hline
        DB08285 & 6 & 3 & 8 & 3.6 & 354.4 & 87.4 & -7.7 \\ \hline
        DB08288 & 4 & 2 & 6 & 2.5 & 243.34 & 72.6 & -7.7 \\ \hline
        DB08395 & 9 & 1 & 7 & 4 & 423.4 & 94 & -7.7 \\ \hline
        DB08419 & 3 & 0 & 6 & 2.8 & 262.67 & 35.5 & -7.7 \\ \hline
        DB08593 & 4 & 1 & 1 & 0.4 & 212.23 & 74.9 & -7.7 \\ \hline
        DB08606 & 6 & 3 & 4 & 0 & 293.39 & 116 & -7.7 \\ \hline
        DB08618 & 6 & 1 & 5 & -1.1 & 339.32 & 76.1 & -7.7 \\ \hline
        DB08689 & 4 & 0 & 4 & 2.8 & 250.29 & 52.6 & -7.7 \\ \hline
        DB08774 & 5 & 2 & 3 & 1.3 & 309.4 & 80.1 & -7.7 \\ \hline
        DB08982 & 5 & 0 & 4 & 1.6 & 284.38 & 75.2 & -7.7 \\ \hline
        DB09089 & 6 & 0 & 10 & 4 & 387.5 & 57.2 & -7.7 \\ \hline
        DB09186 & 3 & 1 & 7 & 3.1 & 271.35 & 30.5 & -7.7 \\ \hline
        DB09205 & 4 & 0 & 7 & 3.2 & 279.37 & 38.8 & -7.7 \\ \hline
        DB09209 & 6 & 1 & 4 & 0.8 & 398.5 & 54.4 & -7.7 \\ \hline
        DB09229 & 8 & 1 & 7 & 2 & 388.4 & 128 & -7.7 \\ \hline
        DB11371 & 3 & 1 & 1 & 3.2 & 332.5 & 54.4 & -7.7 \\ \hline
        DB11683 & 4 & 2 & 4 & 1 & 325.77 & 117 & -7.7 \\ \hline
        DB11781 & 6 & 4 & 10 & 2.3 & 406.5 & 125 & -7.7 \\ \hline
        DB11967 & 7 & 3 & 6 & 3.1 & 441.2 & 88.4 & -7.7 \\ \hline
        DB11998 & 6 & 4 & 3 & -0.9 & 349.13 & 119 & -7.7 \\ \hline
        DB12022 & 7 & 1 & 10 & 4.2 & 468.6 & 105 & -7.7 \\ \hline
        DB12061 & 4 & 1 & 1 & 1.1 & 233.27 & 44.8 & -7.7 \\ \hline
        DB12216 & 4 & 0 & 1 & 2.3 & 216.19 & 48.7 & -7.7 \\ \hline
        DB12293 & 2 & 0 & 1 & 2.9 & 253.34 & 12.5 & -7.7 \\ \hline
        DB12418 & 3 & 1 & 0 & 0.9 & 183.19 & 71.6 & -7.7 \\ \hline
        DB12606 & 6 & 4 & 3 & -1.2 & 282.25 & 119 & -7.7 \\ \hline
        DB12894 & 5 & 2 & 2 & 0.2 & 264.64 & 78.9 & -7.7 \\ \hline
        DB13025 & 5 & 1 & 8 & 0.9 & 328.4 & 84.1 & -7.7 \\ \hline
        DB13029 & 5 & 1 & 5 & 2.5 & 422.4 & 87.8 & -7.7 \\ \hline
        DB13219 & 3 & 0 & 6 & 3.8 & 257.33 & 21.7 & -7.7 \\ \hline
        DB13286 & 4 & 2 & 8 & 4.9 & 326.4 & 69.6 & -7.7 \\ \hline
        DB13289 & 3 & 0 & 3 & 0.5 & 251.3 & 49.6 & -7.7 \\ \hline
        DB13300 & 6 & 3 & 4 & -1.3 & 351.4 & 138 & -7.7 \\ \hline
        DB13328 & 2 & 2 & 6 & 2.1 & 254.75 & 41.1 & -7.7 \\ \hline
        DB13559 & 4 & 4 & 2 & 0.8 & 223.27 & 72.7 & -7.7 \\ \hline
        DB13614 & 2 & 1 & 2 & 2.2 & 230.33 & 52.6 & -7.7 \\ \hline
        DB13662 & 2 & 1 & 3 & 1.7 & 181.23 & 52.3 & -7.7 \\ \hline
        DB13677 & 7 & 1 & 7 & -0.2 & 321.33 & 102 & -7.7 \\ \hline
        DB13754 & 4 & 1 & 4 & 1.4 & 223.22 & 56.8 & -7.7 \\ \hline
        DB14065 & 7 & 0 & 8 & 4.9 & 468.5 & 34.2 & -7.7 \\ \hline
        DB14136 & 4 & 1 & 6 & 3.7 & 258.35 & 55.8 & -7.7 \\ \hline
        DB14715 & 6 & 2 & 6 & 2.5 & 465.7 & 105 & -7.7 \\ \hline
        DB14857 & 5 & 2 & 1 & 0 & 286.29 & 105 & -7.7 \\ \hline
        DB14933 & 5 & 4 & 3 & -1.8 & 255.25 & 117 & -7.7 \\ \hline
        DB15265 & 6 & 1 & 5 & 3 & 422.6 & 64.6 & -7.7 \\ \hline
        DB15347 & 4 & 3 & 3 & 2.8 & 370.4 & 91.2 & -7.7 \\ \hline
        DB15412 & 5 & 1 & 2 & -3 & 268.31 & 70.1 & -7.7 \\ \hline
        DB15579 & 3 & 0 & 0 & 3.8 & 296.4 & 43.4 & -7.7 \\ \hline
        DB15597 & 2 & 1 & 6 & 3.1 & 296.4 & 46.3 & -7.7 \\ \hline
        DB00150 & 3 & 3 & 3 & -1.1 & 204.22 & 79.1 & -7.6 \\ \hline
        DB00215 & 4 & 0 & 5 & 3.2 & 324.4 & 36.3 & -7.6 \\ \hline
        DB00221 & 4 & 4 & 5 & 1.7 & 239.31 & 72.7 & -7.6 \\ \hline
        DB00232 & 7 & 2 & 2 & 1.4 & 360.2 & 126 & -7.6 \\ \hline
        DB00241 & 3 & 2 & 4 & 1.7 & 224.26 & 75.3 & -7.6 \\ \hline
        DB00249 & 5 & 3 & 2 & -1 & 354.1 & 99.1 & -7.6 \\ \hline
        DB00265 & 1 & 0 & 3 & 2.8 & 203.28 & 20.3 & -7.6 \\ \hline
        DB00294 & 2 & 1 & 2 & 3.3 & 324.5 & 37.3 & -7.6 \\ \hline
        DB00327 & 4 & 1 & 0 & 1.8 & 285.34 & 49.8 & -7.6 \\ \hline
        DB00418 & 3 & 2 & 5 & 2 & 238.28 & 75.3 & -7.6 \\ \hline
        DB00426 & 8 & 1 & 9 & 0 & 321.33 & 122 & -7.6 \\ \hline
        DB00449 & 6 & 2 & 9 & 2.9 & 351.4 & 84.9 & -7.6 \\ \hline
        DB00489 & 5 & 3 & 6 & 0.2 & 272.37 & 86.8 & -7.6 \\ \hline
        DB00553 & 4 & 0 & 1 & 1.9 & 216.19 & 48.7 & -7.6 \\ \hline
        DB00693 & 5 & 2 & 0 & 3.4 & 332.3 & 76 & -7.6 \\ \hline
        DB00779 & 5 & 1 & 2 & 1.4 & 232.23 & 70.5 & -7.6 \\ \hline
        DB00807 & 5 & 1 & 10 & 2.7 & 294.39 & 64.8 & -7.6 \\ \hline
        DB00837 & 4 & 2 & 6 & 3 & 334.8 & 75.7 & -7.6 \\ \hline
        DB00860 & 5 & 3 & 2 & 1.6 & 360.4 & 94.8 & -7.6 \\ \hline
        DB00866 & 3 & 2 & 8 & 3.1 & 249.35 & 41.5 & -7.6 \\ \hline
        DB01013 & 6 & 1 & 5 & 3.8 & 467 & 80.7 & -7.6 \\ \hline
        DB01119 & 3 & 1 & 0 & 1.2 & 230.67 & 66.9 & -7.6 \\ \hline
        DB01246 & 3 & 0 & 4 & 4.7 & 298.4 & 31.8 & -7.6 \\ \hline
        DB01353 & 3 & 2 & 4 & 1.7 & 212.25 & 75.3 & -7.6 \\ \hline
        DB01423 & 6 & 2 & 6 & 1.7 & 273.3 & 137 & -7.6 \\ \hline
        DB01531 & 3 & 1 & 0 & 2.8 & 271.35 & 32.7 & -7.6 \\ \hline
        DB01546 & 1 & 2 & 3 & 2.5 & 188.27 & 41.8 & -7.6 \\ \hline
        DB01547 & 5 & 2 & 2 & 1.6 & 333.4 & 62.2 & -7.6 \\ \hline
        DB01566 & 3 & 1 & 4 & 2.5 & 207.27 & 30.5 & -7.6 \\ \hline
        DB01579 & 2 & 0 & 1 & 1.9 & 191.27 & 12.5 & -7.6 \\ \hline
        DB01628 & 4 & 0 & 3 & 3.3 & 358.8 & 68.3 & -7.6 \\ \hline
        DB01754 & 3 & 2 & 0 & 0.7 & 191.18 & 60.8 & -7.6 \\ \hline
        DB01935 & 4 & 3 & 6 & 1.5 & 253.32 & 67.4 & -7.6 \\ \hline
        DB02126 & 4 & 2 & 3 & 1.3 & 192.17 & 74.6 & -7.6 \\ \hline
        DB02472 & 8 & 5 & 2 & -1.8 & 270.24 & 127 & -7.6 \\ \hline
        DB02504 & 5 & 3 & 9 & 1.3 & 416.4 & 115 & -7.6 \\ \hline
        DB02514 & 5 & 0 & 2 & 1 & 225.11 & 83.5 & -7.6 \\ \hline
        DB02566 & 5 & 3 & 2 & 0.2 & 235.24 & 90.6 & -7.6 \\ \hline
        DB02773 & 3 & 1 & 5 & 2.5 & 228.67 & 46.5 & -7.6 \\ \hline
        DB02883 & 6 & 3 & 4 & -3.3 & 291.2 & 135 & -7.6 \\ \hline
        DB02991 & 5 & 1 & 3 & 3.2 & 248.27 & 63.7 & -7.6 \\ \hline
        DB03052 & 4 & 1 & 5 & 1.4 & 232.23 & 64.4 & -7.6 \\ \hline
        DB03112 & 4 & 3 & 6 & 0.9 & 258.34 & 104 & -7.6 \\ \hline
        DB03152 & 6 & 4 & 9 & 1.4 & 292.37 & 99.4 & -7.6 \\ \hline
        DB03183 & 4 & 1 & 4 & 2.2 & 259.3 & 70.1 & -7.6 \\ \hline
        DB03250 & 7 & 4 & 2 & 0.3 & 311.36 & 131 & -7.6 \\ \hline
        DB03693 & 5 & 2 & 4 & 0.8 & 285.75 & 93.5 & -7.6 \\ \hline
        DB03763 & 5 & 3 & 2 & -1.6 & 242.23 & 99.1 & -7.6 \\ \hline
        DB03804 & 6 & 3 & 3 & 0.8 & 389.22 & 127 & -7.6 \\ \hline
        DB04123 & 3 & 2 & 4 & 0.5 & 339.07 & 66.4 & -7.6 \\ \hline
        DB04256 & 5 & 3 & 3 & -2 & 209.2 & 101 & -7.6 \\ \hline
        DB04394 & 6 & 1 & 2 & -0.3 & 285.28 & 135 & -7.6 \\ \hline
        DB04469 & 4 & 0 & 5 & 2.9 & 274.31 & 53.4 & -7.6 \\ \hline
        DB04478 & 8 & 1 & 4 & -1.2 & 301.37 & 98.2 & -7.6 \\ \hline
        DB04485 & 5 & 3 & 2 & -1.2 & 242.23 & 99.1 & -7.6 \\ \hline
        DB04523 & 3 & 1 & 5 & 2.9 & 241.33 & 55.4 & -7.6 \\ \hline
        DB04599 & 3 & 0 & 2 & 1.6 & 219.24 & 46.6 & -7.6 \\ \hline
        DB04641 & 4 & 3 & 1 & 2.5 & 204.18 & 77.8 & -7.6 \\ \hline
        DB04652 & 4 & 2 & 2 & 1.9 & 346.5 & 74.6 & -7.6 \\ \hline
        DB04713 & 3 & 2 & 3 & -0.9 & 291.09 & 63.3 & -7.6 \\ \hline
        DB04815 & 2 & 1 & 0 & 3.5 & 305.5 & 33.1 & -7.6 \\ \hline
        DB04829 & 2 & 1 & 3 & 3 & 323.4 & 39.3 & -7.6 \\ \hline
        DB05524 & 7 & 2 & 8 & 4.5 & 467.9 & 90.3 & -7.6 \\ \hline
        DB05814 & 4 & 1 & 4 & 1.5 & 241.28 & 74.7 & -7.6 \\ \hline
        DB06174 & 8 & 0 & 4 & 2.7 & 413.4 & 75.7 & -7.6 \\ \hline
        DB06851 & 2 & 1 & 3 & 2.3 & 184.24 & 24.9 & -7.6 \\ \hline
        DB06943 & 5 & 1 & 4 & 2.2 & 311.4 & 56 & -7.6 \\ \hline
        DB07069 & 4 & 3 & 3 & 0 & 195.17 & 86.6 & -7.6 \\ \hline
        DB07230 & 3 & 2 & 1 & 3.3 & 317.13 & 57.5 & -7.6 \\ \hline
        DB07273 & 6 & 2 & 3 & 2.1 & 318.78 & 109 & -7.6 \\ \hline
        DB07557 & 2 & 0 & 1 & 4.4 & 316.5 & 34.1 & -7.6 \\ \hline
        DB07591 & 4 & 2 & 2 & 1.4 & 239.3 & 99.3 & -7.6 \\ \hline
        DB07724 & 6 & 1 & 7 & 2.9 & 389.4 & 103 & -7.6 \\ \hline
        DB07764 & 5 & 3 & 2 & 3.7 & 334.3 & 87 & -7.6 \\ \hline
        DB07824 & 5 & 2 & 2 & 0.5 & 194.19 & 86.8 & -7.6 \\ \hline
        DB07862 & 4 & 2 & 3 & 2.7 & 269.34 & 82.8 & -7.6 \\ \hline
        DB07876 & 5 & 1 & 2 & 1.7 & 319.4 & 70.7 & -7.6 \\ \hline
        DB07928 & 3 & 1 & 7 & 2.6 & 227.3 & 55.4 & -7.6 \\ \hline
        DB08053 & 6 & 1 & 4 & 2.3 & 325.4 & 88.1 & -7.6 \\ \hline
        DB08161 & 3 & 2 & 6 & 2.9 & 224.32 & 38.3 & -7.6 \\ \hline
        DB08167 & 3 & 0 & 1 & 2.2 & 284.4 & 43.9 & -7.6 \\ \hline
        DB08190 & 2 & 2 & 4 & 2.3 & 358.17 & 54.1 & -7.6 \\ \hline
        DB08278 & 6 & 2 & 4 & 2.8 & 427.5 & 107 & -7.6 \\ \hline
        DB08283 & 5 & 4 & 9 & 2.1 & 289.41 & 84.2 & -7.6 \\ \hline
        DB08316 & 4 & 1 & 0 & 1.4 & 191.23 & 68.9 & -7.6 \\ \hline
        DB08336 & 5 & 1 & 5 & 1.7 & 241.29 & 77.2 & -7.6 \\ \hline
        DB08434 & 7 & 4 & 5 & -1.1 & 315.22 & 133 & -7.6 \\ \hline
        DB08474 & 2 & 2 & 7 & 1.9 & 242.36 & 72.2 & -7.6 \\ \hline
        DB08508 & 3 & 2 & 3 & 1.2 & 193.2 & 66.4 & -7.6 \\ \hline
        DB08510 & 5 & 1 & 6 & 4.9 & 418.6 & 80.7 & -7.6 \\ \hline
        DB08523 & 3 & 2 & 5 & 1.5 & 181.23 & 43.7 & -7.6 \\ \hline
        DB08603 & 5 & 2 & 9 & 1.8 & 332.8 & 97.6 & -7.6 \\ \hline
        DB08626 & 4 & 3 & 6 & 1.3 & 253.32 & 67.4 & -7.6 \\ \hline
        DB08705 & 3 & 2 & 2 & 3.3 & 367.2 & 73.1 & -7.6 \\ \hline
        DB08801 & 2 & 0 & 5 & 2.7 & 292.4 & 16.1 & -7.6 \\ \hline
        DB08824 & 4 & 0 & 6 & 4 & 427.3 & 29.5 & -7.6 \\ \hline
        DB08918 & 2 & 1 & 5 & 1.4 & 246.35 & 46.3 & -7.6 \\ \hline
        DB09000 & 4 & 0 & 4 & 4.4 & 323.5 & 55.6 & -7.6 \\ \hline
        DB09004 & 2 & 1 & 5 & 3.2 & 255.78 & 23.5 & -7.6 \\ \hline
        DB09007 & 2 & 0 & 6 & 4.1 & 303.8 & 12.5 & -7.6 \\ \hline
        DB09018 & 4 & 2 & 7 & 2.8 & 344.25 & 67.6 & -7.6 \\ \hline
        DB09085 & 4 & 1 & 9 & 3.7 & 264.36 & 41.6 & -7.6 \\ \hline
        DB09184 & 6 & 2 & 5 & 1.3 & 339.4 & 60 & -7.6 \\ \hline
        DB09254 & 3 & 1 & 2 & 0.2 & 206.2 & 72.6 & -7.6 \\ \hline
        DB09383 & 5 & 2 & 2 & 1.9 & 372.5 & 91.7 & -7.6 \\ \hline
        DB11327 & 4 & 0 & 3 & 0.6 & 252.3 & 102 & -7.6 \\ \hline
        DB11540 & 4 & 0 & 6 & 4.7 & 340.5 & 48.8 & -7.6 \\ \hline
        DB11681 & 4 & 0 & 3 & 2.8 & 339.5 & 76.8 & -7.6 \\ \hline
        DB11750 & 5 & 2 & 2 & 2.5 & 410.9 & 74.6 & -7.6 \\ \hline
        DB11838 & 8 & 1 & 3 & 4.8 & 440.2 & 88.2 & -7.6 \\ \hline
        DB12028 & 5 & 3 & 2 & -0.3 & 307.1 & 99.1 & -7.6 \\ \hline
        DB12047 & 4 & 3 & 3 & 3.1 & 364.4 & 90.1 & -7.6 \\ \hline
        DB12354 & 3 & 0 & 5 & 3.1 & 369.5 & 62.8 & -7.6 \\ \hline
        DB12549 & 6 & 1 & 5 & 3 & 367.4 & 88.1 & -7.6 \\ \hline
        DB12593 & 5 & 2 & 4 & -0.5 & 288.3 & 82.5 & -7.6 \\ \hline
        DB13111 & 2 & 1 & 0 & 3.6 & 220.31 & 29.5 & -7.6 \\ \hline
        DB13160 & 3 & 0 & 4 & 2.8 & 261.36 & 29.5 & -7.6 \\ \hline
        DB13167 & 3 & 1 & 5 & 2.5 & 226.65 & 46.5 & -7.6 \\ \hline
        DB13211 & 3 & 2 & 2 & 0.2 & 207.23 & 82.9 & -7.6 \\ \hline
        DB13229 & 3 & 1 & 3 & 2.3 & 303.15 & 66.5 & -7.6 \\ \hline
        DB13252 & 2 & 0 & 0 & 4.8 & 333.5 & 28.5 & -7.6 \\ \hline
        DB13294 & 7 & 3 & 6 & 1 & 295.25 & 130 & -7.6 \\ \hline
        DB13405 & 7 & 1 & 5 & 0.9 & 382.9 & 124 & -7.6 \\ \hline
        DB13410 & 3 & 3 & 3 & 1.6 & 247.08 & 83 & -7.6 \\ \hline
        DB13419 & 5 & 2 & 5 & 1.2 & 294.35 & 68.8 & -7.6 \\ \hline
        DB13516 & 3 & 1 & 6 & 4.7 & 347.7 & 74.7 & -7.6 \\ \hline
        DB13546 & 5 & 0 & 7 & 4.1 & 412.9 & 84 & -7.6 \\ \hline
        DB13578 & 4 & 2 & 7 & 2 & 236.31 & 64.4 & -7.6 \\ \hline
        DB13872 & 3 & 1 & 1 & 2.4 & 335.2 & 52.9 & -7.6 \\ \hline
        DB14570 & 3 & 1 & 1 & 3.2 & 330.5 & 54.4 & -7.6 \\ \hline
        DB14640 & 7 & 2 & 4 & 1.5 & 420.5 & 101 & -7.6 \\ \hline
        DB14665 & 2 & 0 & 2 & 3.3 & 196.29 & 26.3 & -7.6 \\ \hline
        DB14750 & 2 & 0 & 3 & 4.3 & 279.4 & 12.5 & -7.6 \\ \hline
        DB14783 & 6 & 0 & 7 & -0.9 & 255.22 & 90 & -7.6 \\ \hline
        DB14881 & 5 & 1 & 7 & 3.5 & 386.6 & 71.6 & -7.6 \\ \hline
        DB15122 & 4 & 1 & 5 & 0.7 & 285.35 & 78.7 & -7.6 \\ \hline
        DB15296 & 5 & 2 & 5 & -0.7 & 212.21 & 72.6 & -7.6 \\ \hline
        DB15357 & 5 & 0 & 7 & 3.3 & 281.42 & 66.5 & -7.6 \\ \hline
        DB15418 & 6 & 2 & 3 & 1.1 & 399.4 & 97 & -7.6 \\ \hline
        DB15566 & 6 & 2 & 4 & 2.4 & 402.5 & 101 & -7.6 \\ \hline
        DB00299 & 5 & 4 & 5 & -1.9 & 253.26 & 126 & -7.5 \\ \hline
        DB00306 & 3 & 2 & 4 & 1.4 & 224.26 & 75.3 & -7.5 \\ \hline
        DB00322 & 6 & 3 & 2 & -1.2 & 246.19 & 99.1 & -7.5 \\ \hline
        DB00367 & 2 & 1 & 2 & 3.3 & 312.4 & 37.3 & -7.5 \\ \hline
        DB00420 & 3 & 0 & 4 & 4.5 & 284.4 & 31.8 & -7.5 \\ \hline
        DB00425 & 2 & 0 & 3 & 2.5 & 307.4 & 37.6 & -7.5 \\ \hline
        DB00552 & 6 & 4 & 2 & -2.1 & 268.27 & 112 & -7.5 \\ \hline
        DB00582 & 8 & 1 & 5 & 1.5 & 349.31 & 76.7 & -7.5 \\ \hline
        DB00614 & 6 & 0 & 2 & -0.1 & 225.16 & 101 & -7.5 \\ \hline
        DB00624 & 2 & 1 & 0 & 3.3 & 288.4 & 37.3 & -7.5 \\ \hline
        DB00629 & 2 & 2 & 2 & 1.7 & 231.08 & 76.8 & -7.5 \\ \hline
        DB00649 & 4 & 2 & 2 & -0.8 & 224.21 & 78.9 & -7.5 \\ \hline
        DB00806 & 4 & 0 & 5 & 0.3 & 278.31 & 75.5 & -7.5 \\ \hline
        DB00848 & 2 & 0 & 1 & 1.8 & 204.29 & 40.9 & -7.5 \\ \hline
        DB00871 & 4 & 4 & 4 & 0.9 & 225.28 & 72.7 & -7.5 \\ \hline
        DB00900 & 5 & 2 & 2 & -1.2 & 236.23 & 88.7 & -7.5 \\ \hline
        DB00933 & 5 & 0 & 4 & 4.5 & 386.6 & 68.1 & -7.5 \\ \hline
        DB00989 & 3 & 0 & 5 & 2.3 & 250.34 & 32.8 & -7.5 \\ \hline
        DB01004 & 6 & 4 & 5 & -2.5 & 255.23 & 135 & -7.5 \\ \hline
        DB01034 & 3 & 1 & 7 & 0.8 & 223.27 & 72.7 & -7.5 \\ \hline
        DB01042 & 4 & 2 & 8 & -0.5 & 305.2 & 66.6 & -7.5 \\ \hline
        DB01073 & 9 & 4 & 2 & -0.6 & 285.23 & 140 & -7.5 \\ \hline
        DB01087 & 4 & 2 & 6 & 2.2 & 259.35 & 60.2 & -7.5 \\ \hline
        DB01173 & 2 & 0 & 6 & 3.8 & 269.4 & 12.5 & -7.5 \\ \hline
        DB01185 & 4 & 2 & 0 & 2.4 & 336.4 & 57.5 & -7.5 \\ \hline
        DB01233 & 4 & 2 & 7 & 2.6 & 299.79 & 67.6 & -7.5 \\ \hline
        DB01265 & 5 & 3 & 2 & -1.2 & 242.23 & 99.1 & -7.5 \\ \hline
        DB01500 & 3 & 2 & 0 & 2.5 & 290.4 & 57.5 & -7.5 \\ \hline
        DB01523 & 4 & 0 & 7 & 4.6 & 386.9 & 66.9 & -7.5 \\ \hline
        DB01552 & 3 & 0 & 5 & 3.2 & 275.4 & 29.5 & -7.5 \\ \hline
        DB01586 & 4 & 3 & 4 & 4.9 & 392.6 & 77.8 & -7.5 \\ \hline
        DB01608 & 5 & 1 & 4 & 3.5 & 365.5 & 75.8 & -7.5 \\ \hline
        DB01647 & 4 & 1 & 5 & 2.3 & 265.3 & 56.8 & -7.5 \\ \hline
        DB01731 & 2 & 1 & 4 & 4.1 & 426.1 & 28.4 & -7.5 \\ \hline
        DB02018 & 4 & 3 & 4 & 0.2 & 206.2 & 104 & -7.5 \\ \hline
        DB02070 & 5 & 3 & 4 & -2.2 & 208.21 & 106 & -7.5 \\ \hline
        DB02462 & 4 & 0 & 5 & 2.5 & 263.36 & 54.8 & -7.5 \\ \hline
        DB02599 & 4 & 3 & 4 & 0.8 & 264.35 & 119 & -7.5 \\ \hline
        DB02622 & 5 & 3 & 3 & 1.8 & 209.16 & 104 & -7.5 \\ \hline
        DB02636 & 8 & 2 & 2 & 3.2 & 357.3 & 131 & -7.5 \\ \hline
        DB02745 & 6 & 4 & 2 & -2 & 244.2 & 119 & -7.5 \\ \hline
        DB02854 & 2 & 1 & 0 & 3.7 & 290.4 & 37.3 & -7.5 \\ \hline
        DB02947 & 8 & 3 & 2 & 0.3 & 269.23 & 119 & -7.5 \\ \hline
        DB03259 & 2 & 2 & 1 & 4.1 & 255.09 & 40.5 & -7.5 \\ \hline
        DB03342 & 6 & 5 & 4 & -3.3 & 238.24 & 131 & -7.5 \\ \hline
        DB03528 & 8 & 4 & 2 & -1.1 & 267.24 & 140 & -7.5 \\ \hline
        DB03535 & 4 & 0 & 5 & 1.7 & 330.4 & 66.9 & -7.5 \\ \hline
        DB03609 & 6 & 4 & 2 & -1.5 & 267.24 & 135 & -7.5 \\ \hline
        DB03619 & 4 & 3 & 4 & 4.9 & 392.6 & 77.8 & -7.5 \\ \hline
        DB03667 & 4 & 2 & 3 & 1.4 & 195.17 & 75.6 & -7.5 \\ \hline
        DB03697 & 5 & 3 & 6 & -0.4 & 271.34 & 124 & -7.5 \\ \hline
        DB03716 & 8 & 3 & 2 & -0.6 & 269.23 & 119 & -7.5 \\ \hline
        DB03735 & 6 & 2 & 2 & 0.2 & 250.25 & 93.3 & -7.5 \\ \hline
        DB03992 & 4 & 3 & 4 & -2.4 & 208.21 & 92.4 & -7.5 \\ \hline
        DB04004 & 5 & 3 & 5 & -0.1 & 293.39 & 122 & -7.5 \\ \hline
        DB04152 & 5 & 3 & 3 & -2.6 & 238.24 & 102 & -7.5 \\ \hline
        DB04168 & 2 & 2 & 1 & 1.2 & 266.09 & 67.5 & -7.5 \\ \hline
        DB04206 & 4 & 3 & 3 & -2 & 205.21 & 92 & -7.5 \\ \hline
        DB04218 & 7 & 4 & 2 & -0.7 & 266.25 & 127 & -7.5 \\ \hline
        DB04273 & 1 & 1 & 0 & 2.9 & 216.1 & 12 & -7.5 \\ \hline
        DB04302 & 3 & 1 & 2 & 2.8 & 210.29 & 62.6 & -7.5 \\ \hline
        DB04331 & 4 & 3 & 4 & 1.6 & 292.36 & 103 & -7.5 \\ \hline
        DB04463 & 5 & 2 & 2 & 2 & 283.33 & 89.8 & -7.5 \\ \hline
        DB04597 & 8 & 4 & 1 & -2.4 & 250.2 & 126 & -7.5 \\ \hline
        DB04604 & 7 & 4 & 2 & -0.7 & 392.15 & 127 & -7.5 \\ \hline
        DB04630 & 5 & 2 & 3 & 1.1 & 360.4 & 91.7 & -7.5 \\ \hline
        DB04662 & 7 & 4 & 8 & 2.8 & 370.4 & 108 & -7.5 \\ \hline
        DB04677 & 1 & 0 & 5 & 3.3 & 189.3 & 3.2 & -7.5 \\ \hline
        DB04779 & 6 & 1 & 6 & 2.3 & 275.3 & 110 & -7.5 \\ \hline
        DB04844 & 4 & 0 & 4 & 2.9 & 317.4 & 38.8 & -7.5 \\ \hline
        DB04871 & 1 & 1 & 0 & 2.7 & 195.69 & 12 & -7.5 \\ \hline
        DB05541 & 2 & 1 & 5 & 1 & 212.29 & 63.4 & -7.5 \\ \hline
        DB05650 & 4 & 1 & 3 & 1.9 & 241.33 & 49.8 & -7.5 \\ \hline
        DB05861 & 7 & 1 & 3 & 3.5 & 406.4 & 70.1 & -7.5 \\ \hline
        DB06148 & 2 & 0 & 0 & 3.4 & 264.4 & 6.5 & -7.5 \\ \hline
        DB06231 & 5 & 2 & 2 & -1.8 & 256.32 & 78 & -7.5 \\ \hline
        DB06313 & 10 & 2 & 8 & 2.3 & 452.3 & 134 & -7.5 \\ \hline
        DB06468 & 3 & 2 & 3 & 1.2 & 283.35 & 124 & -7.5 \\ \hline
        DB06538 & 4 & 1 & 4 & 2.8 & 318.4 & 55.6 & -7.5 \\ \hline
        DB06721 & 7 & 1 & 4 & 2 & 447.5 & 101 & -7.5 \\ \hline
        DB06861 & 3 & 3 & 7 & 0.4 & 226.32 & 87.2 & -7.5 \\ \hline
        DB06880 & 3 & 2 & 3 & 1 & 263.38 & 72.4 & -7.5 \\ \hline
        DB07152 & 6 & 2 & 3 & 1.6 & 362.4 & 96.4 & -7.5 \\ \hline
        DB07241 & 3 & 5 & 1 & 3.8 & 355.3 & 105 & -7.5 \\ \hline
        DB07280 & 7 & 1 & 5 & 2.7 & 400.5 & 80.4 & -7.5 \\ \hline
        DB07293 & 3 & 1 & 5 & 1.2 & 207.23 & 55.4 & -7.5 \\ \hline
        DB07378 & 6 & 4 & 9 & 1.1 & 291.38 & 105 & -7.5 \\ \hline
        DB07396 & 8 & 3 & 4 & 4 & 455.8 & 98.7 & -7.5 \\ \hline
        DB07494 & 1 & 0 & 2 & 4.8 & 348.5 & 9.2 & -7.5 \\ \hline
        DB07506 & 4 & 2 & 5 & 1.2 & 208.21 & 74.6 & -7.5 \\ \hline
        DB07653 & 6 & 2 & 5 & 4.1 & 345.4 & 88.2 & -7.5 \\ \hline
        DB07731 & 6 & 4 & 2 & 0.9 & 218.22 & 126 & -7.5 \\ \hline
        DB07815 & 5 & 2 & 1 & 1.7 & 332.4 & 83.8 & -7.5 \\ \hline
        DB07922 & 5 & 1 & 4 & 0.2 & 228.23 & 101 & -7.5 \\ \hline
        DB07923 & 6 & 4 & 9 & 1.4 & 292.37 & 99.4 & -7.5 \\ \hline
        DB08004 & 5 & 3 & 5 & 2.3 & 311.4 & 88.5 & -7.5 \\ \hline
        DB08062 & 3 & 1 & 2 & 3.1 & 225.7 & 66.9 & -7.5 \\ \hline
        DB08109 & 5 & 2 & 8 & 2.1 & 309.4 & 75.6 & -7.5 \\ \hline
        DB08135 & 2 & 2 & 2 & 1.4 & 187.2 & 57.8 & -7.5 \\ \hline
        DB08165 & 3 & 1 & 1 & 1.3 & 197.26 & 68.5 & -7.5 \\ \hline
        DB08260 & 5 & 4 & 7 & 1.3 & 332.5 & 117 & -7.5 \\ \hline
        DB08271 & 6 & 2 & 7 & 1.2 & 316.38 & 104 & -7.5 \\ \hline
        DB08383 & 4 & 1 & 5 & 4.7 & 362.4 & 75.4 & -7.5 \\ \hline
        DB08548 & 5 & 1 & 8 & 1 & 278.28 & 65 & -7.5 \\ \hline
        DB08559 & 6 & 4 & 4 & 1.4 & 352.4 & 108 & -7.5 \\ \hline
        DB08581 & 4 & 2 & 5 & 3 & 411.3 & 86.7 & -7.5 \\ \hline
        DB08695 & 3 & 1 & 1 & 1.7 & 189.17 & 74.5 & -7.5 \\ \hline
        DB08777 & 3 & 1 & 0 & 1.9 & 206.27 & 69.7 & -7.5 \\ \hline
        DB08789 & 5 & 2 & 3 & 4.1 & 367.3 & 109 & -7.5 \\ \hline
        DB08790 & 3 & 1 & 2 & 1.4 & 188.18 & 55.1 & -7.5 \\ \hline
        DB08956 & 3 & 1 & 2 & 3.8 & 332.5 & 54.4 & -7.5 \\ \hline
        DB09060 & 6 & 2 & 3 & -1.8 & 265.25 & 139 & -7.5 \\ \hline
        DB09282 & 7 & 0 & 4 & 2.2 & 242.23 & 87 & -7.5 \\ \hline
        DB09288 & 4 & 1 & 7 & 1.1 & 264.32 & 58.6 & -7.5 \\ \hline
        DB09324 & 5 & 1 & 1 & -1 & 233.24 & 100 & -7.5 \\ \hline
        DB09342 & 5 & 1 & 10 & 3.1 & 294.39 & 64.8 & -7.5 \\ \hline
        DB09480 & 1 & 1 & 4 & 3.6 & 299.18 & 12 & -7.5 \\ \hline
        DB11587 & 2 & 1 & 4 & 2.1 & 193.28 & 23.5 & -7.5 \\ \hline
        DB11825 & 3 & 2 & 4 & -1.7 & 209.28 & 63.3 & -7.5 \\ \hline
        DB11999 & 10 & 2 & 5 & -0.3 & 401.4 & 136 & -7.5 \\ \hline
        DB12161 & 4 & 0 & 4 & 2.9 & 323.5 & 38.8 & -7.5 \\ \hline
        DB12192 & 4 & 4 & 6 & 1.1 & 284.4 & 60.2 & -7.5 \\ \hline
        DB12308 & 2 & 1 & 1 & 4.9 & 318.5 & 37.3 & -7.5 \\ \hline
        DB12337 & 3 & 1 & 2 & 1.4 & 233.67 & 71.6 & -7.5 \\ \hline
        DB12364 & 5 & 3 & 7 & 3.6 & 451.9 & 107 & -7.5 \\ \hline
        DB12406 & 4 & 1 & 5 & 0.7 & 280.32 & 78.7 & -7.5 \\ \hline
        DB12472 & 4 & 2 & 4 & 0.6 & 236.31 & 46.9 & -7.5 \\ \hline
        DB12577 & 8 & 2 & 8 & 2.4 & 396.3 & 104 & -7.5 \\ \hline
        DB12670 & 3 & 1 & 5 & 4.9 & 356.5 & 69.3 & -7.5 \\ \hline
        DB12672 & 6 & 3 & 4 & 4.8 & 368.4 & 96.2 & -7.5 \\ \hline
        DB12803 & 2 & 2 & 4 & 3.3 & 248.15 & 32.3 & -7.5 \\ \hline
        DB12819 & 5 & 2 & 7 & 3.3 & 311.9 & 103 & -7.5 \\ \hline
        DB12829 & 3 & 3 & 3 & 1 & 236.3 & 112 & -7.5 \\ \hline
        DB12945 & 6 & 4 & 2 & 0.2 & 190.21 & 102 & -7.5 \\ \hline
        DB13012 & 3 & 3 & 3 & 3 & 321.5 & 66.5 & -7.5 \\ \hline
        DB13063 & 3 & 0 & 0 & 2.3 & 248.32 & 38.8 & -7.5 \\ \hline
        DB13247 & 3 & 1 & 7 & 0.8 & 269.38 & 52.6 & -7.5 \\ \hline
        DB13632 & 7 & 2 & 8 & 4.2 & 288.32 & 121 & -7.5 \\ \hline
        DB13634 & 3 & 0 & 5 & 2.3 & 264.32 & 58.4 & -7.5 \\ \hline
        DB13686 & 6 & 2 & 5 & 2.7 & 433.3 & 121 & -7.5 \\ \hline
        DB13716 & 4 & 0 & 10 & 4.7 & 278.34 & 52.6 & -7.5 \\ \hline
        DB13776 & 4 & 3 & 2 & -0.7 & 353.11 & 108 & -7.5 \\ \hline
        DB13783 & 6 & 1 & 7 & 4.2 & 415.8 & 94.8 & -7.5 \\ \hline
        DB13795 & 6 & 2 & 4 & 2 & 339.19 & 96.3 & -7.5 \\ \hline
        DB14093 & 2 & 1 & 0 & 3.3 & 296.5 & 37.3 & -7.5 \\ \hline
        DB14975 & 5 & 1 & 6 & 2.7 & 337.4 & 77.2 & -7.5 \\ \hline
        DB14982 & 5 & 2 & 4 & 3.8 & 432.5 & 95.6 & -7.5 \\ \hline
        DB00121 & 4 & 3 & 5 & 0.3 & 244.31 & 104 & -7.4 \\ \hline
        DB00196 & 7 & 1 & 5 & 0.4 & 306.27 & 81.6 & -7.4 \\ \hline
        DB00198 & 5 & 2 & 8 & 1.1 & 312.4 & 90.6 & -7.4 \\ \hline
        DB00242 & 7 & 3 & 2 & 0.8 & 285.69 & 119 & -7.4 \\ \hline
        DB00264 & 4 & 2 & 9 & 1.9 & 267.36 & 50.7 & -7.4 \\ \hline
        DB00280 & 3 & 1 & 8 & 3.2 & 339.5 & 59.2 & -7.4 \\ \hline
        DB00345 & 4 & 3 & 3 & -0.9 & 194.19 & 92.4 & -7.4 \\ \hline
        DB00350 & 3 & 3 & 1 & 1.2 & 209.25 & 88.9 & -7.4 \\ \hline
        DB00359 & 6 & 2 & 3 & -0.1 & 250.28 & 106 & -7.4 \\ \hline
        DB00373 & 8 & 2 & 7 & 1.8 & 316.42 & 108 & -7.4 \\ \hline
        DB00443 & 6 & 3 & 2 & 1.9 & 392.5 & 94.8 & -7.4 \\ \hline
        DB00504 & 2 & 1 & 2 & 3.5 & 283.4 & 23.5 & -7.4 \\ \hline
        DB00537 & 7 & 2 & 3 & -1.1 & 331.34 & 72.9 & -7.4 \\ \hline
        DB00543 & 3 & 1 & 1 & 2.6 & 313.8 & 36.9 & -7.4 \\ \hline
        DB00575 & 1 & 2 & 2 & 1.6 & 230.09 & 36.4 & -7.4 \\ \hline
        DB00664 & 7 & 2 & 4 & 0.7 & 280.31 & 116 & -7.4 \\ \hline
        DB00730 & 3 & 1 & 1 & 2.5 & 201.25 & 69.8 & -7.4 \\ \hline
        DB00740 & 7 & 1 & 1 & 3.6 & 234.2 & 76.4 & -7.4 \\ \hline
        DB00767 & 6 & 0 & 7 & 2.1 & 404.5 & 68.3 & -7.4 \\ \hline
        DB00800 & 4 & 4 & 1 & 2.4 & 305.75 & 72.7 & -7.4 \\ \hline
        DB00909 & 5 & 1 & 2 & 0.2 & 212.23 & 94.6 & -7.4 \\ \hline
        DB00945 & 4 & 1 & 3 & 1.2 & 180.16 & 63.6 & -7.4 \\ \hline
        DB01084 & 4 & 0 & 5 & 2.2 & 302.4 & 33.5 & -7.4 \\ \hline
        DB01114 & 2 & 0 & 5 & 3.4 & 274.79 & 16.1 & -7.4 \\ \hline
        DB01154 & 3 & 2 & 5 & 3.2 & 254.35 & 90.3 & -7.4 \\ \hline
        DB01183 & 5 & 2 & 2 & 2.1 & 327.4 & 70 & -7.4 \\ \hline
        DB01214 & 5 & 2 & 8 & 2.7 & 309.4 & 67.8 & -7.4 \\ \hline
        DB01424 & 3 & 0 & 2 & 1 & 231.29 & 26.8 & -7.4 \\ \hline
        DB01456 & 2 & 0 & 0 & 2.9 & 286.4 & 34.1 & -7.4 \\ \hline
        DB01461 & 4 & 0 & 9 & 3.6 & 327.4 & 38.8 & -7.4 \\ \hline
        DB01527 & 1 & 1 & 2 & 2.5 & 183.68 & 26 & -7.4 \\ \hline
        DB01550 & 2 & 1 & 5 & 1.9 & 188.27 & 35.8 & -7.4 \\ \hline
        DB01559 & 3 & 0 & 2 & 3.5 & 318.8 & 60.9 & -7.4 \\ \hline
        DB01605 & 7 & 0 & 8 & 3.1 & 439.6 & 114 & -7.4 \\ \hline
        DB01662 & 3 & 2 & 3 & 2 & 180.2 & 57.5 & -7.4 \\ \hline
        DB01809 & 4 & 1 & 2 & 2.8 & 281.36 & 69.6 & -7.4 \\ \hline
        DB01962 & 7 & 4 & 5 & -2.8 & 261.17 & 130 & -7.4 \\ \hline
        DB02055 & 3 & 1 & 5 & 2.1 & 213.3 & 54.6 & -7.4 \\ \hline
        DB02185 & 5 & 2 & 1 & 0 & 211.17 & 79.2 & -7.4 \\ \hline
        DB02215 & 4 & 2 & 5 & 1.9 & 225.24 & 79.5 & -7.4 \\ \hline
        DB02286 & 4 & 4 & 3 & -1.9 & 219.24 & 105 & -7.4 \\ \hline
        DB02369 & 8 & 0 & 8 & -3.2 & 314.19 & 125 & -7.4 \\ \hline
        DB02384 & 4 & 1 & 2 & 2.5 & 181.14 & 60.4 & -7.4 \\ \hline
        DB02441 & 3 & 3 & 3 & 1 & 208.22 & 86.9 & -7.4 \\ \hline
        DB02608 & 5 & 3 & 4 & 0 & 254.24 & 115 & -7.4 \\ \hline
        DB02933 & 7 & 3 & 3 & -0.6 & 296.35 & 132 & -7.4 \\ \hline
        DB02934 & 7 & 3 & 2 & 0.1 & 280.28 & 114 & -7.4 \\ \hline
        DB02959 & 4 & 4 & 3 & -1.2 & 220.22 & 99.3 & -7.4 \\ \hline
        DB03012 & 6 & 3 & 5 & 0.2 & 244.27 & 118 & -7.4 \\ \hline
        DB03064 & 3 & 2 & 9 & 4.3 & 253.34 & 66.4 & -7.4 \\ \hline
        DB03125 & 6 & 3 & 5 & 1.1 & 291.33 & 107 & -7.4 \\ \hline
        DB03216 & 6 & 3 & 1 & -0.9 & 233.23 & 110 & -7.4 \\ \hline
        DB03274 & 4 & 2 & 1 & -1.1 & 212.2 & 78.9 & -7.4 \\ \hline
        DB03631 & 6 & 4 & 3 & -4 & 210.19 & 125 & -7.4 \\ \hline
        DB03649 & 8 & 5 & 4 & -1.6 & 302.54 & 140 & -7.4 \\ \hline
        DB03867 & 6 & 3 & 3 & -2 & 226.19 & 129 & -7.4 \\ \hline
        DB03972 & 4 & 2 & 0 & 0.9 & 183.23 & 80.8 & -7.4 \\ \hline
        DB04017 & 2 & 0 & 6 & 4.2 & 272.17 & 12.5 & -7.4 \\ \hline
        DB04021 & 3 & 1 & 9 & 2.6 & 270.41 & 41.6 & -7.4 \\ \hline
        DB04058 & 3 & 3 & 4 & 0 & 208.21 & 92.4 & -7.4 \\ \hline
        DB04169 & 4 & 4 & 0 & -0.4 & 192.17 & 110 & -7.4 \\ \hline
        DB04208 & 4 & 1 & 5 & 1.2 & 210.23 & 55.8 & -7.4 \\ \hline
        DB04385 & 6 & 4 & 2 & -2.1 & 242.23 & 116 & -7.4 \\ \hline
        DB04441 & 9 & 4 & 2 & -0.6 & 285.23 & 140 & -7.4 \\ \hline
        DB04449 & 5 & 4 & 3 & 0.4 & 212.2 & 90.2 & -7.4 \\ \hline
        DB04650 & 4 & 3 & 5 & 0.3 & 244.31 & 104 & -7.4 \\ \hline
        DB06204 & 2 & 1 & 5 & 3.5 & 221.34 & 23.5 & -7.4 \\ \hline
        DB06421 & 3 & 2 & 6 & 1.7 & 269.77 & 58.4 & -7.4 \\ \hline
        DB06694 & 1 & 1 & 3 & 3.2 & 244.37 & 24.4 & -7.4 \\ \hline
        DB06888 & 6 & 2 & 0 & 2.2 & 403.4 & 86.3 & -7.4 \\ \hline
        DB06924 & 4 & 1 & 4 & 1.5 & 209.2 & 83.1 & -7.4 \\ \hline
        DB07079 & 4 & 1 & 6 & 2.4 & 284.4 & 52.8 & -7.4 \\ \hline
        DB07109 & 4 & 2 & 3 & 1.5 & 194.18 & 66.8 & -7.4 \\ \hline
        DB07170 & 7 & 2 & 2 & -0.1 & 253.23 & 99.1 & -7.4 \\ \hline
        DB07257 & 3 & 2 & 3 & 2.6 & 354.8 & 71.3 & -7.4 \\ \hline
        DB07596 & 6 & 1 & 4 & 4.2 & 404.5 & 111 & -7.4 \\ \hline
        DB07733 & 7 & 2 & 3 & 2.4 & 309.3 & 76.2 & -7.4 \\ \hline
        DB07802 & 3 & 1 & 0 & 3.1 & 333.96 & 46.5 & -7.4 \\ \hline
        DB07903 & 5 & 2 & 4 & 2.5 & 304.37 & 112 & -7.4 \\ \hline
        DB07979 & 5 & 4 & 3 & 0.6 & 195.17 & 102 & -7.4 \\ \hline
        DB08102 & 1 & 1 & 1 & 4.6 & 328 & 20.2 & -7.4 \\ \hline
        DB08114 & 3 & 1 & 2 & 2.6 & 190.27 & 67.2 & -7.4 \\ \hline
        DB08132 & 4 & 2 & 1 & 1.5 & 223.25 & 88.8 & -7.4 \\ \hline
        DB08142 & 4 & 4 & 4 & 2.6 & 382.2 & 98.9 & -7.4 \\ \hline
        DB08258 & 3 & 3 & 7 & 1.7 & 256.34 & 78.4 & -7.4 \\ \hline
        DB08326 & 5 & 1 & 1 & 2.4 & 250.3 & 116 & -7.4 \\ \hline
        DB08427 & 6 & 3 & 4 & -0.5 & 226.18 & 112 & -7.4 \\ \hline
        DB08570 & 6 & 3 & 2 & 0.6 & 240.17 & 132 & -7.4 \\ \hline
        DB08628 & 3 & 1 & 2 & 2.2 & 196.27 & 62.6 & -7.4 \\ \hline
        DB08718 & 3 & 2 & 2 & 3.4 & 220.29 & 68.7 & -7.4 \\ \hline
        DB08768 & 4 & 2 & 3 & 2.1 & 203.24 & 66.5 & -7.4 \\ \hline
        DB08776 & 4 & 2 & 1 & 0.5 & 225.27 & 99.3 & -7.4 \\ \hline
        DB09010 & 4 & 2 & 5 & 2.6 & 257.26 & 78.5 & -7.4 \\ \hline
        DB09088 & 3 & 0 & 6 & 3 & 235.32 & 29.5 & -7.4 \\ \hline
        DB11285 & 4 & 1 & 5 & 2.2 & 222.24 & 55.8 & -7.4 \\ \hline
        DB11372 & 2 & 1 & 2 & 2.8 & 310.4 & 37.3 & -7.4 \\ \hline
        DB11404 & 7 & 1 & 4 & -0.2 & 359.4 & 64.1 & -7.4 \\ \hline
        DB11466 & 4 & 1 & 6 & 3.4 & 385.8 & 67.6 & -7.4 \\ \hline
        DB11543 & 2 & 2 & 2 & 1.4 & 258.09 & 36.4 & -7.4 \\ \hline
        DB11719 & 6 & 1 & 6 & 2.4 & 352.5 & 106 & -7.4 \\ \hline
        DB11789 & 4 & 3 & 4 & 4.9 & 392.6 & 77.8 & -7.4 \\ \hline
        DB12093 & 5 & 0 & 4 & 3.2 & 355.4 & 40.2 & -7.4 \\ \hline
        DB12124 & 8 & 2 & 5 & 0.1 & 434.4 & 127 & -7.4 \\ \hline
        DB12194 & 2 & 0 & 0 & 2.9 & 298.4 & 34.1 & -7.4 \\ \hline
        DB12221 & 3 & 0 & 0 & 2.7 & 340.5 & 43.4 & -7.4 \\ \hline
        DB12248 & 2 & 2 & 4 & 2.3 & 227.73 & 32.3 & -7.4 \\ \hline
        DB12365 & 7 & 3 & 3 & -1.6 & 260.18 & 107 & -7.4 \\ \hline
        DB12473 & 8 & 2 & 2 & -1.7 & 284.4 & 116 & -7.4 \\ \hline
        DB12542 & 9 & 1 & 6 & 2.8 & 439.5 & 132 & -7.4 \\ \hline
        DB12809 & 4 & 1 & 2 & 0.8 & 193.2 & 61.6 & -7.4 \\ \hline
        DB12821 & 10 & 0 & 1 & 3.8 & 238.03 & 0 & -7.4 \\ \hline
        DB12946 & 3 & 1 & 5 & 4 & 304.39 & 69.3 & -7.4 \\ \hline
        DB13009 & 3 & 2 & 2 & 1.5 & 191.19 & 67 & -7.4 \\ \hline
        DB13203 & 5 & 1 & 8 & 1.2 & 385.5 & 81.9 & -7.4 \\ \hline
        DB13208 & 5 & 3 & 2 & 1.6 & 372.5 & 94.8 & -7.4 \\ \hline
        DB13228 & 5 & 0 & 1 & 1.1 & 239.27 & 56.6 & -7.4 \\ \hline
        DB13297 & 2 & 2 & 4 & 0.9 & 191.23 & 49.3 & -7.4 \\ \hline
        DB13324 & 2 & 0 & 1 & 3.2 & 288.77 & 32.7 & -7.4 \\ \hline
        DB13357 & 3 & 2 & 4 & 0.4 & 181.19 & 72.6 & -7.4 \\ \hline
        DB13489 & 2 & 0 & 4 & 4.1 & 280.4 & 6.5 & -7.4 \\ \hline
        DB13523 & 7 & 2 & 8 & 0.8 & 383.5 & 119 & -7.4 \\ \hline
        DB13524 & 2 & 0 & 2 & 1.7 & 230.31 & 23.6 & -7.4 \\ \hline
        DB13679 & 2 & 0 & 5 & 3.4 & 274.79 & 16.1 & -7.4 \\ \hline
        DB13779 & 3 & 3 & 5 & 2.1 & 263.12 & 85.7 & -7.4 \\ \hline
        DB13802 & 3 & 2 & 0 & 0.2 & 186.25 & 49.7 & -7.4 \\ \hline
        DB13840 & 3 & 1 & 5 & 4.1 & 329.5 & 48.8 & -7.4 \\ \hline
        DB13850 & 3 & 0 & 3 & 3.3 & 320.5 & 65.7 & -7.4 \\ \hline
        DB13868 & 8 & 3 & 5 & -2 & 273.19 & 136 & -7.4 \\ \hline
        DB13951 & 3 & 0 & 2 & 4.2 & 332.5 & 43.4 & -7.4 \\ \hline
        DB14126 & 8 & 3 & 5 & -1.6 & 287.21 & 136 & -7.4 \\ \hline
        DB14634 & 7 & 2 & 4 & 2.3 & 432.5 & 101 & -7.4 \\ \hline
        DB14656 & 4 & 2 & 6 & 1.2 & 245.66 & 81.8 & -7.4 \\ \hline
        DB14708 & 3 & 1 & 2 & 1.7 & 205.66 & 54.6 & -7.4 \\ \hline
        DB00176 & 7 & 1 & 9 & 2.6 & 318.33 & 56.8 & -7.3 \\ \hline
        DB00181 & 3 & 2 & 4 & -1 & 213.66 & 63.3 & -7.3 \\ \hline
        DB00205 & 4 & 2 & 2 & 2.7 & 248.71 & 77.8 & -7.3 \\ \hline
        DB00297 & 2 & 1 & 5 & 3.4 & 288.4 & 32.3 & -7.3 \\ \hline
        DB00381 & 7 & 2 & 10 & 3 & 408.9 & 99.9 & -7.3 \\ \hline
        DB00396 & 2 & 0 & 1 & 3.9 & 314.5 & 34.1 & -7.3 \\ \hline
        DB00405 & 2 & 0 & 5 & 3.5 & 319.24 & 16.1 & -7.3 \\ \hline
        DB00409 & 4 & 1 & 6 & 2.1 & 371.27 & 50.8 & -7.3 \\ \hline
        DB00421 & 5 & 0 & 2 & 2.9 & 416.6 & 85.7 & -7.3 \\ \hline
        DB00433 & 4 & 0 & 4 & 4.9 & 373.9 & 35 & -7.3 \\ \hline
        DB00567 & 6 & 3 & 4 & 0.6 & 347.4 & 138 & -7.3 \\ \hline
        DB00634 & 4 & 2 & 2 & -1 & 214.24 & 97.6 & -7.3 \\ \hline
        DB00636 & 3 & 0 & 5 & 3.3 & 242.7 & 35.5 & -7.3 \\ \hline
        DB00690 & 4 & 0 & 6 & 3 & 387.9 & 35.9 & -7.3 \\ \hline
        DB00769 & 7 & 2 & 8 & 3.1 & 475.6 & 104 & -7.3 \\ \hline
        DB00790 & 6 & 2 & 9 & 0.9 & 368.5 & 95.9 & -7.3 \\ \hline
        DB00937 & 2 & 0 & 5 & 2.8 & 205.3 & 20.3 & -7.3 \\ \hline
        DB00949 & 4 & 2 & 7 & 0.6 & 238.24 & 105 & -7.3 \\ \hline
        DB00961 & 2 & 1 & 2 & 1.9 & 246.35 & 32.3 & -7.3 \\ \hline
        DB01002 & 2 & 1 & 5 & 3.4 & 288.4 & 32.3 & -7.3 \\ \hline
        DB01035 & 3 & 2 & 6 & 0.9 & 235.33 & 58.4 & -7.3 \\ \hline
        DB01064 & 4 & 4 & 4 & -0.6 & 211.26 & 72.7 & -7.3 \\ \hline
        DB01107 & 2 & 1 & 2 & 0.8 & 183.25 & 46.2 & -7.3 \\ \hline
        DB01170 & 2 & 2 & 3 & 0.5 & 198.31 & 67.6 & -7.3 \\ \hline
        DB01190 & 7 & 4 & 7 & 2.2 & 425 & 128 & -7.3 \\ \hline
        DB01260 & 6 & 2 & 2 & 2.7 & 416.5 & 93.1 & -7.3 \\ \hline
        DB01333 & 6 & 3 & 4 & 0.4 & 349.4 & 138 & -7.3 \\ \hline
        DB01407 & 3 & 3 & 4 & 2.2 & 277.19 & 58.3 & -7.3 \\ \hline
        DB01427 & 3 & 2 & 1 & -0.2 & 187.2 & 68 & -7.3 \\ \hline
        DB01454 & 3 & 1 & 3 & 2.2 & 193.24 & 30.5 & -7.3 \\ \hline
        DB01462 & 5 & 0 & 9 & 4.3 & 396.5 & 76.1 & -7.3 \\ \hline
        DB01475 & 4 & 0 & 8 & 3.6 & 353.5 & 38.8 & -7.3 \\ \hline
        DB01481 & 2 & 1 & 0 & 4 & 288.4 & 37.3 & -7.3 \\ \hline
        DB01488 & 1 & 1 & 3 & 2.5 & 188.27 & 19 & -7.3 \\ \hline
        DB01503 & 2 & 2 & 0 & 4 & 290.4 & 40.5 & -7.3 \\ \hline
        DB01524 & 2 & 2 & 0 & 3.5 & 290.4 & 40.5 & -7.3 \\ \hline
        DB01541 & 2 & 1 & 0 & 3.5 & 286.4 & 37.3 & -7.3 \\ \hline
        DB01561 & 2 & 0 & 0 & 3.6 & 288.4 & 34.1 & -7.3 \\ \hline
        DB01606 & 7 & 1 & 3 & -2 & 300.29 & 131 & -7.3 \\ \hline
        DB01651 & 8 & 3 & 2 & -1.8 & 264.23 & 115 & -7.3 \\ \hline
        DB01704 & 4 & 3 & 2 & 1.2 & 180.16 & 77.8 & -7.3 \\ \hline
        DB01827 & 6 & 1 & 2 & 1.2 & 223.12 & 52.3 & -7.3 \\ \hline
        DB01838 & 4 & 2 & 1 & 4.6 & 426.05 & 66.8 & -7.3 \\ \hline
        DB02097 & 5 & 4 & 2 & -2.1 & 243.22 & 129 & -7.3 \\ \hline
        DB02251 & 5 & 2 & 5 & 0.2 & 222.19 & 91.7 & -7.3 \\ \hline
        DB02278 & 4 & 4 & 0 & -1.3 & 209.21 & 109 & -7.3 \\ \hline
        DB02395 & 5 & 2 & 5 & -0.3 & 290.31 & 82.5 & -7.3 \\ \hline
        DB02475 & 4 & 3 & 6 & -1.8 & 228.25 & 122 & -7.3 \\ \hline
        DB02500 & 4 & 4 & 4 & -1.4 & 214.22 & 98.7 & -7.3 \\ \hline
        DB02662 & 5 & 3 & 3 & 1.8 & 335.05 & 104 & -7.3 \\ \hline
        DB02695 & 6 & 4 & 6 & -0.4 & 250.29 & 99.4 & -7.3 \\ \hline
        DB02829 & 4 & 4 & 4 & -3.4 & 252.25 & 123 & -7.3 \\ \hline
        DB02891 & 3 & 0 & 0 & 1.7 & 189.24 & 58.4 & -7.3 \\ \hline
        DB02901 & 2 & 1 & 0 & 3.7 & 290.4 & 37.3 & -7.3 \\ \hline
        DB02906 & 3 & 2 & 2 & 0.8 & 186.25 & 57.5 & -7.3 \\ \hline
        DB03172 & 7 & 4 & 2 & -1.3 & 266.25 & 127 & -7.3 \\ \hline
        DB03240 & 5 & 3 & 3 & -3.7 & 239.23 & 113 & -7.3 \\ \hline
        DB03354 & 8 & 4 & 2 & -2.3 & 246.22 & 129 & -7.3 \\ \hline
        DB03455 & 5 & 4 & 6 & -0.7 & 266.32 & 75.4 & -7.3 \\ \hline
        DB03475 & 6 & 4 & 8 & 1.2 & 350.4 & 110 & -7.3 \\ \hline
        DB03663 & 6 & 2 & 4 & 0.5 & 235.24 & 107 & -7.3 \\ \hline
        DB03717 & 7 & 5 & 2 & -3.1 & 263.24 & 129 & -7.3 \\ \hline
        DB03775 & 3 & 3 & 6 & 0.8 & 214.26 & 78.4 & -7.3 \\ \hline
        DB03941 & 1 & 1 & 6 & 4.8 & 192.3 & 20.2 & -7.3 \\ \hline
        DB04002 & 6 & 4 & 8 & 0.5 & 317.4 & 111 & -7.3 \\ \hline
        DB04236 & 2 & 3 & 3 & 0.9 & 190.24 & 62 & -7.3 \\ \hline
        DB04546 & 7 & 4 & 2 & -1.6 & 266.25 & 127 & -7.3 \\ \hline
        DB04723 & 4 & 4 & 4 & 0.2 & 239.3 & 103 & -7.3 \\ \hline
        DB04787 & 3 & 1 & 1 & 2.7 & 297.4 & 82.1 & -7.3 \\ \hline
        DB04832 & 2 & 0 & 4 & 3.9 & 317.22 & 16.1 & -7.3 \\ \hline
        DB04886 & 5 & 1 & 2 & 3.8 & 370.4 & 65 & -7.3 \\ \hline
        DB04896 & 2 & 1 & 5 & 1.4 & 246.35 & 46.3 & -7.3 \\ \hline
        DB06512 & 2 & 0 & 5 & 4.4 & 301.5 & 12.5 & -7.3 \\ \hline
        DB06580 & 6 & 3 & 4 & -0.8 & 259.3 & 90.2 & -7.3 \\ \hline
        DB06685 & 3 & 1 & 3 & 3.7 & 356.8 & 60.8 & -7.3 \\ \hline
        DB06704 & 1 & 2 & 2 & 1 & 275.09 & 64.4 & -7.3 \\ \hline
        DB07018 & 3 & 1 & 7 & 3 & 328.4 & 41.6 & -7.3 \\ \hline
        DB07103 & 3 & 0 & 4 & 0.8 & 199.16 & 49.4 & -7.3 \\ \hline
        DB07160 & 6 & 2 & 8 & 0.9 & 273.28 & 105 & -7.3 \\ \hline
        DB07259 & 2 & 1 & 2 & 2.6 & 189.28 & 54.3 & -7.3 \\ \hline
        DB07291 & 3 & 1 & 1 & 2.4 & 218.64 & 67.6 & -7.3 \\ \hline
        DB07347 & 4 & 1 & 3 & 1.7 & 203.24 & 68.5 & -7.3 \\ \hline
        DB07447 & 2 & 1 & 0 & 3.7 & 290.4 & 37.3 & -7.3 \\ \hline
        DB07552 & 6 & 2 & 5 & 2.7 & 254.72 & 86.5 & -7.3 \\ \hline
        DB07556 & 7 & 2 & 8 & 1.7 & 393.5 & 117 & -7.3 \\ \hline
        DB07604 & 3 & 2 & 0 & 2.9 & 336.4 & 73.4 & -7.3 \\ \hline
        DB07681 & 3 & 0 & 10 & 4.6 & 249.39 & 65.6 & -7.3 \\ \hline
        DB07711 & 5 & 2 & 7 & 2.6 & 277.37 & 89.8 & -7.3 \\ \hline
        DB07929 & 4 & 1 & 3 & 4.3 & 396.5 & 67.9 & -7.3 \\ \hline
        DB07957 & 7 & 2 & 6 & 0.6 & 267.23 & 116 & -7.3 \\ \hline
        DB07960 & 6 & 3 & 5 & 0.2 & 273.28 & 105 & -7.3 \\ \hline
        DB08217 & 5 & 1 & 3 & 0.3 & 265.4 & 91.3 & -7.3 \\ \hline
        DB08228 & 3 & 0 & 2 & 1.4 & 233.26 & 38.8 & -7.3 \\ \hline
        DB08484 & 5 & 4 & 4 & 0 & 275.4 & 111 & -7.3 \\ \hline
        DB08525 & 3 & 1 & 4 & 0.9 & 194.23 & 53.4 & -7.3 \\ \hline
        DB08558 & 6 & 4 & 9 & 2.2 & 308.44 & 115 & -7.3 \\ \hline
        DB08599 & 6 & 2 & 5 & 0.9 & 259.28 & 101 & -7.3 \\ \hline
        DB08620 & 4 & 0 & 2 & 2.2 & 252.72 & 77.6 & -7.3 \\ \hline
        DB08645 & 7 & 3 & 2 & 0.6 & 380.7 & 135 & -7.3 \\ \hline
        DB08648 & 6 & 3 & 2 & -0.6 & 228.2 & 104 & -7.3 \\ \hline
        DB08701 & 4 & 2 & 4 & 3.7 & 411.2 & 69.6 & -7.3 \\ \hline
        DB08891 & 3 & 2 & 4 & -1 & 213.66 & 63.3 & -7.3 \\ \hline
        DB08933 & 4 & 0 & 2 & 4 & 354.3 & 92.2 & -7.3 \\ \hline
        DB08944 & 2 & 0 & 5 & 3.6 & 244.37 & 27 & -7.3 \\ \hline
        DB09040 & 6 & 1 & 5 & 2 & 348.4 & 54.2 & -7.3 \\ \hline
        DB09190 & 2 & 1 & 5 & 3.5 & 295.4 & 21.3 & -7.3 \\ \hline
        DB09220 & 5 & 1 & 4 & 0.8 & 211.17 & 97 & -7.3 \\ \hline
        DB09225 & 3 & 0 & 4 & 4.8 & 331.9 & 37.8 & -7.3 \\ \hline
        DB09273 & 5 & 0 & 2 & -0.9 & 266.25 & 76.9 & -7.3 \\ \hline
        DB09343 & 3 & 3 & 2 & -0.7 & 242.66 & 85.3 & -7.3 \\ \hline
        DB11102 & 4 & 3 & 4 & -0.2 & 223.22 & 86.6 & -7.3 \\ \hline
        DB11254 & 2 & 2 & 5 & 3.5 & 194.27 & 40.5 & -7.3 \\ \hline
        DB11408 & 7 & 0 & 6 & 2.2 & 325.3 & 106 & -7.3 \\ \hline
        DB11421 & 4 & 1 & 2 & 1.2 & 255.66 & 86.3 & -7.3 \\ \hline
        DB11448 & 6 & 0 & 5 & 2.8 & 317.3 & 113 & -7.3 \\ \hline
        DB11946 & 4 & 2 & 5 & 4 & 388.9 & 96.6 & -7.3 \\ \hline
        DB11974 & 8 & 2 & 6 & 1.6 & 425.5 & 124 & -7.3 \\ \hline
        DB12016 & 6 & 2 & 8 & 4.6 & 461 & 108 & -7.3 \\ \hline
        DB12156 & 7 & 3 & 2 & -1.2 & 251.24 & 119 & -7.3 \\ \hline
        DB12383 & 4 & 3 & 2 & -0.9 & 261.66 & 108 & -7.3 \\ \hline
        DB12470 & 4 & 2 & 2 & -1.3 & 227.19 & 88.2 & -7.3 \\ \hline
        DB12704 & 3 & 0 & 4 & 4.3 & 425.4 & 32.8 & -7.3 \\ \hline
        DB12957 & 5 & 3 & 2 & -1.5 & 245.21 & 108 & -7.3 \\ \hline
        DB12968 & 5 & 3 & 3 & 0.2 & 265.69 & 102 & -7.3 \\ \hline
        DB13139 & 4 & 4 & 5 & 0.3 & 239.31 & 72.7 & -7.3 \\ \hline
        DB13311 & 6 & 1 & 10 & 2.1 & 310.34 & 82.1 & -7.3 \\ \hline
        DB13420 & 2 & 0 & 3 & 4.8 & 299.5 & 28.5 & -7.3 \\ \hline
        DB13429 & 1 & 2 & 2 & 1.8 & 209.67 & 36.4 & -7.3 \\ \hline
        DB13466 & 2 & 0 & 2 & 4.8 & 333.5 & 12.5 & -7.3 \\ \hline
        DB13536 & 2 & 1 & 0 & 3.2 & 302.95 & 33.1 & -7.3 \\ \hline
        DB13577 & 3 & 2 & 4 & 1 & 208.21 & 75.3 & -7.3 \\ \hline
        DB13641 & 3 & 2 & 1 & 2 & 234.28 & 108 & -7.3 \\ \hline
        DB13653 & 2 & 0 & 5 & 4.6 & 370.9 & 23.6 & -7.3 \\ \hline
        DB13758 & 4 & 0 & 7 & 2.5 & 257.71 & 38.8 & -7.3 \\ \hline
        DB13785 & 4 & 2 & 4 & 0.6 & 236.31 & 46.9 & -7.3 \\ \hline
        DB13803 & 5 & 3 & 3 & 2.9 & 354.8 & 118 & -7.3 \\ \hline
        DB13852 & 1 & 1 & 6 & 3.1 & 211.73 & 12 & -7.3 \\ \hline
        DB13858 & 5 & 0 & 7 & 4 & 293.4 & 56.8 & -7.3 \\ \hline
        DB14010 & 2 & 1 & 4 & 1.5 & 218.29 & 28.3 & -7.3 \\ \hline
        DB14013 & 6 & 0 & 8 & 4.4 & 437.9 & 107 & -7.3 \\ \hline
        DB14109 & 7 & 5 & 3 & -0.7 & 272.25 & 120 & -7.3 \\ \hline
        DB14174 & 4 & 0 & 3 & 3.4 & 320.6 & 121 & -7.3 \\ \hline
        DB14754 & 3 & 2 & 5 & 0.6 & 194.23 & 78.3 & -7.3 \\ \hline
        DB14763 & 1 & 2 & 1 & 1 & 251.71 & 80 & -7.3 \\ \hline
        DB14913 & 6 & 3 & 2 & -0.9 & 259.22 & 99.1 & -7.3 \\ \hline
        DB14998 & 5 & 2 & 5 & 0.3 & 357.4 & 106 & -7.3 \\ \hline
        DB15338 & 6 & 2 & 5 & 1 & 366.4 & 129 & -7.3 \\ \hline
        DB15427 & 6 & 3 & 2 & -0.9 & 372.09 & 99.1 & -7.3 \\ \hline
        DB15578 & 3 & 2 & 8 & 4.4 & 341.5 & 43.7 & -7.3 \\ \hline
        DB15596 & 4 & 0 & 5 & 4.8 & 327.5 & 35 & -7.3 \\ \hline
        DB00190 & 6 & 5 & 4 & -2.2 & 226.23 & 116 & -7.2 \\ \hline
        DB00194 & 8 & 4 & 2 & -1.1 & 267.24 & 140 & -7.2 \\ \hline
        DB00311 & 6 & 1 & 3 & 2 & 258.3 & 119 & -7.2 \\ \hline
        DB00366 & 3 & 0 & 6 & 2.5 & 270.37 & 25.4 & -7.2 \\ \hline
        DB00423 & 5 & 2 & 7 & 0.6 & 241.24 & 91 & -7.2 \\ \hline
        DB00454 & 3 & 0 & 4 & 2.5 & 247.33 & 29.5 & -7.2 \\ \hline
        DB00640 & 8 & 4 & 2 & -1.1 & 267.24 & 140 & -7.2 \\ \hline
        DB00787 & 5 & 3 & 4 & -1.9 & 225.2 & 115 & -7.2 \\ \hline
        DB00792 & 3 & 0 & 6 & 3.3 & 255.36 & 19.4 & -7.2 \\ \hline
        DB00880 & 6 & 2 & 1 & -0.2 & 295.7 & 135 & -7.2 \\ \hline
        DB00956 & 4 & 0 & 1 & 2.2 & 299.4 & 38.8 & -7.2 \\ \hline
        DB01000 & 6 & 3 & 3 & 1.3 & 341.4 & 138 & -7.2 \\ \hline
        DB01059 & 7 & 2 & 3 & -1 & 319.33 & 72.9 & -7.2 \\ \hline
        DB01090 & 0 & 0 & 6 & 2.4 & 240.43 & 0 & -7.2 \\ \hline
        DB01115 & 7 & 1 & 5 & 2.2 & 346.3 & 110 & -7.2 \\ \hline
        DB01178 & 3 & 0 & 1 & 1.1 & 273.74 & 62.8 & -7.2 \\ \hline
        DB01420 & 3 & 0 & 3 & 4.4 & 344.5 & 43.4 & -7.2 \\ \hline
        DB01505 & 5 & 1 & 9 & 1.6 & 321.4 & 59 & -7.2 \\ \hline
        DB01514 & 4 & 1 & 0 & 4 & 330.5 & 59.2 & -7.2 \\ \hline
        DB01572 & 2 & 1 & 0 & 4.1 & 302.5 & 37.3 & -7.2 \\ \hline
        DB01708 & 2 & 1 & 0 & 3.2 & 288.4 & 37.3 & -7.2 \\ \hline
        DB01880 & 4 & 3 & 2 & 1.2 & 180.16 & 77.8 & -7.2 \\ \hline
        DB02138 & 3 & 0 & 6 & 2.1 & 242.25 & 35.5 & -7.2 \\ \hline
        DB02148 & 3 & 1 & 5 & 0.4 & 193.24 & 52.3 & -7.2 \\ \hline
        DB02256 & 5 & 3 & 2 & -1.6 & 228.2 & 99.1 & -7.2 \\ \hline
        DB02391 & 6 & 5 & 6 & -2.9 & 268.27 & 138 & -7.2 \\ \hline
        DB02896 & 8 & 3 & 3 & 0.1 & 298.32 & 139 & -7.2 \\ \hline
        DB02960 & 3 & 3 & 6 & -2.6 & 209.26 & 77 & -7.2 \\ \hline
        DB03293 & 3 & 3 & 0 & -1.1 & 182.14 & 90.5 & -7.2 \\ \hline
        DB03294 & 6 & 1 & 1 & 0.6 & 244.3 & 114 & -7.2 \\ \hline
        DB03441 & 2 & 1 & 4 & 2.8 & 290.1 & 37.3 & -7.2 \\ \hline
        DB03468 & 4 & 2 & 1 & -0.1 & 212.27 & 80.6 & -7.2 \\ \hline
        DB03537 & 7 & 4 & 5 & -3.1 & 305.29 & 136 & -7.2 \\ \hline
        DB03562 & 5 & 3 & 2 & -1.5 & 230.22 & 99.1 & -7.2 \\ \hline
        DB03807 & 3 & 0 & 4 & 3.5 & 278.73 & 44.1 & -7.2 \\ \hline
        DB03886 & 6 & 4 & 2 & -2.4 & 237.22 & 134 & -7.2 \\ \hline
        DB04080 & 4 & 2 & 3 & 1.2 & 180.16 & 74.6 & -7.2 \\ \hline
        DB04085 & 5 & 0 & 4 & -1.2 & 236.18 & 84 & -7.2 \\ \hline
        DB04141 & 6 & 4 & 7 & 0.1 & 264.31 & 99.4 & -7.2 \\ \hline
        DB04253 & 6 & 1 & 2 & 0 & 252.18 & 138 & -7.2 \\ \hline
        DB04386 & 8 & 4 & 1 & -2.4 & 250.2 & 126 & -7.2 \\ \hline
        DB04400 & 6 & 5 & 2 & -2.2 & 239.23 & 132 & -7.2 \\ \hline
        DB04688 & 4 & 1 & 2 & 0.6 & 199.25 & 49.8 & -7.2 \\ \hline
        DB05104 & 3 & 1 & 7 & 4.1 & 414.5 & 43.8 & -7.2 \\ \hline
        DB05212 & 3 & 3 & 1 & 2.2 & 330.5 & 60.7 & -7.2 \\ \hline
        DB05659 & 9 & 1 & 6 & 0.9 & 397.4 & 137 & -7.2 \\ \hline
        DB06153 & 2 & 0 & 0 & 3.8 & 295.4 & 31.5 & -7.2 \\ \hline
        DB06157 & 5 & 1 & 3 & 1.5 & 360.5 & 81.8 & -7.2 \\ \hline
        DB06195 & 6 & 3 & 8 & 3.2 & 354.4 & 87.9 & -7.2 \\ \hline
        DB06307 & 2 & 2 & 1 & 4.1 & 316.5 & 40.5 & -7.2 \\ \hline
        DB06535 & 5 & 3 & 5 & 0.3 & 225.24 & 92.8 & -7.2 \\ \hline
        DB06656 & 5 & 4 & 3 & -2.7 & 267.24 & 129 & -7.2 \\ \hline
        DB06718 & 2 & 2 & 0 & 4.5 & 328.5 & 48.9 & -7.2 \\ \hline
        DB06793 & 3 & 0 & 9 & 4.2 & 339.5 & 29.5 & -7.2 \\ \hline
        DB06904 & 7 & 1 & 9 & 1.4 & 299.34 & 107 & -7.2 \\ \hline
        DB07282 & 5 & 1 & 6 & 1.4 & 223.22 & 68.1 & -7.2 \\ \hline
        DB07286 & 4 & 1 & 1 & 1.1 & 305.71 & 84.6 & -7.2 \\ \hline
        DB07353 & 4 & 4 & 5 & 0.2 & 210.27 & 92.5 & -7.2 \\ \hline
        DB07431 & 5 & 3 & 2 & 1.4 & 277.34 & 105 & -7.2 \\ \hline
        DB07551 & 6 & 2 & 5 & 2.7 & 254.72 & 86.5 & -7.2 \\ \hline
        DB07577 & 4 & 2 & 2 & 2.1 & 214.27 & 77.8 & -7.2 \\ \hline
        DB07693 & 2 & 2 & 2 & 4.5 & 399.08 & 49.3 & -7.2 \\ \hline
        DB07767 & 4 & 2 & 3 & 1.5 & 194.18 & 66.8 & -7.2 \\ \hline
        DB07892 & 5 & 2 & 6 & 1.1 & 308.35 & 104 & -7.2 \\ \hline
        DB07983 & 4 & 1 & 4 & 4.3 & 449.2 & 68.5 & -7.2 \\ \hline
        DB08082 & 2 & 2 & 3 & 0.7 & 199.63 & 49.3 & -7.2 \\ \hline
        DB08166 & 3 & 2 & 0 & 1.6 & 328.8 & 69.8 & -7.2 \\ \hline
        DB08174 & 4 & 2 & 5 & 4.2 & 441.9 & 107 & -7.2 \\ \hline
        DB08193 & 4 & 1 & 2 & 1.5 & 181.15 & 83.1 & -7.2 \\ \hline
        DB08421 & 2 & 2 & 2 & 0.7 & 184.28 & 41.1 & -7.2 \\ \hline
        DB08443 & 4 & 3 & 1 & 1.7 & 219.19 & 82.7 & -7.2 \\ \hline
        DB08476 & 2 & 2 & 0 & 2.6 & 212.33 & 55.1 & -7.2 \\ \hline
        DB08578 & 4 & 2 & 4 & 0.5 & 273.08 & 79.3 & -7.2 \\ \hline
        DB08579 & 2 & 1 & 1 & 3.7 & 311.22 & 46.3 & -7.2 \\ \hline
        DB08598 & 2 & 1 & 2 & 3.5 & 321.9 & 50.6 & -7.2 \\ \hline
        DB08615 & 3 & 1 & 2 & 3.9 & 285.4 & 55.6 & -7.2 \\ \hline
        DB08637 & 4 & 1 & 4 & 1.7 & 206.19 & 63.6 & -7.2 \\ \hline
        DB08800 & 3 & 0 & 6 & 3.9 & 289.8 & 19.4 & -7.2 \\ \hline
        DB08970 & 6 & 3 & 2 & 1.5 & 390.4 & 94.8 & -7.2 \\ \hline
        DB09185 & 4 & 1 & 5 & 1.5 & 237.29 & 39.7 & -7.2 \\ \hline
        DB09256 & 4 & 1 & 1 & -0.3 & 200.17 & 58.6 & -7.2 \\ \hline
        DB11174 & 2 & 1 & 4 & 2.9 & 200.32 & 29.5 & -7.2 \\ \hline
        DB11923 & 10 & 1 & 3 & 4.4 & 447.3 & 69.1 & -7.2 \\ \hline
        DB11952 & 5 & 2 & 4 & 4.1 & 416.9 & 86.8 & -7.2 \\ \hline
        DB12081 & 4 & 2 & 2 & 2 & 344.4 & 74.6 & -7.2 \\ \hline
        DB12098 & 3 & 2 & 4 & -1 & 213.66 & 63.3 & -7.2 \\ \hline
        DB12230 & 7 & 1 & 5 & 2.2 & 373.4 & 93.8 & -7.2 \\ \hline
        DB12479 & 10 & 2 & 4 & -0.6 & 401.4 & 107 & -7.2 \\ \hline
        DB12484 & 6 & 5 & 2 & -2.4 & 248.23 & 123 & -7.2 \\ \hline
        DB12527 & 3 & 1 & 1 & 2 & 244.12 & 28.2 & -7.2 \\ \hline
        DB12572 & 6 & 1 & 5 & 3.8 & 340.4 & 77.2 & -7.2 \\ \hline
        DB12657 & 6 & 0 & 5 & 1.2 & 353.4 & 64.8 & -7.2 \\ \hline
        DB12802 & 8 & 1 & 4 & 2 & 414.4 & 92.7 & -7.2 \\ \hline
        DB13056 & 5 & 2 & 1 & 2 & 256.09 & 90.7 & -7.2 \\ \hline
        DB13069 & 6 & 2 & 4 & 0.4 & 272.69 & 114 & -7.2 \\ \hline
        DB13202 & 5 & 0 & 5 & 2 & 298.4 & 75.2 & -7.2 \\ \hline
        DB13278 & 3 & 2 & 5 & 1.8 & 223.27 & 58.6 & -7.2 \\ \hline
        DB13448 & 6 & 1 & 5 & 4.5 & 405.6 & 106 & -7.2 \\ \hline
        DB13505 & 0 & 0 & 6 & 4.8 & 282.4 & 0 & -7.2 \\ \hline
        DB13592 & 4 & 0 & 5 & 0.3 & 279.34 & 61.7 & -7.2 \\ \hline
        DB13652 & 2 & 0 & 9 & 4.7 & 326.5 & 23.6 & -7.2 \\ \hline
        DB13660 & 6 & 2 & 6 & 2.7 & 378.4 & 121 & -7.2 \\ \hline
        DB13792 & 5 & 2 & 3 & 2.3 & 345.8 & 101 & -7.2 \\ \hline
        DB13848 & 6 & 4 & 3 & -2 & 214.18 & 104 & -7.2 \\ \hline
        DB13938 & 5 & 2 & 3 & 2.3 & 293.36 & 81.3 & -7.2 \\ \hline
        DB14084 & 3 & 1 & 5 & 3.6 & 194.23 & 46.5 & -7.2 \\ \hline
        DB14232 & 3 & 2 & 3 & 3.6 & 277.3 & 53.4 & -7.2 \\ \hline
        DB14538 & 7 & 1 & 7 & 3.3 & 460.6 & 107 & -7.2 \\ \hline
        DB14649 & 7 & 2 & 4 & 2.8 & 434.5 & 101 & -7.2 \\ \hline
        DB15138 & 6 & 2 & 5 & 2.9 & 442.5 & 56.3 & -7.2 \\ \hline
        DB15149 & 7 & 1 & 6 & 2 & 418.4 & 108 & -7.2 \\ \hline
        DB15220 & 5 & 2 & 4 & 1.3 & 235.33 & 67.1 & -7.2 \\ \hline
        DB15589 & 3 & 1 & 4 & 0.8 & 194.23 & 46.5 & -7.2 \\ \hline
        DB00273 & 9 & 1 & 3 & -0.8 & 339.36 & 124 & -7.1 \\ \hline
        DB00336 & 5 & 2 & 2 & 0.2 & 198.14 & 126 & -7.1 \\ \hline
        DB00395 & 4 & 2 & 9 & 1.9 & 260.33 & 90.6 & -7.1 \\ \hline
        DB00440 & 7 & 2 & 5 & 0.9 & 290.32 & 106 & -7.1 \\ \hline
        DB00441 & 6 & 3 & 2 & -1.5 & 263.2 & 108 & -7.1 \\ \hline
        DB00463 & 3 & 1 & 2 & 1.2 & 198.22 & 66.5 & -7.1 \\ \hline
        DB00485 & 7 & 2 & 4 & 2.9 & 470.3 & 138 & -7.1 \\ \hline
        DB00589 & 2 & 2 & 3 & 2.7 & 338.4 & 51.4 & -7.1 \\ \hline
        DB00816 & 4 & 4 & 4 & 0.7 & 211.26 & 72.7 & -7.1 \\ \hline
        DB00833 & 6 & 3 & 4 & -1.8 & 367.8 & 138 & -7.1 \\ \hline
        DB00899 & 6 & 0 & 9 & 1.9 & 376.4 & 76.2 & -7.1 \\ \hline
        DB00999 & 7 & 3 & 1 & -0.1 & 297.7 & 135 & -7.1 \\ \hline
        DB01054 & 7 & 1 & 6 & 2.9 & 360.4 & 110 & -7.1 \\ \hline
        DB01161 & 4 & 1 & 7 & 2.9 & 270.75 & 55.6 & -7.1 \\ \hline
        DB01400 & 2 & 0 & 3 & 1.5 & 223.29 & 29.5 & -7.1 \\ \hline
        DB01426 & 4 & 2 & 1 & 1.8 & 326.4 & 46.9 & -7.1 \\ \hline
        DB01474 & 2 & 2 & 0 & 3.4 & 304.5 & 40.5 & -7.1 \\ \hline
        DB01485 & 3 & 2 & 0 & 3.2 & 304.4 & 57.5 & -7.1 \\ \hline
        DB01521 & 2 & 1 & 0 & 4.2 & 322.9 & 37.3 & -7.1 \\ \hline
        DB01525 & 4 & 2 & 1 & -1.8 & 185.22 & 60.8 & -7.1 \\ \hline
        DB01530 & 2 & 2 & 0 & 4.2 & 292.5 & 40.5 & -7.1 \\ \hline
        DB01536 & 2 & 0 & 0 & 2.7 & 286.4 & 34.1 & -7.1 \\ \hline
        DB01711 & 6 & 1 & 1 & 1.5 & 198.09 & 20.2 & -7.1 \\ \hline
        DB01947 & 5 & 2 & 3 & 0.1 & 202.1 & 83.8 & -7.1 \\ \hline
        DB01973 & 6 & 2 & 6 & -2.4 & 259.28 & 115 & -7.1 \\ \hline
        DB02105 & 6 & 2 & 0 & 0.7 & 200.11 & 132 & -7.1 \\ \hline
        DB02219 & 4 & 2 & 5 & -1.4 & 221.32 & 74.8 & -7.1 \\ \hline
        DB02368 & 4 & 4 & 6 & -2.3 & 217.22 & 122 & -7.1 \\ \hline
        DB02383 & 7 & 1 & 4 & 3.7 & 357.3 & 81.9 & -7.1 \\ \hline
        DB02550 & 8 & 1 & 8 & 3.5 & 433.9 & 97.3 & -7.1 \\ \hline
        DB02562 & 5 & 4 & 2 & -2.6 & 239.23 & 133 & -7.1 \\ \hline
        DB02617 & 2 & 1 & 8 & 4.7 & 341.3 & 38 & -7.1 \\ \hline
        DB02725 & 4 & 3 & 4 & -2.3 & 196.25 & 89.3 & -7.1 \\ \hline
        DB02781 & 6 & 0 & 7 & 1.8 & 331.4 & 115 & -7.1 \\ \hline
        DB02816 & 7 & 2 & 3 & -0.6 & 266.28 & 122 & -7.1 \\ \hline
        DB03068 & 5 & 3 & 2 & -1.5 & 228.2 & 103 & -7.1 \\ \hline
        DB03228 & 6 & 1 & 6 & 1.8 & 351.14 & 138 & -7.1 \\ \hline
        DB03309 & 4 & 2 & 4 & -1.2 & 207.29 & 74.8 & -7.1 \\ \hline
        DB03353 & 4 & 3 & 5 & -0.2 & 243.33 & 113 & -7.1 \\ \hline
        DB03824 & 1 & 1 & 0 & 2.2 & 259.09 & 12 & -7.1 \\ \hline
        DB03828 & 6 & 2 & 4 & -0.4 & 244.14 & 101 & -7.1 \\ \hline
        DB03882 & 2 & 2 & 0 & 4.2 & 292.5 & 40.5 & -7.1 \\ \hline
        DB04054 & 7 & 1 & 7 & 3.2 & 359.4 & 88.1 & -7.1 \\ \hline
        DB04472 & 5 & 1 & 3 & 1.8 & 208.17 & 80.4 & -7.1 \\ \hline
        DB04531 & 4 & 2 & 5 & -1.2 & 211.28 & 88.6 & -7.1 \\ \hline
        DB04638 & 2 & 2 & 2 & 4.6 & 222.32 & 40.5 & -7.1 \\ \hline
        DB04917 & 4 & 2 & 3 & 2.1 & 323.82 & 67.6 & -7.1 \\ \hline
        DB05458 & 3 & 1 & 3 & 1.3 & 192.26 & 34.2 & -7.1 \\ \hline
        DB05737 & 5 & 1 & 9 & 3.1 & 394.4 & 101 & -7.1 \\ \hline
        DB06091 & 7 & 2 & 9 & 0.6 & 449.04 & 114 & -7.1 \\ \hline
        DB06147 & 6 & 2 & 3 & 0.1 & 255.3 & 122 & -7.1 \\ \hline
        DB06422 & 5 & 3 & 4 & 0.8 & 313.78 & 85.6 & -7.1 \\ \hline
        DB06619 & 8 & 3 & 2 & -1.2 & 252.23 & 134 & -7.1 \\ \hline
        DB06691 & 4 & 0 & 7 & 3.3 & 285.4 & 28.6 & -7.1 \\ \hline
        DB06710 & 2 & 1 & 0 & 3.4 & 302.5 & 37.3 & -7.1 \\ \hline
        DB06946 & 5 & 3 & 3 & 0.1 & 200.16 & 77.8 & -7.1 \\ \hline
        DB06974 & 7 & 2 & 6 & 3.3 & 468.5 & 129 & -7.1 \\ \hline
        DB07037 & 6 & 3 & 4 & 1 & 262.26 & 117 & -7.1 \\ \hline
        DB07298 & 7 & 2 & 4 & 1.6 & 253.23 & 125 & -7.1 \\ \hline
        DB07373 & 2 & 0 & 0 & 3 & 284.4 & 34.1 & -7.1 \\ \hline
        DB07433 & 4 & 3 & 6 & 0.5 & 259.3 & 96.5 & -7.1 \\ \hline
        DB07473 & 4 & 0 & 3 & 2.9 & 325.4 & 71.9 & -7.1 \\ \hline
        DB07529 & 4 & 2 & 1 & 1.3 & 205.24 & 91.1 & -7.1 \\ \hline
        DB07609 & 3 & 0 & 3 & 1.5 & 202.25 & 29.3 & -7.1 \\ \hline
        DB07612 & 7 & 2 & 3 & 4.7 & 360.4 & 63.8 & -7.1 \\ \hline
        DB07655 & 4 & 3 & 5 & 3.6 & 330.4 & 73.8 & -7.1 \\ \hline
        DB08255 & 6 & 3 & 3 & -0.3 & 247.31 & 108 & -7.1 \\ \hline
        DB08256 & 3 & 3 & 3 & 0.8 & 200.23 & 78.4 & -7.1 \\ \hline
        DB08370 & 4 & 2 & 5 & -0.5 & 290.18 & 88.6 & -7.1 \\ \hline
        DB08392 & 7 & 2 & 7 & 3.8 & 391.4 & 89.6 & -7.1 \\ \hline
        DB08441 & 7 & 3 & 0 & 2.2 & 384.25 & 104 & -7.1 \\ \hline
        DB08479 & 3 & 3 & 4 & -0.2 & 237.26 & 121 & -7.1 \\ \hline
        DB08629 & 3 & 1 & 4 & 1.9 & 225.37 & 32.5 & -7.1 \\ \hline
        DB08759 & 5 & 3 & 8 & -0.2 & 266.27 & 94.8 & -7.1 \\ \hline
        DB08781 & 5 & 2 & 2 & 0.4 & 312.17 & 80.1 & -7.1 \\ \hline
        DB08994 & 5 & 2 & 7 & 2.7 & 324.4 & 69.7 & -7.1 \\ \hline
        DB09009 & 5 & 2 & 7 & 2.8 & 284.38 & 95.7 & -7.1 \\ \hline
        DB09092 & 6 & 2 & 6 & -1.8 & 311.34 & 102 & -7.1 \\ \hline
        DB09242 & 4 & 2 & 3 & 0.6 & 241.68 & 71.4 & -7.1 \\ \hline
        DB11235 & 5 & 0 & 7 & 2.6 & 286.37 & 41.5 & -7.1 \\ \hline
        DB11337 & 5 & 3 & 4 & 0.7 & 219.24 & 86.7 & -7.1 \\ \hline
        DB11438 & 5 & 1 & 5 & 2.4 & 270.71 & 74 & -7.1 \\ \hline
        DB11522 & 6 & 3 & 2 & 1.5 & 378.4 & 94.8 & -7.1 \\ \hline
        DB11609 & 2 & 0 & 7 & 3.5 & 295.4 & 20.3 & -7.1 \\ \hline
        DB11768 & 4 & 1 & 5 & 4.3 & 314.17 & 62.6 & -7.1 \\ \hline
        DB12032 & 3 & 2 & 3 & -1.3 & 185.26 & 63.3 & -7.1 \\ \hline
        DB12110 & 2 & 1 & 1 & 1.7 & 196.67 & 15.3 & -7.1 \\ \hline
        DB12190 & 6 & 2 & 3 & 0.3 & 285.32 & 112 & -7.1 \\ \hline
        DB12493 & 3 & 1 & 4 & 1.1 & 197.27 & 52.3 & -7.1 \\ \hline
        DB12591 & 5 & 1 & 6 & 2.9 & 432.5 & 85.8 & -7.1 \\ \hline
        DB12899 & 7 & 0 & 4 & 2.7 & 395.5 & 70.9 & -7.1 \\ \hline
        DB13319 & 6 & 0 & 5 & 0.4 & 267.24 & 107 & -7.1 \\ \hline
        DB13495 & 6 & 0 & 6 & 2 & 275.19 & 90.6 & -7.1 \\ \hline
        DB13583 & 3 & 2 & 4 & 1.4 & 182.22 & 49.7 & -7.1 \\ \hline
        DB13586 & 2 & 1 & 0 & 3.6 & 300.4 & 37.3 & -7.1 \\ \hline
        DB13603 & 2 & 1 & 1 & 4.4 & 257.07 & 61.6 & -7.1 \\ \hline
        DB13663 & 6 & 2 & 2 & -0.7 & 270.7 & 137 & -7.1 \\ \hline
        DB13695 & 4 & 1 & 9 & 3.3 & 340.5 & 74.8 & -7.1 \\ \hline
        DB13726 & 4 & 3 & 2 & -0.7 & 214.25 & 133 & -7.1 \\ \hline
        DB13822 & 4 & 1 & 5 & 3.4 & 329.5 & 58 & -7.1 \\ \hline
        DB14074 & 3 & 1 & 5 & 2 & 229.32 & 49.8 & -7.1 \\ \hline
        DB14202 & 5 & 0 & 2 & 2.7 & 252.4 & 78.9 & -7.1 \\ \hline
        DB14213 & 6 & 3 & 7 & 0.2 & 340.4 & 107 & -7.1 \\ \hline
        DB14646 & 6 & 1 & 4 & 1.5 & 400.5 & 97.7 & -7.1 \\ \hline
        DB14969 & 5 & 2 & 3 & 4 & 341.3 & 60.8 & -7.1 \\ \hline
        DB15098 & 6 & 1 & 4 & -0.3 & 270.29 & 96.3 & -7.1 \\ \hline
        DB15152 & 8 & 1 & 9 & 2.3 & 422.4 & 135 & -7.1 \\ \hline
        DB15405 & 5 & 2 & 6 & -0.8 & 226.23 & 72.6 & -7.1 \\ \hline
        DB15601 & 2 & 1 & 2 & 0.3 & 194.23 & 49.4 & -7.1 \\ \hline
        DB00193 & 3 & 1 & 4 & 2.6 & 263.37 & 32.7 & -7 \\ \hline
        DB00285 & 3 & 1 & 5 & 2.9 & 277.4 & 32.7 & -7 \\ \hline
        DB00304 & 1 & 1 & 2 & 4.9 & 310.5 & 20.2 & -7 \\ \hline
        DB00482 & 7 & 1 & 3 & 3.4 & 381.4 & 86.4 & -7 \\ \hline
        DB00484 & 3 & 2 & 2 & 0.6 & 292.13 & 62.2 & -7 \\ \hline
        DB00621 & 3 & 1 & 0 & 3.7 & 306.4 & 46.5 & -7 \\ \hline
        DB00647 & 3 & 0 & 9 & 4.2 & 339.5 & 29.5 & -7 \\ \hline
        DB00721 & 4 & 1 & 7 & 1.9 & 236.31 & 55.6 & -7 \\ \hline
        DB00766 & 5 & 2 & 2 & -1.2 & 199.16 & 87.1 & -7 \\ \hline
        DB00835 & 2 & 0 & 5 & 3.5 & 319.24 & 16.1 & -7 \\ \hline
        DB00863 & 7 & 2 & 9 & 0.3 & 314.41 & 112 & -7 \\ \hline
        DB00943 & 3 & 2 & 2 & -1.3 & 211.22 & 88.2 & -7 \\ \hline
        DB00978 & 8 & 2 & 3 & -0.8 & 351.35 & 72.9 & -7 \\ \hline
        DB01234 & 6 & 3 & 2 & 1.9 & 392.5 & 94.8 & -7 \\ \hline
        DB01406 & 3 & 1 & 1 & 3.8 & 337.5 & 46.3 & -7 \\ \hline
        DB01409 & 6 & 1 & 5 & 2.3 & 392.5 & 116 & -7 \\ \hline
        DB01479 & 2 & 2 & 0 & 4.3 & 306.5 & 40.5 & -7 \\ \hline
        DB01480 & 5 & 2 & 4 & 3 & 423.5 & 62.2 & -7 \\ \hline
        DB01483 & 3 & 2 & 2 & 0.6 & 184.19 & 75.3 & -7 \\ \hline
        DB01556 & 1 & 1 & 2 & 2.6 & 183.68 & 26 & -7 \\ \hline
        DB01589 & 6 & 0 & 2 & 4 & 386.8 & 47.7 & -7 \\ \hline
        DB01595 & 4 & 1 & 1 & 2.2 & 281.27 & 87.3 & -7 \\ \hline
        DB01639 & 6 & 3 & 4 & -0.9 & 262.18 & 108 & -7 \\ \hline
        DB01676 & 6 & 0 & 0 & 1.6 & 227.13 & 138 & -7 \\ \hline
        DB01758 & 4 & 3 & 3 & -1.1 & 307.08 & 83.6 & -7 \\ \hline
        DB01785 & 7 & 3 & 5 & -1.1 & 246.09 & 113 & -7 \\ \hline
        DB02091 & 5 & 1 & 1 & 1.4 & 206.27 & 92.9 & -7 \\ \hline
        DB02283 & 4 & 2 & 4 & 0.9 & 201.25 & 74.8 & -7 \\ \hline
        DB02420 & 4 & 3 & 3 & -2.4 & 194.19 & 92.4 & -7 \\ \hline
        DB02594 & 4 & 3 & 2 & -1.8 & 227.22 & 108 & -7 \\ \hline
        DB02628 & 4 & 3 & 7 & 3 & 442.6 & 90.5 & -7 \\ \hline
        DB02674 & 4 & 3 & 4 & 0 & 230.29 & 104 & -7 \\ \hline
        DB03257 & 6 & 2 & 7 & 0.8 & 301.34 & 102 & -7 \\ \hline
        DB03270 & 5 & 1 & 1 & 0.7 & 193.17 & 68.5 & -7 \\ \hline
        DB03338 & 6 & 4 & 8 & 0.8 & 278.34 & 99.4 & -7 \\ \hline
        DB03374 & 4 & 3 & 3 & -0.5 & 432.98 & 83.6 & -7 \\ \hline
        DB03479 & 7 & 5 & 1 & -3.2 & 262.22 & 140 & -7 \\ \hline
        DB03629 & 7 & 3 & 4 & -2.1 & 263.14 & 130 & -7 \\ \hline
        DB03660 & 3 & 2 & 3 & -0.9 & 291.09 & 63.3 & -7 \\ \hline
        DB03772 & 5 & 3 & 7 & 1.3 & 248.32 & 79.2 & -7 \\ \hline
        DB03839 & 4 & 3 & 3 & -2.3 & 181.19 & 83.6 & -7 \\ \hline
        DB03926 & 2 & 2 & 0 & 4.2 & 292.5 & 40.5 & -7 \\ \hline
        DB04129 & 5 & 2 & 4 & -1.7 & 199.16 & 102 & -7 \\ \hline
        DB04139 & 3 & 3 & 3 & -0.7 & 184.19 & 78.4 & -7 \\ \hline
        DB04334 & 6 & 3 & 3 & -4.1 & 211.17 & 118 & -7 \\ \hline
        DB04340 & 5 & 0 & 1 & 1 & 199.08 & 83.5 & -7 \\ \hline
        DB04450 & 6 & 4 & 8 & 1.6 & 294.41 & 115 & -7 \\ \hline
        DB04462 & 2 & 1 & 0 & 3.8 & 434.71 & 41.6 & -7 \\ \hline
        DB05152 & 3 & 1 & 1 & 1.4 & 214.33 & 57.6 & -7 \\ \hline
        DB06236 & 4 & 2 & 2 & -1.3 & 227.19 & 88.2 & -7 \\ \hline
        DB06469 & 4 & 3 & 1 & 2.2 & 439.5 & 88.6 & -7 \\ \hline
        DB06485 & 4 & 2 & 2 & -0.5 & 338.1 & 82.4 & -7 \\ \hline
        DB06931 & 7 & 5 & 9 & -0.1 & 304.21 & 135 & -7 \\ \hline
        DB07331 & 4 & 1 & 2 & 1.4 & 181.15 & 83.1 & -7 \\ \hline
        DB07368 & 3 & 2 & 2 & 0.1 & 198.24 & 92.4 & -7 \\ \hline
        DB07391 & 5 & 1 & 3 & 1 & 197.23 & 82 & -7 \\ \hline
        DB07491 & 5 & 3 & 2 & 2.4 & 417.83 & 101 & -7 \\ \hline
        DB07517 & 5 & 2 & 6 & 1.9 & 240.25 & 87.7 & -7 \\ \hline
        DB07637 & 4 & 3 & 3 & -0.4 & 338.98 & 83.6 & -7 \\ \hline
        DB07954 & 3 & 1 & 2 & 1.5 & 222.24 & 69.3 & -7 \\ \hline
        DB07955 & 4 & 1 & 6 & 1.3 & 286.12 & 69.4 & -7 \\ \hline
        DB08110 & 5 & 2 & 4 & 0.6 & 265.3 & 75.6 & -7 \\ \hline
        DB08145 & 7 & 2 & 3 & 1.7 & 297.31 & 109 & -7 \\ \hline
        DB08294 & 5 & 2 & 2 & 1.5 & 197.14 & 103 & -7 \\ \hline
        DB08374 & 2 & 1 & 4 & 1.7 & 197.66 & 43.1 & -7 \\ \hline
        DB08571 & 5 & 4 & 2 & -0.4 & 210.19 & 113 & -7 \\ \hline
        DB08795 & 7 & 2 & 5 & 2.8 & 375.4 & 126 & -7 \\ \hline
        DB09011 & 1 & 1 & 4 & 1.7 & 197.66 & 29.1 & -7 \\ \hline
        DB09097 & 6 & 2 & 7 & 3.1 & 395.6 & 81.3 & -7 \\ \hline
        DB09124 & 2 & 0 & 1 & 4.1 & 340.5 & 34.1 & -7 \\ \hline
        DB11148 & 3 & 1 & 5 & 2.9 & 193.24 & 52.3 & -7 \\ \hline
        DB11336 & 5 & 2 & 3 & 1 & 215.21 & 79.6 & -7 \\ \hline
        DB11873 & 5 & 1 & 4 & 4.1 & 348.4 & 99.3 & -7 \\ \hline
        DB12040 & 3 & 0 & 8 & 3.9 & 209.28 & 50.1 & -7 \\ \hline
        DB12083 & 8 & 2 & 9 & 0.4 & 401.3 & 130 & -7 \\ \hline
        DB12338 & 3 & 2 & 4 & 1 & 215.63 & 72.6 & -7 \\ \hline
        DB12368 & 7 & 1 & 4 & 3.2 & 431.4 & 77 & -7 \\ \hline
        DB12485 & 5 & 1 & 4 & 1 & 254.29 & 87.1 & -7 \\ \hline
        DB12716 & 6 & 3 & 8 & -0.2 & 264.33 & 102 & -7 \\ \hline
        DB12883 & 4 & 1 & 1 & 1.1 & 220.27 & 33.7 & -7 \\ \hline
        DB12901 & 5 & 3 & 2 & -0.7 & 371.1 & 108 & -7 \\ \hline
        DB13336 & 4 & 0 & 4 & 1.6 & 194.18 & 52.6 & -7 \\ \hline
        DB13399 & 2 & 2 & 3 & 2.5 & 340.5 & 51.4 & -7 \\ \hline
        DB13417 & 5 & 1 & 3 & -0.8 & 222.24 & 67.4 & -7 \\ \hline
        DB13491 & 6 & 3 & 2 & 1.9 & 392.5 & 94.8 & -7 \\ \hline
        DB13661 & 5 & 1 & 1 & 0.9 & 214.2 & 119 & -7 \\ \hline
        DB13823 & 8 & 2 & 3 & -2.1 & 303.32 & 98.7 & -7 \\ \hline
        DB13877 & 3 & 1 & 1 & 1.3 & 292.03 & 88.9 & -7 \\ \hline
        DB14018 & 3 & 1 & 0 & 1 & 259.06 & 69.3 & -7 \\ \hline
        DB14061 & 5 & 2 & 7 & 2.7 & 356.5 & 77.9 & -7 \\ \hline
        DB14132 & 3 & 1 & 0 & 0.9 & 214.61 & 69.3 & -7 \\ \hline
        DB14544 & 6 & 2 & 7 & 3.8 & 446.6 & 101 & -7 \\ \hline
        DB14625 & 6 & 1 & 4 & 1.6 & 414.5 & 97.7 & -7 \\ \hline
        DB14875 & 6 & 2 & 8 & 4.4 & 419.6 & 108 & -7 \\ \hline
        DB15134 & 7 & 2 & 2 & -0.7 & 246.18 & 113 & -7 \\ \hline
        DB15198 & 2 & 0 & 7 & 3.9 & 309.4 & 20.3 & -7 \\ \hline
        DB15326 & 6 & 2 & 3 & -0.4 & 251.3 & 117 & -7 \\ \hline
        DB15445 & 3 & 2 & 3 & 1 & 305.07 & 66.4 & -7 \\ \hline
        DB00333 & 2 & 0 & 7 & 3.9 & 309.4 & 20.3 & -6.9 \\ \hline
        DB00501 & 4 & 3 & 7 & 0.4 & 252.34 & 114 & -6.9 \\ \hline
        DB00505 & 1 & 1 & 8 & 4.8 & 318.5 & 20.2 & -6.9 \\ \hline
        DB00547 & 5 & 2 & 2 & 2.3 & 376.5 & 74.6 & -6.9 \\ \hline
        DB00748 & 3 & 0 & 6 & 2.9 & 290.79 & 25.4 & -6.9 \\ \hline
        DB00858 & 2 & 1 & 0 & 4.2 & 304.5 & 37.3 & -6.9 \\ \hline
        DB00968 & 5 & 4 & 3 & -1.9 & 211.21 & 104 & -6.9 \\ \hline
        DB01163 & 5 & 1 & 3 & 2.1 & 325.4 & 98.5 & -6.9 \\ \hline
        DB01206 & 3 & 1 & 3 & 2.8 & 233.69 & 61.8 & -6.9 \\ \hline
        DB01227 & 3 & 0 & 9 & 4.3 & 353.5 & 29.5 & -6.9 \\ \hline
        DB01235 & 5 & 4 & 3 & -2.7 & 197.19 & 104 & -6.9 \\ \hline
        DB01262 & 4 & 3 & 2 & -1.2 & 228.21 & 121 & -6.9 \\ \hline
        DB01291 & 5 & 4 & 5 & -0.1 & 240.3 & 85.6 & -6.9 \\ \hline
        DB01395 & 3 & 0 & 0 & 3.5 & 366.5 & 43.4 & -6.9 \\ \hline
        DB01466 & 4 & 1 & 2 & 1.5 & 313.4 & 41.9 & -6.9 \\ \hline
        DB01471 & 2 & 1 & 0 & 3.6 & 316.5 & 37.3 & -6.9 \\ \hline
        DB01565 & 4 & 2 & 0 & 1.8 & 287.35 & 52.9 & -6.9 \\ \hline
        DB01614 & 4 & 0 & 5 & 4.2 & 326.5 & 48.8 & -6.9 \\ \hline
        DB01712 & 7 & 1 & 9 & 3.5 & 476.6 & 127 & -6.9 \\ \hline
        DB01778 & 4 & 2 & 0 & -0.4 & 195.18 & 95.3 & -6.9 \\ \hline
        DB01866 & 5 & 2 & 3 & 0.4 & 216.21 & 100 & -6.9 \\ \hline
        DB01981 & 8 & 3 & 2 & -2.5 & 242.21 & 131 & -6.9 \\ \hline
        DB01985 & 4 & 4 & 6 & -1.7 & 216.24 & 131 & -6.9 \\ \hline
        DB02272 & 5 & 4 & 6 & -3.5 & 226.23 & 116 & -6.9 \\ \hline
        DB02488 & 6 & 3 & 6 & -1.1 & 271.31 & 116 & -6.9 \\ \hline
        DB02742 & 6 & 5 & 1 & -2.8 & 232.19 & 130 & -6.9 \\ \hline
        DB02793 & 6 & 1 & 2 & 2.1 & 224.17 & 110 & -6.9 \\ \hline
        DB02966 & 6 & 3 & 3 & -4.4 & 217.15 & 113 & -6.9 \\ \hline
        DB03302 & 2 & 0 & 0 & 3.2 & 271.9 & 26.3 & -6.9 \\ \hline
        DB03306 & 6 & 2 & 4 & -0.3 & 232.13 & 93.1 & -6.9 \\ \hline
        DB03552 & 4 & 3 & 3 & -2.4 & 181.19 & 83.6 & -6.9 \\ \hline
        DB03624 & 5 & 4 & 8 & -2 & 232.28 & 113 & -6.9 \\ \hline
        DB03762 & 3 & 2 & 5 & 2.8 & 280.17 & 39.3 & -6.9 \\ \hline
        DB03898 & 4 & 3 & 2 & -1.4 & 201.61 & 83.6 & -6.9 \\ \hline
        DB04436 & 5 & 3 & 3 & -2.3 & 199.18 & 83.6 & -6.9 \\ \hline
        DB04440 & 7 & 3 & 2 & -0.7 & 252.23 & 114 & -6.9 \\ \hline
        DB04795 & 6 & 0 & 3 & 2.2 & 222.19 & 62.4 & -6.9 \\ \hline
        DB04961 & 4 & 2 & 2 & -1.7 & 213.19 & 97.4 & -6.9 \\ \hline
        DB05087 & 2 & 1 & 1 & 5 & 332.5 & 37.3 & -6.9 \\ \hline
        DB05107 & 2 & 1 & 0 & 4.6 & 369.3 & 37.3 & -6.9 \\ \hline
        DB05592 & 2 & 0 & 4 & 3.5 & 281.4 & 12.5 & -6.9 \\ \hline
        DB06433 & 5 & 3 & 2 & -2.3 & 257.22 & 108 & -6.9 \\ \hline
        DB06435 & 3 & 1 & 3 & 4.6 & 448.5 & 66.7 & -6.9 \\ \hline
        DB06893 & 3 & 1 & 9 & 3.6 & 222.35 & 62.8 & -6.9 \\ \hline
        DB07114 & 5 & 2 & 3 & 0.7 & 215.23 & 91.8 & -6.9 \\ \hline
        DB07196 & 2 & 1 & 3 & 2.6 & 203.31 & 40.3 & -6.9 \\ \hline
        DB07357 & 6 & 4 & 7 & 0 & 263.33 & 105 & -6.9 \\ \hline
        DB07497 & 3 & 2 & 5 & 0.3 & 228.31 & 83.5 & -6.9 \\ \hline
        DB07617 & 3 & 1 & 3 & 1 & 188.23 & 38.1 & -6.9 \\ \hline
        DB07634 & 3 & 1 & 3 & 2.6 & 180.2 & 46.5 & -6.9 \\ \hline
        DB07641 & 1 & 0 & 9 & 3.9 & 218.32 & 17.1 & -6.9 \\ \hline
        DB07679 & 5 & 3 & 2 & 2.2 & 362.4 & 105 & -6.9 \\ \hline
        DB07721 & 5 & 0 & 7 & 2.2 & 260.22 & 54 & -6.9 \\ \hline
        DB07768 & 2 & 1 & 0 & 3.3 & 288.4 & 37.3 & -6.9 \\ \hline
        DB07900 & 4 & 3 & 5 & -0.4 & 189.21 & 86.6 & -6.9 \\ \hline
        DB07930 & 3 & 2 & 10 & 3.6 & 216.32 & 57.5 & -6.9 \\ \hline
        DB08337 & 5 & 1 & 5 & 1.7 & 241.29 & 77.2 & -6.9 \\ \hline
        DB08373 & 4 & 0 & 3 & 4.4 & 448.2 & 85 & -6.9 \\ \hline
        DB08678 & 4 & 2 & 3 & 1.2 & 201.25 & 74.8 & -6.9 \\ \hline
        DB08765 & 6 & 2 & 1 & 1.1 & 230.3 & 130 & -6.9 \\ \hline
        DB08782 & 4 & 2 & 3 & -0.2 & 200.26 & 94.6 & -6.9 \\ \hline
        DB08905 & 3 & 1 & 0 & 2.6 & 302.4 & 54.4 & -6.9 \\ \hline
        DB08991 & 5 & 0 & 3 & 1.3 & 234.25 & 62.1 & -6.9 \\ \hline
        DB09207 & 5 & 2 & 5 & 2.1 & 399.3 & 56.8 & -6.9 \\ \hline
        DB11156 & 2 & 0 & 2 & 1.6 & 206.31 & 43.8 & -6.9 \\ \hline
        DB11299 & 3 & 1 & 6 & 1.8 & 210.27 & 38.7 & -6.9 \\ \hline
        DB11480 & 5 & 1 & 1 & 0.7 & 225.16 & 135 & -6.9 \\ \hline
        DB11549 & 3 & 1 & 3 & 2 & 223.34 & 57.3 & -6.9 \\ \hline
        DB11831 & 4 & 0 & 0 & 2.3 & 202.55 & 91.6 & -6.9 \\ \hline
        DB11859 & 2 & 1 & 1 & 4.9 & 318.5 & 37.3 & -6.9 \\ \hline
        DB12025 & 6 & 1 & 1 & 0.2 & 360.4 & 84.1 & -6.9 \\ \hline
        DB12099 & 4 & 2 & 8 & -1.8 & 239.31 & 81.1 & -6.9 \\ \hline
        DB12378 & 4 & 1 & 5 & 3.2 & 356.4 & 82.7 & -6.9 \\ \hline
        DB12882 & 7 & 3 & 9 & 2.2 & 402.4 & 112 & -6.9 \\ \hline
        DB13030 & 6 & 3 & 2 & -1 & 246.19 & 99.1 & -6.9 \\ \hline
        DB13204 & 4 & 0 & 4 & 1 & 210.23 & 52.6 & -6.9 \\ \hline
        DB13253 & 4 & 3 & 4 & 0.2 & 226.23 & 95.5 & -6.9 \\ \hline
        DB13313 & 5 & 3 & 4 & -0.2 & 211.21 & 92.8 & -6.9 \\ \hline
        DB13474 & 3 & 0 & 2 & 3.7 & 275.4 & 59.7 & -6.9 \\ \hline
        DB13604 & 2 & 3 & 2 & 0.1 & 184.28 & 76.4 & -6.9 \\ \hline
        DB13613 & 2 & 1 & 0 & 1.9 & 185.63 & 54.4 & -6.9 \\ \hline
        DB13672 & 3 & 0 & 2 & 3.5 & 298.4 & 48.8 & -6.9 \\ \hline
        DB13853 & 4 & 0 & 2 & 2.8 & 240.4 & 91.9 & -6.9 \\ \hline
        DB13865 & 6 & 1 & 7 & 3.7 & 478.6 & 52.2 & -6.9 \\ \hline
        DB13992 & 4 & 0 & 5 & 1.9 & 259.76 & 71.4 & -6.9 \\ \hline
        DB14177 & 3 & 1 & 4 & 3 & 180.2 & 46.5 & -6.9 \\ \hline
        DB14539 & 6 & 2 & 4 & 2.2 & 404.5 & 101 & -6.9 \\ \hline
        DB14596 & 7 & 1 & 7 & 3.9 & 466.9 & 99.1 & -6.9 \\ \hline
        DB14626 & 3 & 0 & 3 & 4.8 & 358.5 & 43.4 & -6.9 \\ \hline
        DB14627 & 5 & 1 & 6 & 3.5 & 401.4 & 81.7 & -6.9 \\ \hline
        DB14941 & 4 & 4 & 6 & 2.8 & 454 & 102 & -6.9 \\ \hline
        DB00114 & 7 & 3 & 4 & -1.1 & 247.14 & 117 & -6.8 \\ \hline
        DB00765 & 4 & 3 & 3 & -1.6 & 195.21 & 83.6 & -6.8 \\ \hline
        DB00793 & 1 & 0 & 2 & 4.6 & 361.4 & 9.2 & -6.8 \\ \hline
        DB00820 & 4 & 1 & 1 & 2.3 & 389.4 & 74.9 & -6.8 \\ \hline
        DB00824 & 3 & 2 & 2 & 0.3 & 194.19 & 78.1 & -6.8 \\ \hline
        DB00853 & 5 & 1 & 1 & -1.1 & 194.15 & 106 & -6.8 \\ \hline
        DB00883 & 8 & 0 & 2 & 1.3 & 236.14 & 129 & -6.8 \\ \hline
        DB01192 & 5 & 2 & 0 & 0.8 & 301.34 & 70 & -6.8 \\ \hline
        DB01442 & 4 & 1 & 3 & 1.6 & 209.24 & 53.7 & -6.8 \\ \hline
        DB01467 & 3 & 1 & 5 & 2.8 & 223.31 & 44.5 & -6.8 \\ \hline
        DB01512 & 5 & 3 & 0 & -1.1 & 303.35 & 73.2 & -6.8 \\ \hline
        DB01526 & 2 & 2 & 0 & 3.4 & 290.4 & 40.5 & -6.8 \\ \hline
        DB01800 & 7 & 2 & 2 & 0.4 & 235.17 & 138 & -6.8 \\ \hline
        DB02087 & 5 & 1 & 1 & 0.7 & 193.17 & 68.5 & -6.8 \\ \hline
        DB02119 & 5 & 4 & 1 & -2 & 195.18 & 112 & -6.8 \\ \hline
        DB02268 & 4 & 3 & 2 & -0.1 & 194.19 & 92.4 & -6.8 \\ \hline
        DB02528 & 6 & 2 & 4 & -1.5 & 207.19 & 115 & -6.8 \\ \hline
        DB02892 & 5 & 3 & 6 & -2.2 & 187.19 & 101 & -6.8 \\ \hline
        DB02941 & 5 & 3 & 9 & -1.5 & 231.29 & 101 & -6.8 \\ \hline
        DB02985 & 3 & 3 & 0 & -0.4 & 277.02 & 96.2 & -6.8 \\ \hline
        DB03017 & 2 & 1 & 10 & 4.2 & 200.32 & 37.3 & -6.8 \\ \hline
        DB03197 & 5 & 3 & 1 & -2.2 & 193.16 & 114 & -6.8 \\ \hline
        DB03244 & 5 & 2 & 5 & -2.3 & 212.25 & 94 & -6.8 \\ \hline
        DB03380 & 3 & 3 & 3 & -0.6 & 180.2 & 89.3 & -6.8 \\ \hline
        DB04199 & 7 & 3 & 10 & -0.4 & 270.22 & 113 & -6.8 \\ \hline
        DB04415 & 2 & 2 & 4 & 1.3 & 199.68 & 46.2 & -6.8 \\ \hline
        DB04505 & 7 & 1 & 8 & 3.1 & 415.9 & 97.3 & -6.8 \\ \hline
        DB04559 & 2 & 3 & 2 & 0.9 & 185.61 & 70.6 & -6.8 \\ \hline
        DB04627 & 5 & 2 & 1 & -2.5 & 226.19 & 91.6 & -6.8 \\ \hline
        DB04646 & 2 & 0 & 1 & 3.3 & 321.99 & 34.1 & -6.8 \\ \hline
        DB05265 & 5 & 2 & 3 & 4.3 & 380.5 & 100 & -6.8 \\ \hline
        DB06262 & 6 & 5 & 3 & -3.2 & 213.19 & 124 & -6.8 \\ \hline
        DB06622 & 3 & 2 & 0 & 2.3 & 306.4 & 57.5 & -6.8 \\ \hline
        DB06700 & 3 & 2 & 4 & 2.6 & 263.37 & 43.7 & -6.8 \\ \hline
        DB06777 & 4 & 3 & 4 & 4.9 & 392.6 & 77.8 & -6.8 \\ \hline
        DB06797 & 4 & 2 & 8 & 1.4 & 232.28 & 105 & -6.8 \\ \hline
        DB06800 & 4 & 2 & 2 & 1.6 & 356.4 & 66.8 & -6.8 \\ \hline
        DB07001 & 3 & 1 & 2 & 1.8 & 210.3 & 75.8 & -6.8 \\ \hline
        DB07646 & 1 & 0 & 10 & 4.8 & 215.38 & 18.1 & -6.8 \\ \hline
        DB07696 & 5 & 1 & 7 & 0.5 & 245.27 & 81.7 & -6.8 \\ \hline
        DB07722 & 4 & 1 & 4 & 1.9 & 197.19 & 75.3 & -6.8 \\ \hline
        DB08203 & 6 & 2 & 5 & 0.6 & 301.34 & 101 & -6.8 \\ \hline
        DB08413 & 5 & 1 & 2 & 0.6 & 217.12 & 92.4 & -6.8 \\ \hline
        DB08418 & 7 & 1 & 4 & 2.3 & 469.6 & 128 & -6.8 \\ \hline
        DB08576 & 5 & 1 & 4 & 1.1 & 197.23 & 68 & -6.8 \\ \hline
        DB08587 & 5 & 2 & 4 & 1.5 & 224.21 & 76 & -6.8 \\ \hline
        DB08685 & 3 & 1 & 1 & 0.8 & 191.27 & 32.5 & -6.8 \\ \hline
        DB08779 & 4 & 2 & 3 & 2.6 & 226.3 & 102 & -6.8 \\ \hline
        DB08989 & 3 & 1 & 4 & 2.1 & 223.27 & 49.8 & -6.8 \\ \hline
        DB09366 & 4 & 0 & 5 & 2.4 & 447.01 & 46.6 & -6.8 \\ \hline
        DB11392 & 7 & 1 & 5 & 1.6 & 297.3 & 128 & -6.8 \\ \hline
        DB11443 & 9 & 2 & 3 & 0.9 & 395.4 & 72.9 & -6.8 \\ \hline
        DB11944 & 4 & 3 & 7 & -0.7 & 225.24 & 95.1 & -6.8 \\ \hline
        DB12440 & 3 & 2 & 4 & 1 & 253.32 & 89.4 & -6.8 \\ \hline
        DB12450 & 5 & 3 & 4 & 1.8 & 212.2 & 87 & -6.8 \\ \hline
        DB12499 & 5 & 1 & 5 & 3.9 & 402.5 & 80.7 & -6.8 \\ \hline
        DB13206 & 3 & 3 & 6 & 0.6 & 209.28 & 52.5 & -6.8 \\ \hline
        DB13710 & 2 & 1 & 0 & 3.9 & 302.5 & 37.3 & -6.8 \\ \hline
        DB13744 & 7 & 1 & 3 & 1.3 & 288.3 & 86.6 & -6.8 \\ \hline
        DB13836 & 6 & 2 & 5 & 3 & 361.4 & 124 & -6.8 \\ \hline
        DB13921 & 5 & 4 & 2 & -2.4 & 257.24 & 129 & -6.8 \\ \hline
        DB14637 & 7 & 2 & 4 & 2.1 & 420.5 & 101 & -6.8 \\ \hline
        DB15450 & 5 & 1 & 6 & 4.7 & 428.5 & 70.5 & -6.8 \\ \hline
        DB00152 & 5 & 2 & 4 & 1 & 265.36 & 104 & -6.7 \\ \hline
        DB00203 & 8 & 1 & 7 & 1.5 & 474.6 & 118 & -6.7 \\ \hline
        DB00211 & 5 & 3 & 6 & -0.6 & 254.28 & 93.8 & -6.7 \\ \hline
        DB00343 & 6 & 0 & 7 & 3.1 & 414.5 & 84.4 & -6.7 \\ \hline
        DB00413 & 4 & 2 & 3 & 1.9 & 211.33 & 79.2 & -6.7 \\ \hline
        DB00620 & 7 & 4 & 2 & 1.2 & 394.4 & 115 & -6.7 \\ \hline
        DB00668 & 4 & 4 & 3 & -1.4 & 183.2 & 72.7 & -6.7 \\ \hline
        DB00674 & 4 & 1 & 1 & 1.8 & 287.35 & 41.9 & -6.7 \\ \hline
        DB00777 & 4 & 0 & 5 & 4.8 & 340.5 & 48.8 & -6.7 \\ \hline
        DB00856 & 3 & 2 & 4 & 1.2 & 202.63 & 49.7 & -6.7 \\ \hline
        DB00879 & 5 & 2 & 2 & -0.6 & 247.25 & 113 & -6.7 \\ \hline
        DB01085 & 3 & 0 & 3 & 1.1 & 208.26 & 44.1 & -6.7 \\ \hline
        DB01108 & 4 & 2 & 0 & 2.9 & 329.4 & 76.8 & -6.7 \\ \hline
        DB01144 & 6 & 2 & 2 & 0.3 & 305.2 & 137 & -6.7 \\ \hline
        DB01444 & 3 & 0 & 4 & 4.1 & 263.4 & 59.7 & -6.7 \\ \hline
        DB01498 & 2 & 1 & 7 & 3.7 & 311.5 & 23.5 & -6.7 \\ \hline
        DB01513 & 2 & 2 & 0 & 4.3 & 306.5 & 40.5 & -6.7 \\ \hline
        DB01553 & 3 & 1 & 1 & 3.2 & 349.2 & 41.6 & -6.7 \\ \hline
        DB01564 & 2 & 1 & 0 & 3.6 & 316.5 & 37.3 & -6.7 \\ \hline
        DB01568 & 4 & 1 & 1 & 0.6 & 315.4 & 56.8 & -6.7 \\ \hline
        DB01882 & 5 & 3 & 5 & -0.6 & 228.31 & 105 & -6.7 \\ \hline
        DB02142 & 7 & 4 & 4 & -4.4 & 248.17 & 126 & -6.7 \\ \hline
        DB02166 & 2 & 2 & 7 & 4.9 & 414.6 & 55.9 & -6.7 \\ \hline
        DB02209 & 7 & 4 & 4 & -1.9 & 249.16 & 120 & -6.7 \\ \hline
        DB02248 & 6 & 3 & 2 & -2.9 & 209.22 & 112 & -6.7 \\ \hline
        DB02260 & 5 & 2 & 9 & 0.1 & 216.23 & 91.7 & -6.7 \\ \hline
        DB02294 & 7 & 4 & 1 & -2.9 & 202.17 & 125 & -6.7 \\ \hline
        DB02570 & 3 & 2 & 3 & 2.7 & 308.14 & 38.3 & -6.7 \\ \hline
        DB02613 & 1 & 0 & 9 & 4.2 & 201.35 & 18.1 & -6.7 \\ \hline
        DB02866 & 4 & 1 & 2 & 2 & 250.32 & 71.8 & -6.7 \\ \hline
        DB02908 & 6 & 4 & 3 & -1.8 & 252.1 & 115 & -6.7 \\ \hline
        DB02928 & 6 & 5 & 3 & -2.8 & 212.2 & 130 & -6.7 \\ \hline
        DB02953 & 3 & 2 & 4 & 2 & 196.27 & 38.3 & -6.7 \\ \hline
        DB03019 & 4 & 1 & 1 & 3.1 & 246.12 & 80 & -6.7 \\ \hline
        DB03136 & 1 & 2 & 1 & 2.9 & 303.14 & 79.8 & -6.7 \\ \hline
        DB03249 & 8 & 3 & 5 & -1.6 & 350.26 & 135 & -6.7 \\ \hline
        DB03392 & 9 & 5 & 5 & -2.9 & 287.2 & 138 & -6.7 \\ \hline
        DB03707 & 2 & 1 & 3 & 2.4 & 180.27 & 63.7 & -6.7 \\ \hline
        DB04090 & 5 & 1 & 3 & 0.1 & 234.25 & 60.4 & -6.7 \\ \hline
        DB04214 & 6 & 2 & 2 & 0.3 & 219.09 & 113 & -6.7 \\ \hline
        DB04528 & 5 & 1 & 0 & 1.7 & 184.11 & 112 & -6.7 \\ \hline
        DB04576 & 9 & 1 & 4 & -0.1 & 369.34 & 64.1 & -6.7 \\ \hline
        DB04598 & 4 & 3 & 1 & 1.6 & 187.58 & 83.6 & -6.7 \\ \hline
        DB04975 & 8 & 4 & 8 & 3.3 & 444.5 & 135 & -6.7 \\ \hline
        DB05492 & 4 & 2 & 4 & 1.7 & 209.24 & 83.9 & -6.7 \\ \hline
        DB06412 & 3 & 2 & 0 & 4.4 & 332.5 & 57.5 & -6.7 \\ \hline
        DB06588 & 4 & 2 & 3 & 4.4 & 348.4 & 58.9 & -6.7 \\ \hline
        DB06707 & 4 & 4 & 2 & -0.8 & 183.2 & 86.7 & -6.7 \\ \hline
        DB06762 & 3 & 2 & 5 & 2.7 & 245.32 & 73.1 & -6.7 \\ \hline
        DB06968 & 2 & 0 & 7 & 1.1 & 218.3 & 35.6 & -6.7 \\ \hline
        DB07059 & 7 & 3 & 5 & 1 & 398.5 & 137 & -6.7 \\ \hline
        DB07703 & 4 & 1 & 1 & 3.3 & 296.4 & 63.6 & -6.7 \\ \hline
        DB08632 & 6 & 3 & 3 & 0.5 & 210.14 & 112 & -6.7 \\ \hline
        DB08676 & 5 & 1 & 0 & 2.5 & 453.5 & 83.2 & -6.7 \\ \hline
        DB08792 & 2 & 1 & 2 & 2 & 234.08 & 40.5 & -6.7 \\ \hline
        DB08883 & 3 & 0 & 3 & 3.4 & 349.4 & 57 & -6.7 \\ \hline
        DB08985 & 3 & 3 & 4 & 0.1 & 181.23 & 52.5 & -6.7 \\ \hline
        DB09289 & 6 & 2 & 8 & 1.2 & 437 & 95.1 & -6.7 \\ \hline
        DB11323 & 4 & 2 & 4 & 1.9 & 182.17 & 66.8 & -6.7 \\ \hline
        DB11364 & 5 & 2 & 2 & -0.7 & 244.27 & 112 & -6.7 \\ \hline
        DB11457 & 6 & 0 & 3 & 4.1 & 394.4 & 63.2 & -6.7 \\ \hline
        DB11610 & 3 & 3 & 3 & 0.6 & 181.23 & 52.5 & -6.7 \\ \hline
        DB11689 & 6 & 3 & 6 & 3.6 & 457.7 & 88.4 & -6.7 \\ \hline
        DB11697 & 7 & 1 & 4 & 3.8 & 472.6 & 68.7 & -6.7 \\ \hline
        DB11915 & 6 & 1 & 8 & 4.3 & 418.6 & 74 & -6.7 \\ \hline
        DB12140 & 9 & 3 & 6 & 3 & 456.4 & 98.6 & -6.7 \\ \hline
        DB12223 & 4 & 0 & 8 & 2.4 & 226.27 & 52.6 & -6.7 \\ \hline
        DB12951 & 3 & 2 & 5 & 0.8 & 187.24 & 66.4 & -6.7 \\ \hline
        DB13072 & 7 & 2 & 5 & 1.4 & 452.5 & 91.8 & -6.7 \\ \hline
        DB13212 & 5 & 2 & 2 & 3 & 354.4 & 92.2 & -6.7 \\ \hline
        DB13437 & 2 & 0 & 1 & 4.4 & 270.75 & 15.6 & -6.7 \\ \hline
        DB13515 & 2 & 0 & 7 & 3.9 & 309.4 & 20.3 & -6.7 \\ \hline
        DB13573 & 5 & 1 & 2 & -0.8 & 238.2 & 95.7 & -6.7 \\ \hline
        DB13587 & 2 & 1 & 0 & 4.1 & 304.5 & 37.3 & -6.7 \\ \hline
        DB13839 & 6 & 1 & 5 & 0.9 & 238.19 & 89.9 & -6.7 \\ \hline
        DB14917 & 7 & 2 & 4 & 2.3 & 412.5 & 116 & -6.7 \\ \hline
        DB00135 & 4 & 3 & 3 & -2.3 & 181.19 & 83.6 & -6.6 \\ \hline
        DB00270 & 8 & 1 & 6 & 4.3 & 371.4 & 104 & -6.6 \\ \hline
        DB00318 & 4 & 1 & 1 & 1.1 & 299.4 & 41.9 & -6.6 \\ \hline
        DB00408 & 3 & 0 & 1 & 3.1 & 327.8 & 28.1 & -6.6 \\ \hline
        DB00467 & 8 & 2 & 3 & -0.2 & 320.32 & 85.8 & -6.6 \\ \hline
        DB00585 & 8 & 2 & 9 & 1.6 & 331.5 & 140 & -6.6 \\ \hline
        DB00680 & 6 & 1 & 6 & 3 & 427.5 & 96.4 & -6.6 \\ \hline
        DB00700 & 6 & 0 & 2 & 1.4 & 414.5 & 82.2 & -6.6 \\ \hline
        DB00723 & 4 & 2 & 4 & 0.5 & 211.26 & 64.7 & -6.6 \\ \hline
        DB00844 & 5 & 3 & 2 & 0.2 & 357.4 & 73.2 & -6.6 \\ \hline
        DB00987 & 5 & 4 & 2 & -2.1 & 243.22 & 129 & -6.6 \\ \hline
        DB01158 & 0 & 0 & 3 & 2.8 & 243.16 & 0 & -6.6 \\ \hline
        DB01222 & 6 & 2 & 4 & 2.5 & 430.5 & 93.1 & -6.6 \\ \hline
        DB01465 & 3 & 1 & 4 & 1.7 & 195.26 & 44.5 & -6.6 \\ \hline
        DB01484 & 3 & 1 & 4 & 2.6 & 274.15 & 44.5 & -6.6 \\ \hline
        DB01497 & 5 & 2 & 4 & 3.1 & 411.5 & 62.2 & -6.6 \\ \hline
        DB01528 & 3 & 1 & 4 & 2.2 & 209.28 & 44.5 & -6.6 \\ \hline
        DB01542 & 3 & 0 & 6 & 3 & 287.4 & 29.5 & -6.6 \\ \hline
        DB01603 & 7 & 2 & 5 & 1.2 & 380.4 & 131 & -6.6 \\ \hline
        DB02270 & 7 & 3 & 6 & -0.6 & 264.18 & 129 & -6.6 \\ \hline
        DB02320 & 6 & 5 & 2 & -1.5 & 221.21 & 119 & -6.6 \\ \hline
        DB02419 & 3 & 0 & 3 & 1.2 & 185.22 & 46.6 & -6.6 \\ \hline
        DB02480 & 8 & 4 & 7 & -2 & 343 & 134 & -6.6 \\ \hline
        DB02529 & 6 & 3 & 5 & -3.1 & 301.34 & 122 & -6.6 \\ \hline
        DB02707 & 7 & 3 & 7 & -0.9 & 248.11 & 113 & -6.6 \\ \hline
        DB02786 & 6 & 4 & 1 & -1.7 & 192.14 & 98 & -6.6 \\ \hline
        DB02818 & 5 & 3 & 3 & -3.7 & 325.06 & 113 & -6.6 \\ \hline
        DB02925 & 7 & 2 & 5 & 2.2 & 362.4 & 118 & -6.6 \\ \hline
        DB02950 & 3 & 2 & 1 & -0.6 & 324.13 & 109 & -6.6 \\ \hline
        DB03319 & 6 & 2 & 4 & -0.6 & 227.24 & 112 & -6.6 \\ \hline
        DB03408 & 7 & 5 & 7 & -3.8 & 250.27 & 131 & -6.6 \\ \hline
        DB03657 & 7 & 5 & 3 & -1.1 & 237.21 & 129 & -6.6 \\ \hline
        DB04000 & 5 & 3 & 3 & -3.5 & 278.06 & 113 & -6.6 \\ \hline
        DB04127 & 8 & 5 & 3 & -3.6 & 230.11 & 137 & -6.6 \\ \hline
        DB04228 & 5 & 4 & 2 & -2.4 & 183.16 & 104 & -6.6 \\ \hline
        DB04509 & 4 & 2 & 2 & 1.5 & 342.4 & 66.8 & -6.6 \\ \hline
        DB04560 & 6 & 2 & 9 & -1.6 & 230.21 & 109 & -6.6 \\ \hline
        DB04806 & 6 & 5 & 3 & 1.2 & 408.63 & 115 & -6.6 \\ \hline
        DB05343 & 2 & 1 & 8 & 3.7 & 186.29 & 37.3 & -6.6 \\ \hline
        DB06604 & 6 & 2 & 6 & 3 & 432.5 & 129 & -6.6 \\ \hline
        DB06786 & 6 & 1 & 2 & 3.6 & 455 & 72.8 & -6.6 \\ \hline
        DB06795 & 4 & 2 & 2 & -0.7 & 186.23 & 94.6 & -6.6 \\ \hline
        DB06801 & 4 & 2 & 10 & 2 & 218.29 & 66.8 & -6.6 \\ \hline
        DB06830 & 7 & 5 & 7 & -1.2 & 276.16 & 135 & -6.6 \\ \hline
        DB06862 & 7 & 4 & 5 & 1.8 & 277.3 & 113 & -6.6 \\ \hline
        DB07064 & 2 & 1 & 1 & 3.1 & 324.4 & 43.8 & -6.6 \\ \hline
        DB07065 & 6 & 1 & 5 & 4.5 & 427.3 & 104 & -6.6 \\ \hline
        DB07238 & 7 & 2 & 7 & 2.7 & 446.5 & 108 & -6.6 \\ \hline
        DB07292 & 4 & 2 & 1 & 2.2 & 192.24 & 87.4 & -6.6 \\ \hline
        DB07392 & 5 & 2 & 4 & 2.6 & 215.68 & 62.7 & -6.6 \\ \hline
        DB07718 & 4 & 2 & 3 & 0.9 & 180.16 & 74.6 & -6.6 \\ \hline
        DB08021 & 4 & 1 & 4 & 3.9 & 422.7 & 48.7 & -6.6 \\ \hline
        DB08088 & 7 & 1 & 1 & 3.2 & 359.73 & 68.8 & -6.6 \\ \hline
        DB08197 & 7 & 2 & 2 & 2.7 & 363.4 & 97.3 & -6.6 \\ \hline
        DB08291 & 4 & 2 & 4 & 1.6 & 195.22 & 83.9 & -6.6 \\ \hline
        DB08433 & 3 & 0 & 3 & 1.7 & 184.21 & 51.8 & -6.6 \\ \hline
        DB08554 & 5 & 3 & 7 & -0.1 & 217.22 & 104 & -6.6 \\ \hline
        DB08711 & 4 & 1 & 3 & 1.8 & 182.17 & 55.8 & -6.6 \\ \hline
        DB08780 & 5 & 1 & 1 & 0.3 & 205.22 & 66.9 & -6.6 \\ \hline
        DB08939 & 7 & 2 & 8 & -1 & 279.4 & 126 & -6.6 \\ \hline
        DB08987 & 2 & 1 & 7 & 3.7 & 276.4 & 32.3 & -6.6 \\ \hline
        DB09069 & 5 & 1 & 5 & 1 & 266.34 & 43 & -6.6 \\ \hline
        DB09115 & 2 & 1 & 0 & 3.1 & 396.95 & 33.1 & -6.6 \\ \hline
        DB11117 & 2 & 1 & 9 & 3.9 & 184.27 & 37.3 & -6.6 \\ \hline
        DB11667 & 5 & 3 & 2 & -2.4 & 252.23 & 132 & -6.6 \\ \hline
        DB11925 & 8 & 1 & 4 & 2.8 & 462.5 & 92.7 & -6.6 \\ \hline
        DB12273 & 2 & 1 & 0 & 4.4 & 313.8 & 23.5 & -6.6 \\ \hline
        DB12306 & 3 & 3 & 0 & 3.9 & 390.2 & 56.9 & -6.6 \\ \hline
        DB12667 & 2 & 1 & 3 & 1.5 & 180.27 & 71 & -6.6 \\ \hline
        DB12911 & 4 & 0 & 8 & 2.1 & 223.27 & 48.4 & -6.6 \\ \hline
        DB12958 & 4 & 0 & 4 & 3.4 & 285.4 & 44.7 & -6.6 \\ \hline
        DB13062 & 4 & 3 & 2 & 4.4 & 348.4 & 69.9 & -6.6 \\ \hline
        DB13096 & 2 & 0 & 2 & 4.4 & 263.4 & 31.5 & -6.6 \\ \hline
        DB13121 & 5 & 4 & 2 & -1.8 & 192.21 & 90.2 & -6.6 \\ \hline
        DB13158 & 5 & 1 & 2 & 2.6 & 408.9 & 71.4 & -6.6 \\ \hline
        DB13272 & 7 & 2 & 7 & 1.9 & 253.35 & 83.2 & -6.6 \\ \hline
        DB13394 & 4 & 3 & 3 & 0.5 & 181.19 & 69.6 & -6.6 \\ \hline
        DB13449 & 4 & 1 & 2 & -0.8 & 238.24 & 78.7 & -6.6 \\ \hline
        DB13493 & 3 & 2 & 3 & 2.1 & 186.25 & 57.5 & -6.6 \\ \hline
        DB13566 & 2 & 1 & 3 & 4.1 & 321.5 & 23.5 & -6.6 \\ \hline
        DB13635 & 4 & 1 & 5 & 3.1 & 367.4 & 61.9 & -6.6 \\ \hline
        DB13777 & 4 & 3 & 6 & 1.4 & 225.28 & 61.7 & -6.6 \\ \hline
        DB13817 & 2 & 2 & 3 & 1.5 & 237.09 & 72.2 & -6.6 \\ \hline
        DB14540 & 6 & 2 & 6 & 3.2 & 432.5 & 101 & -6.6 \\ \hline
        DB14583 & 4 & 0 & 3 & 2.9 & 370.5 & 60.4 & -6.6 \\ \hline
        DB14630 & 5 & 2 & 4 & -2 & 217.24 & 98 & -6.6 \\ \hline
        DB14799 & 5 & 1 & 6 & 2.1 & 467.3 & 77.1 & -6.6 \\ \hline
        DB14872 & 5 & 4 & 4 & -0.6 & 219.28 & 84.2 & -6.6 \\ \hline
        DB14940 & 4 & 3 & 2 & -1.4 & 186.17 & 95.5 & -6.6 \\ \hline
        DB15086 & 3 & 0 & 9 & 4.1 & 209.28 & 50.1 & -6.6 \\ \hline
        DB15114 & 4 & 2 & 2 & 2.7 & 356.5 & 74.6 & -6.6 \\ \hline
        DB15130 & 4 & 2 & 3 & 1.9 & 211.33 & 79.2 & -6.6 \\ \hline
        DB15264 & 3 & 2 & 7 & -0.5 & 187.28 & 63.3 & -6.6 \\ \hline
        DB00277 & 3 & 1 & 0 & 0 & 180.16 & 69.3 & -6.5 \\ \hline
        DB00363 & 3 & 1 & 1 & 3.1 & 326.8 & 30.9 & -6.5 \\ \hline
        DB00365 & 7 & 2 & 3 & -0.2 & 359.4 & 72.9 & -6.5 \\ \hline
        DB00371 & 4 & 2 & 8 & 0.7 & 218.25 & 105 & -6.5 \\ \hline
        DB00651 & 5 & 2 & 3 & -1.8 & 254.24 & 98.9 & -6.5 \\ \hline
        DB00703 & 6 & 1 & 1 & 0.1 & 236.3 & 139 & -6.5 \\ \hline
        DB00716 & 8 & 2 & 5 & 2.2 & 371.3 & 121 & -6.5 \\ \hline
        DB01412 & 3 & 1 & 0 & -0.8 & 180.16 & 67.2 & -6.5 \\ \hline
        DB01534 & 3 & 2 & 4 & 2.1 & 265.6 & 49.7 & -6.5 \\ \hline
        DB01551 & 4 & 1 & 1 & 2.2 & 301.4 & 41.9 & -6.5 \\ \hline
        DB01621 & 7 & 1 & 8 & 3.5 & 475.7 & 97.8 & -6.5 \\ \hline
        DB01862 & 6 & 4 & 3 & -0.5 & 238.3 & 115 & -6.5 \\ \hline
        DB02132 & 5 & 1 & 4 & 3.3 & 441.6 & 77.9 & -6.5 \\ \hline
        DB02370 & 6 & 4 & 8 & -5 & 218.25 & 113 & -6.5 \\ \hline
        DB02455 & 6 & 4 & 4 & 2.4 & 434.5 & 140 & -6.5 \\ \hline
        DB02508 & 7 & 3 & 6 & -1 & 248.11 & 113 & -6.5 \\ \hline
        DB02604 & 8 & 5 & 3 & -3.3 & 244.14 & 137 & -6.5 \\ \hline
        DB02645 & 7 & 4 & 5 & -2 & 250.25 & 112 & -6.5 \\ \hline
        DB02691 & 6 & 4 & 5 & 3.6 & 464.6 & 130 & -6.5 \\ \hline
        DB02763 & 5 & 2 & 1 & 1.7 & 199.19 & 84.1 & -6.5 \\ \hline
        DB02765 & 5 & 2 & 2 & -0.4 & 193.21 & 89.8 & -6.5 \\ \hline
        DB02789 & 2 & 1 & 1 & 4.2 & 316.5 & 37.3 & -6.5 \\ \hline
        DB02813 & 6 & 4 & 2 & -2 & 219.19 & 116 & -6.5 \\ \hline
        DB03000 & 5 & 2 & 2 & -0.4 & 193.21 & 89.8 & -6.5 \\ \hline
        DB03060 & 7 & 2 & 4 & 2.5 & 337.4 & 109 & -6.5 \\ \hline
        DB03109 & 6 & 5 & 2 & -1.7 & 221.21 & 119 & -6.5 \\ \hline
        DB03738 & 5 & 5 & 7 & -1 & 276.35 & 99.7 & -6.5 \\ \hline
        DB03739 & 7 & 5 & 1 & -1.6 & 205.17 & 131 & -6.5 \\ \hline
        DB03868 & 6 & 4 & 1 & -2.4 & 190.15 & 115 & -6.5 \\ \hline
        DB04188 & 2 & 2 & 9 & 0.6 & 192.3 & 24.1 & -6.5 \\ \hline
        DB04714 & 7 & 3 & 6 & -0.9 & 246.09 & 113 & -6.5 \\ \hline
        DB04750 & 9 & 3 & 3 & 2.4 & 412.3 & 121 & -6.5 \\ \hline
        DB06257 & 3 & 3 & 0 & 2.4 & 306.4 & 60.7 & -6.5 \\ \hline
        DB06657 & 2 & 2 & 7 & 1.3 & 200.28 & 72.2 & -6.5 \\ \hline
        DB06906 & 4 & 2 & 3 & -0.9 & 183.16 & 93.8 & -6.5 \\ \hline
        DB06964 & 6 & 3 & 5 & 3.5 & 388.8 & 105 & -6.5 \\ \hline
        DB07130 & 6 & 2 & 5 & 3.4 & 357.18 & 112 & -6.5 \\ \hline
        DB07197 & 7 & 3 & 5 & 3 & 373.18 & 132 & -6.5 \\ \hline
        DB07603 & 4 & 3 & 8 & 1.7 & 233.33 & 67.4 & -6.5 \\ \hline
        DB07623 & 4 & 0 & 3 & 1.9 & 220.3 & 76.4 & -6.5 \\ \hline
        DB08530 & 4 & 1 & 3 & 1 & 355.4 & 78.3 & -6.5 \\ \hline
        DB09191 & 2 & 1 & 5 & 4.3 & 311.5 & 37.3 & -6.5 \\ \hline
        DB11440 & 4 & 0 & 3 & 3.1 & 372.5 & 60.4 & -6.5 \\ \hline
        DB11695 & 5 & 4 & 6 & -4 & 226.23 & 121 & -6.5 \\ \hline
        DB11760 & 7 & 2 & 2 & 2.3 & 380.4 & 84.2 & -6.5 \\ \hline
        DB11795 & 8 & 1 & 4 & 4 & 433.4 & 67.6 & -6.5 \\ \hline
        DB12972 & 2 & 1 & 1 & 4.9 & 318.5 & 37.3 & -6.5 \\ \hline
        DB13221 & 2 & 2 & 4 & 1.7 & 184.24 & 72.2 & -6.5 \\ \hline
        DB13529 & 5 & 3 & 1 & -0.1 & 190.18 & 103 & -6.5 \\ \hline
        DB13699 & 4 & 3 & 2 & -0.7 & 231.3 & 139 & -6.5 \\ \hline
        DB13787 & 3 & 0 & 5 & 3.1 & 273.37 & 29.5 & -6.5 \\ \hline
        DB13841 & 4 & 1 & 5 & 4.3 & 401 & 52 & -6.5 \\ \hline
        DB14664 & 7 & 1 & 5 & 4.2 & 478.6 & 80.7 & -6.5 \\ \hline
        DB14808 & 7 & 1 & 9 & 1.5 & 433.9 & 121 & -6.5 \\ \hline
        DB15489 & 3 & 1 & 1 & 3.7 & 363.2 & 41.6 & -6.5 \\ \hline
        DB00180 & 7 & 2 & 2 & 2.5 & 434.5 & 93.1 & -6.4 \\ \hline
        DB00185 & 3 & 0 & 0 & 1.5 & 199.32 & 37.8 & -6.4 \\ \hline
        DB00236 & 2 & 0 & 4 & 0.4 & 356.05 & 40.6 & -6.4 \\ \hline
        DB00353 & 3 & 3 & 4 & 2.3 & 339.4 & 68.4 & -6.4 \\ \hline
        DB00545 & 2 & 0 & 2 & 0.7 & 181.21 & 33.4 & -6.4 \\ \hline
        DB00709 & 4 & 2 & 2 & -0.9 & 229.26 & 113 & -6.4 \\ \hline
        DB00874 & 4 & 2 & 5 & 1.4 & 198.22 & 58.9 & -6.4 \\ \hline
        DB00911 & 5 & 0 & 4 & -0.4 & 247.27 & 106 & -6.4 \\ \hline
        DB00964 & 2 & 3 & 2 & 1.3 & 245.11 & 62.4 & -6.4 \\ \hline
        DB01063 & 6 & 1 & 7 & 2.6 & 411.6 & 72.3 & -6.4 \\ \hline
        DB01208 & 9 & 3 & 3 & 0.1 & 392.4 & 98.9 & -6.4 \\ \hline
        DB01522 & 3 & 0 & 9 & 4.3 & 353.5 & 29.5 & -6.4 \\ \hline
        DB01533 & 3 & 0 & 6 & 4.9 & 291.5 & 59.7 & -6.4 \\ \hline
        DB01982 & 7 & 5 & 1 & -2.3 & 194.14 & 127 & -6.4 \\ \hline
        DB02057 & 5 & 3 & 3 & -3.2 & 186.17 & 102 & -6.4 \\ \hline
        DB02625 & 4 & 2 & 6 & 0.8 & 189.21 & 77.8 & -6.4 \\ \hline
        DB02878 & 6 & 4 & 9 & -6 & 232.28 & 127 & -6.4 \\ \hline
        DB03008 & 7 & 4 & 1 & -1.3 & 200.14 & 90.2 & -6.4 \\ \hline
        DB03156 & 7 & 5 & 1 & -2.3 & 194.14 & 127 & -6.4 \\ \hline
        DB03339 & 1 & 1 & 1 & 2.3 & 234.03 & 20.2 & -6.4 \\ \hline
        DB03582 & 6 & 4 & 8 & -3.9 & 232.23 & 130 & -6.4 \\ \hline
        DB03683 & 4 & 2 & 5 & 0.5 & 189.21 & 77.8 & -6.4 \\ \hline
        DB03740 & 6 & 5 & 2 & -1.7 & 221.21 & 119 & -6.4 \\ \hline
        DB04082 & 2 & 1 & 10 & 4 & 188.31 & 29.5 & -6.4 \\ \hline
        DB04106 & 6 & 1 & 8 & 0.9 & 315.69 & 97.3 & -6.4 \\ \hline
        DB04283 & 3 & 2 & 0 & 0.6 & 215.01 & 70.1 & -6.4 \\ \hline
        DB04568 & 6 & 4 & 2 & -1.9 & 215.21 & 114 & -6.4 \\ \hline
        DB04636 & 4 & 2 & 6 & -0.6 & 202.25 & 95.4 & -6.4 \\ \hline
        DB04798 & 5 & 2 & 4 & 0 & 244.31 & 129 & -6.4 \\ \hline
        DB05103 & 4 & 0 & 7 & 2.3 & 202.25 & 52.6 & -6.4 \\ \hline
        DB06261 & 4 & 1 & 10 & 1.1 & 215.29 & 69.4 & -6.4 \\ \hline
        DB06331 & 3 & 1 & 1 & 3.6 & 311.4 & 38.3 & -6.4 \\ \hline
        DB06839 & 4 & 2 & 6 & 1.6 & 203.24 & 75.6 & -6.4 \\ \hline
        DB07003 & 3 & 1 & 0 & 0.9 & 182.25 & 75.8 & -6.4 \\ \hline
        DB07144 & 5 & 2 & 4 & 4.9 & 386.5 & 87 & -6.4 \\ \hline
        DB07184 & 4 & 1 & 6 & 3.2 & 326.5 & 83.9 & -6.4 \\ \hline
        DB07518 & 4 & 1 & 7 & 2.3 & 210.29 & 72 & -6.4 \\ \hline
        DB07532 & 4 & 3 & 8 & 0.8 & 217.26 & 86.6 & -6.4 \\ \hline
        DB07677 & 3 & 1 & 0 & -0.2 & 182.25 & 66.8 & -6.4 \\ \hline
        DB07989 & 4 & 1 & 5 & 0.9 & 203.24 & 66.8 & -6.4 \\ \hline
        DB08033 & 4 & 1 & 5 & 5 & 376.5 & 106 & -6.4 \\ \hline
        DB08144 & 5 & 2 & 1 & 3.1 & 395.05 & 90.7 & -6.4 \\ \hline
        DB08171 & 3 & 2 & 10 & 4 & 218.36 & 38.3 & -6.4 \\ \hline
        DB08215 & 6 & 2 & 5 & 3.7 & 241.36 & 88 & -6.4 \\ \hline
        DB08320 & 7 & 2 & 8 & 2.2 & 424.4 & 102 & -6.4 \\ \hline
        DB09283 & 4 & 0 & 3 & 1.7 & 205.26 & 46.3 & -6.4 \\ \hline
        DB09305 & 2 & 0 & 0 & 1.8 & 253.34 & 11.4 & -6.4 \\ \hline
        DB11412 & 5 & 0 & 5 & 4.1 & 278.3 & 85.1 & -6.4 \\ \hline
        DB11453 & 8 & 2 & 3 & 0.4 & 396.4 & 96.7 & -6.4 \\ \hline
        DB11738 & 2 & 1 & 4 & 1.2 & 180.25 & 33.6 & -6.4 \\ \hline
        DB12570 & 7 & 2 & 4 & 1.1 & 397.5 & 101 & -6.4 \\ \hline
        DB12834 & 4 & 1 & 2 & 0.2 & 185.18 & 83.9 & -6.4 \\ \hline
        DB13026 & 4 & 1 & 3 & 0.6 & 219.62 & 83.9 & -6.4 \\ \hline
        DB13513 & 1 & 1 & 0 & 4 & 344.83 & 20.2 & -6.4 \\ \hline
        DB15295 & 7 & 2 & 5 & 4.2 & 415.4 & 92.8 & -6.4 \\ \hline
        DB00419 & 5 & 4 & 4 & -0.6 & 219.28 & 84.2 & -6.3 \\ \hline
        DB00487 & 7 & 1 & 3 & 0.3 & 333.36 & 64.1 & -6.3 \\ \hline
        DB01008 & 6 & 0 & 7 & -0.5 & 246.3 & 104 & -6.3 \\ \hline
        DB01044 & 8 & 2 & 4 & -0.7 & 375.4 & 82.1 & -6.3 \\ \hline
        DB01236 & 8 & 0 & 2 & 2.8 & 200.05 & 9.2 & -6.3 \\ \hline
        DB01458 & 4 & 1 & 7 & 2.6 & 255.38 & 69.8 & -6.3 \\ \hline
        DB01538 & 5 & 0 & 3 & 2.7 & 343.4 & 48 & -6.3 \\ \hline
        DB01783 & 5 & 4 & 6 & -1.1 & 219.23 & 107 & -6.3 \\ \hline
        DB01799 & 8 & 4 & 7 & -2.2 & 264.11 & 134 & -6.3 \\ \hline
        DB01816 & 5 & 4 & 0 & -2.2 & 189.21 & 84.2 & -6.3 \\ \hline
        DB02032 & 4 & 2 & 3 & 0.3 & 217.29 & 58.6 & -6.3 \\ \hline
        DB02302 & 4 & 4 & 7 & -3.7 & 202.25 & 99.7 & -6.3 \\ \hline
        DB02318 & 6 & 3 & 1 & -0.5 & 184.14 & 69.9 & -6.3 \\ \hline
        DB02408 & 4 & 4 & 7 & 0.4 & 202.29 & 78.5 & -6.3 \\ \hline
        DB02644 & 3 & 5 & 8 & -3.3 & 217.29 & 115 & -6.3 \\ \hline
        DB02722 & 7 & 4 & 2 & -2.4 & 208.17 & 116 & -6.3 \\ \hline
        DB02999 & 6 & 3 & 3 & -3.9 & 189.13 & 122 & -6.3 \\ \hline
        DB03071 & 5 & 3 & 3 & -2.9 & 199.21 & 101 & -6.3 \\ \hline
        DB03144 & 5 & 5 & 6 & -4.3 & 190.2 & 134 & -6.3 \\ \hline
        DB03145 & 6 & 2 & 4 & -0.3 & 223.19 & 108 & -6.3 \\ \hline
        DB03652 & 7 & 5 & 1 & -2.3 & 194.14 & 127 & -6.3 \\ \hline
        DB03705 & 5 & 3 & 1 & -0.5 & 185.14 & 125 & -6.3 \\ \hline
        DB03747 & 6 & 3 & 1 & -1.1 & 219.26 & 108 & -6.3 \\ \hline
        DB03892 & 3 & 5 & 8 & -3.2 & 215.27 & 115 & -6.3 \\ \hline
        DB04064 & 7 & 2 & 2 & 3 & 378.3 & 118 & -6.3 \\ \hline
        DB04075 & 5 & 3 & 5 & -1.8 & 189.17 & 104 & -6.3 \\ \hline
        DB04368 & 4 & 2 & 9 & 1.8 & 329.43 & 90 & -6.3 \\ \hline
        DB04406 & 6 & 3 & 3 & -1.3 & 217.12 & 108 & -6.3 \\ \hline
        DB04426 & 6 & 4 & 3 & -2.1 & 235.23 & 108 & -6.3 \\ \hline
        DB05095 & 6 & 1 & 4 & 2.9 & 381.8 & 95.6 & -6.3 \\ \hline
        DB05884 & 7 & 2 & 6 & 3.1 & 420.5 & 106 & -6.3 \\ \hline
        DB06255 & 7 & 5 & 4 & -3.5 & 287.19 & 127 & -6.3 \\ \hline
        DB06578 & 5 & 2 & 3 & 2.9 & 391.8 & 75.6 & -6.3 \\ \hline
        DB06881 & 6 & 3 & 5 & -0.8 & 210.12 & 104 & -6.3 \\ \hline
        DB07043 & 9 & 2 & 4 & 2.3 & 407.5 & 140 & -6.3 \\ \hline
        DB07582 & 4 & 3 & 8 & 1.9 & 446.6 & 108 & -6.3 \\ \hline
        DB07629 & 5 & 3 & 4 & 3.9 & 472 & 118 & -6.3 \\ \hline
        DB08037 & 6 & 1 & 4 & 2.8 & 459.5 & 47 & -6.3 \\ \hline
        DB08075 & 6 & 2 & 1 & 0.2 & 193.23 & 119 & -6.3 \\ \hline
        DB08683 & 3 & 1 & 0 & 3.8 & 393.4 & 65.3 & -6.3 \\ \hline
        DB08971 & 5 & 2 & 2 & 2.4 & 376.5 & 74.6 & -6.3 \\ \hline
        DB09073 & 8 & 2 & 5 & 1.8 & 447.5 & 103 & -6.3 \\ \hline
        DB09219 & 4 & 3 & 2 & 3.3 & 333.3 & 78.8 & -6.3 \\ \hline
        DB09237 & 7 & 2 & 10 & 3 & 408.9 & 99.9 & -6.3 \\ \hline
        DB11876 & 5 & 4 & 6 & -4.4 & 217.22 & 136 & -6.3 \\ \hline
        DB11901 & 9 & 1 & 3 & 3 & 477.4 & 121 & -6.3 \\ \hline
        DB12060 & 5 & 0 & 1 & 0 & 268.02 & 112 & -6.3 \\ \hline
        DB12172 & 5 & 0 & 3 & -0.4 & 226.23 & 76.1 & -6.3 \\ \hline
        DB12252 & 7 & 2 & 1 & -0.9 & 376.4 & 104 & -6.3 \\ \hline
        DB12517 & 5 & 1 & 4 & 4.5 & 470.6 & 43.8 & -6.3 \\ \hline
        DB12855 & 4 & 2 & 2 & -1.2 & 229.26 & 113 & -6.3 \\ \hline
        DB12987 & 3 & 0 & 2 & 4 & 325.4 & 31.4 & -6.3 \\ \hline
        DB13389 & 4 & 2 & 3 & 0.3 & 420.97 & 60.8 & -6.3 \\ \hline
        DB13591 & 6 & 1 & 6 & 3.1 & 445.6 & 117 & -6.3 \\ \hline
        DB13610 & 6 & 1 & 1 & 3.9 & 398.5 & 54.4 & -6.3 \\ \hline
        DB13940 & 4 & 1 & 6 & 2.5 & 255.38 & 69.8 & -6.3 \\ \hline
        DB14044 & 5 & 4 & 7 & -0.7 & 233.26 & 107 & -6.3 \\ \hline
        DB14823 & 5 & 0 & 3 & 3.4 & 409.9 & 56.1 & -6.3 \\ \hline
        DB15041 & 6 & 3 & 7 & -2.4 & 206.2 & 101 & -6.3 \\ \hline
        DB15534 & 6 & 2 & 4 & 1.2 & 385.4 & 94.1 & -6.3 \\ \hline
        DB00166 & 4 & 1 & 5 & 1.7 & 206.3 & 87.9 & -6.2 \\ \hline
        DB00201 & 3 & 0 & 0 & -0.1 & 194.19 & 58.4 & -6.2 \\ \hline
        DB00406 & 2 & 0 & 4 & 4.9 & 372.5 & 9.5 & -6.2 \\ \hline
        DB00497 & 5 & 1 & 1 & 1.2 & 315.4 & 59 & -6.2 \\ \hline
        DB00556 & 8 & 0 & 0 & 3.1 & 188.02 & 0 & -6.2 \\ \hline
        DB00687 & 6 & 3 & 2 & 1.7 & 380.4 & 94.8 & -6.2 \\ \hline
        DB00710 & 8 & 5 & 9 & -4.1 & 319.23 & 139 & -6.2 \\ \hline
        DB00791 & 3 & 2 & 5 & 0.5 & 252.09 & 61.4 & -6.2 \\ \hline
        DB00959 & 5 & 3 & 2 & 1.9 & 374.5 & 94.8 & -6.2 \\ \hline
        DB01055 & 6 & 3 & 3 & -3.5 & 198.18 & 104 & -6.2 \\ \hline
        DB01197 & 4 & 2 & 3 & 0.3 & 217.29 & 58.6 & -6.2 \\ \hline
        DB01468 & 3 & 0 & 5 & 4.5 & 277.5 & 59.7 & -6.2 \\ \hline
        DB01516 & 4 & 1 & 5 & 1.2 & 225.28 & 53.7 & -6.2 \\ \hline
        DB01569 & 4 & 2 & 1 & 2.2 & 344.4 & 74.6 & -6.2 \\ \hline
        DB01706 & 3 & 1 & 0 & 1.8 & 233.45 & 54.5 & -6.2 \\ \hline
        DB01835 & 5 & 3 & 6 & -3.2 & 205.23 & 102 & -6.2 \\ \hline
        DB02274 & 4 & 2 & 7 & -2.2 & 187.24 & 80.4 & -6.2 \\ \hline
        DB02337 & 6 & 3 & 9 & -1.7 & 235.3 & 126 & -6.2 \\ \hline
        DB02415 & 3 & 1 & 9 & 2 & 206.35 & 56.5 & -6.2 \\ \hline
        DB02471 & 7 & 4 & 1 & -2.9 & 202.17 & 125 & -6.2 \\ \hline
        DB02720 & 6 & 5 & 2 & -2.5 & 207.18 & 133 & -6.2 \\ \hline
        DB02940 & 5 & 2 & 2 & 0.5 & 186.23 & 101 & -6.2 \\ \hline
        DB03340 & 7 & 4 & 6 & -4.6 & 239.16 & 138 & -6.2 \\ \hline
        DB03539 & 5 & 3 & 2 & 0.2 & 200.19 & 94.6 & -6.2 \\ \hline
        DB03567 & 6 & 5 & 2 & -1.7 & 221.21 & 119 & -6.2 \\ \hline
        DB03569 & 7 & 5 & 1 & -1.8 & 192.12 & 127 & -6.2 \\ \hline
        DB03590 & 6 & 4 & 6 & -5.9 & 190.2 & 127 & -6.2 \\ \hline
        DB03671 & 5 & 3 & 1 & 1.1 & 390.5 & 87 & -6.2 \\ \hline
        DB03710 & 3 & 3 & 7 & -2.8 & 202.27 & 103 & -6.2 \\ \hline
        DB03861 & 5 & 5 & 2 & -2.1 & 204.22 & 102 & -6.2 \\ \hline
        DB04046 & 6 & 4 & 2 & -2.2 & 194.18 & 99.4 & -6.2 \\ \hline
        DB04352 & 8 & 5 & 3 & -3.6 & 230.11 & 137 & -6.2 \\ \hline
        DB04404 & 5 & 3 & 2 & -1.4 & 216.23 & 85.5 & -6.2 \\ \hline
        DB04508 & 6 & 3 & 2 & -1.8 & 208.23 & 111 & -6.2 \\ \hline
        DB04776 & 6 & 2 & 8 & 3.3 & 368.5 & 79.1 & -6.2 \\ \hline
        DB04819 & 4 & 0 & 6 & 2.6 & 261.39 & 47.6 & -6.2 \\ \hline
        DB06775 & 5 & 4 & 5 & -2.4 & 190.15 & 130 & -6.2 \\ \hline
        DB07094 & 3 & 1 & 2 & 1.9 & 195.3 & 82.5 & -6.2 \\ \hline
        DB07457 & 3 & 3 & 5 & 2.1 & 384.4 & 92.9 & -6.2 \\ \hline
        DB07645 & 4 & 2 & 9 & 2.1 & 202.25 & 74.6 & -6.2 \\ \hline
        DB07650 & 2 & 0 & 10 & 4.6 & 186.29 & 26.3 & -6.2 \\ \hline
        DB08204 & 6 & 2 & 2 & 4.9 & 413.4 & 113 & -6.2 \\ \hline
        DB08239 & 4 & 1 & 3 & 3.2 & 397.5 & 35.6 & -6.2 \\ \hline
        DB08501 & 4 & 2 & 8 & 0.8 & 218.25 & 76.7 & -6.2 \\ \hline
        DB08786 & 5 & 1 & 4 & 0.4 & 183.21 & 70.3 & -6.2 \\ \hline
        DB11622 & 5 & 1 & 4 & 2.6 & 402.5 & 88.5 & -6.2 \\ \hline
        DB11684 & 4 & 1 & 3 & -0.1 & 199.25 & 49.8 & -6.2 \\ \hline
        DB11815 & 4 & 4 & 6 & -4.1 & 188.23 & 114 & -6.2 \\ \hline
        DB12158 & 6 & 0 & 5 & 3.9 & 420.5 & 68.2 & -6.2 \\ \hline
        DB12727 & 6 & 2 & 6 & 0.3 & 293.08 & 71 & -6.2 \\ \hline
        DB12952 & 5 & 2 & 2 & 1.8 & 372.5 & 91.7 & -6.2 \\ \hline
        DB13223 & 6 & 2 & 2 & 2.8 & 390.4 & 91.7 & -6.2 \\ \hline
        DB13304 & 5 & 0 & 3 & -0.1 & 231.25 & 43.2 & -6.2 \\ \hline
        DB13355 & 7 & 0 & 6 & 3.4 & 388.4 & 88.1 & -6.2 \\ \hline
        DB13522 & 2 & 0 & 0 & -0.9 & 198.22 & 47.1 & -6.2 \\ \hline
        DB14557 & 3 & 2 & 9 & 1.9 & 204.31 & 49.7 & -6.2 \\ \hline
        DB14662 & 8 & 1 & 4 & 3.2 & 476.5 & 99.1 & -6.2 \\ \hline
        DB00240 & 5 & 3 & 2 & 2.2 & 408.9 & 94.8 & -6.1 \\ \hline
        DB00248 & 4 & 2 & 8 & 3.4 & 451.6 & 71.7 & -6.1 \\ \hline
        DB00851 & 5 & 2 & 3 & -0.6 & 182.18 & 99.7 & -6.1 \\ \hline
        DB01020 & 6 & 1 & 1 & -0.4 & 191.14 & 93.7 & -6.1 \\ \hline
        DB01181 & 4 & 1 & 5 & 0.9 & 261.08 & 41.6 & -6.1 \\ \hline
        DB01217 & 4 & 0 & 4 & 2.1 & 293.4 & 78.3 & -6.1 \\ \hline
        DB01555 & 3 & 0 & 9 & 4.3 & 353.5 & 29.5 & -6.1 \\ \hline
        DB01797 & 6 & 5 & 3 & -5.1 & 204.16 & 136 & -6.1 \\ \hline
        DB02228 & 6 & 4 & 1 & -1.6 & 182.15 & 90.2 & -6.1 \\ \hline
        DB02350 & 7 & 2 & 4 & 1.3 & 374.5 & 130 & -6.1 \\ \hline
        DB03094 & 6 & 4 & 4 & -4.3 & 216.24 & 122 & -6.1 \\ \hline
        DB03237 & 7 & 2 & 3 & -0.8 & 190.11 & 138 & -6.1 \\ \hline
        DB03390 & 5 & 4 & 5 & -1.2 & 191.18 & 107 & -6.1 \\ \hline
        DB03434 & 5 & 1 & 4 & -3.1 & 209.27 & 75.2 & -6.1 \\ \hline
        DB03511 & 7 & 5 & 1 & -2.3 & 194.14 & 127 & -6.1 \\ \hline
        DB03653 & 4 & 1 & 3 & 0.5 & 180.25 & 55 & -6.1 \\ \hline
        DB03758 & 6 & 2 & 0 & 3.4 & 364.8 & 96.4 & -6.1 \\ \hline
        DB04170 & 8 & 4 & 7 & -2 & 343 & 134 & -6.1 \\ \hline
        DB04321 & 3 & 1 & 7 & 1.6 & 194.21 & 46.5 & -6.1 \\ \hline
        DB04674 & 3 & 2 & 1 & 4.6 & 389.91 & 57.5 & -6.1 \\ \hline
        DB04982 & 5 & 1 & 1 & 2.7 & 337.4 & 77.2 & -6.1 \\ \hline
        DB05057 & 6 & 2 & 5 & -0.1 & 249.3 & 134 & -6.1 \\ \hline
        DB05288 & 5 & 1 & 4 & 2.1 & 386.5 & 80.7 & -6.1 \\ \hline
        DB06582 & 6 & 0 & 6 & 3.2 & 382.5 & 61.6 & -6.1 \\ \hline
        DB07024 & 8 & 3 & 2 & 2 & 403.4 & 133 & -6.1 \\ \hline
        DB07171 & 3 & 3 & 10 & 1.3 & 204.31 & 60.7 & -6.1 \\ \hline
        DB07788 & 7 & 3 & 1 & 2.6 & 362.4 & 113 & -6.1 \\ \hline
        DB07796 & 4 & 2 & 4 & 1.7 & 407.5 & 92.2 & -6.1 \\ \hline
        DB08194 & 4 & 1 & 0 & 0.8 & 181.26 & 77.1 & -6.1 \\ \hline
        DB08456 & 5 & 1 & 4 & 1.5 & 341.5 & 91.3 & -6.1 \\ \hline
        DB08489 & 4 & 4 & 6 & 2.5 & 456.6 & 113 & -6.1 \\ \hline
        DB08589 & 5 & 1 & 4 & 1.4 & 212.2 & 65 & -6.1 \\ \hline
        DB08674 & 5 & 1 & 0 & 2.8 & 435.5 & 83.2 & -6.1 \\ \hline
        DB08703 & 3 & 1 & 4 & 4.3 & 424.5 & 63.8 & -6.1 \\ \hline
        DB08811 & 6 & 0 & 6 & 3.2 & 382.5 & 61.6 & -6.1 \\ \hline
        DB09091 & 5 & 3 & 2 & 2 & 378.5 & 75.6 & -6.1 \\ \hline
        DB11940 & 4 & 3 & 2 & -0.2 & 195.25 & 121 & -6.1 \\ \hline
        DB12197 & 4 & 1 & 2 & -1.9 & 222.09 & 66 & -6.1 \\ \hline
        DB12986 & 8 & 1 & 3 & 0.8 & 354.4 & 108 & -6.1 \\ \hline
        DB13191 & 6 & 4 & 4 & -2.6 & 211.11 & 136 & -6.1 \\ \hline
        DB13408 & 6 & 0 & 6 & 2.9 & 222.2 & 110 & -6.1 \\ \hline
        DB13494 & 5 & 3 & 5 & 0.2 & 227.26 & 71 & -6.1 \\ \hline
        DB13651 & 5 & 1 & 4 & 3 & 402.9 & 53 & -6.1 \\ \hline
        DB13919 & 7 & 2 & 7 & 4.1 & 440.5 & 119 & -6.1 \\ \hline
        DB14025 & 7 & 2 & 3 & 0.4 & 365.8 & 86.9 & -6.1 \\ \hline
        DB15145 & 8 & 2 & 4 & 1.8 & 439.5 & 119 & -6.1 \\ \hline
        DB15294 & 8 & 1 & 4 & 2.9 & 462.5 & 81.9 & -6.1 \\ \hline
        DB00141 & 6 & 5 & 6 & -3.4 & 221.21 & 127 & -6 \\ \hline
        DB00218 & 8 & 2 & 4 & 0.6 & 401.4 & 82.1 & -6 \\ \hline
        DB00846 & 7 & 2 & 2 & 1.4 & 436.5 & 93.1 & -6 \\ \hline
        DB00887 & 7 & 3 & 8 & 2.8 & 364.4 & 127 & -6 \\ \hline
        DB00990 & 2 & 0 & 0 & 3.1 & 296.4 & 34.1 & -6 \\ \hline
        DB01038 & 6 & 1 & 8 & 3.1 & 425.6 & 72.3 & -6 \\ \hline
        DB01537 & 3 & 1 & 4 & 2.1 & 260.13 & 44.5 & -6 \\ \hline
        DB01686 & 4 & 3 & 6 & -3.6 & 202.25 & 105 & -6 \\ \hline
        DB01805 & 7 & 3 & 6 & -3.8 & 227.15 & 119 & -6 \\ \hline
        DB02100 & 6 & 4 & 2 & -2.2 & 194.18 & 99.4 & -6 \\ \hline
        DB02822 & 1 & 1 & 1 & 2 & 187.03 & 20.2 & -6 \\ \hline
        DB02945 & 7 & 5 & 1 & -2.3 & 194.14 & 127 & -6 \\ \hline
        DB03504 & 7 & 1 & 8 & 3.4 & 405.9 & 97.3 & -6 \\ \hline
        DB03799 & 7 & 2 & 4 & -0.7 & 203.19 & 88.6 & -6 \\ \hline
        DB03801 & 5 & 4 & 6 & -2.7 & 190.2 & 113 & -6 \\ \hline
        DB03936 & 7 & 4 & 3 & -3.1 & 214.11 & 116 & -6 \\ \hline
        DB03989 & 6 & 5 & 1 & -2.6 & 180.16 & 110 & -6 \\ \hline
        DB04167 & 4 & 3 & 5 & -1.4 & 188.18 & 110 & -6 \\ \hline
        DB04303 & 7 & 4 & 2 & -2.4 & 208.17 & 116 & -6 \\ \hline
        DB04731 & 7 & 3 & 9 & -5 & 258.19 & 130 & -6 \\ \hline
        DB04839 & 4 & 0 & 3 & 3.6 & 416.9 & 60.4 & -6 \\ \hline
        DB05234 & 9 & 2 & 2 & 3.4 & 394.31 & 52.6 & -6 \\ \hline
        DB06680 & 5 & 1 & 5 & 3.2 & 449.6 & 68.1 & -6 \\ \hline
        DB06771 & 7 & 2 & 3 & 1.1 & 393.8 & 86.9 & -6 \\ \hline
        DB07153 & 7 & 2 & 6 & 3 & 356.4 & 106 & -6 \\ \hline
        DB07387 & 4 & 1 & 6 & 0.4 & 194.25 & 79.8 & -6 \\ \hline
        DB07912 & 4 & 2 & 6 & 0.1 & 194.17 & 74.6 & -6 \\ \hline
        DB08502 & 5 & 1 & 8 & 4.5 & 451.4 & 108 & -6 \\ \hline
        DB08665 & 5 & 0 & 1 & 2.2 & 298.3 & 82.3 & -6 \\ \hline
        DB09095 & 6 & 2 & 2 & 2.3 & 394.5 & 74.6 & -6 \\ \hline
        DB09357 & 4 & 4 & 6 & -0.9 & 205.25 & 89.8 & -6 \\ \hline
        DB09378 & 6 & 3 & 2 & 1.4 & 378.4 & 94.8 & -6 \\ \hline
        DB11529 & 3 & 1 & 1 & 2.5 & 354.5 & 54.4 & -6 \\ \hline
        DB11688 & 4 & 1 & 4 & -1 & 222.63 & 96.1 & -6 \\ \hline
        DB12111 & 4 & 1 & 1 & 0.5 & 198.65 & 41 & -6 \\ \hline
        DB12185 & 7 & 2 & 1 & 0.4 & 435.4 & 106 & -6 \\ \hline
        DB12536 & 6 & 5 & 6 & -3.4 & 221.21 & 127 & -6 \\ \hline
        DB12543 & 5 & 3 & 3 & 1.1 & 370.4 & 104 & -6 \\ \hline
        DB12562 & 4 & 1 & 3 & 4.1 & 402.4 & 62.5 & -6 \\ \hline
        DB12774 & 9 & 1 & 5 & 2.6 & 465.5 & 93.1 & -6 \\ \hline
        DB13370 & 2 & 2 & 2 & 1.1 & 223.07 & 72.2 & -6 \\ \hline
        DB13543 & 4 & 4 & 5 & -0.3 & 307.96 & 80.9 & -6 \\ \hline
        DB13981 & 4 & 0 & 3 & 2.6 & 370.5 & 60.4 & -6 \\ \hline
        DB14107 & 5 & 2 & 1 & -3.1 & 214.24 & 109 & -6 \\ \hline
        DB14643 & 7 & 1 & 7 & 3.8 & 472.6 & 107 & -6 \\ \hline
        DB14657 & 7 & 2 & 4 & 2.5 & 434.5 & 101 & -6 \\ \hline
        DB14934 & 6 & 2 & 7 & 4.7 & 461.5 & 62.2 & -6 \\ \hline
        DB15047 & 8 & 2 & 6 & 3.1 & 468.5 & 132 & -6 \\ \hline
        DB00548 & 4 & 2 & 8 & 1.6 & 188.22 & 74.6 & -5.9 \\ \hline
        DB00596 & 6 & 2 & 2 & 2.7 & 428.9 & 74.6 & -5.9 \\ \hline
        DB00607 & 6 & 2 & 5 & 2.9 & 414.5 & 121 & -5.9 \\ \hline
        DB00875 & 7 & 1 & 5 & 4.5 & 434.5 & 52 & -5.9 \\ \hline
        DB01155 & 10 & 2 & 5 & -0.7 & 389.4 & 121 & -5.9 \\ \hline
        DB01642 & 6 & 4 & 2 & -2.2 & 194.18 & 99.4 & -5.9 \\ \hline
        DB02190 & 7 & 3 & 5 & -1.1 & 190.11 & 129 & -5.9 \\ \hline
        DB02217 & 8 & 3 & 3 & -0.9 & 410.3 & 135 & -5.9 \\ \hline
        DB02364 & 7 & 2 & 8 & -3.3 & 241.18 & 108 & -5.9 \\ \hline
        DB02379 & 6 & 5 & 1 & -2.6 & 180.16 & 110 & -5.9 \\ \hline
        DB03101 & 8 & 5 & 3 & -3.1 & 230.11 & 137 & -5.9 \\ \hline
        DB03303 & 6 & 5 & 5 & -2.4 & 180.16 & 118 & -5.9 \\ \hline
        DB03554 & 2 & 2 & 0 & 0 & 237.98 & 58.2 & -5.9 \\ \hline
        DB03856 & 6 & 3 & 5 & -2.9 & 182.17 & 89.3 & -5.9 \\ \hline
        DB03977 & 3 & 2 & 6 & -2.1 & 189.28 & 63.3 & -5.9 \\ \hline
        DB04072 & 7 & 4 & 5 & -1.6 & 206.15 & 132 & -5.9 \\ \hline
        DB04317 & 5 & 3 & 3 & -0.5 & 234.96 & 94.8 & -5.9 \\ \hline
        DB04483 & 6 & 4 & 1 & -1.6 & 182.15 & 90.2 & -5.9 \\ \hline
        DB04511 & 6 & 3 & 8 & -0.4 & 249.29 & 129 & -5.9 \\ \hline
        DB06160 & 8 & 2 & 5 & 2.1 & 426.4 & 78.9 & -5.9 \\ \hline
        DB06852 & 4 & 3 & 3 & 3.5 & 419.9 & 73 & -5.9 \\ \hline
        DB06961 & 7 & 3 & 6 & 3 & 457.9 & 108 & -5.9 \\ \hline
        DB07588 & 4 & 5 & 4 & 3.9 & 385.4 & 122 & -5.9 \\ \hline
        DB08117 & 6 & 1 & 5 & 1 & 399.4 & 83.1 & -5.9 \\ \hline
        DB08365 & 4 & 3 & 4 & 2.7 & 476.7 & 100 & -5.9 \\ \hline
        DB08805 & 3 & 3 & 5 & 0.5 & 244.4 & 110 & -5.9 \\ \hline
        DB11379 & 5 & 0 & 7 & 2.2 & 327.5 & 61.8 & -5.9 \\ \hline
        DB11473 & 4 & 1 & 3 & 0.5 & 257.43 & 55.8 & -5.9 \\ \hline
        DB11716 & 5 & 1 & 4 & -0.4 & 201.18 & 93.1 & -5.9 \\ \hline
        DB11829 & 4 & 1 & 2 & 2.7 & 468.5 & 68.5 & -5.9 \\ \hline
        DB12237 & 5 & 3 & 7 & -3.3 & 219.31 & 127 & -5.9 \\ \hline
        DB12539 & 5 & 0 & 1 & 1.1 & 226.3 & 109 & -5.9 \\ \hline
        DB12553 & 8 & 4 & 2 & 1.1 & 412.4 & 115 & -5.9 \\ \hline
        DB12736 & 5 & 2 & 4 & -1.3 & 214.18 & 113 & -5.9 \\ \hline
        DB12870 & 5 & 3 & 7 & -0.6 & 222.31 & 113 & -5.9 \\ \hline
        DB12902 & 4 & 0 & 7 & 1.8 & 323.6 & 32.8 & -5.9 \\ \hline
        DB13806 & 3 & 0 & 5 & 4.1 & 391.5 & 46.1 & -5.9 \\ \hline
        DB14031 & 6 & 0 & 3 & 0.7 & 204.23 & 47.7 & -5.9 \\ \hline
        DB14654 & 6 & 1 & 6 & 3.6 & 417.4 & 90.9 & -5.9 \\ \hline
        DB14791 & 5 & 1 & 3 & 2.6 & 321.4 & 77.8 & -5.9 \\ \hline
        DB14896 & 6 & 1 & 0 & 2 & 380.4 & 75.4 & -5.9 \\ \hline
        DB00431 & 0 & 0 & 0 & 3.8 & 290.8 & 0 & -5.8 \\ \hline
        DB00491 & 6 & 5 & 3 & -2.6 & 207.22 & 104 & -5.8 \\ \hline
        DB00531 & 4 & 1 & 5 & 0.6 & 261.08 & 41.6 & -5.8 \\ \hline
        DB00663 & 7 & 3 & 2 & 1.9 & 410.5 & 94.8 & -5.8 \\ \hline
        DB00677 & 4 & 0 & 4 & 1.2 & 184.15 & 35.5 & -5.8 \\ \hline
        DB00739 & 6 & 2 & 3 & -0.6 & 389.5 & 115 & -5.8 \\ \hline
        DB00768 & 4 & 1 & 5 & 1.5 & 337.4 & 49.8 & -5.8 \\ \hline
        DB00967 & 2 & 1 & 0 & 4.5 & 310.8 & 24.9 & -5.8 \\ \hline
        DB01165 & 8 & 1 & 2 & -0.4 & 361.4 & 73.3 & -5.8 \\ \hline
        DB01679 & 7 & 3 & 5 & -1.8 & 220.05 & 113 & -5.8 \\ \hline
        DB01695 & 5 & 2 & 3 & -2.6 & 181.08 & 113 & -5.8 \\ \hline
        DB01715 & 4 & 3 & 7 & -2.3 & 188.27 & 89.3 & -5.8 \\ \hline
        DB01854 & 2 & 1 & 1 & 0.4 & 201.02 & 56 & -5.8 \\ \hline
        DB01978 & 4 & 4 & 0 & -1.6 & 184.22 & 79.1 & -5.8 \\ \hline
        DB01979 & 6 & 4 & 2 & -2.2 & 194.18 & 99.4 & -5.8 \\ \hline
        DB02257 & 5 & 2 & 4 & -1.3 & 262 & 87.1 & -5.8 \\ \hline
        DB02659 & 5 & 4 & 4 & 3.6 & 408.6 & 98 & -5.8 \\ \hline
        DB03034 & 8 & 1 & 2 & -0.4 & 361.4 & 73.3 & -5.8 \\ \hline
        DB03165 & 8 & 3 & 6 & -4.9 & 249.1 & 117 & -5.8 \\ \hline
        DB03847 & 7 & 4 & 5 & -3.7 & 191.14 & 138 & -5.8 \\ \hline
        DB04272 & 7 & 4 & 5 & -1.7 & 192.12 & 132 & -5.8 \\ \hline
        DB04282 & 6 & 4 & 1 & -1.6 & 182.15 & 90.2 & -5.8 \\ \hline
        DB04823 & 3 & 3 & 2 & 3.2 & 317.3 & 69.6 & -5.8 \\ \hline
        DB05608 & 4 & 1 & 2 & 2.6 & 400.4 & 102 & -5.8 \\ \hline
        DB06243 & 6 & 3 & 5 & -2.9 & 182.17 & 89.3 & -5.8 \\ \hline
        DB07444 & 3 & 2 & 3 & 2.2 & 321.4 & 77.1 & -5.8 \\ \hline
        DB08160 & 6 & 3 & 5 & -0.5 & 234.3 & 133 & -5.8 \\ \hline
        DB08546 & 7 & 3 & 4 & 0.4 & 448.5 & 129 & -5.8 \\ \hline
        DB08969 & 7 & 0 & 2 & 2.3 & 182.06 & 9.2 & -5.8 \\ \hline
        DB12969 & 6 & 5 & 1 & -3.2 & 194.18 & 110 & -5.8 \\ \hline
        DB13528 & 3 & 1 & 1 & 3 & 362.9 & 54.4 & -5.8 \\ \hline
        DB13867 & 8 & 2 & 3 & 3.2 & 444.5 & 99.9 & -5.8 \\ \hline
        DB14671 & 4 & 0 & 3 & 2.8 & 342.8 & 59 & -5.8 \\ \hline
        DB14830 & 5 & 1 & 3 & -0.5 & 188.15 & 83.9 & -5.8 \\ \hline
        DB00228 & 6 & 0 & 3 & 2.1 & 184.49 & 9.2 & -5.7 \\ \hline
        DB00488 & 6 & 0 & 3 & 2.7 & 210.28 & 48.4 & -5.7 \\ \hline
        DB00659 & 4 & 2 & 4 & -1.2 & 181.21 & 91.8 & -5.7 \\ \hline
        DB00711 & 2 & 0 & 2 & 0.3 & 199.29 & 26.8 & -5.7 \\ \hline
        DB00753 & 6 & 0 & 2 & 2.1 & 184.49 & 9.2 & -5.7 \\ \hline
        DB00920 & 3 & 0 & 0 & 3.2 & 309.4 & 48.6 & -5.7 \\ \hline
        DB01384 & 6 & 3 & 2 & 2 & 392.5 & 94.8 & -5.7 \\ \hline
        DB01392 & 4 & 2 & 2 & 2.9 & 354.4 & 65.6 & -5.7 \\ \hline
        DB01727 & 7 & 4 & 5 & -1.8 & 192.12 & 132 & -5.7 \\ \hline
        DB02371 & 7 & 5 & 7 & -5.8 & 229.25 & 136 & -5.7 \\ \hline
        DB02417 & 1 & 1 & 0 & 4.4 & 330.8 & 20.2 & -5.7 \\ \hline
        DB02438 & 6 & 4 & 6 & -2.7 & 194.18 & 107 & -5.7 \\ \hline
        DB02496 & 7 & 4 & 5 & -3.1 & 214.11 & 124 & -5.7 \\ \hline
        DB02561 & 6 & 5 & 1 & -2.8 & 180.16 & 110 & -5.7 \\ \hline
        DB02922 & 8 & 2 & 0 & 1.1 & 184.04 & 40.5 & -5.7 \\ \hline
        DB03248 & 6 & 3 & 4 & -1 & 184.08 & 104 & -5.7 \\ \hline
        DB03477 & 7 & 1 & 3 & 3.7 & 446.2 & 86.4 & -5.7 \\ \hline
        DB03584 & 6 & 5 & 1 & -2.2 & 196.22 & 91.2 & -5.7 \\ \hline
        DB03630 & 1 & 1 & 1 & 3 & 250.1 & 1 & -5.7 \\ \hline
        DB03814 & 5 & 1 & 3 & -3.5 & 195.24 & 75.2 & -5.7 \\ \hline
        DB03836 & 0 & 0 & 0 & 4.2 & 181.4 & 0 & -5.7 \\ \hline
        DB03859 & 6 & 5 & 1 & -1.6 & 196.22 & 91.2 & -5.7 \\ \hline
        DB03937 & 7 & 4 & 5 & -3.3 & 200.08 & 124 & -5.7 \\ \hline
        DB03974 & 4 & 4 & 6 & -3.7 & 188.23 & 128 & -5.7 \\ \hline
        DB03997 & 6 & 4 & 5 & -4.6 & 221.15 & 122 & -5.7 \\ \hline
        DB04084 & 6 & 4 & 1 & -1.6 & 182.15 & 90.2 & -5.7 \\ \hline
        DB04719 & 2 & 1 & 1 & 4.7 & 476.79 & 31.9 & -5.7 \\ \hline
        DB08095 & 6 & 3 & 7 & 4.1 & 455.9 & 99.6 & -5.7 \\ \hline
        DB08867 & 4 & 1 & 3 & 2.9 & 433.6 & 57.6 & -5.7 \\ \hline
        DB08960 & 0 & 0 & 7 & 1.8 & 202.38 & 0 & -5.7 \\ \hline
        DB09047 & 9 & 2 & 3 & -0.7 & 398.4 & 106 & -5.7 \\ \hline
        DB12447 & 7 & 2 & 2 & 2.9 & 360.4 & 81.1 & -5.7 \\ \hline
        DB13071 & 5 & 4 & 5 & -2.5 & 197.13 & 120 & -5.7 \\ \hline
        DB14876 & 5 & 1 & 6 & 3.1 & 454.5 & 109 & -5.7 \\ \hline
        DB15186 & 9 & 1 & 2 & -0.3 & 382.4 & 117 & -5.7 \\ \hline
        DB00262 & 3 & 1 & 4 & 1.5 & 214.05 & 61.8 & -5.6 \\ \hline
        DB00389 & 3 & 0 & 2 & 0.7 & 186.23 & 64.9 & -5.6 \\ \hline
        DB01433 & 3 & 0 & 9 & 4.3 & 353.5 & 29.5 & -5.6 \\ \hline
        DB01648 & 6 & 4 & 2 & -1.6 & 210.25 & 80.2 & -5.6 \\ \hline
        DB02010 & 4 & 2 & 2 & 3.2 & 466.5 & 69.4 & -5.6 \\ \hline
        DB02730 & 6 & 4 & 2 & -1.8 & 210.25 & 115 & -5.6 \\ \hline
        DB02807 & 6 & 5 & 5 & -2.4 & 180.16 & 118 & -5.6 \\ \hline
        DB02810 & 6 & 3 & 6 & -3.9 & 190.15 & 121 & -5.6 \\ \hline
        DB03040 & 7 & 3 & 6 & -3.2 & 191.14 & 115 & -5.6 \\ \hline
        DB03406 & 6 & 4 & 2 & -1.6 & 210.25 & 80.2 & -5.6 \\ \hline
        DB03497 & 7 & 3 & 4 & -4.4 & 185.16 & 135 & -5.6 \\ \hline
        DB04660 & 6 & 2 & 8 & -2.3 & 257.22 & 99 & -5.6 \\ \hline
        DB04685 & 5 & 1 & 7 & 4.7 & 472.5 & 67.9 & -5.6 \\ \hline
        DB05676 & 7 & 1 & 8 & 1.8 & 460.5 & 128 & -5.6 \\ \hline
        DB05838 & 3 & 1 & 5 & 4.8 & 454 & 52.6 & -5.6 \\ \hline
        DB06405 & 6 & 2 & 4 & -1.6 & 204.2 & 126 & -5.6 \\ \hline
        DB07495 & 5 & 4 & 5 & 3.4 & 387.8 & 108 & -5.6 \\ \hline
        DB07905 & 8 & 3 & 1 & 1.4 & 378.4 & 126 & -5.6 \\ \hline
        DB07943 & 5 & 2 & 4 & 1.9 & 397.9 & 95 & -5.6 \\ \hline
        DB08431 & 4 & 2 & 5 & -0.6 & 194.17 & 74.6 & -5.6 \\ \hline
        DB08588 & 4 & 1 & 3 & 1.7 & 359.4 & 85.7 & -5.6 \\ \hline
        DB08747 & 4 & 2 & 1 & 4.5 & 445.3 & 69.6 & -5.6 \\ \hline
        DB11426 & 9 & 1 & 2 & -0.5 & 362.4 & 76.6 & -5.6 \\ \hline
        DB12009 & 5 & 0 & 5 & 3.5 & 393.5 & 81.9 & -5.6 \\ \hline
        DB12073 & 7 & 1 & 5 & 2.5 & 431.8 & 83.6 & -5.6 \\ \hline
        DB12393 & 10 & 3 & 3 & -0.5 & 409.25 & 119 & -5.6 \\ \hline
        DB12659 & 8 & 1 & 4 & 3.4 & 468.4 & 86.1 & -5.6 \\ \hline
        DB13276 & 5 & 1 & 7 & 3.1 & 423.5 & 71.1 & -5.6 \\ \hline
        DB13482 & 4 & 0 & 4 & 3.6 & 323.4 & 38.8 & -5.6 \\ \hline
        DB13609 & 5 & 1 & 8 & 4.4 & 477.4 & 80 & -5.6 \\ \hline
        DB14199 & 2 & 0 & 3 & 1.4 & 265.93 & 47.6 & -5.6 \\ \hline
        DB00223 & 7 & 3 & 2 & 1.9 & 410.5 & 94.8 & -5.5 \\ \hline
        DB00253 & 3 & 1 & 1 & 2.7 & 344.5 & 54.4 & -5.5 \\ \hline
        DB00351 & 4 & 0 & 3 & 3.1 & 384.5 & 60.4 & -5.5 \\ \hline
        DB00822 & 4 & 0 & 7 & 3.9 & 296.5 & 121 & -5.5 \\ \hline
        DB01137 & 8 & 1 & 2 & -0.4 & 361.4 & 73.3 & -5.5 \\ \hline
        DB01405 & 9 & 2 & 3 & 0.6 & 417.4 & 72.9 & -5.5 \\ \hline
        DB01476 & 4 & 1 & 1 & 2.8 & 377.2 & 41.6 & -5.5 \\ \hline
        DB01646 & 4 & 2 & 5 & 0.1 & 191.25 & 91.7 & -5.5 \\ \hline
        DB01798 & 7 & 3 & 4 & -2.3 & 206.03 & 113 & -5.5 \\ \hline
        DB02127 & 3 & 0 & 4 & 0.6 & 180.18 & 35.5 & -5.5 \\ \hline
        DB02160 & 5 & 2 & 6 & -2.1 & 191.25 & 106 & -5.5 \\ \hline
        DB02168 & 3 & 1 & 0 & 1.3 & 199.01 & 54.5 & -5.5 \\ \hline
        DB02482 & 7 & 4 & 4 & -4.7 & 199.1 & 130 & -5.5 \\ \hline
        DB02663 & 5 & 3 & 4 & -5 & 181.13 & 101 & -5.5 \\ \hline
        DB03236 & 5 & 4 & 6 & -4.7 & 189.21 & 118 & -5.5 \\ \hline
        DB03364 & 4 & 3 & 5 & -0.5 & 192.24 & 118 & -5.5 \\ \hline
        DB03496 & 6 & 3 & 2 & 3.3 & 401.8 & 90.2 & -5.5 \\ \hline
        DB03760 & 4 & 3 & 7 & 1.8 & 208.3 & 39.3 & -5.5 \\ \hline
        DB03816 & 6 & 2 & 5 & -0.9 & 185.19 & 88.6 & -5.5 \\ \hline
        DB03953 & 4 & 4 & 5 & -3.7 & 191.25 & 134 & -5.5 \\ \hline
        DB04173 & 6 & 5 & 2 & -2.3 & 180.16 & 110 & -5.5 \\ \hline
        DB04510 & 7 & 4 & 4 & -2.6 & 186.06 & 124 & -5.5 \\ \hline
        DB04522 & 7 & 4 & 4 & -5.1 & 185.07 & 130 & -5.5 \\ \hline
        DB04920 & 7 & 1 & 10 & 4.3 & 456.3 & 90.9 & -5.5 \\ \hline
        DB04936 & 6 & 5 & 5 & -3.2 & 180.16 & 118 & -5.5 \\ \hline
        DB07877 & 8 & 2 & 7 & 3.3 & 465.4 & 125 & -5.5 \\ \hline
        DB08099 & 6 & 2 & 7 & 4.2 & 417.5 & 90.3 & -5.5 \\ \hline
        DB08292 & 5 & 2 & 0 & 3.4 & 324.75 & 83.8 & -5.5 \\ \hline
        DB08346 & 5 & 2 & 0 & 3.9 & 338.8 & 83.8 & -5.5 \\ \hline
        DB11397 & 4 & 0 & 4 & 1.4 & 220.97 & 44.8 & -5.5 \\ \hline
        DB12160 & 5 & 4 & 4 & 0.4 & 223.3 & 68.4 & -5.5 \\ \hline
        DB12238 & 7 & 0 & 6 & 3.4 & 395.4 & 83 & -5.5 \\ \hline
        DB12916 & 4 & 4 & 5 & -0.3 & 307.96 & 80.9 & -5.5 \\ \hline
        DB12970 & 6 & 5 & 5 & -2.9 & 180.16 & 118 & -5.5 \\ \hline
        DB13418 & 3 & 2 & 2 & 3 & 326.4 & 49.7 & -5.5 \\ \hline
        DB13728 & 7 & 3 & 2 & 2.6 & 444.9 & 94.8 & -5.5 \\ \hline
        DB13843 & 5 & 3 & 2 & 1.9 & 392.9 & 94.8 & -5.5 \\ \hline
        DB14659 & 4 & 0 & 3 & 3.1 & 396.5 & 60.4 & -5.5 \\ \hline
        DB15096 & 4 & 1 & 5 & 2.9 & 368.5 & 54.6 & -5.5 \\ \hline
        DB00834 & 3 & 1 & 3 & 3.8 & 429.6 & 40.5 & -5.4 \\ \hline
        DB01057 & 4 & 0 & 8 & 1 & 256.33 & 60.8 & -5.4 \\ \hline
        DB01077 & 7 & 5 & 2 & -3.7 & 206.03 & 135 & -5.4 \\ \hline
        DB01403 & 4 & 0 & 5 & 4.7 & 328.5 & 41 & -5.4 \\ \hline
        DB01450 & 5 & 2 & 4 & 3.8 & 413.5 & 62.2 & -5.4 \\ \hline
        DB01469 & 6 & 1 & 6 & 3.2 & 453.6 & 68.2 & -5.4 \\ \hline
        DB01832 & 5 & 2 & 4 & -1.7 & 180.1 & 91.7 & -5.4 \\ \hline
        DB01870 & 6 & 5 & 1 & -1.2 & 212.3 & 71.9 & -5.4 \\ \hline
        DB01914 & 6 & 5 & 5 & -2.9 & 180.16 & 118 & -5.4 \\ \hline
        DB02152 & 5 & 2 & 2 & 2.8 & 467.5 & 94.7 & -5.4 \\ \hline
        DB02252 & 0 & 0 & 0 & 3.2 & 204.01 & 0 & -5.4 \\ \hline
        DB02948 & 5 & 3 & 4 & -2.2 & 183.1 & 98.1 & -5.4 \\ \hline
        DB03113 & 7 & 3 & 4 & -1.6 & 188.05 & 104 & -5.4 \\ \hline
        DB03163 & 5 & 1 & 5 & -0.5 & 198.3 & 105 & -5.4 \\ \hline
        DB03414 & 6 & 5 & 1 & -2 & 195.24 & 132 & -5.4 \\ \hline
        DB03522 & 7 & 3 & 6 & -3.9 & 191.14 & 127 & -5.4 \\ \hline
        DB03790 & 5 & 2 & 4 & -3.1 & 181.21 & 106 & -5.4 \\ \hline
        DB03857 & 6 & 5 & 1 & -1.2 & 212.3 & 71.9 & -5.4 \\ \hline
        DB03982 & 5 & 2 & 4 & 3.6 & 335.3 & 94.9 & -5.4 \\ \hline
        DB05448 & 3 & 1 & 4 & 2.3 & 188.3 & 79.3 & -5.4 \\ \hline
        DB06753 & 4 & 2 & 2 & 0.3 & 229.38 & 66.8 & -5.4 \\ \hline
        DB07385 & 4 & 1 & 3 & 1.8 & 322.4 & 62.3 & -5.4 \\ \hline
        DB08120 & 3 & 3 & 7 & 1.1 & 207.4 & 45.1 & -5.4 \\ \hline
        DB08658 & 4 & 1 & 5 & 0.3 & 181.17 & 49.8 & -5.4 \\ \hline
        DB08842 & 4 & 0 & 5 & 0.4 & 203.24 & 66.4 & -5.4 \\ \hline
        DB09502 & 6 & 4 & 5 & -2.4 & 181.15 & 98 & -5.4 \\ \hline
        DB11395 & 8 & 1 & 5 & 2.8 & 397.4 & 95.6 & -5.4 \\ \hline
        DB11654 & 5 & 0 & 6 & 2.3 & 368.4 & 76.2 & -5.4 \\ \hline
        DB12167 & 5 & 1 & 5 & 1.7 & 406.5 & 78.8 & -5.4 \\ \hline
        DB12907 & 6 & 5 & 5 & -2.9 & 180.16 & 118 & -5.4 \\ \hline
        DB15054 & 5 & 2 & 3 & 2.5 & 424.5 & 86.2 & -5.4 \\ \hline
        DB00238 & 4 & 1 & 1 & 2 & 266.3 & 58.1 & -5.3 \\ \hline
        DB00324 & 5 & 2 & 1 & 2 & 376.5 & 74.6 & -5.3 \\ \hline
        DB00330 & 4 & 4 & 9 & -0.1 & 204.31 & 64.5 & -5.3 \\ \hline
        DB00400 & 6 & 0 & 3 & 2.2 & 352.8 & 71.1 & -5.3 \\ \hline
        DB00591 & 8 & 2 & 2 & 2.5 & 452.5 & 93.1 & -5.3 \\ \hline
        DB00764 & 4 & 2 & 2 & 2.7 & 427.4 & 74.6 & -5.3 \\ \hline
        DB00921 & 5 & 2 & 5 & 5 & 467.6 & 62.2 & -5.3 \\ \hline
        DB01143 & 6 & 4 & 7 & -4.5 & 214.23 & 121 & -5.3 \\ \hline
        DB01548 & 5 & 2 & 4 & 3.6 & 425.6 & 62.2 & -5.3 \\ \hline
        DB02618 & 3 & 0 & 4 & -0.2 & 195.28 & 65.6 & -5.3 \\ \hline
        DB02899 & 5 & 3 & 5 & 0.1 & 193.22 & 112 & -5.3 \\ \hline
        DB03002 & 1 & 1 & 0 & 2.9 & 220.01 & 20.2 & -5.3 \\ \hline
        DB03484 & 7 & 4 & 7 & -5.5 & 215.14 & 122 & -5.3 \\ \hline
        DB04055 & 6 & 2 & 7 & 4 & 406.8 & 105 & -5.3 \\ \hline
        DB05013 & 6 & 3 & 4 & 2 & 430.5 & 104 & -5.3 \\ \hline
        DB05668 & 4 & 3 & 6 & -0.4 & 221.02 & 61.4 & -5.3 \\ \hline
        DB06600 & 7 & 2 & 4 & 0.4 & 371.4 & 96.1 & -5.3 \\ \hline
        DB06743 & 9 & 2 & 1 & 0.6 & 408.4 & 129 & -5.3 \\ \hline
        DB06831 & 7 & 1 & 5 & 3.8 & 450.9 & 122 & -5.3 \\ \hline
        DB07036 & 6 & 2 & 3 & 3.6 & 362.4 & 58.9 & -5.3 \\ \hline
        DB07630 & 5 & 3 & 4 & 3.9 & 472 & 118 & -5.3 \\ \hline
        DB08153 & 5 & 2 & 0 & 4.5 & 352.8 & 83.8 & -5.3 \\ \hline
        DB09234 & 8 & 1 & 7 & 4.2 & 371.4 & 104 & -5.3 \\ \hline
        DB11735 & 6 & 5 & 5 & -2.9 & 180.16 & 118 & -5.3 \\ \hline
        DB13425 & 3 & 0 & 4 & 4.6 & 346.4 & 17.8 & -5.3 \\ \hline
        DB13772 & 8 & 1 & 2 & -0.3 & 363.4 & 89.4 & -5.3 \\ \hline
        DB14159 & 7 & 5 & 2 & -3.9 & 192 & 135 & -5.3 \\ \hline
        DB14652 & 6 & 1 & 4 & 3.1 & 452.9 & 80.7 & -5.3 \\ \hline
        DB14673 & 8 & 1 & 4 & 3 & 478.5 & 99.1 & -5.3 \\ \hline
        DB15087 & 6 & 5 & 5 & -3.2 & 180.16 & 118 & -5.3 \\ \hline
        DB00561 & 3 & 0 & 6 & 3.3 & 378.5 & 32.8 & -5.2 \\ \hline
        DB00685 & 10 & 2 & 3 & 0.3 & 416.4 & 99.8 & -5.2 \\ \hline
        DB00720 & 6 & 4 & 2 & -2.1 & 244.89 & 115 & -5.2 \\ \hline
        DB01709 & 7 & 4 & 4 & -2.6 & 186.06 & 124 & -5.2 \\ \hline
        DB02303 & 2 & 2 & 0 & -0.4 & 240 & 58.2 & -5.2 \\ \hline
        DB02587 & 7 & 3 & 3 & 1 & 410.5 & 113 & -5.2 \\ \hline
        DB04087 & 7 & 5 & 6 & -3.1 & 216.13 & 127 & -5.2 \\ \hline
        DB07885 & 5 & 1 & 5 & 2.7 & 340.5 & 108 & -5.2 \\ \hline
        DB11872 & 8 & 3 & 6 & 1.3 & 437.4 & 124 & -5.2 \\ \hline
        DB13643 & 7 & 0 & 2 & 2.9 & 464.9 & 97.3 & -5.2 \\ \hline
        DB14221 & 6 & 2 & 5 & 2 & 465 & 101 & -5.2 \\ \hline
        DB15491 & 3 & 1 & 1 & 3 & 328.8 & 41.6 & -5.2 \\ \hline
        DB00603 & 4 & 0 & 3 & 4.1 & 386.5 & 60.4 & -5.1 \\ \hline
        DB01452 & 6 & 0 & 4 & 1.5 & 369.4 & 65.1 & -5.1 \\ \hline
        DB01772 & 6 & 4 & 6 & 2 & 409.4 & 104 & -5.1 \\ \hline
        DB04250 & 2 & 0 & 6 & 1.5 & 190.33 & 42.4 & -5.1 \\ \hline
        DB04530 & 6 & 3 & 6 & -3.4 & 197.3 & 134 & -5.1 \\ \hline
        DB05423 & 4 & 1 & 2 & 3.5 & 430.5 & 55.8 & -5.1 \\ \hline
        DB06605 & 5 & 1 & 5 & 2.2 & 459.5 & 111 & -5.1 \\ \hline
        DB07006 & 5 & 3 & 5 & 3 & 416.4 & 101 & -5.1 \\ \hline
        DB07174 & 7 & 2 & 6 & 1.9 & 385.5 & 117 & -5.1 \\ \hline
        DB07239 & 3 & 1 & 2 & 2.3 & 296.75 & 67.6 & -5.1 \\ \hline
        DB07574 & 7 & 2 & 6 & 1.3 & 431.5 & 84.1 & -5.1 \\ \hline
        DB11497 & 7 & 0 & 10 & 3.9 & 322.3 & 110 & -5.1 \\ \hline
        DB11530 & 6 & 1 & 5 & 2.5 & 428.5 & 73 & -5.1 \\ \hline
        DB11687 & 7 & 4 & 2 & 3.3 & 389.4 & 116 & -5.1 \\ \hline
        DB12130 & 7 & 1 & 0 & 1.5 & 406.4 & 110 & -5.1 \\ \hline
        DB12206 & 4 & 2 & 7 & 2.8 & 414.5 & 103 & -5.1 \\ \hline
        DB12327 & 8 & 0 & 5 & 2.5 & 432.5 & 109 & -5.1 \\ \hline
        DB12573 & 4 & 1 & 5 & 3.2 & 374.4 & 79.9 & -5.1 \\ \hline
        DB13645 & 5 & 1 & 8 & 4.1 & 413.5 & 87.2 & -5.1 \\ \hline
        DB13960 & 4 & 2 & 2 & -0.6 & 199.99 & 86.3 & -5.1 \\ \hline
        DB14059 & 7 & 1 & 3 & 3.7 & 401.8 & 86.4 & -5.1 \\ \hline
        DB14103 & 5 & 3 & 4 & -1.8 & 180.23 & 113 & -5.1 \\ \hline
        DB15590 & 7 & 0 & 4 & 2.9 & 396.4 & 72.4 & -5.1 \\ \hline
        DB01023 & 5 & 1 & 6 & 3.9 & 384.2 & 64.6 & -5 \\ \hline
        DB02151 & 5 & 3 & 4 & -3.7 & 185.18 & 109 & -5 \\ \hline
        DB02621 & 6 & 2 & 1 & 3.7 & 421.6 & 110 & -5 \\ \hline
        DB03347 & 4 & 0 & 6 & 0.8 & 182.15 & 44.8 & -5 \\ \hline
        DB12868 & 4 & 3 & 5 & 4.3 & 348.4 & 64.2 & -5 \\ \hline
        DB13471 & 6 & 2 & 5 & 1 & 476.6 & 86.4 & -5 \\ \hline
        DB13768 & 3 & 1 & 2 & 0.4 & 244.03 & 38.7 & -5 \\ \hline
        DB13856 & 6 & 3 & 2 & 2.6 & 447.3 & 94.8 & -5 \\ \hline
        DB14885 & 9 & 0 & 3 & 2.2 & 414.4 & 77 & -5 \\ \hline
        DB15585 & 3 & 0 & 2 & 4.5 & 445.6 & 29.5 & -5 \\ \hline
        DB00622 & 8 & 1 & 10 & 3.8 & 479.5 & 114 & -4.9 \\ \hline
        DB01529 & 3 & 0 & 6 & 3.8 & 392.5 & 32.8 & -4.9 \\ \hline
        DB01946 & 3 & 2 & 5 & 2.1 & 398.5 & 82 & -4.9 \\ \hline
        DB04070 & 6 & 3 & 1 & 3.1 & 386.5 & 104 & -4.9 \\ \hline
        DB05817 & 6 & 1 & 5 & -0.8 & 307.8 & 121 & -4.9 \\ \hline
        DB14867 & 7 & 2 & 5 & 2.4 & 432.9 & 108 & -4.9 \\ \hline
        DB01159 & 3 & 0 & 0 & 2.3 & 197.38 & 0 & -4.8 \\ \hline
        DB03777 & 3 & 2 & 6 & 3.1 & 412.5 & 70.1 & -4.8 \\ \hline
        DB03945 & 4 & 2 & 4 & -1.5 & 184.15 & 66.8 & -4.8 \\ \hline
        DB04637 & 1 & 1 & 5 & 1.7 & 181.07 & 20.2 & -4.8 \\ \hline
        DB07216 & 6 & 1 & 3 & 2.9 & 473 & 73.9 & -4.8 \\ \hline
        DB11629 & 5 & 1 & 5 & 3.5 & 435.9 & 84.8 & -4.8 \\ \hline
        DB13555 & 3 & 2 & 3 & 2.7 & 369.5 & 43.7 & -4.8 \\ \hline
        DB13712 & 6 & 0 & 7 & 3.2 & 242.4 & 133 & -4.8 \\ \hline
        DB15380 & 3 & 0 & 6 & 3.2 & 345.4 & 34.5 & -4.8 \\ \hline
        DB00566 & 6 & 4 & 3 & 0.1 & 182.2 & 76.6 & -4.7 \\ \hline
        DB02071 & 7 & 2 & 7 & 2.2 & 427.5 & 117 & -4.7 \\ \hline
        DB14089 & 6 & 4 & 3 & 0.1 & 182.2 & 76.6 & -4.7 \\ \hline
        DB12782 & 4 & 1 & 4 & 4.8 & 440.4 & 49.2 & -4.6 \\ \hline
        DB01489 & 4 & 0 & 3 & 2.8 & 371.8 & 62.2 & -4.5 \\ \hline
        DB04572 & 4 & 0 & 3 & 0.5 & 189.22 & 41.1 & -4.5 \\ \hline
        DB05520 & 4 & 2 & 3 & 2.6 & 410.9 & 70.9 & -4.5 \\ \hline
        DB08547 & 6 & 1 & 6 & 2.4 & 430.5 & 97.7 & -4.5 \\ \hline
        DB01179 & 8 & 1 & 4 & 2 & 414.4 & 92.7 & -4.4 \\ \hline
        DB07199 & 7 & 2 & 7 & 4.5 & 458.6 & 136 & -4.4 \\ \hline
        DB08080 & 6 & 2 & 1 & 2.9 & 395.5 & 110 & -4.4 \\ \hline
        DB13245 & 4 & 0 & 3 & 1.7 & 240.4 & 121 & -4.4 \\ \hline
        DB14178 & 3 & 0 & 2 & 1.7 & 208.4 & 96 & -4.4 \\ \hline
        DB13321 & 3 & 1 & 1 & -0.1 & 222 & 62.8 & -4.2 \\ \hline
        DB15157 & 9 & 3 & 3 & 4.1 & 469.8 & 90.2 & -4.2 \\ \hline
        DB07200 & 9 & 2 & 6 & 4.3 & 469.5 & 123 & -4.1 \\ \hline
        DB13383 & 1 & 1 & 2 & 1.8 & 311.89 & 20.2 & -4.1 \\ \hline
        DB14970 & 6 & 2 & 5 & 3.2 & 437.5 & 101 & -4.1 \\ \hline
        DB04376 & 7 & 4 & 3 & -0.3 & 406.5 & 124 & -4 \\ \hline
        DB13078 & 7 & 2 & 2 & 4.2 & 473.6 & 110 & -4 \\ \hline
        DB02721 & 1 & 1 & 0 & 1.7 & 193.97 & 28.7 & -3.9 \\ \hline
        DB12640 & 3 & 1 & 5 & 4 & 480 & 58.4 & -3.9 \\ \hline
        DB06910 & 3 & 2 & 8 & 3.6 & 406.5 & 64 & -3.8 \\ \hline
        DB06953 & 5 & 0 & 6 & 4.5 & 474.3 & 87.5 & -3.8 \\ \hline
        DB12745 & 9 & 3 & 7 & 0.3 & 425.5 & 137 & -3.8 \\ \hline
        DB12854 & 5 & 3 & 4 & 3.9 & 462.9 & 108 & -3.6 \\ \hline
        DB13318 & 6 & 1 & 5 & 1.4 & 371.4 & 66 & -3.5 \\ \hline
        DB08493 & 4 & 3 & 6 & 3.2 & 441.6 & 100 & -3.4 \\ \hline
        DB15241 & 4 & 3 & 3 & 1.1 & 385.5 & 101 & -3.4 \\ \hline
        DB03054 & 0 & 0 & 0 & 2.8 & 252.73 & 0 & -3.3 \\ \hline
        DB12289 & 6 & 3 & 6 & 3.5 & 474.6 & 94.1 & -3.3 \\ \hline
        DB00393 & 8 & 1 & 9 & 3.1 & 418.4 & 120 & -3.2 \\ \hline
        DB00838 & 5 & 2 & 2 & 2.5 & 410.9 & 74.6 & -3.2 \\ \hline
        DB04030 & 3 & 2 & 3 & 3.9 & 398.5 & 65.7 & -3.2 \\ \hline
        DB07019 & 7 & 1 & 2 & 3.3 & 459.6 & 111 & -3.2 \\ \hline
        DB13813 & 0 & 0 & 0 & 2.7 & 393.732 & 0 & -3.2 \\ \hline
        DB09034 & 6 & 0 & 3 & 4.9 & 450.9 & 80.3 & -3.1 \\ \hline
        DB15230 & 10 & 0 & 7 & 4.8 & 401.4 & 97.6 & -3.1 \\ \hline
        DB08059 & 8 & 0 & 4 & 1.2 & 428.4 & 109 & -2.7 \\ \hline
        DB12637 & 4 & 2 & 5 & 3.2 & 449.6 & 60.8 & -2.6 \\ \hline
        DB15078 & 8 & 2 & 6 & 1.7 & 466.6 & 135 & -2.6 \\ \hline
        DB12404 & 5 & 0 & 5 & 3.4 & 439.3 & 69.4 & -2.3 \\ \hline
        DB01394 & 6 & 1 & 5 & 1 & 399.4 & 83.1 & -2.2 \\ \hline
        DB15282 & 6 & 0 & 3 & 3.3 & 427.5 & 65.7 & -2.2 \\ \hline
        DB07265 & 5 & 3 & 4 & 2.8 & 400.4 & 109 & -2.1 \\ \hline
        DB05382 & 0 & 0 & 0 & 1.7 & 253.8089 & 0 & -2 \\ \hline
        DB15496 & 7 & 3 & 6 & 2.2 & 477.5 & 121 & -2 \\ \hline
        DB11881 & 7 & 3 & 7 & 4.1 & 479.6 & 108 & -1.7 \\ \hline
        DB07570 & 4 & 1 & 5 & 5 & 446.5 & 71.8 & 0.6 \\ \hline
    \end{tabular}
\end{table}
