# Supplementary material for: Life span‐associated ferroptosis‐related genes identification and validation for hepatocellular carcinoma patients as hepatitis B virus carriers
Source: J Clin Lab Anal. 2023 Jul 18;37(13-14):e24930. doi: 10.1002/jcla.24930 (PMC10492458; doi:10.1002/jcla.24930)
Supplement: Supplementary file 10 — Tables S1–S14 [file JCLA-37-e24930-s009.zip › TableS13_SQLE_6C6N_Docking.xlsx]

## Sheet: TableS9_SQLE_6C6N_Docking
DrugBank_ID	Hydrogen_Acceptors	Hydrogen_Donors	Rotatable_Bonds	LogP	Molecular_Weight	TPSA	Affinity(kcal/mol)
DB12341	4	1	6	5	418.5	55.6	-13.2
DB07833	5	1	4	4.4	394.4	91.8	-12.9
DB07189	5	2	6	4	464.5	88.5	-12.8
DB14773	8	2	3	3.7	478.4	89.1	-12.7
DB06896	6	2	5	4.1	458.4	87.3	-12.6
DB12302	7	2	9	4.3	469.5	98.3	-12.5
DB07075	4	3	4	2.7	384.5	97.5	-12.3
DB07247	3	4	4	2.5	358.4	104	-12.3
DB08358	3	2	2	2.6	340.4	70.7	-12.2
DB09280	8	2	5	4.4	452.4	97.8	-12.2
DB12571	5	1	5	3.4	394.4	76.9	-12.2
DB12886	5	2	5	4.9	402.4	53.6	-12.2
DB07307	3	1	4	4.9	393.5	54.9	-12.1
DB07545	8	3	6	4.5	413.4	78.9	-12.1
DB08025	6	2	6	4	420.5	76.1	-12.1
DB08091	5	2	6	3.9	444.5	70.2	-12.1
DB12012	8	1	4	3.3	455.4	80.2	-12.1
DB13931	5	2	8	4.6	453.5	94.3	-12.1
DB15414	7	3	5	4.1	467.8	92.4	-12.1
DB03865	1	4	3	4.6	362.8	87.6	-12
DB04739	7	2	7	3.2	479.6	86.3	-12
DB07583	6	2	7	2.9	431.9	88.7	-12
DB13094	4	1	4	3.1	376.4	63.1	-12
DB15346	4	0	4	2.4	378.4	60.4	-12
DB04424	5	4	10	2.9	458.6	131	-11.9
DB04971	6	1	7	4	392.4	90.7	-11.9
DB06997	6	3	5	4	422.4	96.1	-11.9
DB11799	9	2	3	2.7	449.4	99.2	-11.9
DB00398	7	3	5	4.1	464.8	92.4	-11.8
DB06938	8	3	5	4.9	461.8	91.9	-11.8
DB07145	5	2	6	3.2	433.5	91.8	-11.8
DB07274	5	1	6	4.7	414.5	69.7	-11.8
DB07811	4	1	4	4	347.4	68	-11.8
DB08387	4	0	5	4.2	392.5	52.8	-11.8
DB08512	4	4	3	2.7	356.4	108	-11.8
DB08730	5	1	6	3.5	444.5	59.4	-11.8
DB09074	5	1	4	1.9	434.5	82.1	-11.8
DB13093	6	2	6	2.4	445.5	115	-11.8
DB13101	5	2	6	2.4	447.5	120	-11.8
DB13953	3	1	3	4.5	376.5	46.5	-11.8
DB03571	5	3	4	2.8	430.2	127	-11.7
DB04764	3	1	6	3.6	399.5	59.2	-11.7
DB04859	3	1	6	4.9	376.5	32.3	-11.7
DB06075	5	2	3	4.2	421.5	89.3	-11.7
DB07966	6	3	6	4.1	381.4	102	-11.7
DB08922	6	0	6	3.9	426.6	85	-11.7
DB11791	6	1	4	2.9	412.4	85.1	-11.7
DB11830	6	3	6	2.8	396.4	106	-11.7
DB11987	7	1	8	4	440.9	103	-11.7
DB12168	6	1	3	2.6	406.4	86.1	-11.7
DB13520	3	1	5	3.8	403.5	46.5	-11.7
DB13552	7	1	6	3.5	409.4	40.5	-11.7
DB14765	5	2	6	4.1	397.5	90.7	-11.7
DB14895	5	3	6	1.8	444.5	94	-11.7
DB03072	4	1	5	3.4	377.5	44.7	-11.6
DB03878	6	2	5	2.8	382.4	92.7	-11.6
DB04014	3	2	0	2.4	293.28	90.7	-11.6
DB04760	6	2	6	3.3	410.4	84	-11.6
DB04861	7	3	6	3	405.4	71	-11.6
DB06334	5	3	6	2.3	390.4	97.1	-11.6
DB06454	4	1	5	4.1	348.4	34.2	-11.6
DB06635	5	3	9	2	446.5	131	-11.6
DB06684	5	2	7	4	441.5	102	-11.6
DB06976	4	4	3	0.6	366.4	102	-11.6
DB07220	6	2	5	2.9	453.6	107	-11.6
DB07320	4	3	5	2.2	401.5	78	-11.6
DB07326	9	2	4	4.2	433.8	92.9	-11.6
DB07970	7	3	5	3.4	414.4	97.1	-11.6
DB07994	5	3	7	4.2	421.5	88.8	-11.6
DB08068	6	1	6	3	445.9	63.7	-11.6
DB08073	4	3	6	3.7	397.5	92.6	-11.6
DB08079	6	0	5	3.1	383.4	74.4	-11.6
DB11763	7	2	6	2.6	414.5	103	-11.6
DB12394	8	0	4	3.7	415.4	64.6	-11.6
DB14034	6	1	7	4.1	420.5	115	-11.6
DB14916	6	1	6	2.7	445.5	90.5	-11.6
DB15308	4	2	3	3.9	388.4	83.1	-11.6
DB15419	8	3	5	1	394.4	103	-11.6
DB04049	5	3	6	3.8	411.5	95.3	-11.5
DB04632	8	3	8	3.7	471.5	99.3	-11.5
DB05039	4	4	6	3.3	392.5	81.6	-11.5
DB06446	4	0	8	4.9	442.6	24.9	-11.5
DB07076	3	3	5	4.2	373.4	88.2	-11.5
DB07245	3	1	5	4.4	304.4	48.1	-11.5
DB07255	8	2	5	4.1	425.9	80.8	-11.5
DB08384	4	1	6	4.5	392.5	63.7	-11.5
DB09199	5	1	5	4.9	381.4	80.7	-11.5
DB12260	5	2	3	3	397.4	87.7	-11.5
DB12558	5	2	7	4.6	440.6	60.1	-11.5
DB12725	5	2	7	3.4	455.6	90.6	-11.5
DB12764	2	1	4	4.7	380.9	42	-11.5
DB12877	3	1	7	4.1	426.6	38.8	-11.5
DB00246	5	1	4	4	412.9	76.7	-11.4
DB01067	6	3	7	1.9	445.5	139	-11.4
DB02830	4	4	9	1.1	446.5	127	-11.4
DB04888	4	1	4	4.2	385.5	44.8	-11.4
DB05944	8	2	7	4.2	466.9	122	-11.4
DB07020	5	3	4	3.2	370.4	113	-11.4
DB07026	5	3	4	1	383.4	100	-11.4
DB07183	5	2	7	4.5	396.4	76.1	-11.4
DB07453	2	0	1	4.8	272.3	26.3	-11.4
DB07508	5	3	6	2.9	419.5	122	-11.4
DB07728	3	2	2	2.4	307.3	57.8	-11.4
DB07834	4	1	5	3.8	347.4	68	-11.4
DB07835	2	2	6	3.8	348.4	58.2	-11.4
DB07861	5	3	6	4.2	420.5	104	-11.4
DB08191	3	2	3	4.1	314.3	66	-11.4
DB08400	7	1	4	4.2	380.4	62.7	-11.4
DB08499	7	3	8	0.8	427.4	131	-11.4
DB09195	7	0	4	3.3	405.5	37.2	-11.4
DB12024	6	1	6	3.5	409.4	76.1	-11.4
DB12690	9	1	3	3.6	445.4	75.5	-11.4
DB12903	4	3	3	3.9	356.4	105	-11.4
DB14035	4	1	4	4.4	353.4	80.7	-11.4
DB01261	10	1	4	0.7	407.31	77	-11.3
DB01349	6	1	4	3	411.5	101	-11.3
DB03159	2	4	3	3.9	327.4	85.9	-11.3
DB03173	3	4	4	3.6	335.4	95.1	-11.3
DB04759	4	2	6	3.1	374.4	84	-11.3
DB05562	6	2	10	3.2	450.6	90.1	-11.3
DB06959	5	1	6	3	394.5	73.4	-11.3
DB06995	7	3	5	3.2	398.4	106	-11.3
DB07041	7	3	6	3.8	428.5	129	-11.3
DB07514	5	2	2	3.7	397.5	84.1	-11.3
DB07550	7	2	8	1.2	467.8	99.3	-11.3
DB07691	6	2	5	3.5	436.5	112	-11.3
DB07827	4	1	5	4.1	424.4	77.9	-11.3
DB08221	8	2	5	4.8	449.4	79.8	-11.3
DB08597	5	0	6	3.4	399.5	55.6	-11.3
DB08962	4	3	3	3.2	366.5	104	-11.3
DB11984	5	2	5	1.9	480	115	-11.3
DB12574	4	2	3	3.9	387.2	92.9	-11.3
DB12998	5	1	7	4.2	430.5	57.7	-11.3
DB14770	9	2	5	1.4	443.5	110	-11.3
DB14845	6	1	5	1.4	425.5	105	-11.3
DB01501	4	1	7	2.7	424.5	64.3	-11.2
DB04289	2	1	2	4.2	393.5	39.3	-11.2
DB04644	5	3	7	4.7	439.3	105	-11.2
DB05936	7	1	6	4.2	446.4	87.1	-11.2
DB06933	6	2	6	4.6	432.5	92.4	-11.2
DB06949	4	3	3	4.8	464.1	81.9	-11.2
DB06977	5	2	6	2.1	383.4	89.2	-11.2
DB07181	4	2	5	3.5	352.4	69.1	-11.2
DB07519	3	1	5	2.7	351.4	67.9	-11.2
DB07666	9	1	4	2.5	448.5	97.6	-11.2
DB07783	4	3	10	1.6	445.5	115	-11.2
DB07786	5	2	7	3.4	424.9	107	-11.2
DB08006	4	1	2	4.6	325.4	55.1	-11.2
DB08386	4	1	5	4.2	378.4	63.7	-11.2
DB11452	9	1	4	3.1	457.4	122	-11.2
DB11521	3	4	4	0.4	348.4	89.9	-11.2
DB11751	8	2	3	2.1	405.4	99.2	-11.2
DB11978	4	3	3	2.4	374.4	96.8	-11.2
DB12388	4	2	6	2.1	374.5	52.6	-11.2
DB12432	5	2	6	3.8	388.5	82.7	-11.2
DB12465	5	1	5	2.6	395.4	69.7	-11.2
DB13080	4	0	5	3.2	366.4	40.6	-11.2
DB15333	4	1	5	4.7	371.4	46.9	-11.2
DB15345	8	1	5	1.1	451.5	79.8	-11.2
DB00734	6	0	4	2.7	410.5	61.9	-11.1
DB01532	2	0	5	4	336.5	23.6	-11.1
DB04957	6	0	8	3.2	458	72.6	-11.1
DB06190	5	4	9	1.8	410.9	81.6	-11.1
DB06229	6	0	4	3.3	420.5	61.9	-11.1
DB06347	8	3	6	3.2	451.5	99.4	-11.1
DB06925	7	2	3	4.9	422.4	80.9	-11.1
DB06944	2	2	4	3.1	291.3	57.8	-11.1
DB07000	8	2	6	2.7	442.4	113	-11.1
DB07147	6	2	8	2.9	420.5	97.8	-11.1
DB07253	8	2	5	3.6	418.9	111	-11.1
DB07337	6	3	4	3.9	375.8	116	-11.1
DB07544	8	2	4	4.3	418.8	96.8	-11.1
DB07549	6	4	8	1.2	448.4	102	-11.1
DB07563	5	1	5	3.1	418.6	63.2	-11.1
DB07853	6	2	5	3.5	381.4	103	-11.1
DB07995	5	2	8	3.5	446.4	79.5	-11.1
DB08043	6	2	4	3.8	373.3	63.2	-11.1
DB08391	8	0	5	3.4	403.4	82.5	-11.1
DB08444	5	1	4	4.1	420.3	87.5	-11.1
DB08707	5	1	2	3.6	322.7	77.8	-11.1
DB12134	7	1	5	0.1	448.5	90.4	-11.1
DB12247	6	3	8	3.9	463.6	91.5	-11.1
DB12561	6	1	5	1.8	396.4	93.6	-11.1
DB12978	7	2	5	4.5	417.8	66.5	-11.1
DB13042	6	0	4	4.2	459.6	70.6	-11.1
DB13102	4	0	4	2.7	373.8	66.6	-11.1
DB13113	7	0	3	2.1	377.3	73.8	-11.1
DB13317	5	1	3	3.6	285.27	63.3	-11.1
DB15190	8	2	6	2.5	458.5	118	-11.1
DB15448	5	2	5	3.4	385.4	114	-11.1
DB01184	3	2	5	3.9	425.9	67.9	-11
DB03782	2	4	4	2	341.5	106	-11
DB07025	3	3	4	2.8	386.5	74.2	-11
DB07334	7	1	7	4	435.5	103	-11
DB07340	7	3	5	3.9	393.5	91	-11
DB07537	4	3	6	3.5	366.5	97.1	-11
DB07643	6	2	5	4.3	432.3	90.3	-11
DB07778	5	1	5	5	374.4	67.9	-11
DB08058	5	2	3	1.9	380.4	73.8	-11
DB08164	9	1	4	2.9	462.5	97.6	-11
DB08354	6	2	5	4.1	375.8	90.9	-11
DB08407	7	4	5	2.3	441.5	133	-11
DB08737	3	2	1	4	282.3	49.7	-11
DB09128	5	1	7	4.7	433.6	73	-11
DB11903	8	2	5	4.1	449.3	76.1	-11
DB12101	6	1	6	1.1	449.5	88.2	-11
DB12522	5	2	6	4.4	392.5	69.7	-11
DB12567	5	2	6	3.3	424.6	47.6	-11
DB12579	9	1	4	3.4	372.34	41	-11
DB12611	5	4	4	1.5	419.5	130	-11
DB12731	3	1	8	3.7	391.5	62.3	-11
DB12867	4	1	6	3.7	381.4	52.6	-11
DB12963	6	1	5	2.5	451.9	92.2	-11
DB14899	7	1	3	3.3	391.3	71.5	-11
DB15124	6	1	6	3.7	436.9	112	-11
DB15391	9	2	4	1.4	437.4	128	-11
DB00450	4	1	6	3.5	379.4	52.6	-10.9
DB01725	3	4	3	3.4	328.4	98.8	-10.9
DB03373	3	3	6	3.8	455.6	106	-10.9
DB03623	3	1	1	3.6	272.3	46	-10.9
DB04867	5	2	5	4.5	411.9	113	-10.9
DB04908	6	1	4	3.3	390.4	38.8	-10.9
DB05695	4	2	8	5	408.9	65.3	-10.9
DB06137	5	1	9	2.9	431.5	63.7	-10.9
DB06506	5	1	7	3	400.5	84.1	-10.9
DB06533	6	1	9	5	419.5	68.2	-10.9
DB06963	4	2	7	3.9	399.5	85.8	-10.9
DB07107	4	2	7	3.2	370.4	76.8	-10.9
DB07204	5	2	6	2.9	395.5	89.7	-10.9
DB07207	4	5	3	1.7	318.33	128	-10.9
DB07213	5	4	5	2.5	427.5	110	-10.9
DB07254	9	3	6	3.4	433.9	123	-10.9
DB07294	5	3	4	4.9	399.5	86.6	-10.9
DB07507	3	1	2	4.1	329.3	57.6	-10.9
DB07675	6	1	9	5	419.5	68.2	-10.9
DB07787	4	1	6	3.3	393.5	52.6	-10.9
DB07872	6	2	6	3.4	474.9	110	-10.9
DB07993	3	3	4	3.7	314.4	66.7	-10.9
DB08351	6	2	7	3.3	431.5	79.4	-10.9
DB08454	4	2	3	4.4	301.3	66.5	-10.9
DB08569	4	2	6	4.3	437.3	76.8	-10.9
DB08864	6	2	5	4.5	366.4	97.4	-10.9
DB09286	5	1	7	2	375.5	66.6	-10.9
DB11992	8	1	3	0.3	398.4	98.8	-10.9
DB12121	6	2	4	3.6	411.5	83.4	-10.9
DB12494	8	1	5	4.3	405.4	54.7	-10.9
DB12612	7	2	7	3.1	404.5	104	-10.9
DB12744	4	3	5	3.4	466.3	94.2	-10.9
DB12781	6	1	5	2.7	395.4	113	-10.9
DB12988	5	2	9	3.6	409.5	91.2	-10.9
DB12999	5	1	4	4.6	435.3	92.4	-10.9
DB14125	6	3	8	0.6	396.4	107	-10.9
DB15120	4	0	4	3.4	377.5	45.7	-10.9
DB00490	6	0	6	2.6	385.5	69.6	-10.8
DB01267	7	1	4	2.2	426.5	82.2	-10.8
DB04405	6	1	10	4.1	471.5	101	-10.8
DB04591	9	2	7	3.9	439.5	93.7	-10.8
DB04873	3	1	6	3.7	369.5	46.5	-10.8
DB05575	5	3	5	3.9	373.5	78.9	-10.8
DB06169	3	1	5	3.9	389.8	64	-10.8
DB06876	5	2	4	2.6	412.5	77.2	-10.8
DB06962	4	1	4	3.7	412.5	68.7	-10.8
DB06986	3	3	2	3.6	332.8	93.4	-10.8
DB07010	2	3	5	4	376.8	73.6	-10.8
DB07123	1	0	3	4.4	293.4	20.3	-10.8
DB07124	7	1	6	0.3	384.4	97.6	-10.8
DB07137	3	1	4	2	337.4	86.5	-10.8
DB07175	6	2	5	3.1	354.4	92.4	-10.8
DB07252	9	3	5	3	419.8	137	-10.8
DB07256	7	3	5	3.3	383.8	111	-10.8
DB07312	5	1	3	4.5	377.6	80.6	-10.8
DB07419	8	2	5	3.7	416.8	82.4	-10.8
DB07421	10	3	6	3.1	411.3	131	-10.8
DB07439	6	3	9	1.7	398.4	108	-10.8
DB07528	7	1	2	3.7	396.4	72.1	-10.8
DB07642	7	2	5	3.2	381.4	90.3	-10.8
DB07729	5	2	3	2.1	283.26	83.6	-10.8
DB07847	6	1	5	2	466	104	-10.8
DB07974	3	2	6	4.6	453	66.4	-10.8
DB08519	8	3	7	3.9	406.4	106	-10.8
DB08639	5	2	4	4.8	329.4	73.6	-10.8
DB08710	8	2	5	3.3	398.4	134	-10.8
DB08749	3	1	6	2.9	418.5	79	-10.8
DB08772	9	1	4	3.5	419.4	111	-10.8
DB08828	4	1	4	3.8	421.3	84.5	-10.8
DB11841	5	3	7	2	376.4	106	-10.8
DB11867	9	1	6	2.4	416.4	94.4	-10.8
DB11877	8	0	5	1.9	445.5	111	-10.8
DB12360	4	1	6	3.4	350.4	32.3	-10.8
DB13333	5	0	6	4.2	324.3	61.8	-10.8
DB13930	4	4	7	4.1	433.3	90	-10.8
DB14207	5	2	9	3.8	435.5	94.9	-10.8
DB15393	7	2	6	3.1	409.8	102	-10.8
DB00843	4	0	6	4.3	379.5	38.8	-10.7
DB01238	4	1	7	4.6	448.4	44.8	-10.7
DB02014	9	2	8	4.1	413.4	119	-10.7
DB02366	3	4	3	4	362.8	98.8	-10.7
DB02526	4	4	4	3	336.4	108	-10.7
DB02551	3	4	4	3.1	372.5	91	-10.7
DB04270	4	1	9	5	403.5	60.7	-10.7
DB04452	5	4	2	2.5	372.4	119	-10.7
DB04578	4	2	5	1.3	355.4	89.4	-10.7
DB04790	6	4	6	1	382.4	137	-10.7
DB04793	6	4	6	1	382.4	137	-10.7
DB05713	4	2	5	3	459.6	71.7	-10.7
DB06144	3	1	5	4.1	440.9	40.5	-10.7
DB06916	7	1	6	2.8	420.5	94.4	-10.7
DB07031	5	3	4	4.9	399.5	86.6	-10.7
DB07090	2	1	3	3.1	334.8	49.4	-10.7
DB07333	8	2	9	4.1	476.5	115	-10.7
DB07362	10	3	6	3.1	462.5	138	-10.7
DB07405	7	2	1	1.2	382.4	107	-10.7
DB07423	9	3	6	2.2	441.4	134	-10.7
DB07459	3	1	5	3.2	304.3	51.2	-10.7
DB07522	5	3	7	2.6	370.5	101	-10.7
DB07701	4	0	6	4.3	379.5	38.8	-10.7
DB08067	4	5	5	0.5	382.4	112	-10.7
DB08092	4	2	3	2.7	339.4	57.4	-10.7
DB08169	3	2	4	4.2	304.3	73.1	-10.7
DB08429	5	2	8	2.1	478	118	-10.7
DB08450	5	2	3	4.1	352.4	79.4	-10.7
DB09078	5	3	6	2.8	426.9	116	-10.7
DB11968	8	2	6	1.3	466.5	99.5	-10.7
DB12055	8	2	6	3.1	422.4	93.7	-10.7
DB12078	8	2	5	2.7	389.3	106	-10.7
DB12270	4	2	6	3.8	383.5	71.1	-10.7
DB12780	4	0	4	3.8	354.2	59.8	-10.7
DB12869	3	1	5	4.5	347.9	23.5	-10.7
DB12929	5	0	4	3.4	369.4	45.7	-10.7
DB13371	2	1	4	3.8	288.3	42	-10.7
DB13685	2	1	3	4.7	366.5	29.5	-10.7
DB14878	4	1	2	3.7	366.5	55	-10.7
DB01088	4	3	8	2.8	360.5	77.8	-10.6
DB01128	9	2	5	2.3	430.4	116	-10.6
DB01940	7	4	7	4.1	474.5	125	-10.6
DB02360	4	2	4	4	376.3	74.6	-10.6
DB02705	3	4	4	3.7	386.5	91	-10.6
DB03336	10	2	5	3.7	439.4	110	-10.6
DB04215	2	4	2	3.4	344.21	85.9	-10.6
DB04643	5	3	7	4.6	445.7	105	-10.6
DB04792	6	4	6	1	382.4	137	-10.6
DB04879	4	1	4	4.5	346.8	50.7	-10.6
DB05015	5	3	5	1.7	318.3	104	-10.6
DB05590	6	4	9	1.8	428.5	102	-10.6
DB06589	8	2	5	3.1	437.5	127	-10.6
DB06666	3	1	3	4.8	473.9	54.3	-10.6
DB06856	4	4	4	4.6	381.4	95.1	-10.6
DB06873	5	2	9	1.9	382.4	88.1	-10.6
DB06908	5	1	8	4.8	438.9	77.5	-10.6
DB06923	1	3	2	3	249.31	65.7	-10.6
DB06945	9	2	5	2.6	445.4	110	-10.6
DB07014	8	0	5	3.6	360.4	91.9	-10.6
DB07029	7	0	5	3.9	388.4	80.5	-10.6
DB07548	8	2	8	0.7	432.4	99.6	-10.6
DB07680	5	3	4	4.4	431.8	115	-10.6
DB07743	8	1	5	4.6	363.3	97.1	-10.6
DB07756	9	3	5	3.4	426.4	105	-10.6
DB07785	4	2	7	2.2	339.4	90.4	-10.6
DB07809	4	3	6	3.3	344.4	91.9	-10.6
DB07826	3	1	6	4.8	365.8	55.4	-10.6
DB07946	7	4	10	2.9	443.8	115	-10.6
DB08138	6	3	4	3.1	360.29	86.9	-10.6
DB08173	4	2	6	3.2	401.9	107	-10.6
DB08218	5	0	4	2.7	373.4	114	-10.6
DB08240	5	3	4	3	377.7	95.9	-10.6
DB08350	4	1	4	2.9	372.4	71.1	-10.6
DB08390	5	1	6	4.9	362.4	55.8	-10.6
DB08445	9	1	4	2.5	401.4	77.2	-10.6
DB08459	5	1	5	4.8	411.2	83.8	-10.6
DB08930	8	2	3	2.4	419.4	99.2	-10.6
DB11793	3	2	3	2.2	320.4	72.9	-10.6
DB11816	6	2	5	1.4	401.4	86.8	-10.6
DB11957	7	2	9	5	398.4	37	-10.6
DB12027	3	3	6	4.6	328.4	52.7	-10.6
DB12066	3	2	2	1.3	307.3	67.2	-10.6
DB12361	4	0	6	3.6	409.9	45.7	-10.6
DB12585	6	2	8	2	373.4	86.5	-10.6
DB12658	4	1	4	2.5	375.4	75.4	-10.6
DB12680	5	1	3	2.5	353.4	70.7	-10.6
DB12742	7	1	3	3.5	447.5	108	-10.6
DB12888	4	0	3	4.3	337.4	68.6	-10.6
DB12941	5	3	6	1.8	398.8	120	-10.6
DB13059	9	3	6	3	474.5	99.2	-10.6
DB13927	3	1	2	4	343.17	47.1	-10.6
DB13936	10	2	2	3	364.25	77.3	-10.6
DB14064	2	0	9	3.9	334.5	27	-10.6
DB14987	8	1	10	4.8	446.4	82.8	-10.6
DB15281	7	2	6	2	440.9	96.2	-10.6
DB15310	6	2	5	3.2	399.4	83.8	-10.6
DB15460	5	3	10	4.7	476.5	95.5	-10.6
DB15550	8	1	6	1.1	423.8	114	-10.6
DB01149	5	0	10	4.3	470	51.6	-10.5
DB01166	5	1	7	3.1	369.5	81.9	-10.5
DB02081	3	4	6	3.4	376.5	117	-10.5
DB02932	9	2	5	2.3	430.4	116	-10.5
DB03207	5	1	4	3.9	393.5	83.1	-10.5
DB03453	4	3	10	3.2	446.5	109	-10.5
DB03596	4	3	6	2.5	371.5	113	-10.5
DB04791	6	4	6	1	382.4	137	-10.5
DB04862	7	3	8	2.1	452.5	124	-10.5
DB05105	9	0	6	4.6	381.3	74.2	-10.5
DB05137	3	1	6	3.8	337.5	40.5	-10.5
DB05395	5	2	9	3.9	403.9	67.8	-10.5
DB06077	5	0	5	3.8	393.5	26.8	-10.5
DB06853	4	4	7	2	399.5	111	-10.5
DB06985	6	2	3	4.3	392.4	69.6	-10.5
DB06993	9	3	7	1.2	458.5	122	-10.5
DB07049	6	0	4	4.6	417.5	94.8	-10.5
DB07056	5	1	7	2.9	395.9	87.8	-10.5
DB07244	7	3	5	3.7	355.4	89.8	-10.5
DB07270	7	2	5	4.8	464.3	116	-10.5
DB07382	6	4	5	2.7	332.4	107	-10.5
DB07469	3	1	1	2.4	292.3	52.9	-10.5
DB07561	4	2	5	4.4	322.4	82.4	-10.5
DB07605	6	1	3	2.5	477	136	-10.5
DB07761	9	3	9	3.5	415.4	82.5	-10.5
DB07806	6	4	8	0.1	441.5	133	-10.5
DB07844	7	1	5	2.1	472	133	-10.5
DB07878	4	1	8	3.3	368.5	76.9	-10.5
DB07936	7	1	6	2.8	451.5	79.2	-10.5
DB08111	4	1	3	3	302.3	63.3	-10.5
DB08137	4	3	4	2.9	324.31	86.9	-10.5
DB08446	6	1	4	4.4	458.7	87.5	-10.5
DB08449	8	1	4	3.7	377.3	96.2	-10.5
DB08460	6	2	5	4.5	426.3	110	-10.5
DB08467	2	1	4	5	300.4	37.3	-10.5
DB08543	5	1	7	4.7	395.5	48.8	-10.5
DB08568	4	2	6	3.6	358.4	76.8	-10.5
DB08950	2	2	5	4.1	347.5	48.1	-10.5
DB08974	5	2	4	2.9	313.28	84.1	-10.5
DB09022	6	1	8	4.6	351.4	38.3	-10.5
DB09495	3	0	6	4.8	310.4	43.4	-10.5
DB11679	7	1	5	3.4	393.4	95.7	-10.5
DB11794	8	2	7	2.3	463.6	132	-10.5
DB11809	6	0	5	4.6	469.6	49.4	-10.5
DB11910	7	0	6	4.2	431.4	45.1	-10.5
DB12068	10	3	5	1.5	411.31	119	-10.5
DB12448	4	2	8	4.8	342.4	66.8	-10.5
DB12627	8	0	7	4	456.6	107	-10.5
DB12644	6	0	5	3	381.8	78.9	-10.5
DB12833	6	0	6	1.9	383.5	69.6	-10.5
DB12949	6	2	4	2.5	433.5	82.1	-10.5
DB12985	6	3	6	1.3	394.5	95.3	-10.5
DB13016	6	3	9	4.9	434.5	104	-10.5
DB14918	6	3	4	2.7	393.5	96	-10.5
DB14995	6	1	4	4.7	399.4	60.1	-10.5
DB15003	8	1	4	1.5	389.4	79.2	-10.5
DB15239	7	2	5	1.4	354.4	114	-10.5
DB00216	3	1	6	4.1	382.5	61.6	-10.4
DB01765	3	2	2	2.4	292.29	71.3	-10.4
DB01865	3	1	4	2	320.4	64.2	-10.4
DB02799	6	1	6	1.7	383.4	96	-10.4
DB02834	10	2	6	3.2	414.3	117	-10.4
DB02915	8	1	3	4.5	350.4	78.9	-10.4
DB03476	1	2	3	4.3	286.4	49.9	-10.4
DB03555	5	4	4	4.1	382.4	108	-10.4
DB03950	4	2	6	2.3	371.5	103	-10.4
DB04849	7	1	8	4.9	450.5	72.5	-10.4
DB04892	4	1	3	2.3	337.4	44.8	-10.4
DB06886	5	3	10	3	467.6	108	-10.4
DB06942	3	3	7	1.9	378.5	99.3	-10.4
DB06948	5	2	5	4.7	323.4	75.7	-10.4
DB06954	6	1	4	3.7	371.5	120	-10.4
DB06994	7	1	7	3.7	454	108	-10.4
DB07081	10	1	4	1.7	421.34	77	-10.4
DB07131	3	3	7	3.1	384.5	99.3	-10.4
DB07168	7	4	7	3.1	360.4	114	-10.4
DB07182	5	4	9	0.9	389.4	139	-10.4
DB07222	2	1	3	3.1	334.8	49.4	-10.4
DB07237	4	1	6	4.7	363.5	66.6	-10.4
DB07328	6	4	7	0.1	403.5	126	-10.4
DB07486	10	1	4	4.6	476.4	80.9	-10.4
DB07618	5	3	5	3.2	421.5	104	-10.4
DB07639	6	3	9	3.1	433.5	99.6	-10.4
DB07846	4	1	4	4.1	381.5	59.6	-10.4
DB07848	6	2	5	1.2	454.9	120	-10.4
DB07879	5	2	3	1.5	368.4	116	-10.4
DB07944	5	3	8	3.6	384.5	90	-10.4
DB07947	6	2	10	2.6	419.9	88.7	-10.4
DB08242	5	2	4	3.4	358.4	84.7	-10.4
DB08280	4	2	6	2.4	386.5	90.6	-10.4
DB08366	7	4	5	2.2	443.5	133	-10.4
DB08379	4	1	4	3.5	330.7	50.7	-10.4
DB08490	6	2	6	2.3	425.9	110	-10.4
DB08532	5	1	4	3.2	319.3	55.1	-10.4
DB08561	5	0	6	2.9	392.4	92.2	-10.4
DB08753	5	1	9	2.9	367.4	81.7	-10.4
DB08975	3	1	4	3.6	302.3	54.4	-10.4
DB11398	4	1	3	4.1	407.6	85.6	-10.4
DB11450	4	2	3	2.7	334.4	79.4	-10.4
DB11650	3	1	6	4.9	393.5	47.6	-10.4
DB11730	7	2	5	2.2	434.5	91.2	-10.4
DB11732	7	1	4	2.8	377.4	62.3	-10.4
DB11845	6	2	7	3.6	443.5	95.7	-10.4
DB11883	6	2	3	3.8	429.2	57.3	-10.4
DB11900	4	1	4	4.4	348.4	55.1	-10.4
DB11922	6	4	4	3.1	441.9	116	-10.4
DB12015	8	2	4	3.2	441.5	129	-10.4
DB12092	5	1	7	4.1	392.5	45.2	-10.4
DB12382	8	2	4	1.3	413.5	124	-10.4
DB12446	4	3	3	3.3	308.4	73.8	-10.4
DB12535	6	3	4	3.4	349.4	86.7	-10.4
DB13136	3	0	1	3	240.23	34.1	-10.4
DB13991	2	1	4	5	316.4	24.9	-10.4
DB15170	6	2	7	4.2	429.5	93.4	-10.4
DB15317	4	1	3	2.3	337.4	44.8	-10.4
DB00656	4	0	5	2.8	371.9	42.4	-10.3
DB01691	3	1	4	1.8	374.4	67.2	-10.3
DB02140	5	2	10	1.3	410.5	109	-10.3
DB02292	6	1	2	2.3	309.34	104	-10.3
DB02354	4	3	6	3.4	423.5	97.5	-10.3
DB02473	3	3	4	3.7	384.5	91.3	-10.3
DB02491	6	2	7	3.7	452	76.3	-10.3
DB02610	9	2	4	1.8	380.29	97.6	-10.3
DB03337	3	4	5	3	346.4	100	-10.3
DB03916	7	2	6	3	423.9	83.2	-10.3
DB04204	10	4	9	2.6	470.3	115	-10.3
DB04583	3	2	4	3.6	317.3	80.4	-10.3
DB04607	6	2	5	4.8	461.3	115	-10.3
DB04946	7	0	8	4.1	426.5	64.8	-10.3
DB05016	6	1	3	3.1	284.24	76.2	-10.3
DB06345	2	2	2	2.1	319.4	61.4	-10.3
DB06472	5	4	7	1.5	367.4	126	-10.3
DB06532	5	2	6	3.2	364.4	108	-10.3
DB06603	3	4	7	3	349.4	77.2	-10.3
DB06850	4	4	7	1.5	385.5	111	-10.3
DB07002	5	1	4	2.6	336.4	78.2	-10.3
DB07008	7	0	5	3.5	374.3	80.5	-10.3
DB07009	4	2	1	4	277.27	66.5	-10.3
DB07061	2	2	5	4.3	340.5	37.2	-10.3
DB07188	2	1	3	3.3	355.3	49.4	-10.3
DB07193	7	1	2	1.9	395.4	86.4	-10.3
DB07403	8	2	5	2.7	478.9	112	-10.3
DB07586	4	3	5	3	417.5	98.7	-10.3
DB07688	8	2	5	2.7	388.4	133	-10.3
DB07751	9	3	9	3.5	415.4	82.5	-10.3
DB07776	2	0	1	3.6	222.24	26.3	-10.3
DB07812	4	3	5	2.9	362.4	112	-10.3
DB07830	7	1	4	2.4	392.4	64.8	-10.3
DB07855	4	2	3	2.3	301.3	80.5	-10.3
DB07933	3	2	1	4	282.3	49.7	-10.3
DB08064	4	3	6	3.8	399.9	91.9	-10.3
DB08096	7	2	5	4.9	400.8	67.7	-10.3
DB08184	1	3	2	3	249.31	65.7	-10.3
DB08219	6	1	3	2.3	368.5	117	-10.3
DB08481	6	1	3	3.5	362.4	122	-10.3
DB08486	4	2	6	3.6	341.4	75.6	-10.3
DB08584	6	0	3	2.4	359.4	99.1	-10.3
DB08742	3	3	3	3.4	394.5	60.7	-10.3
DB08746	6	0	6	3.4	461	65.1	-10.3
DB08750	5	3	2	1	367.4	96.7	-10.3
DB08796	6	0	7	3.4	399.5	80.2	-10.3
DB08893	6	4	9	2.1	396.5	129	-10.3
DB08954	3	2	5	3.9	325.4	43.7	-10.3
DB09200	6	1	6	3.1	397.4	108	-10.3
DB11644	4	1	2	4.2	308.1	63.3	-10.3
DB11703	6	2	4	3	465.5	119	-10.3
DB11706	4	2	5	2.4	314.4	64.4	-10.3
DB11963	7	2	7	4.4	469.9	79.4	-10.3
DB12288	4	2	5	1.7	312.32	80.4	-10.3
DB12645	5	3	9	3.6	421.5	90.9	-10.3
DB12705	8	2	9	4.2	453.5	111	-10.3
DB12752	4	3	8	3.3	363.5	81.1	-10.3
DB13554	4	1	6	3	355.4	40.5	-10.3
DB13939	7	2	5	3.1	393.8	119	-10.3
DB14217	6	3	8	0.5	410.5	107	-10.3
DB14675	7	1	5	1.7	473.5	126	-10.3
DB15408	5	2	3	4.4	349.8	75.1	-10.3
DB00276	6	2	5	4	393.5	88.7	-10.2
DB00498	2	0	1	2.9	222.24	34.1	-10.2
DB00502	4	1	6	3.2	375.9	40.5	-10.2
DB00643	4	2	4	2.8	295.29	84.1	-10.2
DB00731	3	2	6	3.2	317.4	66.4	-10.2
DB01557	2	0	6	4.5	350.5	23.6	-10.2
DB01689	6	3	7	2.3	390.5	121	-10.2
DB02197	7	2	4	2.2	366.4	124	-10.2
DB02479	4	2	6	2.3	371.5	103	-10.2
DB02699	2	1	5	4.6	300.4	37.3	-10.2
DB02917	7	2	5	2.1	389.5	136	-10.2
DB03368	4	2	3	2.4	310.3	84.5	-10.2
DB04812	4	1	3	4.1	301.72	63.3	-10.2
DB06228	6	1	5	2.5	435.9	116	-10.2
DB06620	4	2	4	1.6	310.3	59.6	-10.2
DB07148	5	0	4	2.9	389.8	62.2	-10.2
DB07443	3	2	3	4	278.3	73.1	-10.2
DB07470	3	1	1	2	278.3	52.9	-10.2
DB07584	5	3	3	2.7	291.31	95.2	-10.2
DB07616	7	3	4	4.7	344.4	111	-10.2
DB07662	4	2	4	3.9	369.2	66.9	-10.2
DB07685	8	2	6	3.2	402.5	133	-10.2
DB07769	9	2	5	3.1	402.3	104	-10.2
DB07770	7	2	5	4.7	391.4	120	-10.2
DB07779	4	2	7	2.4	383.5	75.4	-10.2
DB07920	5	1	5	1.8	304.32	101	-10.2
DB07941	5	1	5	4.2	477.3	58.6	-10.2
DB07959	2	2	1	2.8	234.26	57.4	-10.2
DB07982	7	2	6	1.7	435.5	99.4	-10.2
DB08034	5	3	4	3.3	336.3	91.2	-10.2
DB08213	6	0	5	2.3	400.4	92.4	-10.2
DB08241	6	3	6	3.5	366.4	119	-10.2
DB08268	3	3	3	2.3	319.4	96.2	-10.2
DB08281	4	1	5	3.5	405.3	90.7	-10.2
DB08340	5	2	4	3.8	302.33	67.1	-10.2
DB08609	8	2	6	3.2	430.4	95.1	-10.2
DB08698	4	1	3	3.2	373.5	76.4	-10.2
DB08727	5	0	10	4.8	356.5	56.8	-10.2
DB08927	4	1	7	4.1	401.5	35.6	-10.2
DB09038	7	4	6	2	450.9	109	-10.2
DB11656	4	3	5	2.4	370.8	95.5	-10.2
DB11800	7	2	6	4	454.9	108	-10.2
DB11870	8	3	5	4.6	469.4	87.3	-10.2
DB11969	6	2	6	3.4	429.2	86.1	-10.2
DB12196	5	2	6	3.3	426.6	78	-10.2
DB12339	7	3	8	1.1	438.5	112	-10.2
DB12401	4	1	6	3.3	420.3	40.5	-10.2
DB12685	4	3	7	2.2	399.5	90.9	-10.2
DB13048	5	2	8	3.3	392.5	68.2	-10.2
DB13327	5	2	7	1.3	376.4	93.2	-10.2
DB13397	4	0	7	5	361.5	42.2	-10.2
DB13403	4	1	6	4.3	379.5	40.7	-10.2
DB13729	6	2	9	1.1	398.4	137	-10.2
DB14769	4	2	0	1.6	298.31	60.5	-10.2
DB14943	7	2	4	3.9	440.5	80.9	-10.2
DB14985	6	3	6	1.6	340.33	111	-10.2
DB15256	7	2	6	1.5	384.4	98.7	-10.2
DB15307	6	2	3	2	367.4	130	-10.2
DB00192	2	2	6	3	308.4	55.1	-10.1
DB00601	6	1	4	0.7	337.35	71.1	-10.1
DB01136	5	3	10	4.2	406.5	75.7	-10.1
DB01771	3	4	4	4.2	369.8	95.1	-10.1
DB02656	4	0	2	3.1	307.3	38.8	-10.1
DB02869	3	1	6	2.7	301.4	68.5	-10.1
DB03446	7	5	6	-0.1	389.4	129	-10.1
DB04011	5	2	4	4.4	451.6	67.1	-10.1
DB04186	3	2	2	1.3	308.33	74.3	-10.1
DB04645	5	3	8	4.7	439.3	105	-10.1
DB05171	4	0	5	4.3	419.5	47.4	-10.1
DB06133	6	1	9	4.6	396.4	74.2	-10.1
DB06849	3	1	3	2.7	348.4	55.6	-10.1
DB06858	4	4	7	2.5	413.6	111	-10.1
DB07011	5	0	5	3.5	377.4	48.8	-10.1
DB07063	7	1	4	4.4	376.4	83.4	-10.1
DB07186	6	2	5	2.6	448.5	115	-10.1
DB07233	6	3	8	3.6	426.5	117	-10.1
DB07250	9	2	7	4.3	430.8	96	-10.1
DB07268	6	4	5	3	321.33	113	-10.1
DB07395	10	3	4	4.5	438.69	105	-10.1
DB07644	5	2	3	3.3	314.77	87	-10.1
DB07698	4	2	3	3.8	335.8	68.2	-10.1
DB07831	6	3	7	4.8	429.4	70.2	-10.1
DB07967	7	1	8	3.2	428.5	107	-10.1
DB08013	6	0	9	4	383.5	64.6	-10.1
DB08044	10	1	2	1.4	445.4	77	-10.1
DB08205	3	1	1	3.8	239.27	46.3	-10.1
DB08207	2	0	1	4.2	223.27	26	-10.1
DB08233	6	3	5	4.3	339.4	96	-10.1
DB08282	4	1	5	3.4	360.8	90.7	-10.1
DB08353	6	2	5	4.4	347.4	90.9	-10.1
DB08423	6	2	5	3.6	380.4	82.2	-10.1
DB08538	8	2	5	2.7	381.4	94	-10.1
DB08610	3	2	8	3.4	360.9	64.4	-10.1
DB08697	4	2	6	4.1	401.9	67.6	-10.1
DB08739	6	0	4	1.2	405.4	78	-10.1
DB08745	6	0	6	2.9	475	82.2	-10.1
DB08968	4	1	6	2.4	401.9	61.9	-10.1
DB09226	5	1	7	4.4	450.4	54	-10.1
DB11376	5	0	6	3.3	327.4	36.4	-10.1
DB11645	4	1	5	3	393.5	95.4	-10.1
DB11698	7	4	4	2.5	404.5	118	-10.1
DB11711	6	2	8	3.6	410.5	99.8	-10.1
DB11721	6	1	7	3.5	370.4	111	-10.1
DB11833	3	0	3	4.5	325.8	30.7	-10.1
DB11875	0	2	2	4.3	246.31	31.6	-10.1
DB11912	10	3	8	2	479.5	123	-10.1
DB11961	7	2	5	0.6	402.9	126	-10.1
DB12201	4	1	5	2.5	322.4	32.3	-10.1
DB12229	5	1	7	4.3	409.5	83.7	-10.1
DB12345	9	0	7	3.6	448.5	123	-10.1
DB12804	3	1	0	1.4	249.27	58.7	-10.1
DB13275	2	0	1	3.5	256.68	34.1	-10.1
DB13665	5	0	7	3.6	356.4	32.8	-10.1
DB13790	5	0	5	3.2	388.8	51.2	-10.1
DB14209	6	3	8	1.2	402.5	107	-10.1
DB14790	7	2	5	4.1	406.8	80.9	-10.1
DB14821	8	0	3	4.7	456.5	107	-10.1
DB14854	5	1	4	3	357.4	45.2	-10.1
DB14938	5	0	7	4.9	330.3	52.6	-10.1
DB15191	8	2	5	3.6	438.5	105	-10.1
DB15250	5	1	6	4.6	444.9	97.1	-10.1
DB15377	4	1	6	4.2	365.4	93.6	-10.1
DB00881	6	2	10	1.2	438.5	95.9	-10
DB01659	5	2	3	-0.8	267.28	89.1	-10
DB01793	5	3	4	3.5	377.2	95.5	-10
DB02177	7	0	6	4.4	478.6	117	-10
DB02463	1	4	2	2.3	252.29	87.6	-10
DB02929	4	0	6	4.1	424.6	58.1	-10
DB03367	5	2	7	4.4	428.5	108	-10
DB03421	2	1	3	2.6	266.29	49.4	-10
DB03572	3	2	6	2.1	309.4	81.1	-10
DB04246	3	5	5	2.7	372.4	126	-10
DB04254	7	1	5	3.1	343.36	88.1	-10
DB04274	3	1	1	2.5	240.25	46.5	-10
DB04430	6	3	5	3.1	303.32	102	-10
DB04432	6	4	6	3.1	398.4	133	-10
DB04563	4	4	3	3.1	387.2	126	-10
DB04761	6	2	6	0.3	348.4	110	-10
DB04891	2	2	3	4.7	344.5	40.5	-10
DB05422	4	0	6	3.8	413.9	36	-10
DB06159	7	1	1	0.8	393.3	126	-10
DB06525	5	1	4	4.7	381.5	54	-10
DB06618	4	0	9	3.9	368.5	24.9	-10
DB06626	4	2	5	4.2	386.5	96	-10
DB06732	2	0	1	4.4	272.3	26.3	-10
DB06855	5	4	5	3.2	342.4	108	-10
DB06859	4	2	10	3.2	394.9	103	-10
DB06865	5	5	8	2.4	382.5	128	-10
DB06875	4	2	1	3.9	279.26	64.2	-10
DB06884	3	3	5	3.2	284.35	61.4	-10
DB06957	7	3	5	2.5	463	118	-10
DB07007	5	2	3	1.6	329.4	97.1	-10
DB07067	7	1	5	0.8	378.4	128	-10
DB07133	3	2	6	2.5	365.5	75.4	-10
DB07151	2	1	2	3.3	278.3	62	-10
DB07192	2	1	3	2.8	365.3	49.4	-10
DB07229	3	4	4	3.9	357.4	95.1	-10
DB07236	4	2	1	3.9	277.27	66.5	-10
DB07249	8	1	8	5	470.9	78	-10
DB07303	5	2	5	2.5	306.4	73.1	-10
DB07404	7	5	6	1.2	434.3	135	-10
DB07446	5	2	7	3.8	347.4	91.8	-10
DB07460	8	3	7	4.1	468.9	101	-10
DB07527	6	3	8	2.4	392.5	110	-10
DB07546	6	2	6	2.4	376.4	97.9	-10
DB07578	4	0	3	3.9	372.4	76.3	-10
DB07816	4	3	8	3.7	384.4	97.5	-10
DB07882	6	3	8	1.2	459.5	126	-10
DB08001	9	3	9	3.2	425.4	139	-10
DB08014	6	0	10	4.6	397.5	64.6	-10
DB08018	5	4	8	2.1	373.9	75	-10
DB08097	8	1	5	4.8	399.4	64.9	-10
DB08122	5	3	4	2.3	329.4	103	-10
DB08388	7	2	8	2.7	402.4	103	-10
DB08402	6	2	5	4.2	404.2	101	-10
DB08463	7	3	9	3.8	431.5	101	-10
DB08534	5	1	4	2.8	319.3	55.1	-10
DB08553	5	2	3	2.5	373.5	75.3	-10
DB08713	6	0	6	3.7	327.4	78.9	-10
DB08724	5	0	8	3.7	328.4	56.8	-10
DB08997	3	1	4	3.1	362.5	49.4	-10
DB09175	5	0	6	3.1	376.5	62.5	-10
DB11672	6	2	8	3.2	368.4	93.1	-10
DB11675	6	2	7	2.8	421.9	76.8	-10
DB11725	2	0	3	3.5	319.4	21.1	-10
DB11950	6	1	4	2.4	426.6	81.9	-10
DB11964	5	1	5	2.3	366.4	92	-10
DB12332	3	3	3	2.5	323.4	56.9	-10
DB12398	5	0	7	2.5	336.4	78	-10
DB12492	4	1	7	3.7	430.6	73.4	-10
DB12505	5	2	3	2.4	336.4	118	-10
DB12582	3	0	3	3.5	285.34	38.8	-10
DB12696	5	3	7	3	406.5	100	-10
DB12796	10	1	5	2	408.3	87.9	-10
DB12897	4	1	3	4	399.5	65.8	-10
DB12921	6	2	3	2.3	334.8	106	-10
DB13445	2	0	3	3.2	271.4	20.3	-10
DB13687	5	1	6	2.6	356.4	48.5	-10
DB14029	4	1	2	3	293.3	48.7	-10
DB14210	8	3	10	0.5	470.5	125	-10
DB14774	7	0	5	3.8	428.4	77.5	-10
DB14914	3	1	1	3.3	262.27	41.6	-10
DB14935	6	1	2	2.3	363.4	98.9	-10
DB14979	3	2	6	3.9	354.5	52.6	-10
DB15021	6	2	7	2.5	372.4	114	-10
DB15033	3	1	1	3.3	263.27	41.6	-10
DB15209	7	0	7	4.9	469.6	73.2	-10
DB15358	9	0	2	3	440.8	76.8	-10
DB00298	4	0	4	2.4	325.5	37.2	-9.9
DB00496	3	1	7	4.6	426.5	55.6	-9.9
DB00522	5	4	7	3.3	404.4	116	-9.9
DB00598	4	4	8	3.1	328.4	95.6	-9.9
DB00757	4	1	3	3.4	324.4	62.4	-9.9
DB01030	7	2	3	0.5	421.4	103	-9.9
DB01196	3	1	6	4	440.4	49.8	-9.9
DB01453	3	1	6	2.9	352.5	43.8	-9.9
DB01562	3	0	6	3.9	323.4	29.5	-9.9
DB02154	8	2	7	2.8	386.4	112	-9.9
DB02288	3	4	2	2.8	345.19	98.8	-9.9
DB02300	3	3	5	4.3	412.6	60.7	-9.9
DB02706	8	2	9	3.2	429.5	140	-9.9
DB03267	4	2	8	2.6	395.5	98.4	-9.9
DB04010	3	2	3	2	267.28	81	-9.9
DB04715	4	1	5	2.7	306.4	59.3	-9.9
DB04726	3	1	0	1.1	256.26	74.1	-9.9
DB04838	3	1	4	4.2	276.4	46.5	-9.9
DB04847	6	3	5	3.4	352.3	109	-9.9
DB04863	6	2	9	2.7	439.5	129	-9.9
DB05294	7	1	6	4.9	475.4	59.5	-9.9
DB06083	2	2	3	4.6	254.32	40.5	-9.9
DB06837	5	5	6	0.8	370.4	119	-9.9
DB06866	5	4	9	2.7	396.5	117	-9.9
DB06971	4	2	5	2.1	311.33	85.6	-9.9
DB07005	3	4	7	1.1	394.5	127	-9.9
DB07095	3	3	7	2.5	370.5	99.3	-9.9
DB07194	7	3	6	3.3	397.5	128	-9.9
DB07211	7	1	6	1.9	462	133	-9.9
DB07227	4	0	5	2.7	405.9	65.2	-9.9
DB07260	3	2	6	3.5	282.4	33.3	-9.9
DB07271	9	2	5	2	411.34	75.4	-9.9
DB07297	6	2	6	3.9	399.5	66.2	-9.9
DB07318	6	3	4	1.2	320.29	92.6	-9.9
DB07450	6	1	2	2.1	449.2	83.6	-9.9
DB07505	5	1	10	3.6	416.6	67	-9.9
DB07512	4	0	4	3.2	314.7	52.6	-9.9
DB07539	6	3	3	2.6	314.3	129	-9.9
DB07615	5	2	6	3.2	327.3	84.9	-9.9
DB08012	6	0	8	3.7	369.5	64.6	-9.9
DB08019	5	4	8	2.1	373.9	75	-9.9
DB08039	4	2	3	2.1	371.5	90.6	-9.9
DB08224	4	2	3	1.9	306.4	66.8	-9.9
DB08299	6	1	3	3.8	371.3	109	-9.9
DB08362	7	3	5	2.7	384.4	120	-9.9
DB08462	4	2	4	3.2	290.32	66.9	-9.9
DB08488	6	1	5	2.1	436.9	123	-9.9
DB08498	6	2	5	2.6	400.8	119	-9.9
DB08513	7	4	7	3.2	377.4	130	-9.9
DB08521	5	1	4	3.2	377.4	77.8	-9.9
DB08656	2	2	3	4	304.4	55.1	-9.9
DB08726	5	0	10	4.4	342.4	56.8	-9.9
DB08770	8	3	5	2.2	337.34	127	-9.9
DB08990	4	0	9	3.7	380.5	32.8	-9.9
DB09171	2	0	6	4.4	350.5	23.6	-9.9
DB09285	9	1	7	3.7	395.4	63.7	-9.9
DB11219	1	0	1	4.5	254.4	17.1	-9.9
DB11446	5	2	4	2.3	315.3	103	-9.9
DB11766	8	1	9	2	434.5	87.1	-9.9
DB12072	3	3	4	2.2	310.3	82.2	-9.9
DB12135	7	4	4	2.5	463.3	119	-9.9
DB12149	6	3	8	5	464.6	136	-9.9
DB12597	8	3	6	3	449.8	103	-9.9
DB12663	5	1	3	3.5	391.2	85.6	-9.9
DB12717	6	2	10	3.4	438.6	109	-9.9
DB12966	8	2	4	3.4	387.8	78.9	-9.9
DB13039	5	3	3	3.6	309.3	92.8	-9.9
DB13531	2	1	5	3.6	302.4	42	-9.9
DB13605	4	1	8	3.7	367.5	49.8	-9.9
DB13988	5	1	5	2.9	352.5	69.2	-9.9
DB14768	7	2	7	1.8	431.9	110	-9.9
DB14835	5	1	6	2.3	373.5	54	-9.9
DB00836	3	1	7	5	477	43.8	-9.8
DB00839	4	2	3	1.5	311.4	86.9	-9.8
DB01132	5	1	7	3.8	356.4	93.6	-9.8
DB01393	4	2	7	3.8	361.8	75.6	-9.8
DB01767	3	4	3	2	290.32	107	-9.8
DB01938	3	3	4	1.6	280.32	83.8	-9.8
DB01977	2	3	3	3	289.3	79	-9.8
DB02052	3	3	1	3.2	277.28	81.2	-9.8
DB02255	4	5	9	0.9	388.5	123	-9.8
DB02861	7	2	4	1.6	344.31	97.6	-9.8
DB03154	10	4	4	0.6	388.14	115	-9.8
DB03220	3	2	6	2.5	323.4	81.1	-9.8
DB03449	3	2	7	4.6	369.9	78.6	-9.8
DB03595	7	4	3	2.9	336.27	108	-9.8
DB03601	4	2	1	2.2	256.25	66.8	-9.8
DB04180	6	2	4	1.5	326.32	97.6	-9.8
DB04470	4	4	5	3.1	324.4	108	-9.8
DB05252	6	0	7	4.1	361.8	70.8	-9.8
DB05498	9	2	2	2.6	419.4	137	-9.8
DB06016	3	1	5	4.3	427.4	38.8	-9.8
DB06090	4	1	4	3.5	361.4	58.4	-9.8
DB06354	6	3	4	-0.8	279.34	104	-9.8
DB06481	6	2	4	3.7	308.25	73.1	-9.8
DB06919	3	2	6	2.8	385.9	75.4	-9.8
DB06922	6	2	5	3.3	389.4	112	-9.8
DB07027	4	2	6	2.3	369.4	75.4	-9.8
DB07030	6	2	6	2.7	364.73	121	-9.8
DB07162	5	3	4	2.8	344.4	109	-9.8
DB07231	6	3	9	1.5	431.5	128	-9.8
DB07278	7	1	6	1.2	448	133	-9.8
DB07284	4	2	4	2.5	276.34	63.8	-9.8
DB07288	3	2	5	4.3	337.8	54	-9.8
DB07343	7	2	4	4.3	373.2	110	-9.8
DB07420	7	3	8	1.6	386.4	130	-9.8
DB07441	5	2	4	1.9	335.4	93.4	-9.8
DB07448	5	3	9	-0.4	361.4	101	-9.8
DB07760	8	3	8	0.5	346.29	139	-9.8
DB07763	6	1	3	3.7	318.27	58.6	-9.8
DB07791	7	2	6	1.7	384.5	110	-9.8
DB07843	7	1	5	2.1	472	133	-9.8
DB07889	7	2	8	3.4	418.5	87.8	-9.8
DB07934	6	4	10	2.6	466.6	130	-9.8
DB07969	8	1	2	3.6	388.4	52.5	-9.8
DB07971	5	2	3	3.6	361.4	115	-9.8
DB07975	9	2	5	4.7	427.3	75.6	-9.8
DB07986	6	2	6	2.8	374.5	95.1	-9.8
DB08022	7	1	6	3.3	372.4	116	-9.8
DB08035	4	1	3	3.4	309.4	69.6	-9.8
DB08057	5	2	3	5	406.9	57.5	-9.8
DB08150	3	2	3	3.1	342.8	72.4	-9.8
DB08177	6	1	5	3.9	393.9	128	-9.8
DB08277	5	1	5	3.8	444	80.8	-9.8
DB08284	4	1	5	3.4	452.3	90.7	-9.8
DB08345	7	3	6	2.1	345.4	120	-9.8
DB08348	3	2	3	1.7	295.34	61.4	-9.8
DB08355	6	2	3	2.2	321.33	92.9	-9.8
DB08436	6	1	5	2.7	325.4	88.1	-9.8
DB08458	3	0	8	4.8	400.3	29.5	-9.8
DB08516	4	1	6	2.6	300.33	64.7	-9.8
DB08631	4	2	3	2.5	322.8	66.6	-9.8
DB08664	6	3	8	3.5	452.5	114	-9.8
DB08666	7	3	2	3.4	268.2	96.8	-9.8
DB08672	4	2	8	2.9	328.4	72.2	-9.8
DB08708	7	1	3	4.4	361.4	55.1	-9.8
DB08714	6	0	6	4.1	327.4	78.9	-9.8
DB08981	3	1	5	3.2	254.28	54.4	-9.8
DB09177	3	0	6	4.2	354.5	23.6	-9.8
DB09214	3	1	4	3.1	254.28	54.4	-9.8
DB09488	4	1	6	1.6	348.4	53.4	-9.8
DB11734	3	1	4	3.2	462.6	73	-9.8
DB11764	8	3	10	3.6	423.4	97.4	-9.8
DB11824	6	4	4	1.5	386.4	99.4	-9.8
DB12048	6	0	3	1.5	345.4	91.6	-9.8
DB12063	6	1	6	3.1	358.4	67.4	-9.8
DB12173	1	0	2	3.3	206.24	17.1	-9.8
DB12184	6	0	6	1.8	359.5	69.6	-9.8
DB12286	6	2	3	2.3	280.28	113	-9.8
DB12417	6	2	6	0	383.4	115	-9.8
DB12566	8	3	6	3.1	392.4	95.6	-9.8
DB12758	4	2	4	2.7	318.4	94.8	-9.8
DB12927	7	4	6	-0.8	375.4	131	-9.8
DB13364	2	0	4	3.1	320.4	40.6	-9.8
DB13432	3	1	4	3.6	312.7	55.1	-9.8
DB13459	3	1	7	2.9	291.4	57.6	-9.8
DB13551	3	1	2	3.4	249.26	50.2	-9.8
DB13873	4	1	5	3.9	318.7	63.6	-9.8
DB14083	4	0	8	4	340.4	43.5	-9.8
DB14127	5	3	10	3	383.4	104	-9.8
DB14814	4	1	3	3	412.5	72.9	-9.8
DB14966	6	1	5	3.5	389.5	82.7	-9.8
DB15292	7	1	5	3.7	421.5	95.4	-9.8
DB15440	6	3	10	2.9	403.5	101	-9.8
DB15446	5	2	5	3.4	355.4	75.6	-9.8
DB15581	4	2	1	2.1	254.24	66.8	-9.8
DB00519	6	2	10	2	430.5	95.9	-9.7
DB00715	5	1	4	3.5	329.4	39.7	-9.7
DB00813	2	0	6	4	336.5	23.6	-9.7
DB00831	7	0	4	5	407.5	35	-9.7
DB00841	4	4	7	3.4	301.4	72.7	-9.7
DB00910	3	3	5	5	416.6	60.7	-9.7
DB00922	6	2	3	2.3	280.28	113	-9.7
DB00962	4	0	3	1	305.33	74.3	-9.7
DB00980	2	1	4	2.7	259.34	38.3	-9.7
DB01106	5	1	4	2.5	420.5	64.3	-9.7
DB01148	5	0	6	4.3	391.5	55.8	-9.7
DB01482	4	1	6	1.4	341.4	70.5	-9.7
DB01619	1	0	1	3.1	261.4	3.2	-9.7
DB02049	6	2	6	2.3	425.9	110	-9.7
DB02058	3	1	3	2.2	335.4	52.6	-9.7
DB02118	5	0	3	1.1	372.4	75.3	-9.7
DB02187	2	1	0	2.9	268.3	37.3	-9.7
DB02450	6	2	7	3	342.3	93.1	-9.7
DB02989	4	4	5	3.7	358.8	108	-9.7
DB03086	4	4	6	3.9	305.4	87.4	-9.7
DB03444	3	3	1	3.9	356.17	81.2	-9.7
DB03456	5	2	8	3	358.4	94.5	-9.7
DB03622	5	3	4	0.9	331.4	98.7	-9.7
DB04429	3	1	1	2.8	240.25	46.5	-9.7
DB04794	1	0	4	4.8	310.4	17.8	-9.7
DB05154	9	0	4	2.8	359.26	91.3	-9.7
DB05431	5	2	5	1.4	322.33	85	-9.7
DB05611	8	1	8	3.8	418.5	84.8	-9.7
DB05969	7	2	6	3	380.5	134	-9.7
DB06140	5	0	5	3.5	478.4	63.2	-9.7
DB06518	8	1	4	2.8	388.4	76.6	-9.7
DB06625	7	2	3	1.4	321.34	122	-9.7
DB06892	7	2	5	2.8	452.17	70.9	-9.7
DB06950	4	3	3	4.1	448.49	81.9	-9.7
DB07028	5	2	6	3.7	416.6	75.6	-9.7
DB07039	5	2	5	2.4	447.2	106	-9.7
DB07066	3	3	2	3.6	345.8	102	-9.7
DB07084	7	1	1	1.4	417.5	84.5	-9.7
DB07091	4	3	7	1.7	386.5	109	-9.7
DB07102	5	3	8	-0.7	328.4	102	-9.7
DB07119	2	2	1	4.7	270.71	40.5	-9.7
DB07187	5	1	2	2.2	324.74	97.1	-9.7
DB07190	3	2	6	3.9	391.9	75.4	-9.7
DB07206	2	2	3	2.9	237.3	54.7	-9.7
DB07310	7	1	2	3.7	320.31	66.8	-9.7
DB07350	3	2	5	1.2	284.31	71.3	-9.7
DB07409	7	5	6	1.2	434.3	135	-9.7
DB07429	6	2	7	3.4	455.3	112	-9.7
DB07488	7	2	6	4.7	355.4	115	-9.7
DB07513	4	1	5	2.9	329.8	47.6	-9.7
DB07619	6	1	5	4.3	432.5	53.4	-9.7
DB07647	4	3	5	4	344.4	73.8	-9.7
DB07692	10	0	4	1.6	460.5	110	-9.7
DB07747	5	3	4	1.9	352.8	86.8	-9.7
DB07857	2	2	4	3.2	297.8	54.7	-9.7
DB07863	3	1	2	3.3	276.67	74.9	-9.7
DB07968	5	3	3	4.1	338.72	87.7	-9.7
DB07976	6	2	5	4	371.4	104	-9.7
DB07985	4	4	9	2.2	352.4	126	-9.7
DB08000	7	2	3	1	335.29	137	-9.7
DB08042	8	2	7	4	420.5	97.4	-9.7
DB08077	4	3	5	3.8	383.2	87.7	-9.7
DB08148	4	2	3	3.1	341.8	70.8	-9.7
DB08267	3	3	3	1.9	305.33	96.2	-9.7
DB08385	3	1	2	2.7	270.33	53.4	-9.7
DB08471	6	0	4	2.9	359.5	116	-9.7
DB08491	6	2	6	1.7	391.4	110	-9.7
DB08545	4	1	6	1.4	332.31	78.5	-9.7
DB08583	4	2	4	2.5	374.4	92.8	-9.7
DB08715	5	0	6	4.3	326.4	61.3	-9.7
DB08754	4	4	5	2.4	299.32	89.8	-9.7
DB08846	8	4	0	1.1	302.19	134	-9.7
DB09080	6	4	7	1.8	386.4	100	-9.7
DB09201	4	1	5	4.8	333.4	80.7	-9.7
DB09224	3	0	5	3.3	263.35	20.3	-9.7
DB11591	5	1	10	2.3	463.6	67.6	-9.7
DB11648	5	2	6	4	427.3	101	-9.7
DB11686	2	1	6	4.7	348.5	32.3	-9.7
DB11817	7	1	5	-0.5	371.4	129	-9.7
DB11960	5	2	5	3.9	424.7	117	-9.7
DB12347	4	1	6	2.9	340.4	83.8	-9.7
DB12379	3	2	1	2.7	262.26	65.4	-9.7
DB12385	6	2	1	0.6	364.4	100	-9.7
DB12389	5	2	6	3.2	401.5	68.6	-9.7
DB12463	4	3	5	1.3	361.4	98.7	-9.7
DB12675	8	1	7	2.4	432.5	86.4	-9.7
DB12746	5	3	3	2	302.33	92.5	-9.7
DB12784	7	2	6	3.2	389.4	80.6	-9.7
DB12884	6	2	9	2.2	359.5	75.4	-9.7
DB12890	3	3	0	2.5	267.32	52.5	-9.7
DB12900	4	1	6	2.5	313.4	53.9	-9.7
DB12926	5	2	6	0.3	357.4	90.7	-9.7
DB13019	6	3	5	1.1	468.5	97.9	-9.7
DB13024	10	1	6	3.4	467.2	119	-9.7
DB13035	6	3	5	3.7	418.4	82.3	-9.7
DB13395	4	1	8	2.7	354.5	35.9	-9.7
DB13657	5	1	6	2.2	313.3	81.7	-9.7
DB13752	4	0	5	4.7	331.4	63.7	-9.7
DB14632	6	2	6	4.1	458.6	101	-9.7
DB15048	7	4	5	1.9	416.5	109	-9.7
DB15052	4	1	7	4.7	381.5	49.8	-9.7
DB15173	7	1	3	2.6	410.8	66.9	-9.7
DB15208	6	1	5	3.5	420.5	69.8	-9.7
DB15305	6	1	2	0.5	401.5	78.1	-9.7
DB00243	6	2	9	2.7	427.5	74.3	-9.6
DB00384	7	3	1	1	253.26	130	-9.6
DB00412	6	1	7	3.1	357.4	96.8	-9.6
DB00613	4	2	6	2.6	355.9	48.4	-9.6
DB00952	4	2	5	2	335.5	73.6	-9.6
DB01252	3	1	5	3	315.4	57.6	-9.6
DB01253	3	3	3	1.8	325.4	68.4	-9.6
DB01418	6	1	4	2.5	353.3	109	-9.6
DB02398	3	4	4	1.8	318.4	105	-9.6
DB03039	6	2	4	1.5	326.32	97.6	-9.6
DB03062	6	1	9	3.1	404.5	82.2	-9.6
DB04345	4	2	0	1.1	242.23	84	-9.6
DB04518	6	2	3	3.3	298.4	99.2	-9.6
DB04549	7	2	4	1.6	344.31	97.6	-9.6
DB04669	4	2	4	3.9	382.2	70.6	-9.6
DB04690	5	1	1	1	348.4	79.7	-9.6
DB05738	3	2	1	1	296.37	72.9	-9.6
DB06741	3	3	4	4.4	375.2	82.2	-9.6
DB06832	5	2	2	3.6	271.24	66.5	-9.6
DB06871	2	2	0	4	282.4	40.5	-9.6
DB06883	3	3	4	3.8	349.4	85	-9.6
DB06918	1	3	2	3	249.31	65.7	-9.6
DB06999	7	2	6	3.3	413.8	100	-9.6
DB07058	5	1	3	3.2	324.4	92.8	-9.6
DB07122	2	2	4	1.7	253.3	81.5	-9.6
DB07125	6	3	6	2.1	326.35	99.8	-9.6
DB07143	3	2	6	2.2	351.4	75.4	-9.6
DB07217	4	1	2	4.4	300.4	81.1	-9.6
DB07248	7	1	6	3.3	377.4	83.3	-9.6
DB07279	4	1	8	3.9	355.5	54.5	-9.6
DB07315	3	4	4	2.3	330.8	85.4	-9.6
DB07389	4	2	4	1.9	280.32	91.8	-9.6
DB07515	9	5	8	0.7	457.9	111	-9.6
DB07535	2	3	3	1.1	254.29	83.3	-9.6
DB07595	3	2	4	4.1	381.2	57.7	-9.6
DB07624	9	2	6	1	449.5	112	-9.6
DB07648	5	4	6	3.5	360.4	94.1	-9.6
DB07649	6	3	6	1.5	369.5	116	-9.6
DB07686	8	3	5	2.7	387.5	136	-9.6
DB07697	9	0	5	1.4	454.5	119	-9.6
DB07704	4	3	4	1.9	335.4	105	-9.6
DB07755	7	3	9	4.6	448.3	82.5	-9.6
DB07813	4	3	5	1.2	368.4	105	-9.6
DB07870	8	1	5	4.2	361.7	68.6	-9.6
DB07874	3	1	3	2	323.4	67.9	-9.6
DB07901	4	1	5	4.1	324.8	50.7	-9.6
DB08026	6	2	5	2	365.4	87.4	-9.6
DB08030	4	2	5	2	282.29	82.4	-9.6
DB08093	3	1	3	3.2	250.29	48.1	-9.6
DB08100	1	1	2	4.6	224.3	20.2	-9.6
DB08152	5	1	9	3.1	410.9	84.9	-9.6
DB08159	4	1	4	2.2	333.3	74.7	-9.6
DB08247	5	2	4	3.6	289.38	89.7	-9.6
DB08344	3	0	9	4.8	415	32.8	-9.6
DB08361	6	4	5	2.6	340.4	119	-9.6
DB08382	8	1	3	0.6	366.4	64.6	-9.6
DB08424	7	3	7	2.2	371.4	111	-9.6
DB08442	3	2	2	3.6	297.3	60.8	-9.6
DB08470	3	1	2	3.4	239.25	41.6	-9.6
DB08517	5	2	2	2.7	286.28	76	-9.6
DB08562	3	2	7	3.2	309.4	66.4	-9.6
DB08719	5	0	8	4	348.8	56.8	-9.6
DB08720	5	0	8	3.3	314.4	56.8	-9.6
DB08761	4	4	4	2	326.3	98.7	-9.6
DB08807	4	2	9	4.7	380.5	63.4	-9.6
DB09083	6	0	10	2.4	468.6	60.5	-9.6
DB09173	2	0	7	4.4	350.5	23.6	-9.6
DB09371	2	1	1	2.1	298.4	37.3	-9.6
DB11464	6	2	3	1.7	300.34	106	-9.6
DB11541	4	4	7	2.7	301.4	72.7	-9.6
DB11843	7	1	6	2.9	392.5	125	-9.6
DB11880	3	1	4	3.3	293.4	45.2	-9.6
DB11939	8	4	6	1.8	454.9	109	-9.6
DB11947	3	0	4	2.6	281.4	45.8	-9.6
DB12106	3	3	4	1.5	274.36	97.8	-9.6
DB12129	3	0	3	4.3	334.4	65.9	-9.6
DB12255	5	3	4	2.5	306.7	99.5	-9.6
DB12275	9	2	7	4.7	399.3	80.3	-9.6
DB12392	5	2	6	0.9	349.4	100	-9.6
DB12445	7	0	7	2.9	331.28	108	-9.6
DB12464	7	2	9	1.1	386.4	109	-9.6
DB12515	6	2	1	0.3	363.4	106	-9.6
DB12523	5	1	5	3.2	432.5	65.8	-9.6
DB12565	6	3	8	2.2	397.4	104	-9.6
DB12679	3	1	4	3.4	356.2	65.8	-9.6
DB12707	3	3	5	2.8	312.4	78.4	-9.6
DB12812	6	1	6	4	406.4	74.2	-9.6
DB13032	5	0	8	4.6	357.5	38.2	-9.6
DB13119	6	3	5	1.8	371.4	103	-9.6
DB13166	6	1	8	4.4	429.6	125	-9.6
DB13308	4	2	4	3.5	372.8	80.6	-9.6
DB13457	5	0	2	3.2	273.29	12.5	-9.6
DB13656	1	0	1	4.9	329.2	17.8	-9.6
DB13757	6	4	10	0.9	369.4	115	-9.6
DB14071	1	1	1	4.3	292.2	26	-9.6
DB14672	4	1	3	3	328.7	67.8	-9.6
DB14949	5	2	5	3.2	367.4	106	-9.6
DB15028	7	1	7	2.7	461.9	99.1	-9.6
DB15038	2	1	3	2.9	241.33	21.3	-9.6
DB15221	6	1	1	1.6	302.35	94.5	-9.6
DB15442	7	2	3	2.6	446.5	91.2	-9.6
DB15565	7	3	7	-2.4	389.4	110	-9.6
DB15584	6	4	1	1.4	286.24	107	-9.6
DB00179	4	4	5	4.3	302.4	80.9	-9.5
DB00315	3	2	5	2.2	287.36	57.4	-9.5
DB00587	5	2	9	4.6	412.5	108	-9.5
DB00682	4	1	4	2.7	308.3	63.6	-9.5
DB01009	3	1	4	3.1	254.28	54.4	-9.5
DB01120	4	2	3	1.5	323.4	86.9	-9.5
DB01219	6	1	3	1.7	314.25	121	-9.5
DB01518	4	0	9	3.8	367.5	38.8	-9.5
DB01570	3	1	6	3.6	366.5	43.8	-9.5
DB01571	2	0	6	4.5	350.5	23.6	-9.5
DB02069	5	2	4	1	308.33	97.6	-9.5
DB02429	5	2	4	0.9	308.33	97.6	-9.5
DB02559	5	4	2	1	307.5	79.3	-9.5
DB02842	4	2	5	2.5	322.4	71.2	-9.5
DB02880	3	2	3	4.1	338.17	49.3	-9.5
DB03035	6	2	0	2.5	285.21	120	-9.5
DB03348	2	2	0	0.6	256.34	41.1	-9.5
DB03351	7	3	3	2.2	331.4	116	-9.5
DB03781	4	1	5	5	327.2	55.8	-9.5
DB03890	6	1	8	1	399.6	95.2	-9.5
DB04037	4	1	5	4.2	334.2	57.7	-9.5
DB04213	1	2	5	3.5	260.37	41.1	-9.5
DB04797	5	0	3	4.2	322.3	56.2	-9.5
DB05351	8	1	5	2.8	369.4	87.1	-9.5
DB05532	6	1	5	1.5	422.4	105	-9.5
DB06274	5	3	8	1.7	424.5	89.9	-9.5
DB06654	4	2	7	2.2	302.34	64.4	-9.5
DB06814	6	4	6	2.1	331.4	91.2	-9.5
DB06847	5	2	4	4.1	358.4	87	-9.5
DB06857	3	4	3	3.6	429.64	99.2	-9.5
DB06902	1	1	2	3.7	212.29	20.2	-9.5
DB06927	4	2	2	2.9	265.26	77.4	-9.5
DB07070	8	2	8	4.3	427.4	75.6	-9.5
DB07088	4	3	7	1.2	372.5	109	-9.5
DB07092	7	1	5	1.9	448.5	96.8	-9.5
DB07093	6	1	4	1.6	351.8	119	-9.5
DB07246	9	3	6	1.6	404.4	127	-9.5
DB07251	9	2	8	4.2	417.8	99.6	-9.5
DB07277	7	1	7	1.2	450	133	-9.5
DB07283	2	1	3	4.4	305.4	42.2	-9.5
DB07336	4	3	3	4.1	356.4	86.8	-9.5
DB07352	5	3	1	1.7	270.24	87	-9.5
DB07479	3	3	0	2.4	280.3	60.7	-9.5
DB07501	7	3	9	4	458.4	82.5	-9.5
DB07503	7	1	1	2.8	285.23	89.9	-9.5
DB07572	6	2	8	1.8	349.4	106	-9.5
DB07742	6	2	4	1.5	326.32	97.6	-9.5
DB07750	7	3	9	4.6	448.3	82.5	-9.5
DB07858	2	2	4	3.2	297.8	54.7	-9.5
DB08024	3	2	5	2	323.4	72.4	-9.5
DB08066	3	3	3	2.3	303.32	86.5	-9.5
DB08251	7	3	7	0.3	342.3	134	-9.5
DB08272	5	3	6	-0.3	287.31	101	-9.5
DB08302	5	1	5	3.6	301.29	96.3	-9.5
DB08469	6	0	4	3	335.4	96.7	-9.5
DB08496	4	1	4	2.7	308.3	63.6	-9.5
DB08524	4	1	6	2.3	285.29	66.8	-9.5
DB08542	4	2	3	2.5	316.4	74.6	-9.5
DB08560	7	1	5	4.3	417.5	101	-9.5
DB08706	7	2	5	3.8	374.4	117	-9.5
DB08723	5	0	8	4.6	383.3	56.8	-9.5
DB08752	5	2	5	1.8	405.5	97.7	-9.5
DB08984	8	2	9	4.7	369.3	67.8	-9.5
DB09170	4	1	6	2.9	358.5	72	-9.5
DB09355	4	2	3	0.7	276.31	97.6	-9.5
DB11757	5	0	6	2.5	384.4	76.9	-9.5
DB11769	8	0	2	3.5	429.3	61.1	-9.5
DB11958	6	2	5	3	370.4	84.7	-9.5
DB11962	5	1	2	3	333.4	97.2	-9.5
DB12020	6	1	1	2.6	376.3	66.5	-9.5
DB12082	5	1	4	2.1	395.5	71.1	-9.5
DB12150	3	1	3	3	258.31	54.4	-9.5
DB12218	6	4	6	1.7	428.9	120	-9.5
DB12242	5	4	4	2.3	362.4	125	-9.5
DB12408	4	2	9	4.8	444.6	75.8	-9.5
DB12436	9	2	6	3.1	432.4	76.9	-9.5
DB12666	4	0	6	2.6	401.5	69.6	-9.5
DB12712	2	1	3	2.7	272.4	32.3	-9.5
DB12848	7	1	5	0.7	372.4	107	-9.5
DB13460	6	0	10	3.9	377.8	74.7	-9.5
DB13501	4	1	5	3.1	282.29	64.4	-9.5
DB13545	2	0	1	3.6	301.13	34.1	-9.5
DB13606	2	1	3	3.8	321.5	23.5	-9.5
DB13720	0	0	2	4.4	278.4	0	-9.5
DB13727	1	0	2	3.6	235.32	3.2	-9.5
DB13950	4	0	4	4.4	426.5	43.7	-9.5
DB13952	3	1	2	2.8	314.4	46.5	-9.5
DB13957	6	0	4	4.7	350.3	41.9	-9.5
DB15099	4	2	2	3.3	368.8	69.6	-9.5
DB15117	6	0	5	5	371.2	26.3	-9.5
DB15143	6	2	6	2	361.4	104	-9.5
DB15399	8	3	6	2.9	461.5	116	-9.5
DB00214	5	3	5	2.7	348.4	109	-9.4
DB00348	8	0	2	2.3	329.23	97	-9.4
DB00448	8	1	5	2.8	369.4	87.1	-9.4
DB00542	6	2	10	1.3	424.5	95.9	-9.4
DB00573	3	1	4	3.3	242.27	46.5	-9.4
DB00590	9	1	4	2.5	451.5	112	-9.4
DB00688	8	1	10	3.2	433.5	94.5	-9.4
DB00821	2	2	2	4	273.71	53.1	-9.4
DB00867	4	4	6	2.3	287.35	72.7	-9.4
DB00913	4	1	7	3.7	352.5	55.6	-9.4
DB00991	4	1	5	4.2	293.3	63.3	-9.4
DB01094	6	3	2	2.4	302.28	96.2	-9.4
DB01496	7	2	3	3.1	368.3	103	-9.4
DB01543	2	1	1	3	288.4	37.3	-9.4
DB01953	1	1	3	3.4	222.28	28.7	-9.4
DB01967	5	1	6	2.5	403.5	79.8	-9.4
DB02101	5	3	1	-0.3	279.22	111	-9.4
DB02139	4	0	8	5	444.3	30.3	-9.4
DB02205	4	1	3	3.9	314.4	55.8	-9.4
DB02221	7	2	4	1.6	344.31	97.6	-9.4
DB02390	2	4	4	3	389.3	73.7	-9.4
DB02669	5	3	7	3	412.5	87.7	-9.4
DB02973	6	1	3	1.9	393.22	123	-9.4
DB03118	5	3	3	2.3	289.68	108	-9.4
DB03288	4	4	7	2.4	365.9	88.6	-9.4
DB03451	4	3	9	4.9	460.7	69.9	-9.4
DB03467	5	3	1	2.4	272.25	87	-9.4
DB03509	3	1	2	2.4	283.71	68.9	-9.4
DB03899	5	1	6	2.8	311.4	78.8	-9.4
DB04059	4	3	3	2.3	263.3	87.7	-9.4
DB04200	6	2	6	3.3	358.4	85.2	-9.4
DB04297	4	2	6	2.7	302.37	69.6	-9.4
DB04698	8	2	3	1.4	343.32	135	-9.4
DB06370	6	3	4	1.8	385.8	139	-9.4
DB06499	3	1	3	4	266.29	50.4	-9.4
DB06594	2	1	4	2.7	243.3	38.3	-9.4
DB06649	4	2	7	2.2	302.34	64.4	-9.4
DB06729	5	2	4	1.5	314.4	98.4	-9.4
DB06845	4	4	7	0.9	371.5	111	-9.4
DB06869	5	3	9	2.9	479	114	-9.4
DB06905	4	2	9	1.4	331.4	72.6	-9.4
DB06940	6	3	6	2	382.4	110	-9.4
DB06991	5	3	6	3.4	346.4	111	-9.4
DB06992	3	0	2	4.4	326.4	33.2	-9.4
DB07072	10	1	2	2	419.4	60	-9.4
DB07085	6	3	6	3.9	364.8	95.5	-9.4
DB07154	6	2	4	0.9	343.34	75.4	-9.4
DB07235	6	3	7	3.8	436.4	121	-9.4
DB07264	4	4	6	4.1	459.3	93.8	-9.4
DB07272	7	2	7	2.9	435.3	120	-9.4
DB07324	6	2	5	1.6	321.33	93.4	-9.4
DB07458	3	2	5	3.7	438.5	70.1	-9.4
DB07504	7	3	9	4	458.4	82.5	-9.4
DB07536	6	4	8	1.3	437.5	111	-9.4
DB07564	6	4	4	-0.3	329.36	121	-9.4
DB07622	7	3	3	2.5	437.5	135	-9.4
DB07638	5	2	1	4	318.3	49.7	-9.4
DB07695	3	3	2	4.2	415.08	69.6	-9.4
DB07702	3	3	0	2.5	288.4	60.7	-9.4
DB07790	8	2	9	1.8	430.5	119	-9.4
DB07832	6	2	4	4.2	361.4	103	-9.4
DB07842	3	1	6	4.3	270.32	46.5	-9.4
DB07909	4	3	7	3.3	381.5	86.6	-9.4
DB07965	7	1	5	2	368.5	85.9	-9.4
DB07981	4	2	7	4.3	428.9	80.6	-9.4
DB08011	7	1	2	3.2	346.28	73	-9.4
DB08041	5	3	8	2.4	329.3	95.9	-9.4
DB08047	6	2	3	4.2	334.29	58.3	-9.4
DB08052	5	2	2	2.1	319.4	98.3	-9.4
DB08119	6	2	8	3.5	372.4	75.3	-9.4
DB08208	7	3	7	3.2	350.29	70.6	-9.4
DB08261	6	3	4	2.6	330.3	96.2	-9.4
DB08303	8	2	3	2	428.6	116	-9.4
DB08331	5	5	6	3.5	331.4	93.4	-9.4
DB08371	4	2	5	0.2	269.29	80.4	-9.4
DB08399	4	4	2	2.9	244.24	80.9	-9.4
DB08806	5	1	10	2.1	348.4	67.9	-9.4
DB08907	7	4	5	3.2	444.5	118	-9.4
DB08931	9	2	5	1.6	422.4	138	-9.4
DB09182	2	0	5	3.6	322.4	23.6	-9.4
DB09197	3	1	4	3.2	304.82	35.2	-9.4
DB09246	2	2	4	2.9	240.3	41.1	-9.4
DB09274	8	1	5	2.5	384.4	101	-9.4
DB11259	6	3	2	1.7	300.26	96.2	-9.4
DB11463	6	2	4	2	335.34	130	-9.4
DB11770	4	4	8	2.6	363.5	82.6	-9.4
DB11865	8	2	8	3.1	441.5	117	-9.4
DB11885	6	2	6	3.7	407.4	82.4	-9.4
DB12013	5	3	9	2.6	457.6	107	-9.4
DB12058	8	1	7	2.7	386.4	101	-9.4
DB12108	6	1	5	1.8	460.5	119	-9.4
DB12200	2	2	2	2.9	369.4	66.9	-9.4
DB12244	4	1	0	2.4	227.22	12	-9.4
DB12299	4	0	4	1.2	329.4	36	-9.4
DB12301	8	1	4	2.1	425.7	98	-9.4
DB12461	7	1	3	2.9	389.3	84.6	-9.4
DB12545	3	1	4	3.1	295.3	57.6	-9.4
DB12594	3	3	10	4.6	419	61.4	-9.4
DB12857	7	1	5	2.9	432.6	78.3	-9.4
DB13004	3	1	3	2.9	313.4	49.8	-9.4
DB13291	2	1	2	3.8	258.7	33.4	-9.4
DB13347	3	0	4	3.7	340.4	51.2	-9.4
DB13398	4	2	8	2.4	313.4	58.6	-9.4
DB13463	3	0	3	4.1	319.4	25.6	-9.4
DB13596	4	2	2	3.6	265.26	70.4	-9.4
DB13696	2	2	2	4.6	326.57	49.3	-9.4
DB13825	5	0	7	2.4	347.4	48	-9.4
DB14753	3	5	4	1.8	280.32	120	-9.4
DB14775	4	2	2	3.7	299.71	70.4	-9.4
DB14921	3	2	4	2.1	273.33	61.4	-9.4
DB15055	7	1	4	3.1	455.9	78.1	-9.4
DB15348	5	1	4	3.8	321.3	21.3	-9.4
DB15457	4	1	2	4.3	257.32	53.2	-9.4
DB15493	3	3	3	4.1	360.4	93.4	-9.4
DB00177	6	2	10	4.4	435.5	112	-9.3
DB00332	3	1	6	2.6	332.5	46.5	-9.3
DB00338	6	1	5	2.2	345.4	96.3	-9.3
DB00584	6	2	10	-0.1	376.4	95.9	-9.3
DB00705	7	3	6	2.4	456.6	119	-9.3
DB00712	3	1	3	4.2	244.26	37.3	-9.3
DB00714	3	2	0	2.3	267.32	43.7	-9.3
DB00799	4	0	5	4.9	351.5	64.5	-9.3
DB00946	3	1	3	3.6	280.3	46.5	-9.3
DB00972	3	0	3	4.4	381.9	35.9	-9.3
DB00977	2	2	1	3.7	296.4	40.5	-9.3
DB01102	5	5	8	0.9	317.4	93	-9.3
DB01134	4	0	5	4.5	414.6	60.4	-9.3
DB01157	8	3	6	2.5	369.4	118	-9.3
DB01231	2	1	6	4.2	309.4	23.5	-9.3
DB01342	6	1	10	4.9	416.5	98.1	-9.3
DB01674	7	5	6	-1.7	362.4	137	-9.3
DB01748	4	2	4	0.8	290.34	97.6	-9.3
DB01782	2	1	0	2.7	220.23	45.8	-9.3
DB01850	4	2	9	1.4	331.4	72.6	-9.3
DB01954	3	1	4	2.2	275.34	47.6	-9.3
DB02611	6	4	5	2.2	370.4	108	-9.3
DB03030	2	0	3	3.4	254.4	46.1	-9.3
DB03046	5	2	4	1.7	344.4	119	-9.3
DB03369	1	1	0	3.7	193.24	26	-9.3
DB03606	3	1	4	2.2	275.34	47.6	-9.3
DB03752	4	1	4	4	386.21	82.6	-9.3
DB03809	5	1	6	2.8	311.4	78.8	-9.3
DB03849	5	1	5	3.4	343.4	79.6	-9.3
DB04069	3	1	0	1.5	197.24	51.8	-9.3
DB04149	3	1	4	2.2	275.34	47.6	-9.3
DB04610	5	4	4	0.5	313.35	112	-9.3
DB04876	4	2	3	0.9	303.4	76.4	-9.3
DB05289	3	1	3	4.2	244.26	37.3	-9.3
DB05327	5	1	2	1.3	420.2	88.5	-9.3
DB05377	3	0	3	4.3	303.2	51.8	-9.3
DB05596	5	2	6	3.5	377.5	101	-9.3
DB05719	4	2	4	2.9	400.5	129	-9.3
DB05871	3	1	5	4.9	335.8	66.5	-9.3
DB06209	6	0	6	3.6	373.4	74.8	-9.3
DB06292	6	4	6	2.3	408.9	99.4	-9.3
DB06440	8	1	6	3.5	437.5	116	-9.3
DB06597	5	2	2	1.9	351.5	98	-9.3
DB06609	7	3	2	0.1	324.4	122	-9.3
DB06740	3	1	2	4.8	312.4	54.4	-9.3
DB06868	2	1	6	3.3	336.9	49.4	-9.3
DB06936	3	3	7	1.7	344.5	99.3	-9.3
DB06956	5	4	4	2.3	371.8	115	-9.3
DB06990	8	3	8	0.5	346.29	139	-9.3
DB07055	5	1	3	0.4	243.22	91.8	-9.3
DB07201	4	1	4	3.7	281.3	58.9	-9.3
DB07212	3	4	3	3	319.4	99.2	-9.3
DB07330	3	2	4	1.9	286.37	75	-9.3
DB07338	8	1	3	3	361.65	92.4	-9.3
DB07366	5	3	9	1	334.4	96.7	-9.3
DB07455	6	2	9	2.9	424.6	109	-9.3
DB07477	2	1	3	3	212.24	37.3	-9.3
DB07562	6	1	4	3.7	325.4	82.2	-9.3
DB07714	4	1	6	3	286.32	71.4	-9.3
DB07753	4	1	2	3.3	234.2	37.3	-9.3
DB07759	6	1	2	3.4	256.18	50.4	-9.3
DB07851	4	1	4	3.4	326.4	47.7	-9.3
DB07917	5	1	8	3.8	377.5	66.9	-9.3
DB07951	5	4	6	0.3	290.27	120	-9.3
DB07961	2	2	3	3.8	363.3	106	-9.3
DB08056	3	1	3	5	314.4	42.2	-9.3
DB08063	4	1	6	4.3	384.4	58.6	-9.3
DB08133	5	3	3	1.3	316.34	126	-9.3
DB08149	4	2	4	3.4	355.9	70.8	-9.3
DB08236	3	1	2	4.3	384.7	65.8	-9.3
DB08304	7	1	3	1.8	413.6	104	-9.3
DB08422	5	3	8	1.3	381.5	100	-9.3
DB08514	5	4	3	1.2	312.35	136	-9.3
DB08738	4	0	5	2.5	444.5	73.3	-9.3
DB08775	6	3	10	2	402.4	105	-9.3
DB08865	6	2	5	3.7	450.3	78	-9.3
DB08940	3	0	5	1.2	322.4	57.7	-9.3
DB08951	3	1	3	2.8	281.3	57.6	-9.3
DB08976	9	3	7	3.7	406.4	91.7	-9.3
DB08983	6	0	9	3.5	363.8	74.7	-9.3
DB09068	3	1	3	4.2	298.4	40.6	-9.3
DB09084	3	0	7	3.9	309.4	30.3	-9.3
DB09096	4	0	5	3.5	242.23	52.6	-9.3
DB09120	3	2	9	3.6	305.4	58.6	-9.3
DB11064	3	1	3	5	262.34	46.5	-9.3
DB11410	4	2	4	3.6	299.3	92.3	-9.3
DB11638	5	1	0	2.5	284.35	57.2	-9.3
DB11778	6	2	6	1.8	474.6	93.8	-9.3
DB12007	2	0	1	3.2	222.24	26.3	-9.3
DB12059	2	0	5	4.6	344.9	23.6	-9.3
DB12096	4	1	2	2.7	405.5	83.9	-9.3
DB12733	3	0	3	3.5	265.28	30.2	-9.3
DB12830	3	1	2	4.3	378.5	28.3	-9.3
DB12846	7	4	7	-0.5	389.4	131	-9.3
DB12853	6	2	8	1.7	406.9	98.3	-9.3
DB12974	10	3	7	4.5	430.4	117	-9.3
DB13407	4	1	3	2	308.33	65.5	-9.3
DB13561	1	1	5	4.3	259.77	12	-9.3
DB13593	3	0	2	2.7	272.32	59.8	-9.3
DB13935	3	1	1	3.5	278.3	47.3	-9.3
DB13978	1	2	1	2.5	248.71	58.9	-9.3
DB14717	5	0	1	1.3	319.32	88.9	-9.3
DB14971	4	0	3	1.5	411.19	64.4	-9.3
DB14974	8	3	4	3.8	399.4	104	-9.3
DB15009	8	1	5	1.8	432.4	123	-9.3
DB15123	6	3	10	1.6	462.9	117	-9.3
DB00213	9	1	7	2.4	383.4	106	-9.2
DB00340	2	0	2	4.9	309.5	28.5	-9.2
DB00377	2	0	1	2.8	296.4	23.6	-9.2
DB00383	4	1	6	2.9	344.4	62.1	-9.2
DB00404	3	0	1	2.1	308.8	43.1	-9.2
DB00414	4	2	4	2.4	324.4	101	-9.2
DB00473	3	1	6	3.6	261.36	38.3	-9.2
DB00604	7	2	9	3.4	465.9	86	-9.2
DB00625	5	1	1	4	315.67	38.3	-9.2
DB00736	6	1	5	2.2	345.4	96.3	-9.2
DB00812	2	0	5	3.2	308.4	40.6	-9.2
DB00861	5	2	2	4.4	250.2	57.5	-9.2
DB00865	1	0	5	4.1	239.35	3.2	-9.2
DB00889	3	1	2	2.8	312.4	50.2	-9.2
DB00918	4	1	6	1.6	335.5	64.8	-9.2
DB00957	4	1	4	4.1	369.5	58.9	-9.2
DB00983	5	4	8	1.8	344.4	90.8	-9.2
DB01029	5	1	7	4.1	428.5	87.1	-9.2
DB01079	3	3	8	2.6	301.39	87.8	-9.2
DB01097	6	1	2	2.5	270.21	55.1	-9.2
DB01138	4	0	6	2.3	404.5	76.9	-9.2
DB01162	8	1	4	1.4	387.4	103	-9.2
DB01195	10	2	7	3.8	414.34	59.6	-9.2
DB01268	4	3	7	2.6	398.5	77.2	-9.2
DB01274	5	4	8	1.8	344.4	90.8	-9.2
DB01295	5	2	10	3	345.4	60	-9.2
DB01594	5	1	3	2	357.8	76.7	-9.2
DB01623	6	0	5	3.8	443.6	77.5	-9.2
DB01657	6	3	5	-1.6	328.4	113	-9.2
DB02224	7	5	1	1.5	304.25	127	-9.2
DB02875	4	4	2	1.9	270.26	98.8	-9.2
DB03490	2	1	1	2.5	233.27	41.6	-9.2
DB03575	1	0	2	3.6	243.4	3.2	-9.2
DB03744	4	3	6	3.1	425.9	103	-9.2
DB03753	3	0	4	4.5	258.29	26.3	-9.2
DB03841	5	1	5	2.8	299.32	88.1	-9.2
DB03844	6	2	4	1.5	326.32	97.6	-9.2
DB04033	5	2	6	1.7	320.34	95.9	-9.2
DB04154	4	0	3	2.4	343.4	63.4	-9.2
DB04480	3	0	2	3.3	293.3	30.7	-9.2
DB04552	7	2	3	3.7	282.22	62.2	-9.2
DB04763	3	1	4	2.6	305.4	72.4	-9.2
DB04796	3	3	4	4.4	400.6	60.7	-9.2
DB04850	10	2	7	0.5	465.4	126	-9.2
DB05298	7	1	7	3.8	370.4	110	-9.2
DB05421	7	2	6	4.1	380.4	42.5	-9.2
DB05586	3	2	2	1.8	270.33	61	-9.2
DB06264	2	0	4	3.4	245.36	20.3	-9.2
DB06395	4	2	5	4.3	378.5	86.8	-9.2
DB06397	4	2	5	0.5	284.31	84	-9.2
DB06436	1	2	1	2.5	238.28	44.9	-9.2
DB06529	5	0	3	1.5	301.3	73	-9.2
DB06764	1	1	1	1.8	200.28	24.4	-9.2
DB06803	4	2	2	4	327.12	95.2	-9.2
DB06874	7	2	5	3.9	450.3	115	-9.2
DB06978	5	3	4	3.5	444.07	91.2	-9.2
DB07021	6	1	1	1.5	318.3	56.7	-9.2
DB07115	6	1	5	1.8	374.9	114	-9.2
DB07128	5	2	6	4.9	344.8	67.1	-9.2
DB07198	4	2	1	3	251.24	77.4	-9.2
DB07267	5	1	3	3.4	313.4	63.6	-9.2
DB07319	5	2	1	2.9	316.16	90.7	-9.2
DB07369	4	1	5	3.8	456	91	-9.2
DB07628	4	0	2	3.1	327.4	65.8	-9.2
DB07772	7	3	7	2.2	399.4	121	-9.2
DB07793	5	2	4	1.3	402.9	130	-9.2
DB07795	6	4	1	2	286.24	107	-9.2
DB07871	2	1	3	4.6	319.8	38.3	-9.2
DB07945	3	2	4	3.8	362.4	85.3	-9.2
DB08023	4	0	3	4	307.4	46.3	-9.2
DB08027	4	2	8	3	381.9	82.8	-9.2
DB08127	0	0	2	5	204.35	0	-9.2
DB08130	9	3	6	3.3	475.21	89	-9.2
DB08136	4	3	3	1.2	262.24	86.9	-9.2
DB08212	6	3	5	2.3	382.4	139	-9.2
DB08230	7	5	1	1	302.23	127	-9.2
DB08289	4	2	8	1.5	334.4	84.5	-9.2
DB08330	3	0	6	4.2	294.3	35.5	-9.2
DB08393	5	2	5	3.9	331.4	71.2	-9.2
DB08406	7	2	2	2.8	367.4	107	-9.2
DB08478	4	3	2	1.4	279.65	103	-9.2
DB08539	4	1	5	3.6	341.4	55.1	-9.2
DB08591	5	1	3	2	318.3	84.1	-9.2
DB08671	7	3	2	3.4	268.2	96.8	-9.2
DB08687	5	3	3	2.5	280.66	99.5	-9.2
DB08690	4	0	7	4.6	318.4	52.6	-9.2
DB08757	3	2	2	2.1	236.65	68.3	-9.2
DB08760	3	1	5	4.1	276.71	46.5	-9.2
DB08953	1	2	3	3.3	228.33	27.8	-9.2
DB08992	2	0	5	3.8	259.4	20.3	-9.2
DB09179	3	0	8	4.2	380.5	32.8	-9.2
DB09187	3	1	0	1.8	292.76	41.6	-9.2
DB09189	2	1	5	4.3	280.4	15.3	-9.2
DB09194	4	0	7	3	377.9	42.4	-9.2
DB09290	2	1	2	2.2	279.34	50.7	-9.2
DB09477	6	3	8	-0.7	348.4	107	-9.2
DB11366	3	1	2	2.7	308.3	60.8	-9.2
DB11380	5	2	4	2.9	302.35	108	-9.2
DB11699	3	1	3	3.8	284.35	45.3	-9.2
DB11798	10	3	5	3.1	448.4	97.1	-9.2
DB11837	3	0	1	1.9	227.24	41.6	-9.2
DB11990	8	1	6	3.5	455.6	46.6	-9.2
DB12039	6	5	1	0.4	290.27	110	-9.2
DB12080	6	4	9	0.7	373.4	99	-9.2
DB12204	5	3	10	4.2	405.5	110	-9.2
DB12300	2	0	1	3.8	199.2	45.8	-9.2
DB12305	1	1	1	4.3	292.2	26	-9.2
DB12369	6	2	3	2.6	438.5	94.2	-9.2
DB12399	6	1	3	2.6	361.4	94.8	-9.2
DB12467	4	0	0	2.4	315.3	54.4	-9.2
DB12555	5	2	4	3.3	437.2	68.2	-9.2
DB12588	8	3	5	2.4	348.76	104	-9.2
DB12590	5	0	4	2.3	376.4	95.8	-9.2
DB12621	1	0	0	1.9	236.27	32.7	-9.2
DB12625	7	2	7	1	401.4	84.7	-9.2
DB12661	6	1	7	1.5	387.5	68.4	-9.2
DB12687	7	2	8	2.7	410.5	96.6	-9.2
DB12904	10	0	4	2.3	417.4	81.4	-9.2
DB13040	7	2	6	3.8	469.9	83.4	-9.2
DB13143	3	1	5	4.7	286.4	46.5	-9.2
DB13465	4	2	4	1.6	259.26	84.1	-9.2
DB13514	4	1	2	2.7	255.27	59.4	-9.2
DB13564	5	1	9	2.2	384.5	45.2	-9.2
DB13579	4	0	3	3.6	323.4	38.8	-9.2
DB13680	3	2	1	2	215.21	88	-9.2
DB13709	3	0	3	3.8	247.33	39.2	-9.2
DB13918	4	0	6	4.8	341.2	44.8	-9.2
DB14660	3	0	2	2.5	312.4	43.4	-9.2
DB14841	1	1	1	3	209.29	12	-9.2
DB14849	5	2	3	2.9	273.24	103	-9.2
DB14887	7	2	4	3.3	396.4	119	-9.2
DB15197	4	3	3	3.3	388.4	82.6	-9.2
DB15324	6	0	5	2.2	354.4	47.1	-9.2
DB15439	4	2	3	2.1	316.4	58.3	-9.2
DB00738	4	4	10	2.6	340.4	118	-9.1
DB00751	1	1	0	3.5	249.31	41.6	-9.1
DB00805	5	1	5	2	298.4	50.3	-9.1
DB00904	2	0	2	2.3	293.4	39.8	-9.1
DB00981	4	1	2	0.7	275.35	44.8	-9.1
DB01006	4	0	3	2.7	285.3	78.3	-9.1
DB01125	3	0	2	2.9	252.26	43.4	-9.1
DB01174	3	2	2	1.5	232.23	75.3	-9.1
DB01228	3	1	6	4.3	352.5	41.6	-9.1
DB01357	2	1	2	4	310.4	29.5	-9.1
DB01549	1	0	2	3.3	229.36	3.2	-9.1
DB01944	3	1	1	2.4	292.3	52.9	-9.1
DB01976	1	1	0	3.7	193.24	26	-9.1
DB02047	2	1	3	3.5	226.27	37.3	-9.1
DB02170	6	2	0	2.6	273.2	113	-9.1
DB02310	1	0	0	4	251.35	16.8	-9.1
DB02639	8	4	3	-0.8	338.31	126	-9.1
DB03078	5	1	6	1.8	292.22	72.8	-9.1
DB03181	5	2	4	3.9	367.4	91.2	-9.1
DB03285	4	3	3	3.2	256.25	77.8	-9.1
DB03515	2	1	0	3.5	266.3	37.3	-9.1
DB03672	2	1	3	4.9	288.4	24.9	-9.1
DB03682	5	2	2	2.7	256.21	87.7	-9.1
DB03767	5	2	9	1.4	402.5	104	-9.1
DB03984	5	2	10	2.2	455.6	113	-9.1
DB04060	7	4	4	-2.4	305.22	125	-9.1
DB04115	4	0	2	3.6	336.4	40.8	-9.1
DB04293	5	3	4	-1.7	349.77	113	-9.1
DB04392	6	0	2	2.9	336.3	86.7	-9.1
DB04416	7	2	8	2.5	403.5	110	-9.1
DB04513	4	2	8	3.3	340.9	80.6	-9.1
DB04574	5	1	2	2.5	350.4	89	-9.1
DB04590	8	4	9	2.6	417.4	127	-9.1
DB04905	2	0	8	4.6	283.4	12.5	-9.1
DB04924	5	1	9	2.3	358.4	60	-9.1
DB04953	5	3	6	2.8	303.33	76.4	-9.1
DB06106	5	2	7	-1.4	332.36	109	-9.1
DB06152	3	3	7	3.5	299.4	52.5	-9.1
DB06235	4	1	2	3.2	282.29	63.6	-9.1
DB06623	6	3	6	2.4	304.32	89.3	-9.1
DB06682	6	0	9	4.1	347.4	90.6	-9.1
DB06909	5	2	6	2.8	379.5	81.1	-9.1
DB07013	7	3	8	1.8	465.6	133	-9.1
DB07032	3	2	1	3.3	226.23	53.6	-9.1
DB07104	3	2	7	1.9	284.35	64.4	-9.1
DB07185	4	2	5	4.2	305.71	75.6	-9.1
DB07195	3	2	2	2.4	288.4	49.7	-9.1
DB07425	4	2	6	4.9	328.4	66.8	-9.1
DB07511	3	0	1	2.5	262.26	61.2	-9.1
DB07525	2	1	3	3.2	238.28	37.9	-9.1
DB07575	3	3	6	1.8	270.37	72.3	-9.1
DB07601	7	3	5	2.9	389.8	91	-9.1
DB07608	4	4	7	3.6	447.9	113	-9.1
DB07667	5	2	3	3.6	270.28	82.2	-9.1
DB08008	7	1	2	3.3	293.25	55.1	-9.1
DB08029	6	3	7	0.9	350.4	115	-9.1
DB08049	4	2	1	2.4	254.24	66.8	-9.1
DB08124	6	2	3	2.2	393.4	117	-9.1
DB08141	6	4	4	1.5	349.34	98.9	-9.1
DB08192	5	2	3	0.7	302.4	90.5	-9.1
DB08206	3	1	1	4.5	369.01	46.3	-9.1
DB08216	5	2	4	4.5	298.34	82.2	-9.1
DB08313	5	2	4	2.8	301.32	112	-9.1
DB08349	6	2	5	3.5	449.5	79.3	-9.1
DB08397	7	3	3	1.4	302.17	94.8	-9.1
DB08500	7	5	2	0.4	347.4	111	-9.1
DB08549	7	3	6	1	419.5	133	-9.1
DB08635	5	1	8	4.4	354.4	86.4	-9.1
DB08680	4	1	5	4.5	350.9	78.8	-9.1
DB08694	7	3	1	1.1	293.28	124	-9.1
DB08731	6	2	6	3.2	403.4	112	-9.1
DB08758	3	2	1	1.9	226.23	72.4	-9.1
DB08810	6	2	6	3.6	402.5	113	-9.1
DB08880	6	2	2	3.3	270.21	73.1	-9.1
DB08941	4	3	7	2.8	301.4	61.7	-9.1
DB09070	2	1	1	2.4	312.4	37.3	-9.1
DB09212	3	1	4	2.4	246.3	54.4	-9.1
DB11115	4	2	2	2	274.3	91.4	-9.1
DB11433	5	1	8	5	365.4	64.6	-9.1
DB11619	2	1	2	2.2	308.4	37.3	-9.1
DB11662	6	3	5	1.4	436.3	97.4	-9.1
DB11726	3	1	2	3.8	320.8	60.6	-9.1
DB11821	5	3	4	-2.7	291.3	113	-9.1
DB11905	6	1	4	1.5	353.4	87.2	-9.1
DB12008	8	3	8	1.4	365.4	135	-9.1
DB12254	7	3	6	2.8	371.4	109	-9.1
DB12400	5	2	2	0.5	270.29	101	-9.1
DB12475	4	0	5	3.9	270.28	52.6	-9.1
DB12512	7	1	6	4.5	406.5	90.4	-9.1
DB12715	6	2	6	2.1	292.34	75.6	-9.1
DB12889	8	2	5	2.6	407.5	96.5	-9.1
DB12914	7	2	4	2.7	435.2	136	-9.1
DB13082	2	1	3	1.4	246.3	49.4	-9.1
DB13132	5	0	0	2.8	282.33	54	-9.1
DB13329	0	0	1	4.8	198.3	0	-9.1
DB13351	3	0	6	4.4	323.4	29.5	-9.1
DB13557	6	0	8	4.8	446	61.3	-9.1
DB13692	6	3	5	2.5	345.4	80.2	-9.1
DB13842	6	0	5	0	329.31	97.6	-9.1
DB14176	3	1	4	3.6	228.24	46.5	-9.1
DB14633	8	3	7	1.8	460.5	138	-9.1
DB15247	4	3	3	1.6	439.5	97.5	-9.1
DB15498	8	2	8	4.3	446.5	103	-9.1
DB00252	2	2	2	2.5	252.27	58.2	-9
DB00465	3	1	3	1.9	255.27	59.3	-9
DB00662	6	1	10	2.3	388.5	69.3	-9
DB00676	2	0	4	4	212.24	26.3	-9
DB00782	3	0	7	4.2	368.5	35.5	-9
DB00810	2	1	5	4.3	311.5	23.5	-9
DB00906	5	1	6	2.7	375.6	97	-9
DB00940	3	0	7	3.3	340.4	35.5	-9
DB01062	4	1	8	4.2	357.5	49.8	-9
DB01322	3	0	3	2.3	232.27	35.5	-9
DB01439	3	0	6	4.5	356.5	51.8	-9
DB01511	2	1	1	3.1	305.2	41.5	-9
DB01951	5	0	9	3.1	360.4	76.6	-9
DB02062	6	4	9	-0.9	418.4	130	-9
DB02191	2	1	0	2.4	240.3	36.1	-9
DB02195	4	1	2	3.4	305.3	50.9	-9
DB02287	2	4	2	1.8	253.28	101	-9
DB02400	6	0	4	2.4	356.3	103	-9
DB02660	5	1	6	2.6	292.33	83.1	-9
DB02963	5	1	3	2.4	322.77	84.7	-9
DB03114	5	1	6	2.6	298.27	72.8	-9
DB03643	3	4	2	1.8	252.27	98.8	-9
DB03666	9	3	5	-1	347.22	140	-9
DB04442	2	4	2	0.4	254.27	109	-9
DB04676	7	3	9	-0.1	379.5	121	-9
DB04820	4	3	7	0.9	298.34	83.1	-9
DB04824	4	2	2	3.6	318.3	66.8	-9
DB05470	7	2	4	2.5	404.3	102	-9
DB06725	7	2	2	2.1	371.8	136	-9
DB06774	3	2	9	3.6	305.4	58.6	-9
DB06878	3	2	5	1.7	323.82	75.4	-9
DB06973	2	2	2	3.3	228.29	40.5	-9
DB06983	5	2	5	1.8	331.4	75.3	-9
DB07017	5	2	3	3.1	310.4	87	-9
DB07108	3	1	2	3.7	216.21	37.3	-9
DB07155	2	1	3	2.1	286.37	49.4	-9
DB07228	6	2	7	2.1	379.8	88.6	-9
DB07240	4	1	4	3.7	267.28	58.9	-9
DB07243	4	1	3	2.4	285.34	58.2	-9
DB07290	7	3	5	0.8	346.38	113	-9
DB07480	8	4	6	0.5	360.19	134	-9
DB07498	7	1	5	1.8	277.23	122	-9
DB07593	3	1	9	4.3	317.4	55.4	-9
DB07625	5	2	9	3.2	372.5	82.8	-9
DB07859	2	2	3	4.3	337.8	40.7	-9
DB07949	6	1	3	1.7	335.3	101	-9
DB07962	6	2	6	3.7	461.2	75.6	-9
DB08017	5	0	3	2.6	284.36	41.5	-9
DB08040	5	4	7	0.2	294.3	116	-9
DB08055	3	1	3	4.9	320.8	42.2	-9
DB08061	2	2	2	2.7	261.75	40.7	-9
DB08072	4	2	7	3.8	383.3	73.6	-9
DB08128	4	1	0	2.3	227.22	26	-9
DB08147	5	1	9	4.3	387.4	74.7	-9
DB08181	5	2	3	3.2	256.26	82.2	-9
DB08229	6	3	9	-1.9	385.4	124	-9
DB08235	2	2	4	3.7	284.4	73.1	-9
DB08252	5	2	3	4.1	292.29	82.2	-9
DB08317	4	2	1	2.8	250.3	77.8	-9
DB08334	5	1	4	3.6	265.28	58.9	-9
DB08439	5	1	5	3.3	370.4	97.6	-9
DB08515	4	2	3	0.1	279.33	75.6	-9
DB08528	4	1	2	3	286.4	92.3	-9
DB08535	4	1	4	3.4	380.2	55.1	-9
DB08536	4	1	4	3.5	380.2	55.1	-9
DB08564	5	2	6	3.6	426.3	70.2	-9
DB08646	5	5	6	2.4	310.35	103	-9
DB08668	6	4	3	2.1	244.21	134	-9
DB08669	6	4	10	1.3	393.5	131	-9
DB08728	5	0	6	3.9	355.2	56.8	-9
DB08734	3	2	6	2.8	394.7	98.5	-9
DB08860	6	3	8	3.5	421.5	90.6	-9
DB08979	3	1	3	2.1	260.33	41.6	-9
DB09076	2	1	8	4.7	428.6	29.5	-9
DB09151	5	2	2	3.8	273.32	73.4	-9
DB09217	5	0	5	2.2	336.4	78	-9
DB11737	7	1	3	3.1	391.4	74.7	-9
DB11827	7	4	6	1.7	436.9	109	-9
DB11909	5	2	8	2.8	380.4	112	-9
DB11911	4	1	3	2.4	369.4	86.7	-9
DB11933	8	4	5	1.1	335.36	126	-9
DB11941	4	1	3	4.6	415.1	99.9	-9
DB11948	3	0	0	2.2	242.27	43.4	-9
DB12049	7	2	9	4.9	462	102	-9
DB12179	6	4	9	2.5	362.4	99.4	-9
DB12183	8	2	7	4	473.9	88.6	-9
DB12236	7	4	9	2.4	464.9	109	-9
DB12291	3	3	3	1.3	269.3	84.2	-9
DB12357	4	2	1	2.2	289.71	66.6	-9
DB12476	6	2	7	1.9	361.5	111	-9
DB12478	6	0	3	1.8	298.34	50.7	-9
DB12641	2	1	3	4.5	283.4	37.3	-9
DB12930	4	1	6	3.6	363.5	30	-9
DB13066	2	1	3	3.5	308.8	46.5	-9
DB13153	1	1	4	3.8	222.37	20.2	-9
DB13258	5	0	9	4.1	427.3	84.6	-9
DB13292	2	0	0	3.9	293.4	28.5	-9
DB13475	6	1	3	0.5	264.19	121	-9
DB13481	4	2	2	3.8	320.8	114	-9
DB13511	4	2	5	3.2	373.9	67.6	-9
DB13550	2	1	8	4.1	269.4	21.3	-9
DB13618	3	0	3	4	280.3	35.5	-9
DB13739	7	1	8	2.1	406.5	127	-9
DB13762	6	1	8	1.9	359.4	96.3	-9
DB13845	3	0	10	4.2	325.4	29.5	-9
DB14191	1	2	3	2.4	211.26	50.4	-9
DB14208	6	3	8	0.7	388.5	107	-9
DB14545	8	3	7	1.8	462.5	138	-9
DB14650	8	4	4	0.2	334.16	134	-9
DB14719	3	1	1	3.7	296.4	69.7	-9
DB14844	3	0	4	2.3	386.5	39.2	-9
DB14980	7	2	5	2	408.4	94.5	-9
DB15058	5	2	2	3.8	274.32	73.4	-9
DB15235	4	1	4	4	353.5	85.5	-9
DB15261	9	0	8	3.5	474.8	93.2	-9
DB15316	10	1	4	1.6	359.29	107	-9
DB00186	3	2	1	2.4	321.2	61.7	-8.9
DB00310	5	3	2	0.9	338.8	118	-8.9
DB00346	8	2	8	1.7	389.4	112	-8.9
DB00357	3	2	2	1.2	232.28	72.2	-8.9
DB00475	3	1	1	2.4	299.75	48.2	-8.9
DB00788	3	1	3	3.3	230.26	46.5	-8.9
DB01025	6	2	2	3.1	298.29	103	-8.9
DB01101	7	3	7	0.6	359.35	121	-8.9
DB01104	1	1	2	4.8	306.2	12	-8.9
DB01129	6	1	8	1.9	359.4	96.3	-8.9
DB01203	5	4	6	0.7	309.4	82	-8.9
DB01207	8	1	8	3.9	366.3	71.8	-8.9
DB01250	8	4	4	3.1	302.24	140	-8.9
DB01273	3	1	0	0.8	211.26	37.8	-8.9
DB01288	5	5	6	2	303.35	93	-8.9
DB01359	3	2	7	4.2	291.4	41.5	-8.9
DB01380	6	1	4	2.1	402.5	97.7	-8.9
DB01437	2	1	2	1.9	217.26	46.2	-8.9
DB01443	2	0	0	2.1	272.4	34.1	-8.9
DB01463	1	1	3	3.3	215.33	12	-8.9
DB01535	4	0	8	3.8	394.5	49.8	-8.9
DB01609	6	3	4	3.8	373.4	109	-8.9
DB01634	8	5	6	-2	304.3	138	-8.9
DB01645	5	3	1	2.7	270.24	87	-8.9
DB01656	6	1	7	4.6	403.2	60.4	-8.9
DB01685	5	1	2	1.2	248.24	91.1	-8.9
DB01906	6	3	2	0.3	272.22	136	-8.9
DB02558	5	4	9	2.6	400.5	96.5	-8.9
DB02647	2	2	3	2	227.26	57.8	-8.9
DB03534	3	1	5	1.6	378.5	71.6	-8.9
DB03577	4	3	5	-1.2	277.25	69.6	-8.9
DB03588	2	1	3	3.1	212.24	37.3	-8.9
DB03895	1	0	3	4.8	329.5	6.2	-8.9
DB03960	7	4	6	4.7	449.5	115	-8.9
DB04474	4	2	3	3.5	299.3	74.8	-8.9
DB04582	5	2	3	2.5	311.33	91.6	-8.9
DB04639	3	2	4	0.1	241.28	63.3	-8.9
DB04656	6	4	6	0.9	310.34	107	-8.9
DB04833	2	0	1	2.5	250.29	32.7	-8.9
DB04854	6	1	5	3.9	316.4	111	-8.9
DB04866	5	2	4	1.4	414.7	82	-8.9
DB04885	2	0	2	2.6	319.4	39.8	-8.9
DB05772	4	1	5	3.9	409.9	63	-8.9
DB06127	6	1	6	1.3	351.4	82.4	-8.9
DB06711	1	1	2	2.1	210.27	24.4	-8.9
DB06802	3	2	4	1.9	254.28	86.2	-8.9
DB06885	7	1	5	2.3	261.2	58.9	-8.9
DB06911	3	2	6	2.4	351.9	75.4	-8.9
DB06935	4	1	2	3.3	234.2	37.3	-8.9
DB06972	3	0	3	4.2	408.3	67.9	-8.9
DB06989	8	2	10	2.4	407.4	127	-8.9
DB07040	6	2	1	1.4	273.22	108	-8.9
DB07048	4	2	7	3	338.5	97.6	-8.9
DB07099	3	2	5	1.7	256.3	64.4	-8.9
DB07116	6	3	4	0.1	327.27	101	-8.9
DB07141	5	2	4	4.5	372.5	87	-8.9
DB07161	2	2	1	2.8	209.25	54.7	-8.9
DB07179	4	1	4	2.8	410.3	67.7	-8.9
DB07234	5	2	5	2.3	293.32	71.1	-8.9
DB07258	4	1	6	2.2	298.4	45.6	-8.9
DB07377	5	4	7	1.6	359.9	130	-8.9
DB07462	5	2	2	2.9	259.21	103	-8.9
DB07471	6	1	7	4.8	457.9	117	-8.9
DB07493	3	2	1	3.4	341.16	65.4	-8.9
DB07626	5	2	8	4.5	446	76.8	-8.9
DB07683	6	2	5	4.2	363.5	120	-8.9
DB07739	6	1	3	1.3	330.4	83.1	-8.9
DB07741	7	2	5	2.2	444.5	75.6	-8.9
DB07798	8	2	5	2.2	340.34	66.6	-8.9
DB07810	5	4	4	2.6	274.27	98	-8.9
DB07973	3	1	6	4.6	405.5	46.5	-8.9
DB08046	5	3	2	0.9	338.8	118	-8.9
DB08076	4	1	3	2.9	334.2	69.6	-8.9
DB08118	7	2	5	3	360.5	138	-8.9
DB08187	4	3	7	1.8	386.5	87.5	-8.9
DB08244	4	1	4	2.9	354.4	46.3	-8.9
DB08274	3	1	3	4.2	298.4	46.5	-8.9
DB08369	1	0	3	3.2	234.29	17.8	-8.9
DB08372	5	2	6	2.5	334.4	91.2	-8.9
DB08396	6	2	6	1.7	274.27	95.9	-8.9
DB08403	4	4	9	0.8	349.4	108	-8.9
DB08414	6	1	3	2.9	306.77	103	-8.9
DB08504	6	1	5	1	424.5	96.8	-8.9
DB08661	5	2	3	-0.5	295.33	82.1	-8.9
DB08702	5	2	4	3.4	308.3	87.7	-8.9
DB08709	2	2	3	4.9	313.3	53.1	-8.9
DB08926	6	3	5	1	306.34	118	-8.9
DB08942	7	2	2	3	335.34	121	-8.9
DB09174	4	0	8	4.2	408.5	49.8	-8.9
DB09180	3	0	6	3.8	342.5	51.8	-8.9
DB09196	4	1	3	2.1	251.3	30.5	-8.9
DB11419	6	0	8	3.3	415.6	71.1	-8.9
DB11478	5	3	0	4.3	322.4	87	-8.9
DB11551	2	1	0	1.9	270.4	37.3	-8.9
DB11642	2	0	8	4.3	295.8	12.5	-8.9
DB11674	3	2	1	3	242.27	49.7	-8.9
DB11708	4	4	3	1.9	326.4	104	-8.9
DB11741	4	2	6	2.5	410.5	68.4	-8.9
DB11783	7	2	10	-0.7	405.4	116	-8.9
DB11951	7	1	6	3.2	410.4	77	-8.9
DB12050	8	3	7	1.8	464.4	112	-8.9
DB12155	4	0	1	2.3	240.21	64.4	-8.9
DB12187	8	3	7	0.8	344.37	128	-8.9
DB12191	3	2	2	3.3	317.4	49.4	-8.9
DB12203	7	2	3	1.7	406.5	115	-8.9
DB12710	4	0	4	4.1	339.5	35	-8.9
DB12779	4	4	2	2.2	271.31	72.7	-8.9
DB12919	3	1	2	5	291.8	71.3	-8.9
DB13022	5	2	7	3.5	444.3	88.8	-8.9
DB13087	6	2	7	0	340.37	115	-8.9
DB13175	5	3	1	2.7	270.24	94.8	-8.9
DB13563	2	1	1	1.8	294.4	37.3	-8.9
DB13675	4	3	3	2.2	311.4	110	-8.9
DB13759	1	1	6	3.5	337.5	43.1	-8.9
DB13808	1	0	2	3.5	276.4	8.2	-8.9
DB13810	1	0	0	3.8	255.4	3.2	-8.9
DB13815	4	1	8	4.4	313.4	49.8	-8.9
DB13835	4	0	8	3.2	365.5	45.1	-8.9
DB13855	6	2	3	2.1	275.22	121	-8.9
DB14020	2	1	3	2.1	212.24	37.3	-8.9
DB14122	4	2	4	3.5	270.28	66.8	-8.9
DB14977	10	0	6	2.5	432.8	88	-8.9
DB15192	4	0	3	3	372.5	39.2	-8.9
DB15360	4	0	8	3.8	393.5	49.8	-8.9
DB00275	7	3	8	3.2	446.5	130	-8.8
DB00457	8	1	4	2	383.4	107	-8.8
DB00461	2	0	4	3.1	228.29	26.3	-8.8
DB00472	5	1	6	4	309.33	21.3	-8.8
DB00546	4	0	3	1.6	351.8	46.3	-8.8
DB00628	4	2	2	3.3	314.72	78.8	-8.8
DB00747	5	1	5	0.9	303.35	62.3	-8.8
DB00760	7	3	5	-2.4	383.5	136	-8.8
DB00942	2	1	5	3.9	287.4	23.5	-8.8
DB01068	4	1	1	2.4	315.71	87.3	-8.8
DB01241	3	1	6	3.8	250.33	46.5	-8.8
DB01399	5	2	4	3	258.23	83.8	-8.8
DB01470	3	0	6	4.4	356.5	51.8	-8.8
DB01905	3	4	3	1.7	283.3	110	-8.8
DB02019	5	3	2	2.7	284.26	94.8	-8.8
DB02029	1	2	2	3.6	344.19	41.1	-8.8
DB02194	6	3	5	2.9	439.5	106	-8.8
DB02277	2	2	3	3.5	306.79	59	-8.8
DB02365	2	0	0	1.8	180.2	25.8	-8.8
DB02519	6	3	2	1.5	342.3	128	-8.8
DB02709	3	3	2	3.1	228.24	60.7	-8.8
DB02848	8	2	8	3.9	422.5	118	-8.8
DB02918	6	1	4	2.2	268.22	59.9	-8.8
DB03090	4	2	7	0.2	304.4	69.6	-8.8
DB03093	7	2	4	2.1	303.29	98.9	-8.8
DB03137	7	1	7	2.9	369.4	88.1	-8.8
DB03424	5	4	8	-1	308.37	113	-8.8
DB03626	4	0	4	2.6	311.3	57.5	-8.8
DB03737	6	5	5	0.2	385.4	121	-8.8
DB04007	3	2	6	1.6	370.24	98.5	-8.8
DB04232	8	2	7	1.1	449.5	134	-8.8
DB04816	4	2	0	3.2	240.21	74.6	-8.8
DB04828	3	1	4	2.8	291.73	59.3	-8.8
DB04903	4	0	6	4.6	407.9	63.2	-8.8
DB04915	3	2	1	2.7	240.25	49.7	-8.8
DB04967	4	1	6	4	340.5	57.6	-8.8
DB05271	3	1	6	4.9	315.5	51.7	-8.8
DB05316	4	1	8	4.5	427.6	44.8	-8.8
DB06217	5	1	7	2.9	349.5	51.2	-8.8
DB06230	4	2	2	2.7	339.4	52.9	-8.8
DB06458	2	2	5	2.3	268.35	55.1	-8.8
DB06579	6	0	5	2.3	351.4	73.8	-8.8
DB06585	2	1	2	3.1	230.28	28.7	-8.8
DB06693	5	1	7	3.9	390.5	72.8	-8.8
DB06727	2	0	0	2.5	234.38	6.5	-8.8
DB06731	5	1	5	3.5	295.3	35.2	-8.8
DB06870	2	1	2	3	312.4	37.3	-8.8
DB06898	4	2	1	1.9	240.26	77	-8.8
DB06929	3	3	6	0.9	316.4	99.3	-8.8
DB06988	6	4	6	-0.9	314.34	116	-8.8
DB07117	8	2	5	2.2	458.5	117	-8.8
DB07139	5	1	4	2.9	277.3	111	-8.8
DB07156	4	2	4	3.2	426.3	64.9	-8.8
DB07167	5	2	4	2.7	339.4	89.5	-8.8
DB07242	3	1	0	2.7	377.3	61.1	-8.8
DB07308	3	1	3	3.4	236.65	50.4	-8.8
DB07311	5	2	0	2.4	348.78	85.4	-8.8
DB07354	4	1	2	3.7	322.3	51.1	-8.8
DB07394	8	1	8	2.2	460.5	101	-8.8
DB07401	8	0	8	3.7	403.4	104	-8.8
DB07414	5	1	4	3	396.5	95.4	-8.8
[truncated: 3,465 more rows]
