# Supplementary material for: Life span‐associated ferroptosis‐related genes identification and validation for hepatocellular carcinoma patients as hepatitis B virus carriers
Source: J Clin Lab Anal. 2023 Jul 18;37(13-14):e24930. doi: 10.1002/jcla.24930 (PMC10492458; doi:10.1002/jcla.24930)
Supplement: Supplementary file 10 — Tables S1–S14 [file JCLA-37-e24930-s009.zip › TableS4_DEG_tumor_normal.tex]

\begin{table}[!ht]
    \centering
    \begin{tabular}{|l|l|l|l|l|l|l|l|}
    \hline
        Gene & baseMean & log2FoldChange & lfcSE & stat & pvalue & padj & reg \\ \hline
        RP11-402P6.9 & 17.0105011226899 & 21.7376164270075 & 0.969169947268588 & 22.4291069778532 & 2.04704336553341e-111 & 5.66355487942129e-107 & UP \\ \hline
        GABRD & 141.027076607916 & 4.52846198907945 & 0.204871097854252 & 22.1039572517011 & 2.89545592584499e-108 & 4.00542895501767e-104 & UP \\ \hline
        THBS4 & 755.996776456763 & 5.8256420211391 & 0.286876066640057 & 20.3071733706128 & 1.1111798222751e-91 & 1.0247670714295e-87 & UP \\ \hline
        CENPF & 1011.79232850977 & 4.15096499194645 & 0.209058592259019 & 19.8555101088765 & 9.87546899071935e-88 & 6.83061501415581e-84 & UP \\ \hline
        ASS1P2 & 47.0111901199573 & -5.05600167940148 & 0.254900167069983 & -19.8352230895688 & 1.47859035788922e-87 & 8.18163188634422e-84 & DOWN \\ \hline
        PLVAP & 4021.70905253844 & 2.98331715649099 & 0.151092197202132 & 19.7450114018787 & 8.85448837668975e-87 & 4.08295216529792e-83 & UP \\ \hline
        SLC26A6 & 839.001043094012 & 2.56279381827316 & 0.131874062903144 & 19.4336457211865 & 4.00853980213035e-84 & 1.58434672436486e-80 & UP \\ \hline
        SKA1 & 232.015040773809 & 4.78237986656186 & 0.248686784313249 & 19.2305348262412 & 2.05497981332057e-82 & 7.10689081189254e-79 & UP \\ \hline
        NUF2 & 262.584908420907 & 4.38672143777174 & 0.229488533663878 & 19.1152096696769 & 1.88660359106163e-81 & 5.79962906154468e-78 & UP \\ \hline
        KIFC1 & 611.32311354174 & 3.93171652132934 & 0.205917942672652 & 19.0936082125665 & 2.85361278025567e-81 & 7.89509047913337e-78 & UP \\ \hline
        TROAP & 357.121728524905 & 4.34789997373749 & 0.228725677881677 & 19.0092341795866 & 1.43025201993478e-80 & 3.59734387595777e-77 & UP \\ \hline
        CDC25C & 158.246071790691 & 4.27362879409326 & 0.224977290723059 & 18.9958230022157 & 1.84669739067947e-80 & 4.25771472566073e-77 & UP \\ \hline
        CDCA5 & 509.621945524261 & 3.60567818017548 & 0.190022645364154 & 18.9749920240594 & 2.74553145184612e-80 & 5.84312451370975e-77 & UP \\ \hline
        EBF2 & 50.3833409470391 & 5.48545850158482 & 0.289425554981332 & 18.9529169320886 & 4.17771051470365e-80 & 8.25605120073613e-77 & UP \\ \hline
        CDKN3 & 331.694685083379 & 3.98556781161334 & 0.211327966166351 & 18.8596326549417 & 2.44915551236749e-79 & 4.51738570404476e-76 & UP \\ \hline
        KIF4A & 463.817422984159 & 4.14290627482352 & 0.220249231451286 & 18.81008277543 & 6.24402081083273e-79 & 1.07970827358318e-75 & UP \\ \hline
        BIRC5 & 990.559640412752 & 4.27162430209188 & 0.228155122714241 & 18.7224562450083 & 3.2482147949865e-78 & 5.28637404311126e-75 & UP \\ \hline
        PRC1 & 742.135178722446 & 3.38812445928855 & 0.182627525541639 & 18.5521018764286 & 7.84244819407053e-77 & 1.20542785658527e-73 & UP \\ \hline
        UBE2T & 331.306142350822 & 3.25787707179387 & 0.176206501804384 & 18.4889719643298 & 2.53338128251814e-76 & 3.35916725575382e-73 & UP \\ \hline
        ASPM & 793.109356443172 & 3.89179442862548 & 0.210494711082575 & 18.4887991180869 & 2.54151386898646e-76 & 3.35916725575382e-73 & UP \\ \hline
        TOP2A & 1902.39741952697 & 4.20625355262207 & 0.227504932851558 & 18.4886257185754 & 2.54969864354032e-76 & 3.35916725575382e-73 & UP \\ \hline
        COL15A1 & 938.697455756921 & 3.89445261802384 & 0.210936887341321 & 18.4626438130859 & 4.1264007083449e-76 & 5.18932401808083e-73 & UP \\ \hline
        HJURP & 324.676579647775 & 4.07679772952761 & 0.220930066045483 & 18.4528878413874 & 4.94315834021626e-76 & 5.94618964342449e-73 & UP \\ \hline
        CDC20 & 804.641472809356 & 4.52804971414421 & 0.245957969571782 & 18.4098515775994 & 1.09522307282092e-75 & 1.26256403148902e-72 & UP \\ \hline
        MYBL2 & 934.916872639973 & 4.76691078327692 & 0.259183070450827 & 18.3920607738202 & 1.5208768988435e-75 & 1.68312404641212e-72 & UP \\ \hline
        MELK & 285.386671579245 & 4.00282180667201 & 0.217886486208518 & 18.3711338703277 & 2.23689516669405e-75 & 2.38031456065093e-72 & UP \\ \hline
        KIF18B & 276.162822386488 & 4.34734867666989 & 0.236768798924934 & 18.3611552552927 & 2.68826941218417e-75 & 2.7546796232185e-72 & UP \\ \hline
        KIF2C & 426.249336401722 & 4.18935406464417 & 0.229181050970477 & 18.2796703606349 & 1.20150040754769e-74 & 1.18721113484364e-71 & UP \\ \hline
        CCNB2 & 391.982058115001 & 3.84307417760296 & 0.211398937582897 & 18.1792501965435 & 7.53570604988806e-74 & 7.18932342352596e-71 & UP \\ \hline
        CENPA & 142.268344950111 & 4.44074495470297 & 0.244729158119194 & 18.145549099385 & 1.39236632518591e-73 & 1.28408663729728e-70 & UP \\ \hline
        SPC24 & 415.645388701201 & 3.4687719498734 & 0.191661265426544 & 18.09845062931 & 3.2775839032734e-73 & 2.925190769415e-70 & UP \\ \hline
        CCNB1 & 875.395916418831 & 3.43580617465741 & 0.19085323703734 & 18.0023468713041 & 1.86735801807212e-72 & 1.61450607143754e-69 & UP \\ \hline
        NEK2 & 327.760712903779 & 4.1257811560225 & 0.229752803957544 & 17.9574790163819 & 4.19429375815944e-72 & 3.5164704668787e-69 & UP \\ \hline
        KIF20A & 429.339073013635 & 3.94757254907567 & 0.22008960949876 & 17.9362058848031 & 6.15145479627748e-72 & 5.00565587790027e-69 & UP \\ \hline
        ARHGEF39 & 193.653583184007 & 2.98041963305276 & 0.166296431342437 & 17.9223306777732 & 7.89500325226195e-72 & 6.24088728515232e-69 & UP \\ \hline
        APLN & 311.22384305606 & 3.9213741103219 & 0.219592653784773 & 17.8574922372645 & 2.52742482742946e-71 & 1.94239618612475e-68 & UP \\ \hline
        FOXM1 & 734.232866946459 & 3.88467275438982 & 0.217801419941053 & 17.8358467793331 & 3.72365466071614e-71 & 2.78438793237928e-68 & UP \\ \hline
        ADAMTS13 & 775.6335914366 & -2.82659317867981 & 0.158503475045407 & -17.8330044680098 & 3.9178968698419e-71 & 2.85253822889252e-68 & DOWN \\ \hline
        NCAPG & 408.928515789721 & 4.04256434289186 & 0.226856976857867 & 17.8198810496565 & 4.95417412214657e-71 & 3.51454193429306e-68 & UP \\ \hline
        UBE2C & 668.726916276735 & 4.39426595559099 & 0.247709258083061 & 17.7396113072105 & 2.07364429984675e-70 & 1.4342879210965e-67 & UP \\ \hline
        BUB1 & 327.549146900713 & 3.70272264513066 & 0.209272974499961 & 17.6932671501324 & 4.72543920464859e-70 & 3.18874942621982e-67 & UP \\ \hline
        ESM1 & 448.576502675353 & 4.37977233096411 & 0.248169453870559 & 17.6483135319648 & 1.04840429753746e-69 & 6.9062384999926e-67 & UP \\ \hline
        PLK1 & 497.626296541499 & 3.82722089992399 & 0.216965520340568 & 17.6397654978379 & 1.21966051227749e-69 & 7.84752264957704e-67 & UP \\ \hline
        DLGAP5 & 250.686399009821 & 3.93239931831675 & 0.223559931051663 & 17.5899111250307 & 2.94338877503657e-69 & 1.85078948270311e-66 & UP \\ \hline
        EXO1 & 192.076041253657 & 3.78967158625348 & 0.215655970176938 & 17.5727645431944 & 3.9828214345143e-69 & 2.44872712508238e-66 & UP \\ \hline
        CDK1 & 621.629253725567 & 3.69605082636697 & 0.210380826648278 & 17.5683824674107 & 4.30266184287784e-69 & 2.58786402623699e-66 & UP \\ \hline
        MXD3 & 370.191002669152 & 2.64000095226971 & 0.150971609025891 & 17.4867378661704 & 1.80815622802508e-68 & 1.06438847576106e-65 & UP \\ \hline
        GPC3 & 21640.7978802923 & 5.73709543146604 & 0.328357087296591 & 17.4721230435448 & 2.33636703328361e-68 & 1.34667222312203e-65 & UP \\ \hline
        FBXO43 & 51.8788194640094 & 4.09464086990812 & 0.234387630689742 & 17.4695262623657 & 2.44516537488662e-68 & 1.38062021279568e-65 & UP \\ \hline
        ANLN & 541.608847462997 & 4.00141933345857 & 0.230913686854569 & 17.3286364613748 & 2.86029774685444e-67 & 1.58271715524443e-64 & UP \\ \hline
        ZIC2 & 192.085241509949 & 6.62357954790032 & 0.382427016579196 & 17.3198525751349 & 3.33210296103389e-67 & 1.8076331886848e-64 & UP \\ \hline
        PTTG1 & 628.848531311068 & 3.75640519198819 & 0.217089468060897 & 17.303488858955 & 4.42745942949292e-67 & 2.35566384684193e-64 & UP \\ \hline
        E2F1 & 754.788635518004 & 3.66417142696385 & 0.211938592657692 & 17.2888353226067 & 5.70942037972223e-67 & 2.98042516312783e-64 & UP \\ \hline
        IGF2BP1 & 565.46653480679 & 7.0969872502824 & 0.411698378487578 & 17.2383172271749 & 1.36965978633613e-66 & 7.0174772793633e-64 & UP \\ \hline
        CDCA3 & 294.536355262731 & 3.4016952432755 & 0.197348379539782 & 17.2370062080483 & 1.40107084574836e-66 & 7.0478958344218e-64 & UP \\ \hline
        NDC80 & 320.461716542274 & 3.50113434458288 & 0.203292176700728 & 17.2221794335795 & 1.81040569292958e-66 & 8.94437398326476e-64 & UP \\ \hline
        CDC6 & 569.339439494306 & 3.4617259047696 & 0.201261158718794 & 17.2001688095535 & 2.64759056901305e-66 & 1.28510330303305e-63 & UP \\ \hline
        CDCA8 & 358.804934995999 & 3.40888306131188 & 0.198273671019245 & 17.1928176030039 & 3.005637284185e-66 & 1.43374080588873e-63 & UP \\ \hline
        CXorf36 & 391.554092136488 & 2.26398871084346 & 0.131898451663279 & 17.1646344767046 & 4.88548944745174e-66 & 2.29096333123131e-63 & UP \\ \hline
        PKMYT1 & 239.686085172303 & 3.27541240746271 & 0.191641897564795 & 17.0913169253883 & 1.72239799168474e-65 & 7.9422642059903e-63 & UP \\ \hline
        TTK & 215.312559699103 & 4.00275213485217 & 0.234271440401562 & 17.0859586127575 & 1.88814565588374e-65 & 8.56382391169434e-63 & UP \\ \hline
        EME1 & 90.0990409716777 & 3.31214000480959 & 0.194551417764066 & 17.0244968804404 & 5.4055077393189e-65 & 2.41216423586671e-62 & UP \\ \hline
        CSRNP1 & 2633.94717176365 & -2.41422552863074 & 0.141995288146785 & -17.0021523963181 & 7.91592678023305e-65 & 3.47634835283663e-62 & DOWN \\ \hline
        GTSE1 & 234.215435719884 & 3.87489794297088 & 0.228365583399336 & 16.9679593802669 & 1.41773620496513e-64 & 6.12882930980784e-62 & UP \\ \hline
        RACGAP1 & 653.901156219957 & 2.67233110618077 & 0.158326126238669 & 16.8786489612735 & 6.46064987511174e-64 & 2.74995077068795e-61 & UP \\ \hline
        TRIP13 & 246.310429858015 & 3.74491322656287 & 0.222226181753177 & 16.8518092558611 & 1.01753498919716e-63 & 4.2654758403209e-61 & UP \\ \hline
        HIGD1B & 42.7766360001458 & 3.16371192853354 & 0.187893420012625 & 16.837800537778 & 1.28940777188537e-63 & 5.32448430220187e-61 & UP \\ \hline
        SKA3 & 169.247116625774 & 3.69034831345452 & 0.219284503030437 & 16.8290429212059 & 1.4949911953384e-63 & 6.08263550020994e-61 & UP \\ \hline
        HAGLR & 214.914188766519 & 6.19819827074898 & 0.369345785116641 & 16.7815595047106 & 3.32975681973178e-63 & 1.33513597002202e-60 & UP \\ \hline
        HMMR & 346.046567272013 & 3.36083961629284 & 0.200848426688015 & 16.7332135566755 & 7.5076002643192e-63 & 2.96732537875599e-60 & UP \\ \hline
        CDT1 & 460.721215580027 & 3.41084721919358 & 0.20483488871665 & 16.6516907376645 & 2.94172433756298e-62 & 1.14631953869514e-59 & UP \\ \hline
        BUB1B & 254.594127876228 & 3.71243312160241 & 0.223155086070486 & 16.6361125214497 & 3.81601830277068e-62 & 1.46635803309384e-59 & UP \\ \hline
        MKI67 & 1360.17288025047 & 3.62477293965755 & 0.217975623986155 & 16.6292582325067 & 4.27858330862979e-62 & 1.62158307397069e-59 & UP \\ \hline
        CENPL & 186.816348436072 & 2.5805809050802 & 0.155240571600697 & 16.6231087561173 & 4.74092143840479e-62 & 1.77252801941007e-59 & UP \\ \hline
        KIF23 & 289.859888513152 & 3.61896102071785 & 0.218486451861648 & 16.5637777074135 & 1.2734157687562e-61 & 4.69754587655703e-59 & UP \\ \hline
        CELSR3 & 240.945372208748 & 3.42790693915104 & 0.207817734532651 & 16.4947758037102 & 4.00041839043251e-61 & 1.45631020536969e-58 & UP \\ \hline
        DTL & 436.022788636758 & 3.38006021060017 & 0.204955492338453 & 16.4916791057178 & 4.21083050409712e-61 & 1.51300061762149e-58 & UP \\ \hline
        FAM189B & 1196.14712212306 & 1.72200234294824 & 0.104523167407404 & 16.4748388865439 & 5.56365831405475e-61 & 1.97345813557632e-58 & UP \\ \hline
        CENPE & 228.653930253924 & 3.4171431903469 & 0.207499038116307 & 16.4682362933727 & 6.20533043594783e-61 & 2.17320097685277e-58 & UP \\ \hline
        AURKB & 345.232943170492 & 3.74519060222555 & 0.227469719257229 & 16.4645677431482 & 6.59319244784407e-61 & 2.28017319318127e-58 & UP \\ \hline
        CD34 & 1642.02962658161 & 2.07634998580696 & 0.12612131909783 & 16.4631166297616 & 6.75319733489073e-61 & 2.3066754403015e-58 & UP \\ \hline
        STAB2 & 490.381587663753 & -4.74568082083104 & 0.288547788321172 & -16.446775934213 & 8.84530838940412e-61 & 2.98442862450785e-58 & DOWN \\ \hline
        NXPH4 & 273.83867490012 & 5.9960212336921 & 0.364630772251189 & 16.4440899945809 & 9.24627503434113e-61 & 3.08212881174839e-58 & UP \\ \hline
        CDH13 & 374.309279008143 & 2.43217812090947 & 0.148104363547936 & 16.4220557898841 & 1.3298371140575e-60 & 4.38007183745581e-58 & UP \\ \hline
        CCNA2 & 485.239413006577 & 3.52173068272735 & 0.214603200961254 & 16.4104294202172 & 1.61062263123034e-60 & 5.24248192214702e-58 & UP \\ \hline
        OIT3 & 1777.7697591812 & -3.13940643508545 & 0.191696327974104 & -16.3769774218604 & 2.7928109609337e-60 & 8.98473265769217e-58 & DOWN \\ \hline
        AC092171.4 & 393.37924715229 & 2.76314042912109 & 0.168734801807625 & 16.3756403511313 & 2.85486893132352e-60 & 9.07881134746297e-58 & UP \\ \hline
        TICRR & 103.850973894176 & 3.81664921525835 & 0.233390602800332 & 16.3530543623624 & 4.13712446842448e-60 & 1.30070253031705e-57 & UP \\ \hline
        TRAIP & 146.524331434887 & 2.88134548040855 & 0.176418757695758 & 16.3324213255007 & 5.80346135316234e-60 & 1.80409399166228e-57 & UP \\ \hline
        CKAP2L & 207.134440754362 & 3.45424546490003 & 0.212282477458592 & 16.2719293003061 & 1.56158962644971e-59 & 4.80050002166491e-57 & UP \\ \hline
        NCAPH & 251.868674335206 & 3.24135672705737 & 0.199719216396271 & 16.2295686191061 & 3.11641843397494e-59 & 9.47493942997635e-57 & UP \\ \hline
        CENPM & 252.902627421632 & 3.54784238041008 & 0.219285124818205 & 16.1791292653861 & 7.07884479951968e-59 & 2.12880868552512e-56 & UP \\ \hline
        PARPBP & 134.275805602175 & 2.84522618644887 & 0.175946577233268 & 16.1709663875797 & 8.08205799138201e-59 & 2.40436880051146e-56 & UP \\ \hline
        AURKA & 728.427406689523 & 2.75141952372408 & 0.170317711753858 & 16.1546294592098 & 1.05349699327973e-58 & 3.10075545883727e-56 & UP \\ \hline
        DEPDC1 & 219.094535075315 & 4.02994857442439 & 0.249488149952999 & 16.1528656779233 & 1.08406205073615e-58 & 3.15713102712812e-56 & UP \\ \hline
        CDKN2A & 616.227515558908 & 4.12243676916834 & 0.255242826717256 & 16.1510386880919 & 1.11665416078011e-58 & 3.21817402773994e-56 & UP \\ \hline
        NEIL3 & 78.2160224696113 & 4.37613194180164 & 0.271405469987765 & 16.1239636842947 & 1.7313905795019e-58 & 4.93839001681228e-56 & UP \\ \hline
        KIF14 & 198.667295720148 & 3.37497634309975 & 0.209332763594812 & 16.1225423347126 & 1.77168160956399e-58 & 5.00174643793947e-56 & UP \\ \hline
        CENPI & 91.7199006863909 & 3.3719433147169 & 0.209439804645347 & 16.0998207596056 & 2.55844644002905e-58 & 7.14995329861452e-56 & UP \\ \hline
        CFP & 677.263811398471 & -3.58718034778729 & 0.223021986341198 & -16.0844247091375 & 3.28085757095706e-58 & 9.07714864156689e-56 & DOWN \\ \hline
        PTH1R & 455.430119690342 & -3.41815848650047 & 0.213126709955033 & -16.0381516104746 & 6.91829625602528e-58 & 1.8951336882718e-55 & DOWN \\ \hline
        SHCBP1 & 184.71688789301 & 3.69997472258605 & 0.230743713676596 & 16.0349968527066 & 7.27872902412775e-58 & 1.97431956775042e-55 & UP \\ \hline
        RRM2 & 1144.43061407952 & 3.2120519454927 & 0.200364493862092 & 16.0310436424106 & 7.75690060453222e-58 & 2.08359387403488e-55 & UP \\ \hline
        KIF18A & 115.165085488389 & 3.62197578840323 & 0.225980709577156 & 16.0278096089728 & 8.17125709944648e-58 & 2.17379009779217e-55 & UP \\ \hline
        EZH2 & 488.395602310912 & 2.52977871100251 & 0.158084322254255 & 16.0027172519597 & 1.22317895646927e-57 & 3.22301830367956e-55 & UP \\ \hline
        CPLX2 & 2450.9618885754 & 9.33152573996498 & 0.585421767648854 & 15.9398339037543 & 3.3524367026181e-57 & 8.7501760614467e-55 & UP \\ \hline
        SGOL1 & 124.118330059758 & 3.25201353857857 & 0.204150493583043 & 15.9294914330233 & 3.95561179376803e-57 & 1.02280291119795e-54 & UP \\ \hline
        CCL23 & 37.2480426037575 & -3.05772987518715 & 0.19219331277627 & -15.9096579949512 & 5.43093541073564e-57 & 1.3912749074891e-54 & DOWN \\ \hline
        B4GALNT1 & 320.542584250424 & 4.39828914167264 & 0.27792272307612 & 15.8255830721261 & 2.07270086373542e-56 & 5.26104722907963e-54 & UP \\ \hline
        SPDL1 & 270.192882798969 & 1.91302153892783 & 0.120963408257668 & 15.814877957579 & 2.45685302248573e-56 & 6.17943205210117e-54 & UP \\ \hline
        JRK & 370.612892187671 & 1.90222447216467 & 0.12043154253004 & 15.7950685692678 & 3.36427218157922e-56 & 8.38552418448219e-54 & UP \\ \hline
        SPC25 & 122.235077425525 & 3.22037919659527 & 0.203979725555541 & 15.7877415896336 & 3.77868206523711e-56 & 9.33435684811742e-54 & UP \\ \hline
        DUSP9 & 1211.75798108275 & 5.34823252168259 & 0.339160539603966 & 15.7690294039739 & 5.08248321676228e-56 & 1.24439878901028e-53 & UP \\ \hline
        ASF1B & 395.596745376287 & 3.20062331844413 & 0.203516843652749 & 15.7265770291976 & 9.94436500854203e-56 & 2.41342760255555e-53 & UP \\ \hline
        E2F8 & 134.69434545049 & 3.8122898446761 & 0.24276940130384 & 15.7033375054741 & 1.4349014405873e-55 & 3.45212331797641e-53 & UP \\ \hline
        HOXA13 & 242.645460453131 & 7.04659559533779 & 0.44904509212538 & 15.6924008722275 & 1.70483640294755e-55 & 4.06618178968534e-53 & UP \\ \hline
        C5orf34 & 62.36988611329 & 2.48238860663581 & 0.158459786878409 & 15.6657323320813 & 2.59424183136371e-55 & 6.13460587592648e-53 & UP \\ \hline
        PLXDC1 & 287.531816890553 & 2.98101618937122 & 0.190434797052801 & 15.6537367934112 & 3.13271846957785e-55 & 7.34516287269579e-53 & UP \\ \hline
        ERCC6L & 67.571761299838 & 3.48957498135641 & 0.223421612145504 & 15.6187888353603 & 5.42259099211713e-55 & 1.26072962167147e-52 & UP \\ \hline
        ECM1 & 1151.36210538014 & -2.96477366404913 & 0.190479043885358 & -15.5648285689292 & 1.26207817984432e-54 & 2.90982641681273e-52 & DOWN \\ \hline
        TCF19 & 751.312660695971 & 2.9609618668194 & 0.190578954846489 & 15.5366675675415 & 1.95909098615201e-54 & 4.47951820775765e-52 & UP \\ \hline
        OLFML2B & 392.517939675629 & 3.24209027961724 & 0.208747494266082 & 15.531157827862 & 2.13490085702721e-54 & 4.84150016486654e-52 & UP \\ \hline
        KIF15 & 153.218127213158 & 3.57676878373344 & 0.230523161775977 & 15.5158759587436 & 2.70912306371058e-54 & 6.09376486208785e-52 & UP \\ \hline
        MSTO1 & 502.347262836829 & 1.67633696319148 & 0.108860680251292 & 15.3989205222846 & 1.66424396995336e-53 & 3.71327725134675e-51 & UP \\ \hline
        TBC1D16 & 1956.90131663375 & 1.87507711389215 & 0.121787729434527 & 15.3962728642559 & 1.73378876339752e-53 & 3.83749869735353e-51 & UP \\ \hline
        E2F7 & 89.2200984198157 & 3.85305687616623 & 0.250463051114729 & 15.3837336845397 & 2.10453615673177e-53 & 4.62112713081729e-51 & UP \\ \hline
        ARHGAP11A & 335.051535493156 & 2.70233771888782 & 0.175675908503177 & 15.3825173975915 & 2.14445147343558e-53 & 4.67169597760176e-51 & UP \\ \hline
        TRIM71 & 296.653645087622 & 8.61752002448167 & 0.560594737710125 & 15.3721029556607 & 2.51859586487754e-53 & 5.44390560887242e-51 & UP \\ \hline
        RASD2 & 58.5107769057556 & 2.77057673090756 & 0.180314845578868 & 15.3652170014794 & 2.80099237460383e-53 & 6.00736868435382e-51 & UP \\ \hline
        CEP131 & 562.086421466076 & 1.80085473979875 & 0.117361163755649 & 15.3445542134211 & 3.85196351583511e-53 & 8.19786727635462e-51 & UP \\ \hline
        TERT & 125.573823984077 & 7.98161571128658 & 0.522207039272117 & 15.2843893533336 & 9.71695111593719e-53 & 2.05220524064606e-50 & UP \\ \hline
        PBK & 256.504724190259 & 3.66434059574528 & 0.239847683566866 & 15.2777818874524 & 1.07539154747054e-52 & 2.25400438968694e-50 & UP \\ \hline
        FLVCR1 & 614.303400335237 & 2.3291949686281 & 0.152575472577282 & 15.265854526181 & 1.29125132173515e-52 & 2.68609400890575e-50 & UP \\ \hline
        AFAP1-AS1 & 365.330419651924 & 7.62713636310631 & 0.499764131829759 & 15.2614721172196 & 1.38097266470872e-52 & 2.85129632197732e-50 & UP \\ \hline
        XRCC2 & 101.504118564251 & 3.09674546841636 & 0.203028331366488 & 15.2527750564349 & 1.57782205326702e-52 & 3.2336002035362e-50 & UP \\ \hline
        DIAPH3 & 154.01019956008 & 3.67344187357558 & 0.240924271507164 & 15.2472884969016 & 1.71613110589792e-52 & 3.49119112550572e-50 & UP \\ \hline
        STIL & 191.42819229214 & 2.59566590536906 & 0.170718455129625 & 15.2043661793811 & 3.30817087927088e-52 & 6.68081486983849e-50 & UP \\ \hline
        TONSL & 655.989228678881 & 2.05162343105788 & 0.13497800598889 & 15.1996869121534 & 3.55315156465596e-52 & 7.12355393763308e-50 & UP \\ \hline
        VPS45 & 1161.39314485612 & 1.11636767701544 & 0.0735722840809227 & 15.1737531457844 & 5.27710149427885e-52 & 1.04987835756718e-49 & UP \\ \hline
        ANGPTL6 & 427.753964474434 & -2.99911770617402 & 0.197657400399577 & -15.1733135218369 & 5.31257346511748e-52 & 1.04987835756718e-49 & DOWN \\ \hline
        POLQ & 121.676900114083 & 3.23685765581722 & 0.21334421052496 & 15.17199668954 & 5.42025171826747e-52 & 1.06356102332841e-49 & UP \\ \hline
        FANCI & 504.722540159876 & 2.36724001212764 & 0.156037623840506 & 15.1709565543456 & 5.50683814499161e-52 & 1.07294148561608e-49 & UP \\ \hline
        SPATS2 & 699.387025360335 & 1.68393544582747 & 0.111129516732236 & 15.1529089241418 & 7.24859576151693e-52 & 1.40242586667055e-49 & UP \\ \hline
        WDR62 & 302.752417635106 & 2.80420816442147 & 0.185095259210349 & 15.1500809711969 & 7.56733176340234e-52 & 1.4539261659587e-49 & UP \\ \hline
        NOX4 & 56.3660836660433 & 2.95909982914379 & 0.195615041883035 & 15.1271589375685 & 1.072255744362e-51 & 2.04593790891472e-49 & UP \\ \hline
        GJC1 & 217.823659275614 & 2.70046101826415 & 0.178597552866364 & 15.1203696518998 & 1.18873442260921e-51 & 2.25265173084446e-49 & UP \\ \hline
        GINS1 & 369.668312402509 & 2.9363420844605 & 0.194388893745915 & 15.1055033437177 & 1.48964532157738e-51 & 2.80367463347492e-49 & UP \\ \hline
        RECQL4 & 819.17860948133 & 2.71809600749929 & 0.180045539891927 & 15.0967139154397 & 1.70207008284458e-51 & 3.18183601230142e-49 & UP \\ \hline
        GMNN & 1504.84774104016 & 2.20817744000505 & 0.146525146285285 & 15.0702967783136 & 2.53969643413139e-51 & 4.71582424450424e-49 & UP \\ \hline
        UHRF1 & 271.054409022203 & 3.52353270829039 & 0.234347952239325 & 15.0354747059706 & 4.29955087811264e-51 & 7.93037827631615e-49 & UP \\ \hline
        ANKRD52 & 1427.23849097949 & 1.64270895724979 & 0.109333597960597 & 15.024740682565 & 5.05588079176583e-51 & 9.26364595137651e-49 & UP \\ \hline
        CLEC4G & 1084.32104107711 & -5.53442998094735 & 0.371174722558639 & -14.91057888532 & 2.81303106859913e-50 & 5.1202717483508e-48 & DOWN \\ \hline
        MMP11 & 849.201766262789 & 4.16011734043119 & 0.27952259825451 & 14.8829374312103 & 4.2540429289894e-50 & 7.69258860891174e-48 & UP \\ \hline
        TMEM120B & 398.605324362479 & 1.27330628824042 & 0.0855813970675496 & 14.8783068735767 & 4.55891117622984e-50 & 8.19035035797085e-48 & UP \\ \hline
        CDC45 & 233.452772387418 & 3.15808208913212 & 0.212731713562029 & 14.8453751265031 & 7.45366935469544e-50 & 1.33045593571844e-47 & UP \\ \hline
        ORC1 & 159.502890031856 & 3.07678006855897 & 0.207266559019186 & 14.8445561267516 & 7.54525693733104e-50 & 1.33817066464832e-47 & UP \\ \hline
        TGM3 & 693.018154055901 & 5.26583408368133 & 0.354759344577849 & 14.8433978249325 & 7.67670401410801e-50 & 1.35281127361991e-47 & UP \\ \hline
        TOMM40L & 1317.50896033562 & 1.71198485418366 & 0.115444623791519 & 14.8294896544972 & 9.44482697083088e-50 & 1.65386093545556e-47 & UP \\ \hline
        SGOL2 & 187.408033346286 & 2.62653892338811 & 0.177122324234633 & 14.8289547053862 & 9.52038999158217e-50 & 1.65660773520191e-47 & UP \\ \hline
        THY1 & 2024.58544567995 & 2.64787690493299 & 0.178603000018188 & 14.8254895195676 & 1.00246445710294e-49 & 1.7334490084167e-47 & UP \\ \hline
        CCNF & 357.598646402133 & 2.35612484088378 & 0.158947719714922 & 14.8232692177627 & 1.03616299465899e-49 & 1.78059140206398e-47 & UP \\ \hline
        LRRC14 & 1127.79708094654 & 1.51112841129488 & 0.101994187525078 & 14.8158287051733 & 1.15752847314455e-49 & 1.9768728559562e-47 & UP \\ \hline
        OLFML2A & 425.847299961767 & 2.49647278398039 & 0.168541894327813 & 14.8121794520997 & 1.22212518470667e-49 & 2.07438880277788e-47 & UP \\ \hline
        FAM83D & 533.496561570059 & 2.64336878933708 & 0.178485411923047 & 14.8099990966026 & 1.26242015471734e-49 & 2.1297181963759e-47 & UP \\ \hline
        TARBP1 & 1208.29856198336 & 1.81554575629879 & 0.12263364070469 & 14.8046306532703 & 1.36736042804547e-49 & 2.29277339168085e-47 & UP \\ \hline
        RAD54L & 104.653535842718 & 3.61216625901451 & 0.244963672501483 & 14.74572218047 & 3.27794447613106e-49 & 5.46330661573e-47 & UP \\ \hline
        PGC & 1179.72673589145 & 9.48965045916564 & 0.644580344347103 & 14.7222150696787 & 4.64202475452103e-49 & 7.69047298702594e-47 & UP \\ \hline
        CCNE1 & 257.22836387311 & 3.86527804220137 & 0.262628814176076 & 14.7176464788435 & 4.96646116982167e-49 & 8.17899292770572e-47 & UP \\ \hline
        ORC6 & 142.194615436777 & 3.12927692355015 & 0.212875964224238 & 14.7000011718273 & 6.4458599698429e-49 & 1.05525211707481e-46 & UP \\ \hline
        IQGAP3 & 666.581058657108 & 3.49192096005656 & 0.237954080556247 & 14.6747681396922 & 9.35347325112859e-49 & 1.52225026140573e-46 & UP \\ \hline
        SEMA5B & 188.267926015584 & 2.45498233821184 & 0.16730230973278 & 14.6739297391232 & 9.46979578499482e-49 & 1.53216865487399e-46 & UP \\ \hline
        CEP55 & 192.207885705901 & 3.46504262475812 & 0.236217048198752 & 14.6688930844764 & 1.01995372756979e-48 & 1.64064301050427e-46 & UP \\ \hline
        ECT2 & 579.04766356093 & 2.6798864825958 & 0.182699036666392 & 14.6683120584224 & 1.02872415676605e-48 & 1.64518562111251e-46 & UP \\ \hline
        TRIB1 & 7512.2902122691 & -2.1346485305878 & 0.146107390073413 & -14.610133885187 & 2.42041856283854e-48 & 3.84860461942838e-46 & DOWN \\ \hline
        E2F2 & 108.932553156343 & 3.12937070101522 & 0.214372038847842 & 14.5978492243403 & 2.8984585004368e-48 & 4.58238007609058e-46 & UP \\ \hline
        TTC13 & 626.380586332811 & 1.43485474149717 & 0.0983190448998183 & 14.5938637113411 & 3.07289948130137e-48 & 4.83056306529347e-46 & UP \\ \hline
        C16orf59 & 187.862884645513 & 2.82866135746978 & 0.194100078436758 & 14.5732107902853 & 4.15876178347212e-48 & 6.50059108832333e-46 & UP \\ \hline
        NUSAP1 & 889.013273390145 & 2.35221867159216 & 0.161773965695384 & 14.5401558370728 & 6.74389532656667e-48 & 1.04822107865236e-45 & UP \\ \hline
        CDCA2 & 108.034228207339 & 3.49690829341073 & 0.240831074016489 & 14.5201706536064 & 9.02851926200408e-48 & 1.39548627051322e-45 & UP \\ \hline
        RP11-443P15.2 & 190.66516333603 & 5.92549382510367 & 0.408169447685511 & 14.5172399813452 & 9.42285314833681e-48 & 1.44834487808352e-45 & UP \\ \hline
        RP5-890E16.2 & 21.2208116248742 & 2.71013372389727 & 0.187003745971637 & 14.4924033998138 & 1.35323688256955e-47 & 2.0685085541465e-45 & UP \\ \hline
        MDK & 6101.37788447335 & 3.79629821397314 & 0.26340165605711 & 14.4125829381651 & 4.31274847396959e-47 & 6.55608857303938e-45 & UP \\ \hline
        MCM10 & 169.226058036866 & 3.33617019047545 & 0.231578822523699 & 14.406197225284 & 4.7304891878592e-47 & 7.15182756068309e-45 & UP \\ \hline
        RND3 & 3373.55516507817 & -2.56293482881047 & 0.177984894244921 & -14.3997322901104 & 5.19443306478671e-47 & 7.81056410888336e-45 & DOWN \\ \hline
        ZWINT & 709.56807764578 & 2.64247582696687 & 0.18355971830183 & 14.395728275317 & 5.50420140526952e-47 & 8.23160758268064e-45 & UP \\ \hline
        C21orf58 & 154.15620288204 & 2.33444721290727 & 0.162412104452206 & 14.3736036225935 & 7.5783157924637e-47 & 1.12725410231233e-44 & UP \\ \hline
        HOXD9 & 88.05503680273 & 4.91976161868345 & 0.342313549364954 & 14.3720913992753 & 7.74564041685426e-47 & 1.14598199686153e-44 & UP \\ \hline
        CENPK & 107.975842675032 & 2.77953492777388 & 0.193624023361081 & 14.3553205822526 & 9.86682157453209e-47 & 1.45204974735415e-44 & UP \\ \hline
        MAGEA1 & 294.84820096911 & 9.16908310617309 & 0.638978039315747 & 14.3496059989665 & 1.07144200756863e-46 & 1.56844370494187e-44 & UP \\ \hline
        ZFP41 & 408.049597904542 & 1.95003012672054 & 0.136083258544075 & 14.3296842505352 & 1.42768220980925e-46 & 2.07893072098909e-44 & UP \\ \hline
        MYO18B & 148.903549813827 & 7.40551163913379 & 0.516879406682427 & 14.3273489781027 & 1.47650043564321e-46 & 2.13876112842622e-44 & UP \\ \hline
        MTBP & 109.740254988281 & 2.04086582777981 & 0.142574231491287 & 14.3144087569886 & 1.77870406065849e-46 & 2.56309402324159e-44 & UP \\ \hline
        CTHRC1 & 315.091725229525 & 4.16893855170999 & 0.291433799630499 & 14.3049246758463 & 2.03858417936845e-46 & 2.91559591322196e-44 & UP \\ \hline
        LINC00176 & 172.603439068281 & 4.71710776743617 & 0.329758687216131 & 14.3047263053436 & 2.04440527402704e-46 & 2.91559591322196e-44 & UP \\ \hline
        FANCD2 & 301.646002352005 & 2.31000199964687 & 0.161517152289615 & 14.3018990051584 & 2.12919179105687e-46 & 3.02094098888053e-44 & UP \\ \hline
        PYGO2 & 2145.85734563522 & 1.23922096535377 & 0.0866827967080666 & 14.2960427260701 & 2.31610496135862e-46 & 3.26937122275046e-44 & UP \\ \hline
        SOCS7 & 426.619443786582 & 1.79670929000804 & 0.125694842430831 & 14.2942164949747 & 2.37766667988164e-46 & 3.33923370722261e-44 & UP \\ \hline
        OTX1 & 51.3673278468203 & 4.54690722655613 & 0.31837048164034 & 14.2818115647189 & 2.84118534062014e-46 & 3.97005428378472e-44 & UP \\ \hline
        MND1 & 90.1556069959281 & 2.84677504311226 & 0.199541824680185 & 14.266558139753 & 3.53604866589219e-46 & 4.91617379091654e-44 & UP \\ \hline
        GNAZ & 451.188762776421 & 3.68112609985509 & 0.258634349787776 & 14.2329358141162 & 5.72278947778374e-46 & 7.91662082409214e-44 & UP \\ \hline
        CDH24 & 145.964980933164 & 2.3996170112303 & 0.169320774632672 & 14.1720176773115 & 1.36520887906472e-45 & 1.87916587348674e-43 & UP \\ \hline
        DSCC1 & 157.832647194634 & 2.18117072758774 & 0.15472943189306 & 14.0966763782551 & 3.98081198967468e-45 & 5.45233293655096e-43 & UP \\ \hline
        MESP2 & 56.5516509703722 & 3.61603982574819 & 0.256552565823734 & 14.0947326491859 & 4.09194573754054e-45 & 5.57693905027261e-43 & UP \\ \hline
        MAP2K1 & 2429.05519998087 & -1.21793165204016 & 0.0864650594865662 & -14.0858244853158 & 4.64209189591958e-45 & 6.29572335707878e-43 & DOWN \\ \hline
        ISX & 304.506135024548 & 7.36804486939004 & 0.523318433836526 & 14.0794674771416 & 5.07910754237802e-45 & 6.85481309146208e-43 & UP \\ \hline
        UCK2 & 1331.62652093702 & 1.768630362725 & 0.12579317755509 & 14.0598273857138 & 6.7049555477454e-45 & 9.00514588055689e-43 & UP \\ \hline
        NDUFA4L2 & 1149.74157361654 & 3.01933818085546 & 0.2152683636576 & 14.025926195351 & 1.08190380247837e-44 & 1.44604021754441e-42 & UP \\ \hline
        XRCC3 & 306.037280705183 & 1.69891587481426 & 0.12123067611765 & 14.0139107462002 & 1.28149377268817e-44 & 1.70457154850787e-42 & UP \\ \hline
        FEN1 & 1179.63876052507 & 1.68325659728528 & 0.120184229584934 & 14.0056362061691 & 1.43984518091282e-44 & 1.90603811580454e-42 & UP \\ \hline
        KIAA0101 & 356.019325300186 & 2.53811584703459 & 0.181249856970394 & 14.0034088272366 & 1.48570058893074e-44 & 1.95737515209271e-42 & UP \\ \hline
        NT5DC2 & 1277.76466685103 & 3.06098614202925 & 0.219136464239013 & 13.9684016197807 & 2.43019620675538e-44 & 3.18655158541712e-42 & UP \\ \hline
        MCM2 & 1337.39426208741 & 2.52017135796772 & 0.180458864111155 & 13.9653508869224 & 2.53653112326272e-44 & 3.31029276355234e-42 & UP \\ \hline
        MTFR2 & 61.6272885131239 & 3.11859349447966 & 0.22336519578616 & 13.9618595614388 & 2.66391399497405e-44 & 3.46021166661723e-42 & UP \\ \hline
        MAD2L1 & 353.56735168146 & 2.39075400815668 & 0.171583611136505 & 13.9334636467972 & 3.9664383682204e-44 & 5.12801169782962e-42 & UP \\ \hline
        KIF11 & 373.325169708077 & 2.47934049188562 & 0.178029312305886 & 13.9265857951845 & 4.36739175685893e-44 & 5.62012222032633e-42 & UP \\ \hline
        DBF4B & 199.985868283878 & 1.72484770483502 & 0.123862538614117 & 13.925499381283 & 4.4343127968282e-44 & 5.67982093286323e-42 & UP \\ \hline
        RD3L & 3.51909017904221 & -5.11528083847591 & 0.367346522075392 & -13.9249469671747 & 4.46873072677999e-44 & 5.69752871049871e-42 & DOWN \\ \hline
        RP11-196G18.22 & 239.992028914026 & 2.26456901560285 & 0.163223108242751 & 13.8740711409251 & 9.09638188940448e-44 & 1.15444769602823e-41 & UP \\ \hline
        COCH & 251.25098361628 & 4.67980704744856 & 0.337878431024242 & 13.8505646343338 & 1.26216035518784e-43 & 1.59452924872064e-41 & UP \\ \hline
        RFC4 & 618.983852782931 & 1.78419868776021 & 0.129273435014774 & 13.8017426979974 & 2.48765259802233e-43 & 3.12844929224927e-41 & UP \\ \hline
        HOTTIP & 53.0425943024579 & 7.30923784972166 & 0.529866018442915 & 13.7945019973179 & 2.75045676628621e-43 & 3.44329807026428e-41 & UP \\ \hline
        PIF1 & 112.098217441389 & 2.85926242588047 & 0.207540064936868 & 13.7769178531877 & 3.50937990258434e-43 & 4.36998537977069e-41 & UP \\ \hline
        SFTA1P & 9.65076796725543 & 5.29716310513452 & 0.384502902909373 & 13.7766530891005 & 3.52227107994674e-43 & 4.36998537977069e-41 & UP \\ \hline
        CTD-2371O3.3 & 38.1264086327114 & 2.34489588024112 & 0.170252556129343 & 13.7730436097516 & 3.70278540122795e-43 & 4.57343587927561e-41 & UP \\ \hline
        DEPDC1B & 215.374345753554 & 3.32958013165203 & 0.242033103162153 & 13.7567138054721 & 4.64149845468902e-43 & 5.70739278870583e-41 & UP \\ \hline
        ADCY6 & 1353.54352038097 & 1.34305037025842 & 0.0976461960418265 & 13.7542518264933 & 4.80222861227883e-43 & 5.87890526619108e-41 & UP \\ \hline
        RP11-495P10.8 & 48.0631890428631 & 7.63212448982937 & 0.554949717662922 & 13.7528216465643 & 4.89812780475849e-43 & 5.96988995481291e-41 & UP \\ \hline
        CHAF1B & 262.625243249941 & 2.73623524337943 & 0.198969039986559 & 13.7520653643616 & 4.9496071289817e-43 & 6.00617458059372e-41 & UP \\ \hline
        BCAN & 123.769969628406 & 4.66264076292761 & 0.339619885295728 & 13.7289981087756 & 6.80682651530433e-43 & 8.2237759475513e-41 & UP \\ \hline
        BMPER & 188.246054370718 & -4.33705082663059 & 0.316058900024435 & -13.7222866569974 & 7.46726580215785e-43 & 8.98247143253483e-41 & DOWN \\ \hline
        EHMT2 & 2151.26125508172 & 1.33822401487916 & 0.0975980810058627 & 13.7115812225732 & 8.65508505076934e-43 & 1.03662440735773e-40 & UP \\ \hline
        STMN1 & 3000.97813939603 & 2.15360581795458 & 0.157325450747104 & 13.688858399754 & 1.18354117922353e-42 & 1.41142387093006e-40 & UP \\ \hline
        CSPG4 & 518.484416474042 & 2.35903453245565 & 0.17236972797954 & 13.6858980988568 & 1.23274542135327e-42 & 1.46379259968158e-40 & UP \\ \hline
        PRR11 & 268.066906389904 & 2.75886232592888 & 0.201751600662009 & 13.6745498765621 & 1.44096186529504e-42 & 1.70372187722726e-40 & UP \\ \hline
        CAPN10-AS1 & 45.5428090254866 & 2.36677849179085 & 0.173090543955625 & 13.6736440807397 & 1.45901615765394e-42 & 1.71772766101326e-40 & UP \\ \hline
        USP49 & 190.627318780924 & 1.41594632821327 & 0.103621317052015 & 13.6646239258135 & 1.65154805129096e-42 & 1.93616016674013e-40 & UP \\ \hline
        CENPW & 230.365509796475 & 2.60090218106078 & 0.190470503195513 & 13.6551441689164 & 1.88116671880375e-42 & 2.1960438653647e-40 & UP \\ \hline
        EPS8L3 & 642.149492129114 & 4.90418082105991 & 0.359259077492101 & 13.6508195013325 & 1.99620970064411e-42 & 2.32055183982019e-40 & UP \\ \hline
        HOXA10 & 85.455638038403 & 5.51659259241815 & 0.404345126999146 & 13.6432770523529 & 2.21384162054996e-42 & 2.56277640651697e-40 & UP \\ \hline
        IGF2BP3 & 138.575044964167 & 4.86386267812346 & 0.357107592438281 & 13.6201603693544 & 3.03899673228062e-42 & 3.50333010800032e-40 & UP \\ \hline
        RASL12 & 148.570700041458 & 2.39667934608747 & 0.176027829003391 & 13.6153434355047 & 3.24616161691653e-42 & 3.72662047532073e-40 & UP \\ \hline
        ABCC10 & 587.30740783019 & 1.45221326157896 & 0.106773701822664 & 13.600851490481 & 3.95798400078262e-42 & 4.52502245246499e-40 & UP \\ \hline
        SLC7A11 & 326.37587593516 & 4.50822137394756 & 0.331717298967193 & 13.590552521632 & 4.55627794397299e-42 & 5.18759431588069e-40 & UP \\ \hline
        USP21 & 645.222900083644 & 1.20889837215938 & 0.0891380223239978 & 13.5620955080795 & 6.71888093188978e-42 & 7.61849503043421e-40 & UP \\ \hline
        ZFP36 & 10224.2236027268 & -2.21863902031374 & 0.163823692455105 & -13.5428458916084 & 8.73385445960334e-42 & 9.86283882995288e-40 & DOWN \\ \hline
        KAT2A & 2158.65322099294 & 1.48203589330552 & 0.109468947378147 & 13.5384136670833 & 9.27706990126547e-42 & 1.04336867056224e-39 & UP \\ \hline
        OR51E1 & 21.7077196586913 & 3.12928388770806 & 0.231271547922125 & 13.530777632715 & 1.02929024934189e-41 & 1.15293009427296e-39 & UP \\ \hline
        LINC01419 & 182.682003628253 & 10.5729775739657 & 0.781701886418407 & 13.5255878969524 & 1.10457066622292e-41 & 1.23226437993506e-39 & UP \\ \hline
        PLK4 & 115.830639708553 & 2.30765448515906 & 0.170686470255722 & 13.5198442014867 & 1.19428455322103e-41 & 1.32699882465728e-39 & UP \\ \hline
        PITX1 & 254.90814547761 & 6.10636152530901 & 0.45218689527732 & 13.5040656619738 & 1.4797919626091e-41 & 1.63765616918024e-39 & UP \\ \hline
        FCN3 & 2383.33430469845 & -4.17388094566946 & 0.309758143622851 & -13.4746447562374 & 2.20544271796338e-41 & 2.43099536565311e-39 & DOWN \\ \hline
        HHIPL2 & 143.480595344605 & 6.15787929535972 & 0.457337141302077 & 13.4646385330256 & 2.52551097590797e-41 & 2.7727504829542e-39 & UP \\ \hline
        CDKN2C & 710.295652260888 & 2.36945915117445 & 0.176093040086422 & 13.4557228951898 & 2.849389494338e-41 & 3.1159707169901e-39 & UP \\ \hline
        LIN9 & 178.717987705798 & 1.69889783428628 & 0.126354133015398 & 13.4455264243651 & 3.27069849756821e-41 & 3.56261477685904e-39 & UP \\ \hline
        SIX2 & 49.244561412493 & 6.68026870948004 & 0.497142650254854 & 13.4373277087683 & 3.65395226410984e-41 & 3.96446656043635e-39 & UP \\ \hline
        TK1 & 1336.52839326714 & 2.33295575000311 & 0.173784815747387 & 13.424393494736 & 4.35132174669877e-41 & 4.70265698304355e-39 & UP \\ \hline
        RP11-175K6.2 & 11.9212967609378 & 3.65132714701356 & 0.27208839726043 & 13.4196356176066 & 4.63988971432194e-41 & 4.99501279090058e-39 & UP \\ \hline
        CBX2 & 240.218500193619 & 3.00958683640146 & 0.224515520571784 & 13.4048052835582 & 5.6671824674234e-41 & 6.0772843924885e-39 & UP \\ \hline
        FOXK1 & 911.557138077701 & 1.39058206568685 & 0.103798354523976 & 13.3969567442964 & 6.29936440999754e-41 & 6.72913185835528e-39 & UP \\ \hline
        MAPT & 300.594540928617 & 3.07252434180876 & 0.229436284490877 & 13.3916235116287 & 6.76848620745745e-41 & 7.20245030391251e-39 & UP \\ \hline
        TRIM45 & 162.22189880638 & 2.39970185937192 & 0.179455884707812 & 13.3720990163074 & 8.80213860763862e-41 & 9.33060417078688e-39 & UP \\ \hline
        CHTF18 & 408.322248576296 & 1.7197430916574 & 0.128649653907567 & 13.3676464679261 & 9.34511851751976e-41 & 9.86837381771829e-39 & UP \\ \hline
        VIPR1 & 538.219908341119 & -3.51726090061333 & 0.263165660087784 & -13.3651970376381 & 9.65789289697923e-41 & 1.01598829954648e-38 & DOWN \\ \hline
        HELLS & 330.677254347008 & 2.66239316201274 & 0.19936780434685 & 13.3541780767212 & 1.11987388705918e-40 & 1.17361934974494e-38 & UP \\ \hline
        TACC3 & 1207.21426335193 & 2.30690594429748 & 0.173082754707871 & 13.3283408170333 & 1.58380967678562e-40 & 1.65355706896708e-38 & UP \\ \hline
        AFP & 13438.9196992446 & 6.15827367016597 & 0.462061512086293 & 13.3278221818568 & 1.59485692692115e-40 & 1.65883107507998e-38 & UP \\ \hline
        CTC-526N19.1 & 38.5421449527282 & -2.10921045316318 & 0.158701981267969 & -13.2903851376737 & 2.63219875464704e-40 & 2.72752969830785e-38 & DOWN \\ \hline
        ZIC5 & 86.305944701575 & 6.94125421206692 & 0.522521555061485 & 13.2841490362061 & 2.86092336655424e-40 & 2.95347637247971e-38 & UP \\ \hline
        NVL & 533.10167218934 & 1.0070661462626 & 0.0758715709908203 & 13.2733003035412 & 3.30689521830664e-40 & 3.40118475854609e-38 & UP \\ \hline
        NOTCH3 & 2061.36471699246 & 2.3096686324963 & 0.17431548920679 & 13.2499334568963 & 4.5160350941803e-40 & 4.62759788706246e-38 & UP \\ \hline
        CABYR & 338.644364870937 & 4.69634903857707 & 0.354574077389791 & 13.2450433859954 & 4.82003223225586e-40 & 4.92087940110047e-38 & UP \\ \hline
        RAD51 & 125.85246801488 & 2.36610199737636 & 0.178675198954873 & 13.2424757952779 & 4.98771002196727e-40 & 5.07334460212384e-38 & UP \\ \hline
        CAD & 1471.21088380752 & 1.4546319425161 & 0.109878399456843 & 13.2385614434386 & 5.2545653720402e-40 & 5.32520366843357e-38 & UP \\ \hline
        KIAA1841 & 180.002072616091 & 1.71987615587576 & 0.12993730935313 & 13.2361995522137 & 5.42240254597056e-40 & 5.4752412861083e-38 & UP \\ \hline
        CBFA2T2 & 771.046688525989 & 1.27182465587839 & 0.0961094574927434 & 13.2330853701304 & 5.65187173023796e-40 & 5.68619400583614e-38 & UP \\ \hline
        LRAT & 222.46499453791 & -2.82981968691768 & 0.213958524144035 & -13.2260198477191 & 6.20893017171948e-40 & 6.22400257467257e-38 & DOWN \\ \hline
        RUSC1 & 942.22093969933 & 1.51875243081596 & 0.11494095836948 & 13.2133266710192 & 7.35027510079097e-40 & 7.34151845536403e-38 & UP \\ \hline
        RCAN1 & 4933.97962054498 & -2.30699163298728 & 0.174623396324865 & -13.2112401977076 & 7.55689942898887e-40 & 7.52074591733219e-38 & DOWN \\ \hline
        TNFRSF4 & 146.620376540801 & 2.42858895781498 & 0.184033973906582 & 13.1964164347598 & 9.20090234968888e-40 & 9.12406327271836e-38 & UP \\ \hline
        GSG2 & 36.1955886933137 & 3.03673993290586 & 0.230177294471684 & 13.1930472980663 & 9.62158395267311e-40 & 9.50715582923596e-38 & UP \\ \hline
        COX4I2 & 78.8945694576959 & 2.81498771576472 & 0.213693564196982 & 13.1730112057557 & 1.25490896715863e-39 & 1.23557175780704e-37 & UP \\ \hline
        KIAA0907 & 1137.92882194659 & 1.4297337908517 & 0.108547979391232 & 13.1714454646697 & 1.28120990208641e-39 & 1.25699412627747e-37 & UP \\ \hline
        CDKN2B-AS1 & 27.0741468714153 & 3.52760470693139 & 0.267960112962879 & 13.1646634565349 & 1.40160776146726e-39 & 1.37025731224433e-37 & UP \\ \hline
        MSH2 & 711.800255107161 & 1.42703551456069 & 0.108640646777155 & 13.1353738853179 & 2.06469121433144e-39 & 2.01140182489113e-37 & UP \\ \hline
        RDM1 & 33.3452465415901 & 3.52988460577051 & 0.268944168993691 & 13.1249716957177 & 2.36871243172046e-39 & 2.2994795385407e-37 & UP \\ \hline
        CEP250 & 1026.0095679828 & 1.13227087152883 & 0.0864113135192263 & 13.1032711506798 & 3.15366778690203e-39 & 3.05078764546218e-37 & UP \\ \hline
        WDHD1 & 185.351079061053 & 2.19792790069924 & 0.167964600937811 & 13.0856614335841 & 3.97683220164401e-39 & 3.83369395550122e-37 & UP \\ \hline
        SPRY2 & 781.650968514752 & -1.56955821420447 & 0.119967501121605 & -13.0831950280726 & 4.10802935540485e-39 & 3.94641833944396e-37 & DOWN \\ \hline
        RP11-774D14.1 & 46.4165271074786 & 10.1325498977222 & 0.775001021512457 & 13.0742406996418 & 4.62155598308564e-39 & 4.42438025550278e-37 & UP \\ \hline
        ZFP1 & 500.145273153447 & -1.69229105758891 & 0.129490690475232 & -13.068824109117 & 4.96267170662292e-39 & 4.73455993472884e-37 & DOWN \\ \hline
        MARCO & 1550.73695742356 & -4.79008724996952 & 0.366574710204952 & -13.0671514335819 & 5.07298443646485e-39 & 4.82317046060732e-37 & DOWN \\ \hline
        HMGXB3 & 1407.9191128639 & 0.886217705507412 & 0.0678216575729793 & 13.0668836065205 & 5.09087262339127e-39 & 4.82360181066323e-37 & UP \\ \hline
        COL9A1 & 24.3863527654274 & 3.99988458445365 & 0.306115590823966 & 13.066582377223 & 5.11106669056454e-39 & 4.82620758115526e-37 & UP \\ \hline
        DDX12P & 61.9177523227755 & 2.17011289665835 & 0.166306951901389 & 13.0488405436298 & 6.4521867680143e-39 & 6.0718588881174e-37 & UP \\ \hline
        DNAJC6 & 202.408192638484 & 2.74541636597159 & 0.210447179758278 & 13.0456315410119 & 6.72970201915793e-39 & 6.31154799200144e-37 & UP \\ \hline
        SMG5 & 5594.47602146995 & 1.35650774069962 & 0.104149621336815 & 13.0246055942224 & 8.86579973682319e-39 & 8.28682707157727e-37 & UP \\ \hline
        LIFR & 1402.61591654485 & -2.62420445987116 & 0.201541885711636 & -13.0206406008617 & 9.3384169166e-39 & 8.69919127379031e-37 & DOWN \\ \hline
        C17orf82 & 26.8313683989905 & 3.23633000985087 & 0.248796644818505 & 13.0079326922264 & 1.1028538948244e-38 & 1.02391472174855e-36 & UP \\ \hline
        KIFC2 & 500.182928213864 & 2.02044054456358 & 0.155358309428278 & 13.0050368853706 & 1.14543631249938e-38 & 1.05989252367627e-36 & UP \\ \hline
        RNASEH2A & 776.277267741052 & 1.86693464539479 & 0.143668185374251 & 12.9947673559841 & 1.3100553473963e-38 & 1.20817670988045e-36 & UP \\ \hline
        ZNF517 & 608.155143043813 & 1.68781569116937 & 0.129892068567856 & 12.9939857743327 & 1.32350696868461e-38 & 1.21652715291021e-36 & UP \\ \hline
        FOXO1 & 1898.62242442512 & -1.93770015354298 & 0.149248902267488 & -12.9830110915669 & 1.5275495944828e-38 & 1.39942763677337e-36 & DOWN \\ \hline
        WDR76 & 265.128980803496 & 2.35447044122583 & 0.181442861481271 & 12.976374060706 & 1.66581907839739e-38 & 1.52106324891157e-36 & UP \\ \hline
        NTF3 & 103.767969897294 & -3.34793184321416 & 0.258351138090475 & -12.9588430225599 & 2.09381732382422e-38 & 1.90405088077935e-36 & DOWN \\ \hline
        C22orf29 & 614.86244935863 & 1.22630851844532 & 0.0946324088328864 & 12.9586526811432 & 2.09901875388623e-38 & 1.90405088077935e-36 & UP \\ \hline
        MYO19 & 1238.74556346257 & 1.332919371255 & 0.102910825969324 & 12.9521783417843 & 2.28380220361328e-38 & 2.06490050873753e-36 & UP \\ \hline
        DDX11-AS1 & 17.4983410219523 & 2.89468385674404 & 0.223679157937989 & 12.9412319119448 & 2.63372076445586e-38 & 2.37352287915962e-36 & UP \\ \hline
        S100P & 2126.0033979999 & 5.72140830252361 & 0.442135247769135 & 12.9404030359305 & 2.66229152407599e-38 & 2.39148115573411e-36 & UP \\ \hline
        RAD51AP1 & 164.712740759827 & 2.43580802677568 & 0.188266284143567 & 12.9381000844432 & 2.74330010160429e-38 & 2.45627456022932e-36 & UP \\ \hline
        TP73 & 126.023981083278 & 3.51604849825361 & 0.27186933112237 & 12.9328618411578 & 2.93680148399979e-38 & 2.62104795670394e-36 & UP \\ \hline
        TMEM206 & 179.808662170715 & 1.39306132269391 & 0.107888317001901 & 12.9120683444285 & 3.84823527200193e-38 & 3.42344454245908e-36 & UP \\ \hline
        EMC3-AS1 & 40.6174071119625 & 2.31212694218462 & 0.179268032138297 & 12.8975976062532 & 4.64348608090938e-38 & 4.11767081411922e-36 & UP \\ \hline
        CENPH & 166.397204649987 & 1.84604774483902 & 0.143181900592189 & 12.8930244479499 & 4.92728530454173e-38 & 4.35537388245227e-36 & UP \\ \hline
        TMEM79 & 265.001529518734 & 1.11658340867644 & 0.0866131309212379 & 12.8916181276464 & 5.01797631877482e-38 & 4.42141244622748e-36 & UP \\ \hline
        MCM3 & 3005.66919423566 & 1.68644539390466 & 0.130835542209221 & 12.889810868119 & 5.13696354574078e-38 & 4.51188477523842e-36 & UP \\ \hline
        CENPU & 386.54859059197 & 2.26706680443756 & 0.175953395665718 & 12.8844731632495 & 5.50501370719962e-38 & 4.81984855180671e-36 & UP \\ \hline
        DENND4B & 1586.74694615388 & 1.12249837340105 & 0.0872188837344649 & 12.869900706577 & 6.64875688891842e-38 & 5.80287561027464e-36 & UP \\ \hline
        MUC13 & 5135.90709725002 & 5.19985349243024 & 0.404115190309359 & 12.8672557159993 & 6.88035534386618e-38 & 5.98612551253917e-36 & UP \\ \hline
        DQX1 & 103.322903253474 & 6.47338010985108 & 0.503120622557202 & 12.8664575046615 & 6.95181014887113e-38 & 6.02933327237672e-36 & UP \\ \hline
        DUSP6 & 4554.65806927009 & -1.83598434205809 & 0.142753299437281 & -12.8612392799 & 7.43746020622909e-38 & 6.43038161017939e-36 & DOWN \\ \hline
        COLEC10 & 459.676049646948 & -3.98263020109393 & 0.310189952565737 & -12.8393268967985 & 9.87291252916933e-38 & 8.49141658630683e-36 & DOWN \\ \hline
        SPATC1L & 220.472763402607 & 2.97551949075576 & 0.231751806347274 & 12.8392504794419 & 9.88266216355513e-38 & 8.49141658630683e-36 & UP \\ \hline
        CAP2 & 1139.12570546257 & 2.24903398455003 & 0.175360246924184 & 12.8252213600177 & 1.1844780122791e-37 & 1.01213842493727e-35 & UP \\ \hline
        MAFG-AS1 & 101.184303864398 & 3.01912956862572 & 0.235406618957102 & 12.8251685615343 & 1.18528517612924e-37 & 1.01213842493727e-35 & UP \\ \hline
        KCTD7 & 276.436968531525 & 1.44981616365207 & 0.113224378341525 & 12.8048056866243 & 1.54111099611104e-37 & 1.31193593628936e-35 & UP \\ \hline
        CLSPN & 87.2454802466594 & 3.1639537216105 & 0.247229203187871 & 12.7976536785025 & 1.6897999657174e-37 & 1.4341010936044e-35 & UP \\ \hline
        DCUN1D3 & 559.212587104346 & -1.16363739484372 & 0.090973718225642 & -12.7909182733144 & 1.84283482764798e-37 & 1.55919606044455e-35 & DOWN \\ \hline
        REG3A & 4058.14472764645 & 10.0286099906163 & 0.784143585273564 & 12.7892520948413 & 1.88277046338779e-37 & 1.58812836617531e-35 & UP \\ \hline
        CRNDE & 118.73885046613 & 3.28796373558734 & 0.257107089585736 & 12.7883044410992 & 1.90586675994852e-37 & 1.60272387986309e-35 & UP \\ \hline
        ETS2 & 12124.5623173559 & -1.79230328578505 & 0.140186008981015 & -12.7851794826956 & 1.98404248510442e-37 & 1.66340919501164e-35 & DOWN \\ \hline
        FATE1 & 16.148513084091 & 4.54708997681796 & 0.355764892189871 & 12.7811655299343 & 2.08915096241158e-37 & 1.74623986939701e-35 & UP \\ \hline
        RP11-556E13.1 & 82.6392952391244 & 5.50637485431321 & 0.430934014936515 & 12.7777679724921 & 2.18243105429324e-37 & 1.81871445720274e-35 & UP \\ \hline
        FCN2 & 940.092736704907 & -4.90628377024473 & 0.384018541907668 & -12.7761637390529 & 2.22790285100183e-37 & 1.85103267803806e-35 & DOWN \\ \hline
        NQO1 & 6868.23782155933 & 4.82104657320273 & 0.377383027421213 & 12.7749427581484 & 2.26314142434583e-37 & 1.87468065231665e-35 & UP \\ \hline
        ZNF692 & 796.364919550827 & 1.64427343413763 & 0.128791925562846 & 12.7668984445402 & 2.50956528460211e-37 & 2.06729249098319e-35 & UP \\ \hline
        C9orf172 & 213.581419053503 & 1.96363312422444 & 0.15380698087481 & 12.7668660619684 & 2.51060930700962e-37 & 2.06729249098319e-35 & UP \\ \hline
        KIAA1524 & 154.851375683086 & 2.5104420093907 & 0.196646444429082 & 12.7662720609019 & 2.5298368254521e-37 & 2.07694348515678e-35 & UP \\ \hline
        SLC2A5 & 374.576878958878 & 4.44133950226414 & 0.348183101873082 & 12.7557583305208 & 2.89543324014111e-37 & 2.37005773535456e-35 & UP \\ \hline
        OIP5 & 85.4232943151969 & 2.33957309743768 & 0.183548151627739 & 12.7463724188444 & 3.26592302198749e-37 & 2.6654363495377e-35 & UP \\ \hline
        KNTC1 & 528.585392202072 & 2.09757994702484 & 0.164616839263275 & 12.7421954911316 & 3.44560053386237e-37 & 2.80380676383442e-35 & UP \\ \hline
        C17orf53 & 125.964331475356 & 2.03182335350918 & 0.159461689230678 & 12.741764892318 & 3.46467308679509e-37 & 2.81105895285513e-35 & UP \\ \hline
        BLM & 130.037676719933 & 2.50104382723438 & 0.196291563490698 & 12.741473870592 & 3.47762272787407e-37 & 2.81331543895005e-35 & UP \\ \hline
        SIX1 & 32.3296604056788 & 4.53164182618769 & 0.355698470726948 & 12.7401217579774 & 3.53842171769455e-37 & 2.8541549173019e-35 & UP \\ \hline
        CRHBP & 1237.78298922461 & -4.30720467481202 & 0.338103231995685 & -12.7393182531511 & 3.57505130938664e-37 & 2.87531815630233e-35 & DOWN \\ \hline
        DNASE1L3 & 2040.62109601023 & -3.08023104081596 & 0.24199008677535 & -12.7287488585244 & 4.09346021432469e-37 & 3.28271778984699e-35 & DOWN \\ \hline
        FANCG & 412.499329574405 & 1.52181370658903 & 0.119681582497868 & 12.7155212592225 & 4.84865428015055e-37 & 3.87710167540247e-35 & UP \\ \hline
        CTD-2227E11.1 & 54.7928040208708 & 2.83480669101998 & 0.223048395567188 & 12.709379432259 & 5.24490013364974e-37 & 4.18186316996217e-35 & UP \\ \hline
        CDC7 & 189.834093645425 & 2.30487185788525 & 0.181453519624047 & 12.7022714283013 & 5.74380545752201e-37 & 4.56649039061096e-35 & UP \\ \hline
        SEMA3F & 853.849006343073 & 1.29880612096715 & 0.102267838299996 & 12.7000447311421 & 5.90959204082257e-37 & 4.67686207985265e-35 & UP \\ \hline
        HDAC11 & 884.509967838325 & 1.69633719741822 & 0.133570340989573 & 12.6999540829998 & 5.91644098727158e-37 & 4.67686207985265e-35 & UP \\ \hline
        LYVE1 & 655.723970196966 & -3.05529692459286 & 0.240589895177661 & -12.6991905555165 & 5.97444349677619e-37 & 4.7092572143962e-35 & DOWN \\ \hline
        MSTO2P & 66.9796082299315 & 2.16122999058073 & 0.170233016161041 & 12.6957157860388 & 6.24563014456515e-37 & 4.90902980709329e-35 & UP \\ \hline
        CDC37L1 & 1869.67627955504 & -1.59261074150852 & 0.125475805744779 & -12.6925723413798 & 6.50148120731708e-37 & 5.09565100744593e-35 & DOWN \\ \hline
        LHX4 & 38.135087067464 & 2.72635033640826 & 0.214814391502659 & 12.691655886447 & 6.5780155806228e-37 & 5.14107223359014e-35 & UP \\ \hline
        MSH5 & 83.8604957513226 & 2.27882411692366 & 0.179647733984678 & 12.6849588713322 & 7.16514537381017e-37 & 5.58417118471003e-35 & UP \\ \hline
        PRIM2 & 338.324231216389 & 1.23127366688367 & 0.0970703077522444 & 12.6843490599235 & 7.22112741331174e-37 & 5.61199247595775e-35 & UP \\ \hline
        ST8SIA6-AS1 & 121.964859920279 & 5.47837780241206 & 0.431935743115639 & 12.6833166500541 & 7.31689765340137e-37 & 5.67049320382789e-35 & UP \\ \hline
        S100A12 & 17.4794538541938 & -3.28973770061349 & 0.259409418073908 & -12.681643268928 & 7.47481519096513e-37 & 5.77669586280537e-35 & DOWN \\ \hline
        RP11-147L13.13 & 189.524436131203 & 1.69640656174202 & 0.133851209357572 & 12.6738231943069 & 8.25888510630923e-37 & 6.36486279209631e-35 & UP \\ \hline
        GPRIN1 & 162.835434647697 & 2.72766910011721 & 0.215318035633045 & 12.668093929511 & 8.88470778669832e-37 & 6.82814473151618e-35 & UP \\ \hline
        TMEM145 & 45.5351601901576 & 4.17540249461777 & 0.329615463120563 & 12.6674957997664 & 8.95270036215544e-37 & 6.86133963766633e-35 & UP \\ \hline
        RP11-547D24.1 & 7.30328260693383 & 4.308561403926 & 0.34042243069492 & 12.6565144227739 & 1.02970580554291e-36 & 7.86985373534685e-35 & UP \\ \hline
        DBH & 732.589696009479 & -3.21002495719955 & 0.253715058583094 & -12.6520868533637 & 1.08942123396516e-36 & 8.30331054548594e-35 & DOWN \\ \hline
        TUBE1 & 750.93090821938 & -1.77446280473763 & 0.140334454003639 & -12.6445270859258 & 1.19944059554121e-36 & 9.11673707605459e-35 & DOWN \\ \hline
        CHEK1 & 324.884055828111 & 1.75204083893841 & 0.138668015785129 & 12.6347869695724 & 1.35761332419217e-36 & 1.02907089973767e-34 & UP \\ \hline
        LY6H & 27.581867018027 & 4.61969481796716 & 0.366011452220615 & 12.6217220525182 & 1.60277634231019e-36 & 1.21158505635781e-34 & UP \\ \hline
        RNFT2 & 76.9265666079614 & 2.77995042449465 & 0.220554764624662 & 12.6043544297288 & 1.99801861611561e-36 & 1.50624471531527e-34 & UP \\ \hline
        RFPL1 & 2.26483524069504 & -4.32608773694859 & 0.34344888045019 & -12.596016418158 & 2.22080588562238e-36 & 1.66964772928028e-34 & DOWN \\ \hline
        TRIM50 & 244.863963909598 & 5.44728992464058 & 0.432530409832194 & 12.5940044926643 & 2.27816011664242e-36 & 1.70812617742943e-34 & UP \\ \hline
        IP6K1 & 1756.82266090772 & 0.900712002160862 & 0.071546590966179 & 12.5891672824306 & 2.42215044962024e-36 & 1.81117936458495e-34 & UP \\ \hline
        CETP & 704.625473384031 & -2.84964505009354 & 0.226526141288138 & -12.5797624675416 & 2.72849044580812e-36 & 2.03474784809092e-34 & DOWN \\ \hline
        EDIL3 & 285.366583597182 & 2.95540749949603 & 0.235008951756081 & 12.5757230837891 & 2.87160771304305e-36 & 2.1357196396979e-34 & UP \\ \hline
        HAGLROS & 6.84088095927263 & 4.62781703283127 & 0.368068789751395 & 12.5732394641693 & 2.96328179885196e-36 & 2.19799242704657e-34 & UP \\ \hline
        POLD1 & 886.474221242733 & 1.34448062713996 & 0.106944714553559 & 12.5717351507506 & 3.02021649052346e-36 & 2.2342334129228e-34 & UP \\ \hline
        SCX & 36.1714360563722 & 3.16327231450417 & 0.251643830722437 & 12.5704345917117 & 3.07031492924451e-36 & 2.26523741726421e-34 & UP \\ \hline
        MCM6 & 1255.11228459559 & 1.82308263279597 & 0.145162774089429 & 12.5588853218859 & 3.55302972023737e-36 & 2.61440620398424e-34 & UP \\ \hline
        SOGA1 & 813.693946188552 & 1.79080943365062 & 0.142758246238578 & 12.5443501922671 & 4.26901809369002e-36 & 3.13291574530827e-34 & UP \\ \hline
        SCRIB & 4075.73676066186 & 1.37927424242995 & 0.110073942652452 & 12.5304337174955 & 5.08836442887125e-36 & 3.72433276861325e-34 & UP \\ \hline
        TBC1D31 & 242.924159514523 & 1.4225840083562 & 0.113570606423614 & 12.5259876050148 & 5.38172409190531e-36 & 3.92865858709087e-34 & UP \\ \hline
        SLCO1C1 & 10.4675619061268 & 4.11466143424537 & 0.328718867724675 & 12.5172657801063 & 6.00689603419895e-36 & 4.37349454153111e-34 & UP \\ \hline
        MAPK8IP2 & 364.940645968963 & 3.20605854775913 & 0.25621479266572 & 12.5131672313005 & 6.32509974916096e-36 & 4.59308490183822e-34 & UP \\ \hline
        CCDC93 & 884.969591815806 & 1.10906933162779 & 0.0887147186043175 & 12.5015256664954 & 7.32322006590227e-36 & 5.30396674249524e-34 & UP \\ \hline
        LYPD1 & 254.148951312112 & 4.09766096713137 & 0.328053971830768 & 12.4908134605522 & 8.37924880017704e-36 & 6.05296805625322e-34 & UP \\ \hline
        EGR1 & 11181.2927429209 & -2.69505794013279 & 0.216042595844158 & -12.4746600530428 & 1.02643318824729e-35 & 7.39539766125986e-34 & DOWN \\ \hline
        B4GALNT2 & 162.57132803066 & 7.37487419507399 & 0.592244011043402 & 12.4524251111989 & 1.35659481710566e-35 & 9.74880748178243e-34 & UP \\ \hline
        FOXS1 & 112.232944623188 & 3.1632277971028 & 0.254113800954376 & 12.4480755678072 & 1.43257802855157e-35 & 1.02681700300353e-33 & UP \\ \hline
        CTD-2547G23.4 & 42.7129877932774 & 1.96938503431147 & 0.158233577616403 & 12.4460627382498 & 1.46915757006778e-35 & 1.05031479305078e-33 & UP \\ \hline
        RFPL4AP6 & 1.58763004758887 & -4.37936412718936 & 0.352187629338593 & -12.4347471698929 & 1.69275537012387e-35 & 1.20704801095921e-33 & DOWN \\ \hline
        ILF3 & 5879.68295721291 & 0.915898203006021 & 0.0736818549873789 & 12.4304444175965 & 1.78638446376928e-35 & 1.27053724830604e-33 & UP \\ \hline
        C1RL & 8924.37226002003 & -1.70761649186221 & 0.137377716382661 & -12.4300835450322 & 1.79446716415058e-35 & 1.27301341103985e-33 & DOWN \\ \hline
        TM4SF20 & 290.879518802412 & 7.57058508252197 & 0.609178842593796 & 12.4275246498836 & 1.85283229930684e-35 & 1.31105655306707e-33 & UP \\ \hline
        CDCA7 & 187.618076909917 & 3.99207034598525 & 0.321743064612086 & 12.4076344918214 & 2.37568235422623e-35 & 1.67509857263355e-33 & UP \\ \hline
        MTX1P1 & 99.7835549572449 & 2.19473938994355 & 0.176888000051895 & 12.4075086455817 & 2.37941858186644e-35 & 1.67509857263355e-33 & UP \\ \hline
        FSTL4 & 90.332097687848 & 4.51479017915565 & 0.363940839483887 & 12.4052859403143 & 2.44637865564806e-35 & 1.71786696106129e-33 & UP \\ \hline
        RP11-1246C19.1 & 61.7995217404254 & 2.24931736877138 & 0.181349664711148 & 12.403206658 & 2.51071174497634e-35 & 1.75857878096862e-33 & UP \\ \hline
        HOXD8 & 44.7789424655548 & 3.35223634111891 & 0.270588517262433 & 12.388686611811 & 3.00931529563418e-35 & 2.10249308798765e-33 & UP \\ \hline
        FAM72D & 15.5939440332055 & 3.74648017097165 & 0.302728917555751 & 12.3756930828443 & 3.53826689183762e-35 & 2.46582443567938e-33 & UP \\ \hline
        MEP1A & 210.477108559401 & 5.9538361121041 & 0.481221963433791 & 12.3723282902969 & 3.68968648353814e-35 & 2.56488834020226e-33 & UP \\ \hline
        PCNXL3 & 2250.74637275193 & 1.02840530540586 & 0.0831368128158115 & 12.370035253628 & 3.796547383751e-35 & 2.63255830742453e-33 & UP \\ \hline
        COX6B1P4 & 8.91884259064985 & -3.10386291916428 & 0.250927814771904 & -12.369545090032 & 3.81978605841493e-35 & 2.64205052195415e-33 & DOWN \\ \hline
        GNG4 & 497.61555095366 & 5.72351887214028 & 0.462718403765527 & 12.369334838561 & 3.82979735068879e-35 & 2.64236915963857e-33 & UP \\ \hline
        ASB16 & 39.7575909160621 & 2.31468538332798 & 0.187290101583834 & 12.3588238980793 & 4.36496136159886e-35 & 3.00411407938696e-33 & UP \\ \hline
        ZBTB12 & 134.511459484467 & 2.03865416749737 & 0.165000711493672 & 12.3554265253914 & 4.55334688153081e-35 & 3.12599126975962e-33 & UP \\ \hline
        SUV420H2 & 355.130398386832 & 1.56454091356588 & 0.126643211727913 & 12.3539263748871 & 4.63908105186323e-35 & 3.17696671935396e-33 & UP \\ \hline
        G6PD & 1837.75731759607 & 2.79041268340079 & 0.225913396128383 & 12.3516919811831 & 4.76975967620164e-35 & 3.25839360398693e-33 & UP \\ \hline
        AADAT & 926.274774366605 & -2.72743164180289 & 0.220823237499173 & -12.3511985092289 & 4.79910987633627e-35 & 3.27036879183733e-33 & DOWN \\ \hline
        TIGD5 & 559.835929324793 & 1.65392625624543 & 0.134072352969359 & 12.3360724236966 & 5.79126749406575e-35 & 3.93678127170312e-33 & UP \\ \hline
        TTC39A & 510.502805305559 & 3.38034301379594 & 0.274214019377773 & 12.3273894655947 & 6.45027152604754e-35 & 4.37401133115582e-33 & UP \\ \hline
        EPHA2 & 1948.23858756914 & -2.18826307119506 & 0.177697607657576 & -12.3145330994656 & 7.56517255006604e-35 & 5.11749704016326e-33 & DOWN \\ \hline
        FAM111B & 314.069482648177 & 2.80642720052343 & 0.227974447141029 & 12.3102708909623 & 7.97550467730473e-35 & 5.3819094611461e-33 & UP \\ \hline
        AP5Z1 & 1536.19389897761 & 1.14462787172876 & 0.093109080520013 & 12.2934075316396 & 9.82744045234668e-35 & 6.61546946460038e-33 & UP \\ \hline
        MAP3K9 & 271.634119774696 & 1.49051303445326 & 0.121316005246253 & 12.2862027267362 & 1.0743521180794e-34 & 7.2145873909958e-33 & UP \\ \hline
        CHAF1A & 688.987383269567 & 1.50413306439317 & 0.122521707916099 & 12.2764617795173 & 1.21183116422279e-34 & 8.1180951139351e-33 & UP \\ \hline
        RP11-328N19.1 & 22.0700344983638 & 6.39130502427182 & 0.520643284263574 & 12.2757850095234 & 1.22200763287632e-34 & 8.16649400453844e-33 & UP \\ \hline
        COL6A6 & 35.6400541469228 & -3.11183845573031 & 0.253747761869387 & -12.2635109480575 & 1.42202371898067e-34 & 9.48027234531041e-33 & DOWN \\ \hline
        BMS1P8 & 104.365270559526 & 5.70914056601601 & 0.465667120067381 & 12.2601324422259 & 1.4825737963515e-34 & 9.86018490953295e-33 & UP \\ \hline
        UBAP2L & 4479.11137795644 & 1.04980101780377 & 0.0857111134583479 & 12.2481318401484 & 1.71910408489075e-34 & 1.14058639608327e-32 & UP \\ \hline
        COL4A1 & 9099.58051797922 & 1.942044164442 & 0.158598041339782 & 12.2450702923963 & 1.78522345475705e-34 & 1.18162146705176e-32 & UP \\ \hline
        TBX4 & 42.4734603845915 & 6.9373813412469 & 0.566816531176911 & 12.2392007989648 & 1.91913004494336e-34 & 1.26722126380544e-32 & UP \\ \hline
        PTP4A3 & 1125.0469116722 & 2.63426388020985 & 0.215238984575717 & 12.2387860424195 & 1.92896122851462e-34 & 1.27068024545986e-32 & UP \\ \hline
        RAD54B & 71.5680067508124 & 1.70938976266573 & 0.13969823132352 & 12.2363021097027 & 1.98889502863262e-34 & 1.3070489015957e-32 & UP \\ \hline
        RP5-821D11.7 & 105.747774989338 & 1.65258671869159 & 0.135062714149893 & 12.2356990165142 & 2.00372374535849e-34 & 1.31367357494866e-32 & UP \\ \hline
        ZNF251 & 525.816453731176 & 1.29415237840173 & 0.10585526127261 & 12.2256783729331 & 2.26681416161299e-34 & 1.48264651085926e-32 & UP \\ \hline
        ARHGAP11B & 77.4423508869518 & 2.29552613789283 & 0.187841421454474 & 12.2205534866503 & 2.41435293771353e-34 & 1.57542223414434e-32 & UP \\ \hline
        MATN3 & 85.721068501953 & 4.54119510724613 & 0.371768542751259 & 12.2151139352437 & 2.58139587800491e-34 & 1.68045834721792e-32 & UP \\ \hline
        ATAD5 & 131.399870979782 & 1.80405107810665 & 0.147879094499731 & 12.1995004379062 & 3.12736707616594e-34 & 2.03110011493622e-32 & UP \\ \hline
        PNRC1 & 5880.95569861666 & -1.57132398188739 & 0.128874513000321 & -12.1926666902979 & 3.40106782408164e-34 & 2.20368485922405e-32 & DOWN \\ \hline
        ROBO1 & 2231.42283343154 & 2.70605773684352 & 0.222068153240085 & 12.1857082943267 & 3.7042102185694e-34 & 2.3944949560084e-32 & UP \\ \hline
        EBF1 & 139.621137197447 & 2.06888406163036 & 0.169884121516253 & 12.1782073755047 & 4.06109911352839e-34 & 2.61907760312331e-32 & UP \\ \hline
        RP11-46A10.5 & 26.2571102395641 & 2.2661665392936 & 0.186168154141502 & 12.1726862993503 & 4.34542150167185e-34 & 2.79592503922686e-32 & UP \\ \hline
        RP11-739N20.2 & 14.5661177403726 & 3.30722052874455 & 0.271785348166071 & 12.1685019117503 & 4.57400214205899e-34 & 2.93616977411476e-32 & UP \\ \hline
        TRIM65 & 637.57782247006 & 1.14080965363393 & 0.0937612372666067 & 12.1671778966619 & 4.64878715003721e-34 & 2.97726838148332e-32 & UP \\ \hline
        CCDC34 & 443.347785850773 & 1.67603243573369 & 0.137828394426849 & 12.1602841178218 & 5.05824590182589e-34 & 3.23202053962625e-32 & UP \\ \hline
        CLEC1B & 303.510760268054 & -5.32685695769117 & 0.438084240573187 & -12.1594352509041 & 5.11108014841442e-34 & 3.25754982344048e-32 & DOWN \\ \hline
        FAM64A & 77.3181505809299 & 3.4788676739337 & 0.286108387424528 & 12.1592649039392 & 5.12174855675211e-34 & 3.25754982344048e-32 & UP \\ \hline
        COL2A1 & 232.244672045494 & 7.55567213334189 & 0.621680351148879 & 12.1536286604182 & 5.48748563164282e-34 & 3.48216204061151e-32 & UP \\ \hline
        SIX4 & 52.2237998879031 & 3.50132317075165 & 0.288301564344042 & 12.1446554711489 & 6.12400082628703e-34 & 3.87717919590122e-32 & UP \\ \hline
        TMC7 & 96.4106287956722 & 2.30490531382098 & 0.190043901342122 & 12.1282782427816 & 7.48057002033738e-34 & 4.72522672951311e-32 & UP \\ \hline
        ZC2HC1C & 228.794064643528 & -1.54966245489573 & 0.127785521339613 & -12.1270582038573 & 7.59283089097676e-34 & 4.7852130355502e-32 & DOWN \\ \hline
        RP11-495P10.5 & 31.9377261253347 & 7.09944772884623 & 0.585556290159637 & 12.1242788236648 & 7.85486070993485e-34 & 4.93910071049471e-32 & UP \\ \hline
        COLCA2 & 122.073684547988 & 2.99929559255246 & 0.247385487053191 & 12.1239755342138 & 7.8839917652359e-34 & 4.94617687457555e-32 & UP \\ \hline
        FANCE & 157.13700367861 & 1.75744472832688 & 0.145156432001013 & 12.1072466724355 & 9.66853980040591e-34 & 6.05202467551652e-32 & UP \\ \hline
        FBXL18 & 150.321503386887 & 1.52182668102072 & 0.12573553067865 & 12.1033941067155 & 1.01333087003351e-33 & 6.32862870907833e-32 & UP \\ \hline
        RFX8 & 17.2614103742421 & 2.83486721096845 & 0.234488450713405 & 12.0895813944938 & 1.19896043676093e-33 & 7.47108973060012e-32 & UP \\ \hline
        IGSF3 & 684.385181324472 & 2.86897741194979 & 0.237315663302324 & 12.0892880479402 & 1.20324878102107e-33 & 7.48096270213709e-32 & UP \\ \hline
        NRBF2 & 1326.21654469278 & -1.08451672833836 & 0.089774388297965 & -12.0804691504977 & 1.33953240283229e-33 & 8.30960605138139e-32 & DOWN \\ \hline
        SCAMP3 & 4136.52533904532 & 1.2117661253486 & 0.100327909470458 & 12.0780561634787 & 1.37942234077127e-33 & 8.53791451948966e-32 & UP \\ \hline
        TPX2 & 1277.65557368704 & 2.33185687848225 & 0.193206740964902 & 12.0692314711 & 1.53561693988791e-33 & 9.48346291872296e-32 & UP \\ \hline
        MRAP2 & 137.379733592057 & 4.01002036449566 & 0.332621996473301 & 12.0557882732134 & 1.80794450359029e-33 & 1.114040102023e-31 & UP \\ \hline
        LILRA5 & 99.2695415338061 & -2.33217931301766 & 0.193465711286788 & -12.0547424011509 & 1.8310405895989e-33 & 1.12576444427628e-31 & DOWN \\ \hline
        PEA15 & 4758.49699887292 & 1.20662746132925 & 0.100213883092827 & 12.0405219725052 & 2.1757458972199e-33 & 1.33473085894419e-31 & UP \\ \hline
        TBXA2R & 237.515778795356 & -1.7886757649203 & 0.148557297889023 & -12.0403089604962 & 2.18137138663188e-33 & 1.33522128659169e-31 & DOWN \\ \hline
        PXDNL & 23.6934201470124 & 2.86808782738204 & 0.238274519094291 & 12.0369053236744 & 2.27324370245389e-33 & 1.38838484582322e-31 & UP \\ \hline
        NAA40 & 507.854506292864 & 1.22360682222402 & 0.101703838307271 & 12.0310781047144 & 2.43954176953454e-33 & 1.4866696506104e-31 & UP \\ \hline
        RP11-600F24.7 & 30.7452780807777 & 2.18253548375105 & 0.181411248642075 & 12.0308718455337 & 2.44564437498342e-33 & 1.48711303126739e-31 & UP \\ \hline
        TRIM16 & 624.287292790454 & 2.8878205848689 & 0.240243891372099 & 12.0203705008929 & 2.7772338018639e-33 & 1.68503788588089e-31 & UP \\ \hline
        CTSV & 131.604789776318 & 4.00675804282824 & 0.3334206063044 & 12.0171278171398 & 2.88837652802386e-33 & 1.74863705472289e-31 & UP \\ \hline
        MSRA & 1674.15732648421 & -1.62386939219917 & 0.135204628726529 & -12.0104570937707 & 3.1310959602887e-33 & 1.89144174526872e-31 & DOWN \\ \hline
        POLA2 & 567.201116961188 & 1.30498040689316 & 0.108658520898114 & 12.0099224258427 & 3.15140528181243e-33 & 1.89956274361448e-31 & UP \\ \hline
        TRPC6 & 35.536449375677 & 2.17439395525598 & 0.181090785465767 & 12.0072037329974 & 3.25671633644138e-33 & 1.95877328000703e-31 & UP \\ \hline
        ARHGEF11 & 2271.98513710054 & 1.22561185351029 & 0.102156144639174 & 11.9974364522004 & 3.66472140481121e-33 & 2.19938930817596e-31 & UP \\ \hline
        NPLOC4 & 5228.10440315038 & 0.889727345456566 & 0.0741634362145729 & 11.9968463014897 & 3.69093926459184e-33 & 2.21032936436066e-31 & UP \\ \hline
        TMEM201 & 433.863720184287 & 1.35883500844857 & 0.113269562010566 & 11.9964709347231 & 3.70771203678579e-33 & 2.21557816245686e-31 & UP \\ \hline
        MAP2K3 & 3432.34417358007 & -1.35896257035301 & 0.113306743640224 & -11.9936601008325 & 3.83573972592158e-33 & 2.28714247838518e-31 & DOWN \\ \hline
        MYD88 & 2618.66394346078 & -1.07942523707853 & 0.0900611929110758 & -11.985464573452 & 4.23463632354789e-33 & 2.51956307878708e-31 & DOWN \\ \hline
        SOCS2 & 1418.97866453962 & -2.42561645004085 & 0.202563272045632 & -11.9746113179611 & 4.82694422624452e-33 & 2.86581686496796e-31 & DOWN \\ \hline
        TRIM11 & 873.291604117971 & 1.13838742242965 & 0.0950863243509507 & 11.9721466803997 & 4.97251977417447e-33 & 2.94592515186478e-31 & UP \\ \hline
        DSN1 & 703.906345174915 & 1.2932476207745 & 0.108070433104346 & 11.9667108165081 & 5.30918803071683e-33 & 3.13866036850091e-31 & UP \\ \hline
        ERLIN1 & 4142.718048034 & -1.31266586856167 & 0.109713288821157 & -11.9645111605526 & 5.45177087283842e-33 & 3.21607984517741e-31 & DOWN \\ \hline
        GABRQ & 15.9563466746317 & 4.86717913289317 & 0.40683247650164 & 11.9635953716039 & 5.51224811067757e-33 & 3.24483762719397e-31 & UP \\ \hline
        DACH1 & 56.8326391060674 & -2.4372860446778 & 0.203776919496683 & -11.9605598646684 & 5.71751257914217e-33 & 3.35852272881373e-31 & DOWN \\ \hline
        PPAP2B & 6848.85581975198 & -1.68313824563395 & 0.140747364616816 & -11.9585773432865 & 5.85565274152302e-33 & 3.43238017796012e-31 & DOWN \\ \hline
        PZP & 1869.50859421898 & -4.51590144356359 & 0.377916556387358 & -11.949467064192 & 6.5342903729147e-33 & 3.82207635829664e-31 & DOWN \\ \hline
        GPR182 & 116.355770894705 & -3.42994210920941 & 0.287102114630163 & -11.946767141119 & 6.75002129583287e-33 & 3.93993331628287e-31 & DOWN \\ \hline
        IQCC & 81.7056545568964 & 1.46234522926032 & 0.122445706319643 & 11.9428052907211 & 7.0794505715108e-33 & 4.12351913604188e-31 & UP \\ \hline
        SEPT3 & 64.4177896611716 & 3.35430575533526 & 0.280873539655063 & 11.9424056799891 & 7.11355203815349e-33 & 4.13467739999144e-31 & UP \\ \hline
        RAB3B & 503.422357602249 & 3.78072683696941 & 0.316696183359607 & 11.938024629354 & 7.49828501516904e-33 & 4.34916250554888e-31 & UP \\ \hline
        RP5-1074L1.4 & 102.48763407177 & 2.01646027489955 & 0.16923429408078 & 11.9151989013352 & 9.86305309791077e-33 & 5.70880941547902e-31 & UP \\ \hline
        FAM132B & 66.4011038569431 & 2.95379442981857 & 0.247920085918764 & 11.9143006056655 & 9.96992539109792e-33 & 5.75862058028196e-31 & UP \\ \hline
        ZNF335 & 820.863949118713 & 0.773516215613901 & 0.0649780048571271 & 11.9042777215875 & 1.12432579744151e-32 & 6.48056704954463e-31 & UP \\ \hline
        KIAA1522 & 3142.22270122067 & 1.62964404355069 & 0.136923397990893 & 11.901866791672 & 1.1572897181654e-32 & 6.6567015867946e-31 & UP \\ \hline
        DHX34 & 982.123548922351 & 1.17314043721537 & 0.098637137116079 & 11.8934964204687 & 1.27936358682493e-32 & 7.34360007400112e-31 & UP \\ \hline
        CPEB3 & 1045.45641857757 & -2.16643972095438 & 0.182219837553678 & -11.8891540572041 & 1.34764603107823e-32 & 7.71952851797957e-31 & DOWN \\ \hline
        SPP1 & 28491.7892377113 & 4.46493562213925 & 0.375610657911852 & 11.8871377264994 & 1.38057090434136e-32 & 7.89178826661414e-31 & UP \\ \hline
        PLSCR4 & 1397.58081580073 & -1.85875688912569 & 0.156405492518627 & -11.8842174861879 & 1.42967690764784e-32 & 8.15564350595729e-31 & DOWN \\ \hline
        SPOCK1 & 138.836395427724 & 4.16930817311934 & 0.350834734631263 & 11.8839663281955 & 1.43398045081709e-32 & 8.16336154994991e-31 & UP \\ \hline
        LOXL2 & 707.14512468069 & 1.93147248656902 & 0.162626889109598 & 11.8767105313523 & 1.56401746468626e-32 & 8.88535342822893e-31 & UP \\ \hline
        NPSR1-AS1 & 39.6955363721703 & 6.56312574433159 & 0.552960549799493 & 11.8690668741403 & 1.71368335887282e-32 & 9.71567161678979e-31 & UP \\ \hline
        CENPO & 292.741727048237 & 1.79185803378537 & 0.151138431004069 & 11.8557406073451 & 2.0093968416332e-32 & 1.1368912559809e-30 & UP \\ \hline
        SAPCD2 & 141.155185066223 & 3.0147926385013 & 0.254336509548295 & 11.8535582793662 & 2.06243410700249e-32 & 1.16451764160077e-30 & UP \\ \hline
        KIF24 & 105.58829651437 & 2.15097871103988 & 0.181496356836885 & 11.8513602615892 & 2.11725767999496e-32 & 1.19303804954013e-30 & UP \\ \hline
        KDSR & 3294.88090070691 & -0.959938675862414 & 0.081080794283975 & -11.839285546468 & 2.44527094228351e-32 & 1.37506730000321e-30 & DOWN \\ \hline
        N4BP3 & 86.6613157215396 & 2.21999000718099 & 0.187841636648446 & 11.8184128225831 & 3.13552439205571e-32 & 1.7596461126776e-30 & UP \\ \hline
        ABCC5 & 676.00283479607 & 1.18536155060818 & 0.100305704255963 & 11.8174889394459 & 3.17019129240961e-32 & 1.77549964548778e-30 & UP \\ \hline
        COG2 & 1020.93436961528 & 1.04911234762242 & 0.0887933237033602 & 11.8152165485694 & 3.2570860662665e-32 & 1.82048081202818e-30 & UP \\ \hline
        PMFBP1 & 43.2979597078156 & 2.94086969530326 & 0.249112640988162 & 11.8053812268925 & 3.6612780504197e-32 & 2.04226975445487e-30 & UP \\ \hline
        CTD-2649C14.2 & 18.3505815287948 & 2.4360360170819 & 0.206440997588309 & 11.800156197365 & 3.89587636659092e-32 & 2.16875676930525e-30 & UP \\ \hline
        GBAP1 & 65.5096430792536 & 1.65800988149328 & 0.140579985190265 & 11.7940678344025 & 4.18812306451648e-32 & 2.32676306879473e-30 & UP \\ \hline
        SOCS6 & 1580.25824031912 & -1.10916402390176 & 0.0941069895106161 & -11.7862023816694 & 4.59810967683091e-32 & 2.54941684226214e-30 & DOWN \\ \hline
        PIGC & 1288.26470544411 & 1.03129098942604 & 0.0875058273063175 & 11.7853978548876 & 4.64222874638536e-32 & 2.56873085452487e-30 & UP \\ \hline
        NUDT17 & 69.2731565399206 & 1.77000631728283 & 0.150253420399435 & 11.780139930109 & 4.94109776799265e-32 & 2.72864973946213e-30 & UP \\ \hline
        UBE2S & 669.760766422061 & 2.08684489155868 & 0.177329161448965 & 11.7681991755161 & 5.69267360004282e-32 & 3.13743427275667e-30 & UP \\ \hline
        SERTAD1 & 1020.37687084455 & -1.73237825888579 & 0.147275247133971 & -11.7628609871549 & 6.06439032842695e-32 & 3.33565580947492e-30 & DOWN \\ \hline
        ZNF696 & 308.733540964322 & 1.20714833896675 & 0.102671346723852 & 11.757402405693 & 6.46941268558264e-32 & 3.55137382484157e-30 & UP \\ \hline
        SSUH2 & 225.526727663734 & 3.9922732860962 & 0.339605589369352 & 11.755617136661 & 6.60762043275056e-32 & 3.62006008936455e-30 & UP \\ \hline
        CUL7 & 1599.47389845823 & 1.18211932618938 & 0.100599883459778 & 11.7507027397504 & 7.00339880802078e-32 & 3.8285445319274e-30 & UP \\ \hline
        NETO2 & 146.017038724068 & 2.61030175770888 & 0.222142890308574 & 11.7505527819638 & 7.01583864418691e-32 & 3.8285445319274e-30 & UP \\ \hline
        ACLY & 4096.07265423854 & 1.11864671172571 & 0.0952290303558733 & 11.7469085587168 & 7.32498490735084e-32 & 3.98937711479676e-30 & UP \\ \hline
        SP6 & 48.1698838375895 & 3.03045753656067 & 0.258022212922511 & 11.7449482439358 & 7.49683827718733e-32 & 4.07495136768058e-30 & UP \\ \hline
        SEC62 & 7088.02732307453 & -0.928902090029847 & 0.0790929781518976 & -11.7444318286498 & 7.54277280623817e-32 & 4.09188029863121e-30 & DOWN \\ \hline
        NSUN6 & 1245.56343868601 & -1.34791920435186 & 0.114798224261168 & -11.7416381048309 & 7.79615941892802e-32 & 4.2210634568196e-30 & DOWN \\ \hline
        PHLDA1 & 6695.70627807 & -2.45541146860384 & 0.209237393390079 & -11.7350509333972 & 8.42755774717535e-32 & 4.55400859748243e-30 & DOWN \\ \hline
        CTAG2 & 218.57955862196 & 11.5186652854178 & 0.982946173374371 & 11.718510735817 & 1.02457291573203e-31 & 5.52570348139532e-30 & UP \\ \hline
        CNBP & 11910.2731655954 & -0.752570136574757 & 0.0642375176467498 & -11.7154299254407 & 1.0625087528205e-31 & 5.71914974013323e-30 & DOWN \\ \hline
        C1orf35 & 755.467254605729 & 1.24418922986205 & 0.106218032592596 & 11.7135405306761 & 1.08646049973658e-31 & 5.83671896042952e-30 & UP \\ \hline
        TRIM59 & 94.9167695939729 & 2.1691532071754 & 0.185245042292062 & 11.7096424300277 & 1.13758350807025e-31 & 6.09951994530613e-30 & UP \\ \hline
        CSMD2 & 77.1445677496141 & 3.48034290953934 & 0.297603836306827 & 11.6945498846028 & 1.35905859070693e-31 & 7.27293501529763e-30 & UP \\ \hline
        SNHG1 & 854.873458150949 & 1.66501484570376 & 0.142444957932001 & 11.6888296355044 & 1.4537609732639e-31 & 7.76471136048116e-30 & UP \\ \hline
        CDC25A & 176.507214429413 & 2.30462572870232 & 0.19719416360255 & 11.6870889411684 & 1.48385875778742e-31 & 7.91019658028992e-30 & UP \\ \hline
        IER2 & 3840.26358468326 & -1.47686136521767 & 0.126598908287477 & -11.6656722020388 & 1.90889431937999e-31 & 1.01564190642858e-29 & DOWN \\ \hline
        ADRA2B & 176.958131156576 & -2.16650633049568 & 0.185872838816766 & -11.6558521637011 & 2.14226462393277e-31 & 1.13762064012184e-29 & DOWN \\ \hline
        IRAK1 & 4773.94627739325 & 1.3076597172439 & 0.112216735928385 & 11.652983010292 & 2.21564709812519e-31 & 1.17433540735306e-29 & UP \\ \hline
        ZNF707 & 348.504524855434 & 0.978610512528388 & 0.0840008606107388 & 11.650005790575 & 2.29443230912728e-31 & 1.21376785270792e-29 & UP \\ \hline
        ARHGAP39 & 195.737498042092 & 1.78511494786609 & 0.15331155112609 & 11.6437080882309 & 2.47036748526481e-31 & 1.30434460333629e-29 & UP \\ \hline
        POLR1A & 1525.00219587803 & 0.894255031317521 & 0.0768590019890013 & 11.6350070671681 & 2.73567475509761e-31 & 1.44167454189116e-29 & UP \\ \hline
        MCM4 & 1957.07020731938 & 1.71602077121394 & 0.147541062420285 & 11.630801236375 & 2.8738728153391e-31 & 1.51162431904918e-29 & UP \\ \hline
        CCNE2 & 103.054378842882 & 2.41718066718182 & 0.207837881352884 & 11.6301256125573 & 2.89671000903851e-31 & 1.52074527172805e-29 & UP \\ \hline
        EHD3 & 511.926547354323 & -1.97111076520938 & 0.169495488269174 & -11.6292816129658 & 2.92549183618244e-31 & 1.53294664075113e-29 & DOWN \\ \hline
        CTD-3065J16.9 & 73.7903919914905 & 2.01024396074981 & 0.172921413262861 & 11.625188129211 & 3.06916502929503e-31 & 1.60519071579406e-29 & UP \\ \hline
        MPC1 & 4968.06666394317 & -1.69457001125426 & 0.145803883175057 & -11.6222556927356 & 3.17637322399089e-31 & 1.65812675449351e-29 & DOWN \\ \hline
        GIT1 & 1376.46617052051 & 1.11862914076394 & 0.0962730643294657 & 11.6193366083764 & 3.28678452865409e-31 & 1.71253234565485e-29 & UP \\ \hline
        RP1-63M2.7 & 15.8303912038522 & 2.72931284563995 & 0.234924627637518 & 11.6178234401682 & 3.34550944036059e-31 & 1.7398535655349e-29 & UP \\ \hline
        FOS & 9888.09710668638 & -2.93373725713051 & 0.252616037649295 & -11.6134244065826 & 3.52221411315981e-31 & 1.82831328084038e-29 & DOWN \\ \hline
        IL1RAP & 2591.78699651887 & -2.00883213453476 & 0.17310645515175 & -11.6046055750709 & 3.90483889223687e-31 & 2.02313066725688e-29 & DOWN \\ \hline
        LAMA4 & 1107.94780540613 & 1.6948014124907 & 0.146097657077652 & 11.6004694831615 & 4.09823773001948e-31 & 2.11622204254871e-29 & UP \\ \hline
        TIGD1 & 124.47284368543 & 1.88314751210949 & 0.162334192643029 & 11.6004366144261 & 4.09981210397263e-31 & 2.11622204254871e-29 & UP \\ \hline
        BAIAP2L2 & 487.8572042735 & 2.9778567184659 & 0.257094674012931 & 11.5827242625653 & 5.04179107091786e-31 & 2.59656537469825e-29 & UP \\ \hline
        CTA-204B4.2 & 61.2078620612754 & 1.51959750947166 & 0.131196591242904 & 11.5825990223954 & 5.0491638832821e-31 & 2.59656537469825e-29 & UP \\ \hline
        TOB2P1 & 24.0587646644183 & 2.52722746175332 & 0.218220743126784 & 11.5810597358521 & 5.14065966009772e-31 & 2.63871300215072e-29 & UP \\ \hline
        YEATS2 & 709.919642246473 & 1.20837810729237 & 0.10442120527593 & 11.5721524579157 & 5.70336186747907e-31 & 2.92212801458414e-29 & UP \\ \hline
        CTD-2510F5.4 & 26.0903676238453 & 3.00492351573918 & 0.259691141433389 & 11.5711437022966 & 5.77082289298386e-31 & 2.95122656155609e-29 & UP \\ \hline
        SEZ6 & 114.555320410375 & 5.8844087486546 & 0.508579647174644 & 11.5702796628704 & 5.8292353611994e-31 & 2.97559879590967e-29 & UP \\ \hline
        MYLK-AS1 & 26.4120572631651 & 2.2712655499526 & 0.19633460895837 & 11.5683402024866 & 5.96249654279369e-31 & 3.03801826610447e-29 & UP \\ \hline
        MCL1 & 19231.415630006 & -1.29565757847919 & 0.112061154668067 & -11.5620580772795 & 6.4152544571606e-31 & 3.2626993578357e-29 & DOWN \\ \hline
        IL1RL1 & 131.801174125495 & -3.62859991149377 & 0.314021450968625 & -11.5552612737157 & 6.94359838386507e-31 & 3.52492727497972e-29 & DOWN \\ \hline
        ZBTB45 & 422.506356077422 & 0.88010803889475 & 0.0762312639621486 & 11.5452373888455 & 7.80257502657636e-31 & 3.95373339304557e-29 & UP \\ \hline
        RASGRF2 & 231.960527998763 & 1.74644595940371 & 0.151301311514982 & 11.5428342419277 & 8.02371060657339e-31 & 4.05105962440441e-29 & UP \\ \hline
        DNMT3A & 1103.82767178636 & 1.48938371790046 & 0.129031049904674 & 11.5428318920197 & 8.02392985930393e-31 & 4.05105962440441e-29 & UP \\ \hline
        RHNO1 & 495.467510153036 & 1.22575177993878 & 0.106208983211749 & 11.5409426102404 & 8.20214336126382e-31 & 4.13349181012907e-29 & UP \\ \hline
        UPK3A & 267.77471111571 & 5.36912690153439 & 0.465842201559645 & 11.5256343962794 & 9.79877732407637e-31 & 4.92914131318583e-29 & UP \\ \hline
        COL22A1 & 169.570227902653 & 4.83375757734565 & 0.419401687683022 & 11.5253651077316 & 9.82946321150676e-31 & 4.93560360567618e-29 & UP \\ \hline
        LENG8-AS1 & 40.8295745458017 & 1.56909075009882 & 0.136179000702173 & 11.5222665903568 & 1.01894823249437e-30 & 5.10710883123582e-29 & UP \\ \hline
        PPM1F & 1246.87078719494 & 1.10765364756861 & 0.0961943665653992 & 11.5147454795656 & 1.11187344214902e-30 & 5.56278526653471e-29 & UP \\ \hline
        ACAN & 83.0523299101166 & 3.97199574815352 & 0.345361311939221 & 11.5009863897336 & 1.30416417157047e-30 & 6.51305237090979e-29 & UP \\ \hline
        SFN & 1248.29996612492 & 3.91277365099147 & 0.340406629881968 & 11.4944108237497 & 1.40737995877555e-30 & 7.01585248998974e-29 & UP \\ \hline
        NUDT1 & 397.051091163204 & 1.76048997289372 & 0.153426535739145 & 11.4744816756268 & 1.77236527665525e-30 & 8.81942987575911e-29 & UP \\ \hline
        RTKN2 & 69.9592919183731 & 3.04826992988203 & 0.265702794487659 & 11.472479752273 & 1.81385773985491e-30 & 9.00969516850372e-29 & UP \\ \hline
        RIBC2 & 55.6680329581287 & 3.23364570060302 & 0.281936709576192 & 11.4694028509585 & 1.8795176667724e-30 & 9.31910668218492e-29 & UP \\ \hline
        CHGA & 50.3670677099225 & 6.37630746792695 & 0.556319306637775 & 11.4615965900293 & 2.05687682695618e-30 & 1.01802524456881e-28 & UP \\ \hline
        PAQR4 & 307.959067088068 & 2.19170021401792 & 0.191371919416732 & 11.4525695342234 & 2.2827681041709e-30 & 1.12780973460886e-28 & UP \\ \hline
        RASGEF1B & 1309.1340871573 & -1.98802168478177 & 0.173623588262837 & -11.4501819981524 & 2.34652330599077e-30 & 1.15724171669958e-28 & DOWN \\ \hline
        CD4 & 3722.40117331825 & -1.9627637470623 & 0.171445168946124 & -11.4483467754002 & 2.39672847845531e-30 & 1.17989834187586e-28 & DOWN \\ \hline
        IL1RN & 4180.33206742037 & -2.48704500351792 & 0.217342344251056 & -11.4429841643977 & 2.54962160617712e-30 & 1.25293749517056e-28 & DOWN \\ \hline
        LRRC37A6P & 34.0943622795279 & 3.36495701622103 & 0.294130647767294 & 11.4403481642051 & 2.62828669281651e-30 & 1.28930510514458e-28 & UP \\ \hline
        CYP26A1 & 443.639122983211 & -4.19646377105135 & 0.36697398748856 & -11.4353167094225 & 2.78518566526274e-30 & 1.36385366019158e-28 & DOWN \\ \hline
        ZNF219 & 1194.6591862237 & 1.37892792651884 & 0.120641027753631 & 11.4300081174278 & 2.96081143871476e-30 & 1.44729275750744e-28 & UP \\ \hline
        GBA & 3156.10262441579 & 1.33943306859048 & 0.117206828697809 & 11.4279439472243 & 3.03203090490683e-30 & 1.47949204666767e-28 & UP \\ \hline
        LINC01311 & 23.360022806717 & 2.12785184606551 & 0.186225631374944 & 11.4262028827886 & 3.09342238459497e-30 & 1.50679079427093e-28 & UP \\ \hline
        C21orf91 & 462.734400280868 & -1.56839655240419 & 0.137298862419229 & -11.4232304970979 & 3.20109532347227e-30 & 1.55649743962227e-28 & DOWN \\ \hline
        CLEC4M & 447.87399873136 & -5.68359875076215 & 0.49766756887112 & -11.4204724323397 & 3.3043280879177e-30 & 1.60387447734069e-28 & DOWN \\ \hline
        C8orf4 & 3304.9850295238 & -2.26910861286654 & 0.198698985931935 & -11.4198298608521 & 3.32884983487024e-30 & 1.61294725711655e-28 & DOWN \\ \hline
        GPSM2 & 233.37760555554 & 1.86009601887162 & 0.16302133556166 & 11.4101385101711 & 3.72136266494436e-30 & 1.79998148340936e-28 & UP \\ \hline
        EDC3 & 872.052112279736 & 0.716395363802336 & 0.0627878665197438 & 11.4097739501479 & 3.73699196712101e-30 & 1.80438667983136e-28 & UP \\ \hline
        CLK2 & 1278.50661677147 & 1.05318179231249 & 0.0923089291771814 & 11.4093165385006 & 3.75669415498573e-30 & 1.8107396722298e-28 & UP \\ \hline
        SLC38A2 & 14650.3411438057 & -1.7064554658713 & 0.149626845175972 & -11.4047413341127 & 3.9595246940364e-30 & 1.90518556017226e-28 & DOWN \\ \hline
        RNF157 & 746.513399119402 & 2.76597473488679 & 0.242559751525551 & 11.4032716371555 & 4.02695855754121e-30 & 1.93426844464397e-28 & UP \\ \hline
        COL4A2 & 10363.6208040724 & 1.81104146943619 & 0.159002432344272 & 11.3900236791027 & 4.6886228174767e-30 & 2.24818245218592e-28 & UP \\ \hline
        NANOS1 & 76.2002380770501 & 3.06736290045982 & 0.269347693069904 & 11.3881164731704 & 4.79237048252479e-30 & 2.29395353183414e-28 & UP \\ \hline
        MAGEC2 & 246.288400628652 & 8.39091010273356 & 0.737036366824647 & 11.3846622506348 & 4.98610552216447e-30 & 2.38256617412305e-28 & UP \\ \hline
        RP11-533E19.7 & 14.1991438518398 & 2.47395388351338 & 0.217314094971605 & 11.384231123327 & 5.01082514547131e-30 & 2.39024998792681e-28 & UP \\ \hline
        INCENP & 399.499494209454 & 1.44938863257349 & 0.127394858288124 & 11.3771360324092 & 5.43555561115912e-30 & 2.58839099989568e-28 & UP \\ \hline
        MRO & 207.841063928499 & -2.23077216188655 & 0.196137700682098 & -11.3735001181757 & 5.66686637215645e-30 & 2.69390364121052e-28 & DOWN \\ \hline
        ILF2 & 5165.70057709909 & 0.977641592540352 & 0.0859644557944733 & 11.3726258545477 & 5.72392682966589e-30 & 2.71636163973184e-28 & UP \\ \hline
        MAST2 & 1253.89559047035 & 1.14830090242611 & 0.101042531087298 & 11.3645302633404 & 6.28013781677581e-30 & 2.97369030397702e-28 & UP \\ \hline
        RP11-486O12.2 & 78.6263251528301 & 1.37393857155044 & 0.120898197255723 & 11.3644256303036 & 6.28766699615627e-30 & 2.97369030397702e-28 & UP \\ \hline
        STRIP2 & 91.5704387195511 & 2.73949184558558 & 0.241097500073089 & 11.3625891797099 & 6.42128217301823e-30 & 3.03169989557842e-28 & UP \\ \hline
        NDRG2 & 11853.1666212473 & -1.62531963177169 & 0.143056687535809 & -11.3613677191068 & 6.5117088764823e-30 & 3.06915586857982e-28 & DOWN \\ \hline
        FBXL19 & 385.132065536458 & 1.24359882261191 & 0.109462264308118 & 11.3609820742552 & 6.54052042531331e-30 & 3.07749283345482e-28 & UP \\ \hline
        BCKDHB & 1894.95352675077 & -1.61904290319776 & 0.142539874780329 & -11.3585262067396 & 6.72698972530782e-30 & 3.15985780526471e-28 & DOWN \\ \hline
        HAMP & 10063.3317406589 & -4.53666996729377 & 0.399430465589759 & -11.3578466294387 & 6.77951425307337e-30 & 3.17913255660646e-28 & DOWN \\ \hline
        LINC01089 & 192.790107109156 & 1.69020029297856 & 0.148829474492892 & 11.3566234023039 & 6.87508515231766e-30 & 3.21849375480834e-28 & UP \\ \hline
        RP11-1275H24.2 & 10.7078494726852 & 2.59030828271094 & 0.228163411883491 & 11.3528644287352 & 7.17722137792243e-30 & 3.35425986255033e-28 & UP \\ \hline
        ADAM15 & 3306.46652144772 & 1.29468419827208 & 0.114196778308566 & 11.3373093133483 & 8.57402269919534e-30 & 4.00029487383874e-28 & UP \\ \hline
        C19orf40 & 101.44010258347 & 1.49237354435813 & 0.131693313037614 & 11.3321892352414 & 9.09038043637331e-30 & 4.23406659146701e-28 & UP \\ \hline
        JAG2 & 541.876719785066 & 1.90811134819158 & 0.168440541035594 & 11.3281003282242 & 9.52481158930093e-30 & 4.42895734859141e-28 & UP \\ \hline
        CCDC28B & 222.170726919643 & 2.38236754460891 & 0.210331288718679 & 11.3267386850625 & 9.67400553524118e-30 & 4.49078374401876e-28 & UP \\ \hline
        NDOR1 & 353.902887446206 & 1.07051677253333 & 0.0945380996057861 & 11.3236544525146 & 1.00205725044502e-29 & 4.64387235310926e-28 & UP \\ \hline
        SIGLEC11 & 65.4482188886443 & -2.48302766263725 & 0.219385489037118 & -11.3181034604214 & 1.06756484580658e-29 & 4.93918337607536e-28 & DOWN \\ \hline
        NCAPD2 & 1317.42180525931 & 1.64490660160008 & 0.145354316647281 & 11.3165308023953 & 1.08688450351855e-29 & 5.02017254738694e-28 & UP \\ \hline
        GABRE & 715.459730475277 & 2.84645625196677 & 0.251568541965377 & 11.3148338410234 & 1.10812049828466e-29 & 5.10972830434027e-28 & UP \\ \hline
        ENAH & 3285.77415746739 & 1.75803829000626 & 0.155421022242707 & 11.311457514807 & 1.15160446528425e-29 & 5.30140444942086e-28 & UP \\ \hline
        ANAPC7 & 1390.11690160812 & 0.923876572186401 & 0.0816870137808971 & 11.3099564964444 & 1.17147594577829e-29 & 5.3839244172505e-28 & UP \\ \hline
        PSMC3IP & 78.3873863461078 & 1.75515436619775 & 0.155194578198059 & 11.309379403434 & 1.17920612237091e-29 & 5.41046364637412e-28 & UP \\ \hline
        PXDC1 & 6332.32689743958 & -1.44951282194866 & 0.128179145461728 & -11.3084918512072 & 1.19119380991888e-29 & 5.45641707599763e-28 & DOWN \\ \hline
        CCHCR1 & 1210.978940772 & 1.35679444806177 & 0.120002466282844 & 11.3063880275913 & 1.22009426108479e-29 & 5.57956163990626e-28 & UP \\ \hline
        PDGFA & 932.01607429984 & 1.95356969121437 & 0.17282722810828 & 11.3035990485852 & 1.2594819606504e-29 & 5.75017943982087e-28 & UP \\ \hline
        CHIC2 & 444.128305627035 & -0.943398562643492 & 0.0834792755877008 & -11.3009912460535 & 1.297451429434e-29 & 5.9137707904696e-28 & DOWN \\ \hline
        ZBED8 & 124.217320660423 & 1.31051502523893 & 0.11597041988562 & 11.3004249405277 & 1.3058457452154e-29 & 5.94224247251225e-28 & UP \\ \hline
        RP11-250B2.6 & 68.9041928748326 & -1.68094589749229 & 0.148766367478847 & -11.2992333279315 & 1.32368537046502e-29 & 6.01353089403213e-28 & DOWN \\ \hline
        C8orf33 & 2178.14493423887 & 1.27132430226645 & 0.112529434183358 & 11.2977045649668 & 1.34692705234653e-29 & 6.10908700938877e-28 & UP \\ \hline
        ASIC1 & 121.99577693929 & 3.42732464422217 & 0.303404147906113 & 11.2962352949859 & 1.36964575748044e-29 & 6.20196222131117e-28 & UP \\ \hline
        ZSCAN9 & 285.303871788379 & 0.99188822660488 & 0.0878240454661175 & 11.2940393640549 & 1.40431123131657e-29 & 6.34854229360057e-28 & UP \\ \hline
        SPSB2 & 372.052108515941 & 1.41875868218326 & 0.125667430075388 & 11.2897883033985 & 1.47391238224982e-29 & 6.65232200321464e-28 & UP \\ \hline
        PRAME & 406.104324783646 & 7.08129148175891 & 0.627244607139889 & 11.2895215058894 & 1.47839298457609e-29 & 6.66167731339847e-28 & UP \\ \hline
        OSR2 & 60.8600719776933 & 4.24408726214919 & 0.375944480417336 & 11.2891330587906 & 1.48494074852212e-29 & 6.68030173810757e-28 & UP \\ \hline
        CSPG5 & 61.9184430315515 & 2.68015029531351 & 0.237424032456768 & 11.2884541113231 & 1.49645444065888e-29 & 6.72116964443332e-28 & UP \\ \hline
        EFNA4 & 386.933236653026 & 1.51803575688051 & 0.134484042985136 & 11.2878503886762 & 1.50676684292273e-29 & 6.75651835383195e-28 & UP \\ \hline
        METTL6 & 277.872483944649 & 0.83382285652603 & 0.0738766380420859 & 11.2866919587085 & 1.5267522777564e-29 & 6.83505748684245e-28 & UP \\ \hline
        KCP & 58.3786737044542 & 3.10642088107267 & 0.275329929523582 & 11.2825397749089 & 1.60057184857939e-29 & 7.15396144339998e-28 & UP \\ \hline
        IQCD & 57.0063606752085 & 2.8032253102834 & 0.248475359961967 & 11.281703387863 & 1.61586465481261e-29 & 7.21066571043554e-28 & UP \\ \hline
        MCM7 & 3265.16349887289 & 1.41586527254771 & 0.12556188741763 & 11.276234386621 & 1.71949809570397e-29 & 7.66076550947531e-28 & UP \\ \hline
        GLI4 & 602.223372650983 & 1.57499333567569 & 0.139703364824186 & 11.2738396649056 & 1.76692755526034e-29 & 7.85941875745783e-28 & UP \\ \hline
        DUXAP8 & 62.0403265099458 & 3.21631860316615 & 0.285299441719859 & 11.2734836906001 & 1.77408788814049e-29 & 7.87860186214815e-28 & UP \\ \hline
        MMAA & 1036.16990311118 & -1.24473615003583 & 0.110435688909643 & -11.2711403562145 & 1.82194744759023e-29 & 8.07817628725626e-28 & DOWN \\ \hline
        RAB11FIP4 & 1523.70485091873 & 1.88765075035252 & 0.167520333666628 & 11.2681888164635 & 1.88405571563486e-29 & 8.34018711751513e-28 & UP \\ \hline
        TBCE & 1346.77511402057 & 1.04453916665183 & 0.0927031872946732 & 11.2675647637829 & 1.89745410119688e-29 & 8.38608029038565e-28 & UP \\ \hline
        TMEM106C & 2600.10685577793 & 1.4820779418353 & 0.131543147279973 & 11.2668578522063 & 1.91274570562837e-29 & 8.44018109052953e-28 & UP \\ \hline
        ZNF646 & 548.511325163182 & 0.93946185701677 & 0.0834067891467643 & 11.2636137492797 & 1.98450386696854e-29 & 8.7428771476781e-28 & UP \\ \hline
        ALDH2 & 52492.1293882242 & -1.87753306748124 & 0.166716061374153 & -11.2618607469834 & 2.02438475505548e-29 & 8.90439634628297e-28 & DOWN \\ \hline
        JUN & 9504.65855944577 & -1.64951594802259 & 0.146474358720556 & -11.2614655727529 & 2.03348426061862e-29 & 8.93022365691038e-28 & DOWN \\ \hline
        TIMD4 & 127.885500355727 & -3.69687811772288 & 0.328295671215336 & -11.2608189563914 & 2.0484612334119e-29 & 8.98173961090443e-28 & DOWN \\ \hline
        CCDC71L & 1625.43837186672 & -1.92955344082625 & 0.171562580793861 & -11.2469364350766 & 2.39776226871689e-29 & 1.0496659602625e-27 & DOWN \\ \hline
        CDCA4 & 278.267558163622 & 1.52852236273506 & 0.1359078178381 & 11.2467581854335 & 2.40261149458818e-29 & 1.05012720727917e-27 & UP \\ \hline
        PPOX & 728.776963347246 & 1.06631299098459 & 0.0949429008417465 & 11.23109765481 & 2.86892106917021e-29 & 1.25196276373395e-27 & UP \\ \hline
        WHSC1 & 1517.32256014286 & 1.29291205977105 & 0.115143357767481 & 11.2287159662474 & 2.9473044670938e-29 & 1.28414287702495e-27 & UP \\ \hline
        OTUB2 & 105.872561835988 & 1.70645265195914 & 0.15205614693135 & 11.2225167242306 & 3.16143212775273e-29 & 1.37527268362476e-27 & UP \\ \hline
        SNORD104 & 79.3863060844509 & 2.66352255295031 & 0.237361531580951 & 11.2213741426838 & 3.20255003397752e-29 & 1.39097255557388e-27 & UP \\ \hline
        ADRA2C & 230.04736116568 & 3.40129241110434 & 0.303162481659525 & 11.2193711850012 & 3.27591457991206e-29 & 1.42060703263992e-27 & UP \\ \hline
        MARCH4 & 8.27164819465455 & 4.06289058993131 & 0.362249027114282 & 11.2157391347515 & 3.41322859341647e-29 & 1.4778371751808e-27 & UP \\ \hline
        KLHL15 & 749.966108077601 & -1.31271271064865 & 0.117074048934112 & -11.2126702937167 & 3.5336902609664e-29 & 1.52760325703371e-27 & DOWN \\ \hline
        KCNK9 & 37.2920583535488 & 6.26507881925211 & 0.558816519104186 & 11.2113343200652 & 3.58744049959626e-29 & 1.54841991111279e-27 & UP \\ \hline
        RP11-152N13.5 & 24.9891081908077 & 1.81698624502094 & 0.162091414104417 & 11.2096390488053 & 3.65681561156937e-29 & 1.57590525740327e-27 & UP \\ \hline
        RP11-172E9.2 & 17.949781150755 & -4.45991685028593 & 0.398090296935453 & -11.20327946855 & 3.92913731529546e-29 & 1.69062895959999e-27 & DOWN \\ \hline
        LINC00665 & 372.403467447472 & 3.01802641764935 & 0.269607999047057 & 11.1941278757185 & 4.35668098375373e-29 & 1.87168156486824e-27 & UP \\ \hline
        LEF1 & 236.448660982139 & 2.87641103178611 & 0.25701696627145 & 11.1915219976107 & 4.48665261172076e-29 & 1.92453050865858e-27 & UP \\ \hline
        ZNF330 & 1220.47348282677 & -1.02637152409897 & 0.091715020314159 & -11.1908771385893 & 4.51940516929702e-29 & 1.93557868140775e-27 & DOWN \\ \hline
        HAGHL & 101.026571809633 & 3.03084068610361 & 0.270898266159905 & 11.1881140070294 & 4.66245240977452e-29 & 1.99375689059091e-27 & UP \\ \hline
        MAGEB17 & 56.3965470977497 & 6.65787117325085 & 0.595204865439589 & 11.1858480329015 & 4.78310743943547e-29 & 2.04219496183428e-27 & UP \\ \hline
        IQCE & 636.137428100477 & 1.25726567437105 & 0.112420802515486 & 11.183567865012 & 4.90764487423553e-29 & 2.09213884030007e-27 & UP \\ \hline
        DDX39A & 2299.90935933038 & 1.52582958051881 & 0.136470376489715 & 11.1806651360254 & 5.07084977968691e-29 & 2.15838770545535e-27 & UP \\ \hline
        ZC3H3 & 1402.75232915919 & 1.07586119563692 & 0.0962583471224017 & 11.1768093656217 & 5.29599389379488e-29 & 2.25075672902647e-27 & UP \\ \hline
        ZNF605 & 410.419682520866 & 1.22459402932432 & 0.109576994346385 & 11.1756490185636 & 5.36566968763038e-29 & 2.27687090870659e-27 & UP \\ \hline
        DCAF8L2 & 22.2404379956006 & 9.3423570196581 & 0.836143245364068 & 11.1731537286895 & 5.5186012252359e-29 & 2.33817978711488e-27 & UP \\ \hline
        NPY1R & 240.387931245234 & -2.64376514482173 & 0.236737233005054 & -11.1675088504785 & 5.88070785967276e-29 & 2.48779119806676e-27 & DOWN \\ \hline
        VPS72 & 1570.11015090051 & 1.01267725250253 & 0.0906979897582981 & 11.1653770408939 & 6.02350812749641e-29 & 2.54431144066325e-27 & UP \\ \hline
        KIAA1462 & 1003.18966867639 & 1.97606553860136 & 0.177058358438168 & 11.1605323579877 & 6.36095234409358e-29 & 2.68275104426886e-27 & UP \\ \hline
        SMARCA4 & 3339.62893909915 & 1.0481217809146 & 0.0939342893114751 & 11.158031732578 & 6.54239896497582e-29 & 2.7494711469552e-27 & UP \\ \hline
        RP5-1120P11.1 & 44.838831210136 & 3.89678363274301 & 0.3492405884631 & 11.1578772956819 & 6.55377185313659e-29 & 2.7494711469552e-27 & UP \\ \hline
        RP11-480A16.1 & 20.5809663339378 & 2.26251730942618 & 0.202773397145311 & 11.1578606527208 & 6.55499862769703e-29 & 2.7494711469552e-27 & UP \\ \hline
        CAPN11 & 22.1307403877849 & 1.98502070499188 & 0.177904186116379 & 11.1578077409227 & 6.55890033972036e-29 & 2.7494711469552e-27 & UP \\ \hline
        SH3BP5L & 1507.27772010173 & 0.868576045712581 & 0.0778920469262095 & 11.1510234996831 & 7.07874059624089e-29 & 2.96289736877756e-27 & UP \\ \hline
        COL7A1 & 707.461665432611 & 3.33919813948786 & 0.299632029313603 & 11.1443297538561 & 7.63167148283396e-29 & 3.18950838241038e-27 & UP \\ \hline
        LAMC1 & 6432.73709699613 & 1.58193208561693 & 0.142010620003788 & 11.139533688218 & 8.05399390227209e-29 & 3.36093287019852e-27 & UP \\ \hline
        NSMCE2 & 834.756370462329 & 1.30988407156592 & 0.117612104146955 & 11.1373236714585 & 8.25632485967335e-29 & 3.44017680561118e-27 & UP \\ \hline
        TAOK2 & 2134.3117444868 & 0.770620080705702 & 0.0692004247757807 & 11.1360599765481 & 8.37427618438619e-29 & 3.48407667960019e-27 & UP \\ \hline
        ATAD2 & 1718.25515146016 & 1.5725612526578 & 0.141221936499219 & 11.1353893852496 & 8.43754554287479e-29 & 3.50512871673749e-27 & UP \\ \hline
        CBX1 & 1351.98239328556 & 0.942502773976038 & 0.0846441148906469 & 11.134888411246 & 8.48512101897654e-29 & 3.51960784455808e-27 & UP \\ \hline
        RP11-572O17.1 & 15.7029718837881 & 2.56415716768275 & 0.230310666190635 & 11.1334711939061 & 8.62115463426855e-29 & 3.5706809171603e-27 & UP \\ \hline
        KCNMB2-AS1 & 38.0658187344303 & 4.6073236033648 & 0.4143492308222 & 11.119421156454 & 1.00924654254927e-28 & 4.17381526049485e-27 & UP \\ \hline
        CD200 & 137.578757625039 & 2.02309975216127 & 0.181949635101401 & 11.119009670087 & 1.01391177202319e-28 & 4.18685029799486e-27 & UP \\ \hline
        RP11-175K6.1 & 8.51310192245234 & 2.70019844390507 & 0.243048406443736 & 11.1097146589609 & 1.12518480714279e-28 & 4.63941699839338e-27 & UP \\ \hline
        MTL5 & 98.8788765761855 & 2.3349528402201 & 0.210282667961034 & 11.1038768095371 & 1.20118012553926e-28 & 4.94539442459742e-27 & UP \\ \hline
        WNK4 & 278.733542662811 & 3.76258662311419 & 0.339141748364692 & 11.0944365925369 & 1.33498521212728e-28 & 5.48811825615535e-27 & UP \\ \hline
        EPPK1 & 457.659881771528 & 3.59245631454134 & 0.323881580158254 & 11.0918821403366 & 1.37366703783403e-28 & 5.63876052459258e-27 & UP \\ \hline
        NR2C2AP & 662.101453631253 & 1.29781107303922 & 0.117017538139 & 11.090739847027 & 1.39132251440433e-28 & 5.70277333422588e-27 & UP \\ \hline
        ARHGAP33 & 241.957578291847 & 1.62939259989835 & 0.146919055120085 & 11.0904102845377 & 1.3964580023607e-28 & 5.71535555492805e-27 & UP \\ \hline
        LINC00205 & 72.5595764623484 & 1.63979373926077 & 0.147918716250263 & 11.0857758965837 & 1.47069779733547e-28 & 6.0103095951079e-27 & UP \\ \hline
        SIGLEC7 & 95.4253692427919 & -2.04009282688653 & 0.184136284167398 & -11.0792548905347 & 1.58183461449271e-28 & 6.45495844825514e-27 & DOWN \\ \hline
        CERS1 & 47.2134516660375 & 5.05381712621417 & 0.456283009239355 & 11.0760581127908 & 1.63932108592198e-28 & 6.67969020385914e-27 & UP \\ \hline
        DYNC1I1 & 209.701469943818 & 3.77003312900331 & 0.340670886977894 & 11.066496355023 & 1.8239293553044e-28 & 7.42097845194216e-27 & UP \\ \hline
        SLC6A8 & 1509.58079366069 & 3.33219288621357 & 0.30130294132673 & 11.0592776543797 & 1.97683107014896e-28 & 8.03127536238053e-27 & UP \\ \hline
        MMADHC & 3610.53093340026 & -0.840286059373172 & 0.0760312417860829 & -11.0518523653389 & 2.14737663324088e-28 & 8.71135913663863e-27 & DOWN \\ \hline
        RUSC1-AS1 & 209.298634720149 & 1.81556112159325 & 0.164417591582802 & 11.0423775468023 & 2.38633925065188e-28 & 9.66659561460991e-27 & UP \\ \hline
        LINC01287 & 237.160970244313 & 8.29115803804765 & 0.750982186479341 & 11.0404190503069 & 2.43893048542254e-28 & 9.86518855850663e-27 & UP \\ \hline
        SEPT5 & 346.65502727559 & 2.18753813927157 & 0.198193654818617 & 11.0373772625242 & 2.52289942963373e-28 & 1.01899355503177e-26 & UP \\ \hline
        GPR19 & 21.9653521402648 & 2.79014868376985 & 0.252824083977201 & 11.0359291720857 & 2.56387558973175e-28 & 1.03403419739225e-26 & UP \\ \hline
        KLC2 & 589.310126078115 & 1.1830034577238 & 0.107212028962882 & 11.034241858564 & 2.612454381134e-28 & 1.05209280004126e-26 & UP \\ \hline
        LILRA2 & 79.365100277607 & -1.95240157136661 & 0.176944244448058 & -11.033993094586 & 2.61969326192357e-28 & 1.05347461450057e-26 & DOWN \\ \hline
        PI4KB & 2588.39193664315 & 0.865495101628009 & 0.0784406376632369 & 11.0337591255157 & 2.6265197760753e-28 & 1.05468683083709e-26 & UP \\ \hline
        C5orf46 & 26.5945848221081 & 4.01320609735446 & 0.363863753935656 & 11.0294198142751 & 2.75637477856088e-28 & 1.1052263912818e-26 & UP \\ \hline
        CYP17A1 & 3740.6306113385 & 4.64359399618877 & 0.421035585898571 & 11.0289822326501 & 2.76981783316885e-28 & 1.10900940651639e-26 & UP \\ \hline
        PRND & 35.4740046581384 & 4.20343188595866 & 0.381318079988552 & 11.0234266523236 & 2.94625361959102e-28 & 1.17794796088475e-26 & UP \\ \hline
        ZBTB40 & 632.231051200508 & 1.02751985082981 & 0.0932335578293369 & 11.0209228817662 & 3.02937086811817e-28 & 1.2094315123842e-26 & UP \\ \hline
        PIGU & 1109.23484525582 & 1.10765956316894 & 0.100515904053268 & 11.0197443240618 & 3.06929629031507e-28 & 1.22360548219232e-26 & UP \\ \hline
        SH3PXD2B & 616.83168744049 & 1.50275403681972 & 0.136439972909127 & 11.0140306009926 & 3.27037997051102e-28 & 1.30189356322487e-26 & UP \\ \hline
        ZNF142 & 504.181903348884 & 0.934408421709093 & 0.0848718502649364 & 11.0096388707474 & 3.43377308666688e-28 & 1.36332347907592e-26 & UP \\ \hline
        DGKI & 21.1325478977025 & 2.37684961983747 & 0.215888462672499 & 11.0096185336367 & 3.43454825212678e-28 & 1.36332347907592e-26 & UP \\ \hline
        BRSK2 & 55.0920484439094 & 3.92974781139503 & 0.357044551406041 & 11.0063234291622 & 3.56246388510368e-28 & 1.41207289841209e-26 & UP \\ \hline
        IGFBP3 & 14306.0965455822 & -1.98180464567496 & 0.180092906848934 & -11.0043459253914 & 3.64148779558178e-28 & 1.44133108498371e-26 & DOWN \\ \hline
        LIG1 & 1224.89572063313 & 1.15390632769252 & 0.104867946272385 & 11.0034225777183 & 3.67897920288102e-28 & 1.45409025151585e-26 & UP \\ \hline
        RP11-498C9.4 & 12.6343830976757 & 2.42619169803442 & 0.220502338297421 & 11.0030202707506 & 3.69543390575321e-28 & 1.45851026919364e-26 & UP \\ \hline
        DDIAS & 97.5538739121552 & 1.77499340867582 & 0.161341420412184 & 11.0014737947713 & 3.75936859678741e-28 & 1.48027257595724e-26 & UP \\ \hline
        RP11-284F21.10 & 476.800360384846 & 3.74335711288212 & 0.340261016535707 & 11.0014281124364 & 3.76127379512754e-28 & 1.48027257595724e-26 & UP \\ \hline
        MT2P1 & 158.457666284661 & -3.61922856575754 & 0.328985076890471 & -11.0011937318436 & 3.7710637955853e-28 & 1.4820173584156e-26 & DOWN \\ \hline
        EGFL6 & 15.82483629792 & 4.43505642357843 & 0.403213126398758 & 10.9992858198579 & 3.85170270921067e-28 & 1.51156111852102e-26 & UP \\ \hline
        GAD1 & 32.2659254144608 & 4.72017424527782 & 0.42914236963483 & 10.999086968025 & 3.86020508385879e-28 & 1.51275204044081e-26 & UP \\ \hline
        TEX19 & 9.16265337018968 & 4.8840925777114 & 0.444366591342874 & 10.9911336109938 & 4.21597214518312e-28 & 1.64983453098701e-26 & UP \\ \hline
        SLC7A6 & 151.458981991653 & 1.82111032246695 & 0.165695751680685 & 10.9906880773651 & 4.23683664413749e-28 & 1.65565761911514e-26 & UP \\ \hline
        SAPCD1 & 15.587833715883 & 2.71611499024922 & 0.247142113018994 & 10.9900937443247 & 4.2648289976771e-28 & 1.66424575287352e-26 & UP \\ \hline
        FANCB & 18.4653022858416 & 2.40095653390289 & 0.218653772966542 & 10.9806316229004 & 4.73600779411098e-28 & 1.84550883999533e-26 & UP \\ \hline
        ALG1L & 238.843469534595 & 3.28864414821559 & 0.299654698082645 & 10.9747792017216 & 5.05291505940335e-28 & 1.96623067438133e-26 & UP \\ \hline
        TYMS & 877.556623754835 & 1.99342955695962 & 0.181664287597985 & 10.9731504376413 & 5.14479419912991e-28 & 1.99917164476583e-26 & UP \\ \hline
        OSBPL3 & 358.953435974936 & 1.89854171527564 & 0.173082569543016 & 10.9689942799457 & 5.38682229694537e-28 & 2.09028348512745e-26 & UP \\ \hline
        TTL & 1190.40898079692 & 0.935236193323461 & 0.0853202675076294 & 10.9614775087271 & 5.85357964414197e-28 & 2.26822112065092e-26 & UP \\ \hline
        MROH1 & 1675.2489657629 & 1.34905477335497 & 0.123085649413063 & 10.9602929325065 & 5.9307087639599e-28 & 2.29179588646752e-26 & UP \\ \hline
        FAM222A & 626.829684266648 & 1.88313220116976 & 0.17181410562553 & 10.9602887045495 & 5.9309858485226e-28 & 2.29179588646752e-26 & UP \\ \hline
        FERMT2 & 3076.22821864156 & -1.09749742371163 & 0.10013829056663 & -10.9598178429197 & 5.96192484661249e-28 & 2.30053800183024e-26 & DOWN \\ \hline
        NSUN5P1 & 292.71490683045 & 1.48239479792631 & 0.13533801680271 & 10.9532770831664 & 6.40862636287908e-28 & 2.46946330893838e-26 & UP \\ \hline
        REG1A & 911.820041639 & 7.91483652243633 & 0.722748746039842 & 10.9510207604013 & 6.57029840852412e-28 & 2.52823986187256e-26 & UP \\ \hline
        BCL9 & 875.709376256417 & 1.47419951221686 & 0.134622721630949 & 10.9505995299826 & 6.60092582068363e-28 & 2.53649742612297e-26 & UP \\ \hline
        ACAA2 & 19694.6257975172 & -1.70876530869551 & 0.156055314733289 & -10.9497411966772 & 6.66377366410236e-28 & 2.55709606053703e-26 & DOWN \\ \hline
        FAM171A2 & 69.4221660402504 & 2.53173294729418 & 0.23125539986349 & 10.9477787277126 & 6.80970574709765e-28 & 2.60947546959766e-26 & UP \\ \hline
        BNIP2 & 1737.24359855458 & -0.77754216987846 & 0.071049525763026 & -10.9436644583924 & 7.12601668254384e-28 & 2.72486011405455e-26 & DOWN \\ \hline
        N4BP2L1 & 1482.19526676671 & -1.58427096231069 & 0.144766795656196 & -10.9436073039369 & 7.13051188265983e-28 & 2.72486011405455e-26 & DOWN \\ \hline
        RP11-309L24.4 & 27.3374741044009 & 2.42648024449397 & 0.221728948761359 & 10.9434526165798 & 7.14269216112101e-28 & 2.72574984857566e-26 & UP \\ \hline
        LINC01296 & 13.3812805876223 & 4.20331672911024 & 0.38410026060607 & 10.943280076087 & 7.15630256612467e-28 & 2.72718213632192e-26 & UP \\ \hline
        FAM57B & 10.0052530102357 & 4.11145686061308 & 0.375969367447975 & 10.93561661292 & 7.78747593484796e-28 & 2.96363269173918e-26 & UP \\ \hline
        SMC1B & 36.7625866624482 & 3.60074759858526 & 0.329585453881686 & 10.9250804493267 & 8.74628615517975e-28 & 3.32394916284833e-26 & UP \\ \hline
        SRRM3 & 155.016515598551 & 3.62875458859161 & 0.332171377931865 & 10.9243445693143 & 8.81746773081025e-28 & 3.34640438557376e-26 & UP \\ \hline
        FLJ44511 & 43.0384667238205 & 3.18637144463717 & 0.291690347738555 & 10.9238151668054 & 8.86903184149353e-28 & 3.35739495611965e-26 & UP \\ \hline
        CRAMP1L & 325.95765517766 & 1.03113107784919 & 0.0943930916944626 & 10.9237981227145 & 8.87069690578473e-28 & 3.35739495611965e-26 & UP \\ \hline
        UNC119B & 652.131122242617 & 1.37290679845429 & 0.12573723382677 & 10.9188563854185 & 9.3667753414497e-28 & 3.54030837939739e-26 & UP \\ \hline
        ACADS & 7021.33284086249 & -1.75741733815487 & 0.160957048670423 & -10.9185484740924 & 9.39858013133455e-28 & 3.54748317180945e-26 & DOWN \\ \hline
        MCM8 & 353.027248876425 & 1.49152136862591 & 0.136613357964813 & 10.9178296386659 & 9.47324762366544e-28 & 3.57079485019008e-26 & UP \\ \hline
        DHX57 & 608.061923964783 & 0.821168658735826 & 0.0752178030139986 & 10.9172114290948 & 9.53793318817084e-28 & 3.59028568050507e-26 & UP \\ \hline
        PPP2R2C & 194.056551518286 & 5.23214879462281 & 0.479304894730362 & 10.9161180120353 & 9.65341586527667e-28 & 3.62881870576915e-26 & UP \\ \hline
        TLDC2 & 104.066412257909 & 2.35073132676897 & 0.215385546026536 & 10.9140625735366 & 9.87427016446331e-28 & 3.70680369932438e-26 & UP \\ \hline
        FAM46A & 1569.94694386227 & -1.6263266665166 & 0.149021208712662 & -10.9133906546982 & 9.94754823919013e-28 & 3.72925226468392e-26 & DOWN \\ \hline
        TSSK6 & 81.5467874841398 & 1.4698889139148 & 0.134741143600032 & 10.9089835119557 & 1.04417340494232e-27 & 3.90922132537741e-26 & UP \\ \hline
        GINS3 & 157.174930933921 & 1.57305347508977 & 0.144199815898478 & 10.9088452387294 & 1.04576267714491e-27 & 3.90988053899572e-26 & UP \\ \hline
        GAREML & 124.483976075857 & 2.55172823968422 & 0.234026118536319 & 10.9036045021112 & 1.10779978578522e-27 & 4.13623436886904e-26 & UP \\ \hline
        SSX1 & 303.722124033366 & 8.77309223151165 & 0.804820554547602 & 10.9006811294017 & 1.14397691483051e-27 & 4.26555381436871e-26 & UP \\ \hline
        FEZF1-AS1 & 39.2237445146054 & 5.61533749238104 & 0.515148248550607 & 10.9004301347817 & 1.14713708585859e-27 & 4.27158031688419e-26 & UP \\ \hline
        CD109 & 587.950428470642 & 2.70384646647018 & 0.248120715405512 & 10.8973023959374 & 1.1872509319248e-27 & 4.41500961472627e-26 & UP \\ \hline
        PVT1 & 182.567352517706 & 2.32667450698091 & 0.213593199001871 & 10.8930177451976 & 1.24446951652515e-27 & 4.62157558573172e-26 & UP \\ \hline
        FOXD2 & 98.1407941520152 & 2.11639717932499 & 0.194322814035285 & 10.8911410625244 & 1.270384782988e-27 & 4.71149273336851e-26 & UP \\ \hline
        U73166.2 & 20.2962930269108 & 2.37174487706509 & 0.217881193065121 & 10.8854960985835 & 1.35160671338366e-27 & 5.00601110296996e-26 & UP \\ \hline
        DUXAP10 & 11.9745024514957 & 3.91596157241263 & 0.359884275641109 & 10.8811688575074 & 1.4173373448897e-27 & 5.24244282367155e-26 & UP \\ \hline
        LIN7C & 1715.52253778689 & -0.822412764303943 & 0.0756178684771086 & -10.875905138121 & 1.5015795377265e-27 & 5.54662230577823e-26 & DOWN \\ \hline
        NCAPD2P1 & 20.3848289075351 & 5.76154995768583 & 0.529792784737603 & 10.8751008387919 & 1.51488191702756e-27 & 5.58829839978688e-26 & UP \\ \hline
        TUBG1 & 1522.23446261586 & 1.13960648549138 & 0.104816148120457 & 10.8724324059468 & 1.55985805191301e-27 & 5.74655029590907e-26 & UP \\ \hline
        CYP2C19 & 211.13473909155 & -3.98237389372141 & 0.366341443808829 & -10.8706616764866 & 1.59043191571656e-27 & 5.85139359203859e-26 & DOWN \\ \hline
        SNHG4 & 34.6012187475471 & 2.72318188286295 & 0.250572015056622 & 10.8678612104692 & 1.64000302111008e-27 & 6.0257587762354e-26 & UP \\ \hline
        RP11-34F20.7 & 7.39276473612743 & 2.74058824772659 & 0.252293615608165 & 10.8626936164052 & 1.73553078982129e-27 & 6.36829315145699e-26 & UP \\ \hline
        H2AFZ & 4102.75188839134 & 1.22895687730343 & 0.113217608526948 & 10.8548210238066 & 1.89177031108115e-27 & 6.93239856909697e-26 & UP \\ \hline
        TCOF1 & 1610.73893702475 & 1.07649186514796 & 0.0991946900356378 & 10.8523134127563 & 1.94440664322117e-27 & 7.11585960291005e-26 & UP \\ \hline
        NAT9 & 1053.17684372924 & 1.1176655715259 & 0.10303330693665 & 10.8476142788767 & 2.04698572511958e-27 & 7.48136777501762e-26 & UP \\ \hline
        BACE1-AS & 86.2894078483246 & 1.31030707434386 & 0.120818797795726 & 10.8452252319152 & 2.10117687822495e-27 & 7.66929560552106e-26 & UP \\ \hline
        ATXN7L3 & 1877.95039198114 & 0.784760488870487 & 0.0723686507527058 & 10.8439286999025 & 2.1311794336213e-27 & 7.76855617786569e-26 & UP \\ \hline
        HCFC1 & 2630.35619006088 & 0.785659287749866 & 0.0724538130532896 & 10.8435878615804 & 2.13913691749896e-27 & 7.78730277584787e-26 & UP \\ \hline
        SLC9A3 & 104.178648014247 & 3.76020781027351 & 0.346819592210671 & 10.8419705654617 & 2.1772990610541e-27 & 7.91581249962993e-26 & UP \\ \hline
        EVX1 & 13.3314367412344 & 5.95527002145039 & 0.549352365491669 & 10.8405285851831 & 2.21189330953684e-27 & 8.03103047177897e-26 & UP \\ \hline
        MFI2-AS1 & 41.2157329657911 & 2.53193770281438 & 0.233692850721033 & 10.8344679565608 & 2.36335209105086e-27 & 8.56970672386686e-26 & UP \\ \hline
        PEX13 & 1788.5876858093 & -0.760587372158172 & 0.0702095702671691 & -10.8331010895509 & 2.39890752286436e-27 & 8.6872479627079e-26 & DOWN \\ \hline
        NDST3 & 25.6639872426945 & -3.99423403376272 & 0.368931737056099 & -10.8264853157791 & 2.57863911294813e-27 & 9.32590958665828e-26 & DOWN \\ \hline
        AC079466.1 & 463.140012158141 & 5.77705874635063 & 0.533615908282895 & 10.8262490991703 & 2.58529756419299e-27 & 9.33778429615241e-26 & UP \\ \hline
        HCG25 & 21.6224521260071 & 1.72112649718332 & 0.158995135994311 & 10.8250261017098 & 2.62004491911747e-27 & 9.45094951463143e-26 & UP \\ \hline
        XPO5 & 1527.76359963837 & 0.97240602594711 & 0.0898521118168547 & 10.8222946159481 & 2.69933207772581e-27 & 9.72427351490105e-26 & UP \\ \hline
        ETFDH & 3891.45409507177 & -1.63552647341699 & 0.151134249076265 & -10.8216799528456 & 2.71749936605005e-27 & 9.77699024193848e-26 & DOWN \\ \hline
        CSMD1 & 83.572031587736 & 6.37569555974967 & 0.5892392139195 & 10.8202159821303 & 2.76125898629425e-27 & 9.92152628231206e-26 & UP \\ \hline
        ZNF74 & 320.803268615741 & 1.02515726961243 & 0.0947473362932739 & 10.8199059701186 & 2.77061484385871e-27 & 9.94223098379235e-26 & UP \\ \hline
        MT1XP1 & 42.9949920800558 & -3.34914669958121 & 0.309545870552314 & -10.8195489528108 & 2.7814282274371e-27 & 9.96810553996142e-26 & DOWN \\ \hline
        KLF10 & 3242.75097626349 & -1.5038585820023 & 0.139016689863516 & -10.8178275822764 & 2.83415552839071e-27 & 1.01439302721844e-25 & DOWN \\ \hline
        NECAB3 & 1611.26368343577 & 1.32156085623489 & 0.122179446360385 & 10.8165562670563 & 2.87373241887291e-27 & 1.02722939060668e-25 & UP \\ \hline
        SF3B4 & 3201.7100374685 & 1.06993175256371 & 0.0989261805597209 & 10.8154559946626 & 2.90842672125763e-27 & 1.03828957544561e-25 & UP \\ \hline
        FRMD4B & 1167.52984498795 & -1.31871081889589 & 0.121955757563463 & -10.8130263403896 & 2.986517941643e-27 & 1.0647937099412e-25 & DOWN \\ \hline
        RNF152 & 2365.18654899065 & -1.80858309696533 & 0.167296514344533 & -10.8106442268169 & 3.06509899425085e-27 & 1.09140403956162e-25 & DOWN \\ \hline
        HIST1H4H & 54.3136100133543 & 2.88683634862451 & 0.267247689451665 & 10.8021003083232 & 3.36418681110319e-27 & 1.19636190877625e-25 & UP \\ \hline
        SULT1C2 & 658.009225193828 & 3.58914322095714 & 0.332369529324428 & 10.7986530180802 & 3.49289965075211e-27 & 1.24053985413811e-25 & UP \\ \hline
        DNMT3B & 122.950659336698 & 1.83233407549139 & 0.169701780526103 & 10.7973768443139 & 3.5417771489716e-27 & 1.25628651769996e-25 & UP \\ \hline
        CCDC142 & 253.422161978008 & 0.988928082554512 & 0.0916337805971178 & 10.7921781259085 & 3.74799598367634e-27 & 1.32773117644524e-25 & UP \\ \hline
        ZFP62 & 481.791385089226 & 0.975025791936815 & 0.0903936532510413 & 10.7864408270896 & 3.9894196786193e-27 & 1.4114485198e-25 & UP \\ \hline
        DUSP12 & 417.231012281961 & 0.914257586332852 & 0.0847936393610571 & 10.7821482038279 & 4.18007908293898e-27 & 1.47701466140068e-25 & UP \\ \hline
        ZNF740 & 971.036349374753 & 0.936018841849553 & 0.0868627533836865 & 10.7758366548089 & 4.47693282800612e-27 & 1.57988903765874e-25 & UP \\ \hline
        RP11-57H14.4 & 65.4662524419602 & 1.73780388385949 & 0.161311402371213 & 10.7729761090318 & 4.61826902005038e-27 & 1.6276897958947e-25 & UP \\ \hline
        AC006277.3 & 14.4230763950201 & 2.0299892630332 & 0.188565406829373 & 10.765438354608 & 5.0122452005898e-27 & 1.76429755680303e-25 & UP \\ \hline
        ZADH2 & 1367.0589151928 & -1.03023453192144 & 0.0957291589324049 & -10.7619720408167 & 5.20443445550884e-27 & 1.82961992478479e-25 & DOWN \\ \hline
        LINC01426 & 116.192411690909 & 3.1235361297082 & 0.290280115394138 & 10.760420587084 & 5.29280484930943e-27 & 1.85832527621629e-25 & UP \\ \hline
        PSPH & 1015.43598122647 & 1.63083359509894 & 0.151628998030882 & 10.7554202446606 & 5.58787296861904e-27 & 1.95943829433185e-25 & UP \\ \hline
        HCN2 & 66.2198624892852 & 3.2550989357888 & 0.30269490415154 & 10.753728890524 & 5.69132543369422e-27 & 1.99318861739263e-25 & UP \\ \hline
        IFNAR1 & 4405.61709787183 & -0.85146467228609 & 0.0792497104028792 & -10.7440729809299 & 6.31935393005578e-27 & 2.20917393571443e-25 & DOWN \\ \hline
        SLC26A2 & 393.527324793676 & 1.31501218465939 & 0.122394972451987 & 10.7440049073522 & 6.32401690492584e-27 & 2.20917393571443e-25 & UP \\ \hline
        TMEM184B & 1683.60352423535 & 1.13741934610165 & 0.105909210977974 & 10.7395696332607 & 6.63529678661849e-27 & 2.31499062037041e-25 & UP \\ \hline
        FAM220A & 509.184004979255 & 0.815154273374353 & 0.0759099492349516 & 10.7384378673649 & 6.71713060925198e-27 & 2.34059008269741e-25 & UP \\ \hline
        GPAA1 & 9148.51102306761 & 1.36522861060551 & 0.127150900281249 & 10.7370738829667 & 6.81708605281125e-27 & 2.37243169588841e-25 & UP \\ \hline
        FOXD2-AS1 & 132.013940321747 & 2.01275584958433 & 0.187488293820648 & 10.7353681052201 & 6.94416652912195e-27 & 2.41362129850775e-25 & UP \\ \hline
        CCDC64 & 528.739404172992 & 2.40163434350151 & 0.223738611018028 & 10.7341076829515 & 7.03957445840317e-27 & 2.44371275458771e-25 & UP \\ \hline
        LINC00942 & 63.9477086306976 & 6.29663961072128 & 0.586646234618267 & 10.7332822391991 & 7.10275974622372e-27 & 2.46255706640065e-25 & UP \\ \hline
        FAM219A & 555.798358862439 & 0.831019628975491 & 0.0774601907138718 & 10.7283447318788 & 7.49262598015137e-27 & 2.59447413007319e-25 & UP \\ \hline
        HSF2BP & 15.7164274314627 & 2.23160534710697 & 0.20810827727929 & 10.7232897041959 & 7.91375254207182e-27 & 2.73687239476876e-25 & UP \\ \hline
        RBM7 & 804.454074063372 & -0.781598140519308 & 0.0729429352120751 & -10.7152000155585 & 8.63703642127967e-27 & 2.98328198086822e-25 & DOWN \\ \hline
        PRCC & 2901.85465709545 & 0.883220827961047 & 0.0824415215164427 & 10.7133009157878 & 8.81611446459383e-27 & 3.04133963705633e-25 & UP \\ \hline
        MIOX & 51.511265006348 & 4.40248511059833 & 0.411102141321069 & 10.708981219244 & 9.2372725447965e-27 & 3.18266026770716e-25 & UP \\ \hline
        C4orf46 & 163.362078359776 & 1.36225014006268 & 0.127231422233489 & 10.706868760476 & 9.45043425049042e-27 & 3.25205428368555e-25 & UP \\ \hline
        RP11-148K1.12 & 26.23107103094 & 1.72706833420915 & 0.161408274078782 & 10.6999987706093 & 1.01779567447012e-26 & 3.49805626404533e-25 & UP \\ \hline
        FIBCD1 & 21.4258121137689 & 5.86821973095176 & 0.548477508893257 & 10.69910732127 & 1.02763414693511e-26 & 3.52748808228955e-25 & UP \\ \hline
        CENPJ & 221.383192205 & 1.35954727253371 & 0.12713258074934 & 10.6939327788385 & 1.08663358507639e-26 & 3.72538926868753e-25 & UP \\ \hline
        PANK1 & 3158.27399348834 & -1.59639279386212 & 0.149381173453124 & -10.6867067446292 & 1.17468224181399e-26 & 4.02047211146925e-25 & DOWN \\ \hline
        MYCN & 108.882951173468 & 3.90416092965849 & 0.365331228774806 & 10.6866334497374 & 1.1756106329485e-26 & 4.02047211146925e-25 & UP \\ \hline
        RP13-143G15.4 & 63.7378131948534 & 4.29209429945778 & 0.401783269569475 & 10.6826108116869 & 1.22769476013925e-26 & 4.19341122577441e-25 & UP \\ \hline
        MCM5 & 2297.49144802681 & 1.39320951039096 & 0.130517903145846 & 10.6744705271133 & 1.34019359336926e-26 & 4.57202665200337e-25 & UP \\ \hline
        NSUN5P2 & 40.0942442563772 & 1.57326860415577 & 0.147519662828278 & 10.6648061281645 & 1.48708859672449e-26 & 5.0669064292582e-25 & UP \\ \hline
        LINC01234 & 82.27079096151 & 6.16475336039219 & 0.578111154549624 & 10.663612545575 & 1.50630389467637e-26 & 5.1260651726951e-25 & UP \\ \hline
        ZNF775 & 643.802421086338 & 1.50559635701688 & 0.14122720995573 & 10.660809326254 & 1.55240585408432e-26 & 5.27646348463771e-25 & UP \\ \hline
        SPTAN1 & 9966.50540700255 & 0.695027045409191 & 0.0652042912192322 & 10.659222459337 & 1.57912084981867e-26 & 5.36067933152555e-25 & UP \\ \hline
        PDIA2 & 50.9940963770441 & 4.79632350122884 & 0.450058580937084 & 10.6571093283951 & 1.61540433231548e-26 & 5.47713133114857e-25 & UP \\ \hline
        KPNA2 & 2463.78788063561 & 1.54000295614245 & 0.144517464622964 & 10.656171973126 & 1.63176266306815e-26 & 5.52582345154301e-25 & UP \\ \hline
        LIN28B & 54.9445524543788 & 10.4184474937424 & 0.978335245284024 & 10.649158909447 & 1.75947568169575e-26 & 5.95102856790663e-25 & UP \\ \hline
        SUCO & 1587.38079293638 & 1.23523824359286 & 0.11599866275176 & 10.6487283067763 & 1.76763248595507e-26 & 5.97131721476421e-25 & UP \\ \hline
        ZKSCAN3 & 307.536006198517 & 1.44054310235258 & 0.135280604726711 & 10.6485560532695 & 1.77090593130634e-26 & 5.97507980505517e-25 & UP \\ \hline
        AC011294.3 & 27.8670354954593 & 4.09605083419248 & 0.384664617754118 & 10.6483691120526 & 1.7744652974585e-26 & 5.97827896170281e-25 & UP \\ \hline
        PODXL & 1640.68613302912 & 1.69909282931592 & 0.159565011727719 & 10.6482794123768 & 1.77617569903485e-26 & 5.97827896170281e-25 & UP \\ \hline
        PHF19 & 509.43608846813 & 1.53124625670766 & 0.1438338364659 & 10.6459390525308 & 1.82138414387136e-26 & 6.12299333031458e-25 & UP \\ \hline
        DDX19B & 663.699623381297 & -0.973832422899937 & 0.0915085554279613 & -10.6419822534142 & 1.90042623596165e-26 & 6.38095784834356e-25 & DOWN \\ \hline
        ZFP36L1 & 13010.176577813 & -1.08290813992402 & 0.101778143799071 & -10.6398888749816 & 1.94361005874687e-26 & 6.51804357519389e-25 & DOWN \\ \hline
        ZGRF1 & 92.4809588273335 & 1.46988009315025 & 0.138191814736048 & 10.6365206648294 & 2.01514279654134e-26 & 6.74975251233769e-25 & UP \\ \hline
        DNM3 & 73.0258566464334 & 1.72062752039454 & 0.161845059948464 & 10.6313255464358 & 2.13062381891328e-26 & 7.12792856080698e-25 & UP \\ \hline
        RP11-726G1.1 & 15.8662125339732 & 2.69729266476091 & 0.253745465035924 & 10.629914762729 & 2.16310085601918e-26 & 7.22783953906795e-25 & UP \\ \hline
        C1R & 82374.1377733078 & -1.86646220003407 & 0.175604876348303 & -10.6287606520222 & 2.19003372209315e-26 & 7.3090063919362e-25 & DOWN \\ \hline
        MYO1A & 114.945548463475 & 2.91406973097849 & 0.274297401281521 & 10.6237598947855 & 2.31062697389724e-26 & 7.7021827092548e-25 & UP \\ \hline
        DNAH14 & 269.586219064028 & 1.26602834718285 & 0.11918572201294 & 10.6223155408279 & 2.34666691303093e-26 & 7.81290414955798e-25 & UP \\ \hline
        SDC4 & 22905.5693221682 & -1.49836165938682 & 0.141088042709955 & -10.6200471039711 & 2.40439764691152e-26 & 7.98923415392177e-25 & DOWN \\ \hline
        RP11-529E10.6 & 20.6609236953238 & 2.47511155479605 & 0.233061175446453 & 10.6200080303153 & 2.40540429038813e-26 & 7.98923415392177e-25 & UP \\ \hline
        PNCK & 50.6878405699084 & 5.75801050481819 & 0.542277728775497 & 10.6181946985361 & 2.45258312623462e-26 & 8.13616515030375e-25 & UP \\ \hline
        ASB16-AS1 & 261.317212498172 & 1.0299903811743 & 0.0970063682903477 & 10.6177604555966 & 2.46401661770433e-26 & 8.16430512120068e-25 & UP \\ \hline
        HSP90AB1 & 42322.3184790314 & 0.974320282738917 & 0.0917785664032322 & 10.6159893417621 & 2.51119935042734e-26 & 8.31068808950636e-25 & UP \\ \hline
        BCO2 & 912.402983684539 & -2.95638041404997 & 0.278572178451223 & -10.6126190723228 & 2.60347125533636e-26 & 8.60576334783645e-25 & DOWN \\ \hline
        SMG9 & 959.305344202184 & 1.29692955420417 & 0.122243325421101 & 10.609409959493 & 2.69445209608399e-26 & 8.89587185469638e-25 & UP \\ \hline
        RP11-81H3.2 & 56.4039329883213 & 7.6893355065903 & 0.725005987450858 & 10.6058924197664 & 2.79780077286605e-26 & 9.22607318032002e-25 & UP \\ \hline
        VMO1 & 177.330029235228 & -1.62255011457139 & 0.153003698000756 & -10.6046463959542 & 2.83534487131685e-26 & 9.33237748892531e-25 & DOWN \\ \hline
        LPL & 143.674537891245 & 2.10411587360334 & 0.198417334034981 & 10.6044962444278 & 2.83990269117929e-26 & 9.33237748892531e-25 & UP \\ \hline
        RP6-65G23.3 & 25.6445251943402 & 2.08826291191608 & 0.196922561049307 & 10.6044878798484 & 2.84015680980053e-26 & 9.33237748892531e-25 & UP \\ \hline
        SPRYD4 & 3480.27720629978 & -1.42654707070686 & 0.134527650315223 & -10.6041179442605 & 2.85141814506095e-26 & 9.35826640799542e-25 & DOWN \\ \hline
        MAFG & 862.50993660363 & 1.39469264607699 & 0.131540376767074 & 10.6027721704542 & 2.89275998663715e-26 & 9.48270030216705e-25 & UP \\ \hline
        TINAG & 123.716577333551 & 6.54181479961469 & 0.617036177357147 & 10.6019955387935 & 2.9168877472574e-26 & 9.55047731400834e-25 & UP \\ \hline
        NELFE & 2682.1490090253 & 1.23117002428866 & 0.116167305821798 & 10.5982489270888 & 3.03611631729826e-26 & 9.9291052187578e-25 & UP \\ \hline
        CCT3 & 14010.7432940562 & 1.13592208871062 & 0.107205690026515 & 10.5957257346105 & 3.11912168690139e-26 & 1.01885170851831e-24 & UP \\ \hline
        DKK1 & 301.684763486518 & 4.76759709539517 & 0.450003092876331 & 10.5945873947702 & 3.15730225423802e-26 & 1.03010709278306e-24 & UP \\ \hline
        KLHL12 & 1409.74853200891 & 0.828379422468532 & 0.0782237918444156 & 10.589865345778 & 3.32069184000115e-26 & 1.08213876486822e-24 & UP \\ \hline
        CSPG4P8 & 41.4203315108009 & 1.90386555835272 & 0.17980388088447 & 10.5885676604278 & 3.36704353985869e-26 & 1.09595286608553e-24 & UP \\ \hline
        MESP1 & 114.433488727736 & 2.02687571761275 & 0.191427374164455 & 10.5882229564068 & 3.37946337585268e-26 & 1.09870285804602e-24 & UP \\ \hline
        CTC-471F3.5 & 24.5346579761218 & 2.23901666748261 & 0.21148278331074 & 10.5872290520819 & 3.41552900598898e-26 & 1.10912489446828e-24 & UP \\ \hline
        TMEM132A & 735.707022754774 & 2.91964935752263 & 0.27579962103788 & 10.5861253417807 & 3.45602638159824e-26 & 1.12095992848392e-24 & UP \\ \hline
        RP4-616B8.5 & 12.5271912623818 & 3.07515370304712 & 0.290536567465788 & 10.5843946938254 & 3.5204877419817e-26 & 1.14053084727644e-24 & UP \\ \hline
        GSTZ1 & 3364.51847844336 & -2.07759017231973 & 0.196309664590216 & -10.5832291887236 & 3.56456942307309e-26 & 1.1534613126101e-24 & DOWN \\ \hline
        LINC01451 & 120.441092977919 & 2.96296484038116 & 0.279993592704069 & 10.5822594430323 & 3.60166379919275e-26 & 1.1641031814517e-24 & UP \\ \hline
        TMEM26 & 65.701251655598 & -1.96379967951984 & 0.185578729660476 & -10.5820299724688 & 3.61049726533742e-26 & 1.16459419587462e-24 & DOWN \\ \hline
        DOCK6 & 1356.89263017857 & 0.893133989276275 & 0.0844012358328656 & 10.5820013233561 & 3.611601619476e-26 & 1.16459419587462e-24 & UP \\ \hline
        CENPP & 122.749109644459 & 1.20305145847617 & 0.113791548794322 & 10.5724148341691 & 4.00058435411418e-26 & 1.28852348457831e-24 & UP \\ \hline
        RP11-466F5.8 & 11.8440347757263 & 2.13967779542624 & 0.202414272231235 & 10.5707852111432 & 4.07071911291462e-26 & 1.30958820577917e-24 & UP \\ \hline
        FGD1 & 317.92588134094 & 1.4899092457936 & 0.140953794646329 & 10.5701960669591 & 4.09637318105026e-26 & 1.31631076422901e-24 & UP \\ \hline
        ZNF7 & 675.898309679343 & 0.89120161300793 & 0.0843173170236467 & 10.5696154060262 & 4.12181465555568e-26 & 1.32294949043224e-24 & UP \\ \hline
        DLG5 & 783.955036674239 & 1.97396240228951 & 0.186802584058245 & 10.5671043697877 & 4.23365029600445e-26 & 1.35727002015707e-24 & UP \\ \hline
        RP11-138J23.1 & 16.7404267015236 & 6.39979976502649 & 0.606151186316147 & 10.5580916271416 & 4.66039947962974e-26 & 1.49235268984857e-24 & UP \\ \hline
        LHX4-AS1 & 1187.14835064244 & 0.979647210846071 & 0.0927916951691594 & 10.5574880279983 & 4.69045705583495e-26 & 1.50024133368538e-24 & UP \\ \hline
        PACS2 & 1412.91141319746 & 0.834936843717557 & 0.0790891155231831 & 10.5569121388494 & 4.71931385690511e-26 & 1.50772813486136e-24 & UP \\ \hline
        PYGB & 3412.9471846012 & 1.55670691627039 & 0.147461432847474 & 10.5567054802768 & 4.72971200669984e-26 & 1.50930729053477e-24 & UP \\ \hline
        SCNM1 & 994.572909808443 & 1.2902538510552 & 0.122267992563898 & 10.5526706049492 & 4.93734073383322e-26 & 1.57374891800649e-24 & UP \\ \hline
        STIP1 & 4955.52057387415 & 1.00575355271607 & 0.0953347849478954 & 10.549701803657 & 5.09585659974912e-26 & 1.62240580604441e-24 & UP \\ \hline
        DNA2 & 170.008741185208 & 1.5692774747242 & 0.148801789550372 & 10.5460927551075 & 5.2953650461416e-26 & 1.68398695093793e-24 & UP \\ \hline
        RP11-242J7.1 & 141.874297027466 & 4.73860323183622 & 0.449505406302266 & 10.5418158834107 & 5.5418351049395e-26 & 1.76034387885604e-24 & UP \\ \hline
        SCN4A & 76.4066274079574 & 2.25285687844366 & 0.213766908322017 & 10.5388476454455 & 5.71954157227045e-26 & 1.81275209400424e-24 & UP \\ \hline
        KIAA1244 & 394.244713176841 & 3.28597885806027 & 0.311796977402948 & 10.5388412852177 & 5.71992835531753e-26 & 1.81275209400424e-24 & UP \\ \hline
        TRIM17 & 40.0290086510205 & 4.11188207118034 & 0.390187295410563 & 10.5382264352142 & 5.75744174395468e-26 & 1.82255309759719e-24 & UP \\ \hline
        CMB9-22P13.1 & 90.3269810234071 & 2.86996349279253 & 0.272346929353687 & 10.5378955422898 & 5.77773110006415e-26 & 1.826885558234e-24 & UP \\ \hline
        SBF1 & 2212.51228065933 & 1.18232340016044 & 0.112257075934828 & 10.5322839590696 & 6.13281007877982e-26 & 1.93493966601378e-24 & UP \\ \hline
        KIAA0100 & 3209.731337341 & 1.04328890388885 & 0.0990563759242319 & 10.5322741131461 & 6.13345171899407e-26 & 1.93493966601378e-24 & UP \\ \hline
        KIAA1614 & 88.9253918572833 & 2.06739877828615 & 0.196299245509949 & 10.5318732780426 & 6.15962995783099e-26 & 1.94098498910376e-24 & UP \\ \hline
        FAM72B & 20.5304042874129 & 2.5364159746359 & 0.240937398499574 & 10.5272821505972 & 6.46748830461725e-26 & 2.03567689333158e-24 & UP \\ \hline
        PI15 & 77.3278903051129 & 4.03387876683268 & 0.383278452443401 & 10.5246687913622 & 6.64948871804989e-26 & 2.09058414048053e-24 & UP \\ \hline
        TAPT1 & 1849.58402386619 & -1.05260531250355 & 0.100029129986508 & -10.5229877801149 & 6.7692318209527e-26 & 2.12581540057092e-24 & DOWN \\ \hline
        HOXD10 & 24.4749897553919 & 5.14104336355785 & 0.48864022762092 & 10.5211218253324 & 6.90465319625912e-26 & 2.16588480703969e-24 & UP \\ \hline
        VAX2 & 28.6602833147074 & 4.08611254352044 & 0.388426720788814 & 10.5196484300112 & 7.01347904086189e-26 & 2.19753029018716e-24 & UP \\ \hline
        SLC7A10 & 51.4933104195504 & 5.37003064454552 & 0.510519686262995 & 10.5187533194932 & 7.0804208096967e-26 & 2.2159955038674e-24 & UP \\ \hline
        MIR4435-1HG & 636.724801249989 & 1.82157544152558 & 0.173176820584013 & 10.5185869297206 & 7.09293406343028e-26 & 2.21740346590876e-24 & UP \\ \hline
        ATF3 & 2729.94355074922 & -1.89909747076912 & 0.180578952120714 & -10.5167155333784 & 7.23519005701277e-26 & 2.25932283642632e-24 & DOWN \\ \hline
        CD302 & 1813.62112998557 & -1.69186778422239 & 0.160914920135127 & -10.514051666568 & 7.44257694876126e-26 & 2.32146309404034e-24 & DOWN \\ \hline
        PAGE4 & 340.350115502631 & 7.49874412979352 & 0.71390831061932 & 10.5037916189662 & 8.29786769261325e-26 & 2.58532776409382e-24 & UP \\ \hline
        RP1-170O19.14 & 10.0987111127515 & 5.72292531681917 & 0.545089945721318 & 10.4990476557883 & 8.72559644395359e-26 & 2.71553517227069e-24 & UP \\ \hline
        HMGA1 & 3396.27318976858 & 1.78418167604715 & 0.169961415020302 & 10.4975689678391 & 8.86333363874564e-26 & 2.75530170542894e-24 & UP \\ \hline
        PRPF3 & 1388.87701528112 & 1.01547709978584 & 0.0968325684160123 & 10.4869375706647 & 9.91913679069447e-26 & 3.080053396051e-24 & UP \\ \hline
        BRSK1 & 101.525462747712 & 1.8164857104524 & 0.173289819375527 & 10.4823567650907 & 1.0411628711615e-25 & 3.22935573502523e-24 & UP \\ \hline
        DLX5 & 16.8630449471004 & 5.48100529824659 & 0.522978456858022 & 10.4803653503734 & 1.06332166538175e-25 & 3.29439199508587e-24 & UP \\ \hline
        FBF1 & 119.157608782827 & 1.47085848610683 & 0.140346338434625 & 10.4802056292475 & 1.06511902402513e-25 & 3.29626935544778e-24 & UP \\ \hline
        FUT2 & 120.559518526162 & 3.27701608885153 & 0.312715086865135 & 10.479238855095 & 1.07606268856554e-25 & 3.32453821061859e-24 & UP \\ \hline
        CCT6A & 5916.11953563056 & 0.887101368788407 & 0.084653647087912 & 10.4791866541457 & 1.07665675234549e-25 & 3.32453821061859e-24 & UP \\ \hline
        MAPK12 & 434.839884156642 & 2.26384881246915 & 0.216043465900988 & 10.4786729051397 & 1.08252075289066e-25 & 3.33891880381559e-24 & UP \\ \hline
        AP001469.9 & 35.4238757687904 & 1.96325100158914 & 0.187374623514181 & 10.4776781656378 & 1.09396497289184e-25 & 3.37045978897533e-24 & UP \\ \hline
        ALPI & 81.4907367461717 & 6.73588956693861 & 0.642890734308906 & 10.4775029526278 & 1.09599313760884e-25 & 3.37295240692143e-24 & UP \\ \hline
        TCF3 & 1443.3884167218 & 1.10611485729089 & 0.105606520870151 & 10.473925740352 & 1.13822530617387e-25 & 3.49903106065692e-24 & UP \\ \hline
        ZFPM2-AS1 & 92.3931808460059 & 3.84446880107573 & 0.367195755308986 & 10.4698073043919 & 1.18884759667195e-25 & 3.65059339146759e-24 & UP \\ \hline
        C6orf223 & 253.271764489645 & 4.62808303514306 & 0.442466543301033 & 10.4597355556312 & 1.32224176021312e-25 & 4.05570540796189e-24 & UP \\ \hline
        CTD-2561B21.8 & 19.5011154588751 & 1.79875498791903 & 0.172012310679136 & 10.457129381131 & 1.35910980693551e-25 & 4.16417397879123e-24 & UP \\ \hline
        ANKRD13B & 102.090508010199 & 1.87116194744274 & 0.1789536194002 & 10.4561279828501 & 1.37354538858609e-25 & 4.20374781703665e-24 & UP \\ \hline
        LINGO1 & 319.84519215643 & 2.69591270826408 & 0.257842850499567 & 10.455642663897 & 1.38059603370373e-25 & 4.22065750988742e-24 & UP \\ \hline
        RP11-424C20.2 & 11.1185357318569 & 3.87047506662373 & 0.370197095148528 & 10.4551740609171 & 1.38743786587579e-25 & 4.23689221138912e-24 & UP \\ \hline
        LINC00511 & 139.679883825652 & 3.16129912552148 & 0.302445628000611 & 10.4524543681455 & 1.42781535583995e-25 & 4.355387811469e-24 & UP \\ \hline
        EFNA3 & 129.613161845145 & 2.2247595522337 & 0.212911595235064 & 10.4492174311947 & 1.47739226647024e-25 & 4.4974546109729e-24 & UP \\ \hline
        GATSL2 & 41.7460993712104 & 1.72081775672255 & 0.164684138855318 & 10.4492015362473 & 1.47763987471514e-25 & 4.4974546109729e-24 & UP \\ \hline
        ANTXR2 & 1754.88679076842 & -1.30559559341613 & 0.124968204924293 & -10.4474221599572 & 1.50562023675818e-25 & 4.57758187806468e-24 & DOWN \\ \hline
        GGA3 & 1080.8401856215 & 0.733805041960834 & 0.0702395081307198 & 10.4471836647144 & 1.50941021865357e-25 & 4.58406723594823e-24 & UP \\ \hline
        ITPKA & 308.338025990563 & 2.49322053522628 & 0.23867174683356 & 10.4462324020486 & 1.52462124567813e-25 & 4.62518596537025e-24 & UP \\ \hline
        CHML & 561.656325979437 & 1.81709776752795 & 0.173995725744981 & 10.4433471554996 & 1.57169271446033e-25 & 4.76276257732465e-24 & UP \\ \hline
        DLK2 & 78.6430211270351 & 2.27132566130286 & 0.217507444476017 & 10.4425191826172 & 1.58546471515785e-25 & 4.79923985495321e-24 & UP \\ \hline
        HIST1H2AI & 12.6102212499252 & 4.24969981941448 & 0.406971747066776 & 10.4422477728342 & 1.5900051576396e-25 & 4.8077237919579e-24 & UP \\ \hline
        POLG2 & 273.356985697496 & 0.982356769063487 & 0.0940837234934473 & 10.4413041128406 & 1.60589226951065e-25 & 4.85046085377195e-24 & UP \\ \hline
        HSF4 & 362.482728388017 & 1.67712648630628 & 0.160633872251934 & 10.4406776901693 & 1.61652526866949e-25 & 4.87567057133149e-24 & UP \\ \hline
        GATS & 280.917670712393 & 1.54124875372981 & 0.147620636009007 & 10.440605022429 & 1.61776325025565e-25 & 4.87567057133149e-24 & UP \\ \hline
        TCF15 & 26.0797002931601 & 2.26662747480041 & 0.217156992206592 & 10.4377365507257 & 1.66738895871193e-25 & 5.01976608494918e-24 & UP \\ \hline
        RP11-520H14.7 & 8.73823174604602 & 3.25389746815544 & 0.311845853708303 & 10.4343137144902 & 1.72858288132807e-25 & 5.19833723670694e-24 & UP \\ \hline
        RHBDL3 & 64.2894378452553 & 3.89255100978201 & 0.373161397118548 & 10.4312799765443 & 1.78467794530823e-25 & 5.36120355188304e-24 & UP \\ \hline
        EGR2 & 308.203872362096 & -2.42087345439924 & 0.232179221924011 & -10.4267446257166 & 1.87191960649822e-25 & 5.61718001659287e-24 & DOWN \\ \hline
        SEZ6L2 & 1310.26006551193 & 3.39744166042814 & 0.326034249663465 & 10.4205054037575 & 1.99888148109983e-25 & 5.99166348186229e-24 & UP \\ \hline
        SUZ12P1 & 145.190681573912 & 1.32285655015079 & 0.126963115635715 & 10.4192193419887 & 2.02609359143668e-25 & 6.06665924180505e-24 & UP \\ \hline
        CXCL12 & 5230.17230332235 & -2.44549478691968 & 0.234815101093989 & -10.4145550074347 & 2.12790370043814e-25 & 6.36461747892131e-24 & DOWN \\ \hline
        FLNC & 1187.29852036838 & 3.78613586053302 & 0.363983326333832 & 10.4019486240436 & 2.42914058840641e-25 & 7.25777890490714e-24 & UP \\ \hline
        CYP19A1 & 32.978910896868 & 5.30292922506972 & 0.509883632596466 & 10.4002734860615 & 2.47222617199173e-25 & 7.37854169368881e-24 & UP \\ \hline
        FAM72A & 23.4525972194752 & 2.06824994555363 & 0.198890258775172 & 10.3989504478025 & 2.50679008146773e-25 & 7.47363805861721e-24 & UP \\ \hline
        GLDN & 160.263125424918 & 3.67474925525702 & 0.35340100562019 & 10.3982422144163 & 2.5254887773872e-25 & 7.52128073239739e-24 & UP \\ \hline
        NAAA & 1363.46400625586 & -1.52869165405269 & 0.14702080319303 & -10.3977914747589 & 2.53746106204116e-25 & 7.54881023693471e-24 & DOWN \\ \hline
        PEG10 & 6873.29186777057 & 4.58152350084259 & 0.440687864839432 & 10.3963005709538 & 2.5774637002526e-25 & 7.65957982759276e-24 & UP \\ \hline
        UNC13A & 40.7286171895049 & 3.72532051855179 & 0.35841769967244 & 10.3937961823771 & 2.64607060599136e-25 & 7.85502526351535e-24 & UP \\ \hline
        COL24A1 & 34.6943180885693 & 3.83543267069291 & 0.369083392253589 & 10.3917779862001 & 2.70267273357096e-25 & 8.01445300318411e-24 & UP \\ \hline
        LDLR & 6314.32720868423 & -1.57672209773116 & 0.151754500832582 & -10.3899527795266 & 2.75489465431549e-25 & 8.16056428275659e-24 & DOWN \\ \hline
        CLPX & 3423.48139265812 & -0.950932319494036 & 0.0915506217835592 & -10.3869564287853 & 2.84280140195823e-25 & 8.41195576342013e-24 & DOWN \\ \hline
        LCAT & 5426.07588291 & -2.49664082516556 & 0.240436234737579 & -10.3837960525812 & 2.93853331225406e-25 & 8.68594029381763e-24 & DOWN \\ \hline
        C1QL1 & 276.882557562107 & 3.76788968078898 & 0.362941319043347 & 10.3815396128512 & 3.00883186399424e-25 & 8.8842423885943e-24 & UP \\ \hline
        MAGEC1 & 131.617667269107 & 8.54088808226526 & 0.822976349712544 & 10.3780480268339 & 3.12090889367124e-25 & 9.20535035833714e-24 & UP \\ \hline
        RP11-1055B8.9 & 10.0746742033073 & 3.68724055129738 & 0.355432844386986 & 10.3739443597475 & 3.25793114015947e-25 & 9.59927378645283e-24 & UP \\ \hline
        TP53I3 & 1228.50245595131 & 1.81573498819066 & 0.175075091405559 & 10.3711782962005 & 3.35363713212343e-25 & 9.87075303558073e-24 & UP \\ \hline
        CACYBP & 2369.80806877227 & 1.14331823694603 & 0.11025000903923 & 10.3702325914478 & 3.38699352292559e-25 & 9.9583368542808e-24 & UP \\ \hline
        H2AFX & 1170.49930905168 & 1.56848835167619 & 0.151280040403405 & 10.3681116655815 & 3.46300188370238e-25 & 1.0171005638683e-23 & UP \\ \hline
        LMNB2 & 1280.01442454735 & 1.60935229878086 & 0.15526514372852 & 10.365187318506 & 3.57058183425631e-25 & 1.04758523444718e-23 & UP \\ \hline
        CD244 & 66.4652984484217 & -1.93681689895516 & 0.186910885109327 & -10.3622477515009 & 3.68205857920017e-25 & 1.07914740159673e-23 & DOWN \\ \hline
        TMEM164 & 687.092288547501 & 1.50759249011536 & 0.145498712538645 & 10.3615520976857 & 3.70894039213966e-25 & 1.08587570189765e-23 & UP \\ \hline
        CCDC97 & 1071.32124589351 & 0.786789063855104 & 0.0759549577427203 & 10.3586268393456 & 3.82412426943593e-25 & 1.11841486429687e-23 & UP \\ \hline
        CEP72 & 230.640763473659 & 1.4090807552878 & 0.13603284077002 & 10.3583866021737 & 3.83373977404022e-25 & 1.12004306576949e-23 & UP \\ \hline
        NEB & 888.133179045334 & 3.08726199883092 & 0.298273611879429 & 10.3504362299367 & 4.1658332730283e-25 & 1.2157817422455e-23 & UP \\ \hline
        APOF & 8017.43799511611 & -3.18193866983587 & 0.307499670821856 & -10.3477791092637 & 4.28305831110852e-25 & 1.24847383657815e-23 & DOWN \\ \hline
        MRPL53 & 121.459620383589 & 1.00502713996773 & 0.0971257133756179 & 10.3476937778666 & 4.28687658491792e-25 & 1.24847383657815e-23 & UP \\ \hline
        NDRG3 & 1086.09074319973 & 1.12806050282294 & 0.109064795765022 & 10.3430304426859 & 4.50075428184638e-25 & 1.30938347755882e-23 & UP \\ \hline
        LCN2 & 4713.30551476223 & 3.84412654451145 & 0.371797603873259 & 10.3392988670843 & 4.67948580066698e-25 & 1.35995098368753e-23 & UP \\ \hline
        MAFA & 34.893778903112 & 5.08810264008715 & 0.492129960870498 & 10.3389410209594 & 4.6969907511399e-25 & 1.36360590883303e-23 & UP \\ \hline
        RP11-89K21.1 & 29.5114003280479 & 7.10075016065423 & 0.686813736982664 & 10.3386839521433 & 4.70960595806277e-25 & 1.36583509477697e-23 & UP \\ \hline
        NMB & 149.101557565848 & 1.86321535639836 & 0.180257596094949 & 10.3364041059159 & 4.82296482724058e-25 & 1.39724573691377e-23 & UP \\ \hline
        ADM2 & 743.297828079363 & 2.37904450699125 & 0.230198536705078 & 10.3347507809713 & 4.90685897500501e-25 & 1.42006346507807e-23 & UP \\ \hline
        DCAF4L2 & 300.245029024851 & 9.35359801769153 & 0.905212761671273 & 10.3330381693053 & 4.99528628729583e-25 & 1.44414405131258e-23 & UP \\ \hline
        RFX5 & 1403.0641868561 & 1.18580596156766 & 0.114764434706442 & 10.3325212606228 & 5.02228474604878e-25 & 1.45043373767152e-23 & UP \\ \hline
        RECQL5 & 1142.89142780212 & 0.86161087375535 & 0.0834211135104527 & 10.3284508860864 & 5.23999666478161e-25 & 1.51173084175717e-23 & UP \\ \hline
        PTP4A2P2 & 5.68963356732242 & 3.05916187281812 & 0.296196452075897 & 10.328151641851 & 5.25636645651059e-25 & 1.5148738620029e-23 & UP \\ \hline
        COX7B2 & 126.848551242285 & 8.61307072124035 & 0.83455726161482 & 10.3205269636916 & 5.69099460295252e-25 & 1.63842609448374e-23 & UP \\ \hline
        PPID & 1956.17313896597 & -0.892454028875135 & 0.0864843914590216 & -10.3192496798454 & 5.76720755975571e-25 & 1.65864170016384e-23 & DOWN \\ \hline
        HOXD4 & 6.39081001043451 & 4.77765920301495 & 0.462997650217356 & 10.3189707351043 & 5.78398570229352e-25 & 1.6617396928905e-23 & UP \\ \hline
        EMX1 & 64.1855612454336 & 3.8321639097347 & 0.37157764997713 & 10.3132250014783 & 6.14054514625154e-25 & 1.76234919669441e-23 & UP \\ \hline
        STK39 & 500.100768299154 & 2.19192529472475 & 0.212695029385614 & 10.305484340919 & 6.65555650866745e-25 & 1.90817908730883e-23 & UP \\ \hline
        FXN & 751.569686579079 & -1.1812778768412 & 0.114630341002324 & -10.305106540835 & 6.68175991550502e-25 & 1.91370860851219e-23 & DOWN \\ \hline
        ZWILCH & 332.692190115164 & 0.965148568408614 & 0.0936695133962589 & 10.3037640894499 & 6.775699102208e-25 & 1.93860669142491e-23 & UP \\ \hline
        RAB6B & 199.080088091241 & 1.84621781974792 & 0.179279587400565 & 10.2979811952763 & 7.19554935579643e-25 & 2.05660396721921e-23 & UP \\ \hline
        CKS1B & 952.982164684504 & 1.1662659982261 & 0.113304388497591 & 10.2932111782316 & 7.56118413784997e-25 & 2.15887803448808e-23 & UP \\ \hline
        CYB561D1 & 238.852892151328 & 1.37296973012313 & 0.133390223554093 & 10.2928812437768 & 7.58714460874772e-25 & 2.16405700917756e-23 & UP \\ \hline
        RP11-77P6.2 & 29.7451661736057 & 1.56906236856587 & 0.152442982357353 & 10.2927818932833 & 7.5949791617562e-25 & 2.16406064333995e-23 & UP \\ \hline
        FAM72C & 11.3494669499529 & 3.39748438687449 & 0.330097526606933 & 10.2923654769461 & 7.62790410388792e-25 & 2.16932018648942e-23 & UP \\ \hline
        CASKIN1 & 16.6193260137499 & 4.23221247741327 & 0.411199815495903 & 10.292350137145 & 7.62911967851304e-25 & 2.16932018648942e-23 & UP \\ \hline
        REEP2 & 37.3791787066461 & 2.78058674983457 & 0.270218017737503 & 10.2901604160819 & 7.80462397338116e-25 & 2.216945908332e-23 & UP \\ \hline
        P4HA2 & 1466.51183900716 & 1.51705438252258 & 0.147446819734233 & 10.2888240333499 & 7.9136934593537e-25 & 2.24562212246091e-23 & UP \\ \hline
        FAM133A & 125.402798719126 & 5.41253910542039 & 0.526234215858538 & 10.2854184359525 & 8.19851857192167e-25 & 2.32406161198111e-23 & UP \\ \hline
        POLE2 & 180.850783675476 & 1.65927765001827 & 0.161346701503247 & 10.2839266905303 & 8.32645681596197e-25 & 2.35791280171157e-23 & UP \\ \hline
        EBF3 & 39.766562755952 & 2.4057652022292 & 0.234158987216721 & 10.2740673370038 & 9.22321892967543e-25 & 2.60919016490113e-23 & UP \\ \hline
        KRT8P12 & 204.320734322221 & 1.2728550746058 & 0.123945457929397 & 10.269477364236 & 9.67272447530002e-25 & 2.73355738568055e-23 & UP \\ \hline
        GOLPH3L & 1037.54553691037 & 0.9806245421354 & 0.0954922336510759 & 10.2691549316833 & 9.70510470518478e-25 & 2.73990950896273e-23 & UP \\ \hline
        DNMT1 & 1762.71858780567 & 1.37958483329275 & 0.134354646426265 & 10.2682331425723 & 9.79826878563021e-25 & 2.76339146271184e-23 & UP \\ \hline
        ZNF789 & 224.622410637849 & 1.02050391487795 & 0.0993889373181814 & 10.2677817311894 & 9.84421503855932e-25 & 2.77352237751345e-23 & UP \\ \hline
        TRAF2 & 1091.77230547474 & 1.14024441845004 & 0.111078391895241 & 10.2652225963571 & 1.01087571280298e-24 & 2.84515751232147e-23 & UP \\ \hline
        MTHFD1L & 487.156539003047 & 1.5819507360885 & 0.154150631565611 & 10.2623694760224 & 1.04119987976633e-24 & 2.92752815787551e-23 & UP \\ \hline
        B3GNTL1 & 223.902200446931 & 1.36790391102905 & 0.133295955094184 & 10.2621561926806 & 1.04350261599921e-24 & 2.93102404841119e-23 & UP \\ \hline
        POLR1E & 874.272385209408 & -0.961903319664363 & 0.0937525029980808 & -10.2600281475584 & 1.0667564046416e-24 & 2.99330116097558e-23 & DOWN \\ \hline
        SNCG & 647.565446158427 & 2.92320787616326 & 0.284990804791506 & 10.2572006781125 & 1.09844899430878e-24 & 3.07910722649859e-23 & UP \\ \hline
        RP4-717I23.3 & 188.584598197081 & 1.42781868503698 & 0.139220152844072 & 10.2558333392735 & 1.11410813504169e-24 & 3.11984107006057e-23 & UP \\ \hline
        KCNN2 & 335.008615775545 & -3.22467989650281 & 0.314526850039403 & -10.2524789095075 & 1.15346705321455e-24 & 3.2267920082191e-23 & DOWN \\ \hline
        MED22 & 784.884137843812 & 1.0121364624643 & 0.0987411837833918 & 10.2503983007193 & 1.17856870004448e-24 & 3.2936828509223e-23 & UP \\ \hline
        RP11-863K10.7 & 51.2461574787636 & -2.41481182850337 & 0.235717207548335 & -10.2445292544381 & 1.25233008570691e-24 & 3.49628824230608e-23 & DOWN \\ \hline
        RP5-1011O1.2 & 15.4985698983086 & 4.94950998846433 & 0.483251258972094 & 10.2421046951688 & 1.28412018106004e-24 & 3.58142671868833e-23 & UP \\ \hline
        C8orf44 & 89.5724642080304 & 1.23500685076571 & 0.120602258907702 & 10.2403293433407 & 1.30790387269646e-24 & 3.64408624832758e-23 & UP \\ \hline
        SGMS2 & 1039.70964553038 & -1.70662312591757 & 0.166658861853024 & -10.2402182934781 & 1.30940598306072e-24 & 3.64460114017515e-23 & DOWN \\ \hline
        DSCR8 & 36.9658135042122 & 7.57769850178149 & 0.740029335046179 & 10.2397271877184 & 1.31606941915108e-24 & 3.65946659493999e-23 & UP \\ \hline
        JUNB & 6610.54407030964 & -1.59420971971828 & 0.155698369473116 & -10.2390906540197 & 1.32475606763039e-24 & 3.67992230151907e-23 & DOWN \\ \hline
        NRCAM & 611.263992835555 & 3.78176873883361 & 0.369375001959729 & 10.2382909475989 & 1.33575005363079e-24 & 3.70673989305949e-23 & UP \\ \hline
        GAS5 & 4342.40630348104 & 1.77665910401142 & 0.173578315253527 & 10.235489965532 & 1.37497417084897e-24 & 3.81176456762309e-23 & UP \\ \hline
        GPR35 & 240.082513218833 & 3.26413124436439 & 0.318995418528222 & 10.2325333054136 & 1.41761669091392e-24 & 3.92604614489644e-23 & UP \\ \hline
        LEMD2 & 1738.03573406093 & 0.750036200129425 & 0.0733057019942795 & 10.231621548184 & 1.43102894424816e-24 & 3.95922778005138e-23 & UP \\ \hline
        PNMA3 & 249.505744455212 & 3.86854335034487 & 0.378109948205752 & 10.2312657170283 & 1.43629737780289e-24 & 3.9698341210462e-23 & UP \\ \hline
        ZNF252P-AS1 & 13.2317438205006 & 2.18120638015083 & 0.213195835396937 & 10.2309990065696 & 1.44025888616023e-24 & 3.97681063906138e-23 & UP \\ \hline
        PGM1 & 10099.1636126618 & -1.3307350702805 & 0.130072834689566 & -10.2306917002036 & 1.4448367975712e-24 & 3.98547354719863e-23 & DOWN \\ \hline
        INTS8 & 945.224278453187 & 0.957960508970534 & 0.0937334884975353 & 10.2200454109389 & 1.61265315214591e-24 & 4.44395166936462e-23 & UP \\ \hline
        RP11-284F21.7 & 67.5897340219735 & 3.31105573593522 & 0.32409226389479 & 10.2163985531296 & 1.6744680171639e-24 & 4.60970215232573e-23 & UP \\ \hline
        PLK3 & 483.321545682146 & -1.69232494747109 & 0.165658531131255 & -10.2157428048799 & 1.68582944781099e-24 & 4.63636613644003e-23 & DOWN \\ \hline
        ELFN2 & 243.651168631493 & 3.62125846818948 & 0.354516138351842 & 10.2146505516641 & 1.70492350532562e-24 & 4.6842223060421e-23 & UP \\ \hline
        AGO2 & 1249.50349874511 & 1.14944044888136 & 0.112573763827428 & 10.2105535943829 & 1.77847215904438e-24 & 4.87970230922035e-23 & UP \\ \hline
        P2RY13 & 141.001149385134 & -1.96631371335272 & 0.192577761997788 & -10.2104920783912 & 1.77960011204805e-24 & 4.87970230922035e-23 & DOWN \\ \hline
        SFSWAP & 1153.23097004411 & 0.69407501372614 & 0.0679786127890421 & 10.2101967846867 & 1.78502447106877e-24 & 4.88972990505541e-23 & UP \\ \hline
        RP5-908M14.10 & 13.9183493386317 & 2.41246183281345 & 0.236307874425796 & 10.2089777527536 & 1.80759123539513e-24 & 4.94664952617973e-23 & UP \\ \hline
        CASC3 & 2490.57776429585 & 0.678409099506356 & 0.0664598634008251 & 10.2078015931934 & 1.82963217227168e-24 & 5.00201910180242e-23 & UP \\ \hline
        GLP1R & 23.7962269096608 & 6.50039456741671 & 0.636835504104283 & 10.2073369426216 & 1.83841279221272e-24 & 5.02106285509866e-23 & UP \\ \hline
        CEP152 & 106.059449121677 & 1.41490951629386 & 0.138677888240169 & 10.2028487327659 & 1.92540612345509e-24 & 5.25347250666982e-23 & UP \\ \hline
        HAUS5 & 573.18366346216 & 1.02429368716473 & 0.100413977998642 & 10.2007081840596 & 1.96831981398502e-24 & 5.36527135896783e-23 & UP \\ \hline
        TNFRSF1A & 7412.54917959404 & -0.923937524465815 & 0.0905900194923792 & -10.1991094564621 & 2.00098794261256e-24 & 5.44895013860844e-23 & DOWN \\ \hline
        UBE2O & 1192.39883282595 & 0.753148423670633 & 0.0738551009637664 & 10.1976493680529 & 2.03129212389267e-24 & 5.52603335218667e-23 & UP \\ \hline
        RP11-620J15.3 & 94.947169047924 & 1.65692329808378 & 0.162582780718938 & 10.1912594356973 & 2.16935364470583e-24 & 5.89582586326877e-23 & UP \\ \hline
        DTYMK & 1052.37466793411 & 1.2926178805147 & 0.126847057315318 & 10.1903655305262 & 2.18939442452486e-24 & 5.94445294831494e-23 & UP \\ \hline
        CUL9 & 1184.64835667492 & 0.878078000018613 & 0.0861729245293474 & 10.1897203189335 & 2.20397351428361e-24 & 5.97817011957692e-23 & UP \\ \hline
        NCAPG2 & 544.146707440185 & 1.40384148826684 & 0.13778424605429 & 10.1886937619392 & 2.22736789413794e-24 & 6.03570886651463e-23 & UP \\ \hline
        PDLIM5 & 4807.40391009635 & -1.05648429427067 & 0.103758061735601 & -10.1821899580472 & 2.38140695822562e-24 & 6.44680883691079e-23 & DOWN \\ \hline
        CCDC163P & 93.4355324814793 & 1.5102823930277 & 0.148328708525628 & 10.1819965132829 & 2.38614667056708e-24 & 6.45332550680151e-23 & UP \\ \hline
        RAD18 & 421.791943627947 & 0.824434355963851 & 0.0810457420768126 & 10.1724573658969 & 2.63183647434882e-24 & 7.11084177107507e-23 & UP \\ \hline
        MS4A6A & 1536.73118987901 & -1.84294776216094 & 0.181178730019791 & -10.1719874179471 & 2.64456778406285e-24 & 7.13145797850669e-23 & DOWN \\ \hline
        KNOP1 & 424.104467159369 & 0.849932474019678 & 0.0835562025526979 & 10.1719854188399 & 2.64462207176342e-24 & 7.13145797850669e-23 & UP \\ \hline
        MAMSTR & 60.6307326755369 & 2.22129162358246 & 0.218456533296495 & 10.1681171538489 & 2.75176344863423e-24 & 7.41314891269359e-23 & UP \\ \hline
        ARID3A & 734.248649128094 & 2.61718634963736 & 0.257436349632062 & 10.1663434607349 & 2.80231745084717e-24 & 7.54199580861758e-23 & UP \\ \hline
        PGLYRP1 & 3.32136446475263 & -2.2888328516508 & 0.225223185530297 & -10.1625098955139 & 2.91474667672648e-24 & 7.83695785276884e-23 & DOWN \\ \hline
        GSDMC & 17.438821659828 & 3.62975999618399 & 0.357225794188542 & 10.1609683713607 & 2.96120527392251e-24 & 7.95414236054505e-23 & UP \\ \hline
        RP11-328J2.1 & 24.0428742229914 & 6.80566274653421 & 0.669795133490877 & 10.1608124727095 & 2.96594440946538e-24 & 7.95478145417197e-23 & UP \\ \hline
        KIF19 & 37.6918190912559 & -2.31108548644949 & 0.2274517741448 & -10.1607714212781 & 2.96719357382639e-24 & 7.95478145417197e-23 & DOWN \\ \hline
        CNIH4 & 1423.31419076365 & 0.999234771735518 & 0.0983475505936262 & 10.1602405520436 & 2.98339455127155e-24 & 7.9904721248819e-23 & UP \\ \hline
        DVL3 & 2759.77607437109 & 0.742323322522198 & 0.0730726017120385 & 10.1587093538494 & 3.03061588457159e-24 & 8.1090957135824e-23 & UP \\ \hline
        RP11-388C12.8 & 12.7366150873254 & 2.10798438111964 & 0.207598635466467 & 10.1541340885169 & 3.17617082027784e-24 & 8.4903495733939e-23 & UP \\ \hline
        AHSA2 & 858.874570448312 & 1.38100611144501 & 0.136009793135604 & 10.1537255487781 & 3.18949979369777e-24 & 8.51775007647066e-23 & UP \\ \hline
        LARS & 2710.40423691576 & 0.692497607217767 & 0.0682044319764655 & 10.1532640497134 & 3.20462326933476e-24 & 8.54988543806025e-23 & UP \\ \hline
        GPR158 & 111.293780915795 & 3.29214109264504 & 0.324310570861153 & 10.1511988459189 & 3.27317552042034e-24 & 8.72436870168301e-23 & UP \\ \hline
        PTK7 & 736.306900940297 & 2.6851242588132 & 0.26454931038761 & 10.1498063059739 & 3.32021735152661e-24 & 8.84123709958487e-23 & UP \\ \hline
        GADD45B & 9768.91311005095 & -2.04908010494451 & 0.201886812928058 & -10.1496480885787 & 3.32560432986772e-24 & 8.84706682638944e-23 & DOWN \\ \hline
        PRRG3 & 12.2900072568264 & 2.464686562121 & 0.242848605125816 & 10.1490661675577 & 3.34549213464934e-24 & 8.89142467717034e-23 & UP \\ \hline
        TMPO-AS1 & 139.636474060092 & 1.6142787085174 & 0.159077000721519 & 10.147781899304 & 3.38980131162806e-24 & 9.00054058433912e-23 & UP \\ \hline
        CEL & 39.7644044497505 & 2.97547179132178 & 0.293308275759309 & 10.1445204149762 & 3.50495720648851e-24 & 9.29737785540916e-23 & UP \\ \hline
        PLXNA1 & 990.746839740934 & 1.59555643062532 & 0.157299262620055 & 10.1434450743693 & 3.54376807337483e-24 & 9.39132483582963e-23 & UP \\ \hline
        ZNF296 & 60.7478365533405 & 2.42293114452981 & 0.238873965852218 & 10.1431360922303 & 3.55499828428604e-24 & 9.4120705771619e-23 & UP \\ \hline
        SIPA1L3 & 1215.59184368537 & 1.38133335127804 & 0.136222206286455 & 10.1402949558261 & 3.65992816932182e-24 & 9.68061497711537e-23 & UP \\ \hline
        RP11-560J1.2 & 13.9764581086928 & 2.17811079230782 & 0.214869155268284 & 10.1369169976409 & 3.78868236651259e-24 & 1.0011602200029e-22 & UP \\ \hline
        AC098973.2 & 50.2533544803885 & 7.39434633715743 & 0.729782248023793 & 10.1322639145867 & 3.97341522974529e-24 & 1.04897403779927e-22 & UP \\ \hline
        LINC01532 & 9.78179183357217 & 5.44911128563633 & 0.537918365681114 & 10.12999673052 & 4.06663039291407e-24 & 1.07255922860585e-22 & UP \\ \hline
        GINS4 & 127.4782180373 & 1.95097744032347 & 0.192688632261027 & 10.12502614934 & 4.27864352613963e-24 & 1.12740219464481e-22 & UP \\ \hline
        SAE1 & 2882.8221169746 & 0.876807545459959 & 0.0866052879506103 & 10.1241802458989 & 4.31579891766868e-24 & 1.13611045342664e-22 & UP \\ \hline
        ALPK3 & 801.650377958858 & 2.30717980674946 & 0.227913457230428 & 10.123052121564 & 4.36584830758219e-24 & 1.14716966792058e-22 & UP \\ \hline
        CDK16 & 2139.55770885113 & 0.991937783202353 & 0.0979880702140653 & 10.1230464181544 & 4.3661027951002e-24 & 1.14716966792058e-22 & UP \\ \hline
        RPS6KL1 & 204.024309335753 & 1.98178473083532 & 0.195774923854756 & 10.1227710465391 & 4.37840744009354e-24 & 1.14931118259078e-22 & UP \\ \hline
        ZNF623 & 888.995191906556 & 0.914429566842365 & 0.0903353690210722 & 10.122608417408 & 4.38569045087948e-24 & 1.15013173179604e-22 & UP \\ \hline
        SLC30A3 & 33.209921430479 & 3.68881021736023 & 0.364530852513585 & 10.119336105365 & 4.5348107205525e-24 & 1.18811182012809e-22 & UP \\ \hline
        PROSC & 2550.14069209144 & -1.13092024752829 & 0.111767994710643 & -10.1184623599639 & 4.57546999709676e-24 & 1.19763035392314e-22 & DOWN \\ \hline
        PTPN3 & 2472.10236090693 & -1.07433994165762 & 0.106179979688318 & -10.1181027234253 & 4.5923102033433e-24 & 1.20090213984782e-22 & DOWN \\ \hline
        RP11-618I10.2 & 42.2305622978929 & 6.07255080128575 & 0.600220602887399 & 10.1171981969185 & 4.63493709222786e-24 & 1.21090466978912e-22 & UP \\ \hline
        AC018890.6 & 29.941481667637 & 4.98558361960574 & 0.49289526161 & 10.1148945991503 & 4.74527505771492e-24 & 1.23856155680942e-22 & UP \\ \hline
        FIGNL1 & 321.359191011413 & 1.28738708271374 & 0.127361120837889 & 10.1081638905517 & 5.08279026599615e-24 & 1.3254058274205e-22 & UP \\ \hline
        NPFFR2 & 41.8132247409804 & 6.08399670096299 & 0.601906886862611 & 10.1078702266979 & 5.0980455707305e-24 & 1.3281320791469e-22 & UP \\ \hline
        SETDB1 & 1374.21736869969 & 0.786530550559596 & 0.0778179213390827 & 10.107318944339 & 5.12680627023022e-24 & 1.33436828860263e-22 & UP \\ \hline
        ADK & 2803.32561408057 & -1.16993825718621 & 0.115781375666257 & -10.1047189192033 & 5.26463215072117e-24 & 1.36895279806394e-22 & DOWN \\ \hline
        GINS2 & 313.937432630991 & 1.70608229423157 & 0.1688443915044 & 10.1044652951183 & 5.27827149033201e-24 & 1.37121067908935e-22 & UP \\ \hline
        DVL2 & 831.025750056059 & 1.06344347555406 & 0.105273608293148 & 10.1017101322561 & 5.42871215139006e-24 & 1.40896978510796e-22 & UP \\ \hline
        SFRP4 & 189.10827181487 & 2.9284059066212 & 0.289988666696726 & 10.0983460491019 & 5.61817069892592e-24 & 1.45677533952374e-22 & UP \\ \hline
        RP11-284F21.9 & 104.533728942913 & 3.87074822085097 & 0.383321400495595 & 10.0979183939287 & 5.64271982826462e-24 & 1.4617708753614e-22 & UP \\ \hline
        TSEN54 & 1085.44287960233 & 0.991865552371388 & 0.0982651995435769 & 10.0937621556605 & 5.88690784685215e-24 & 1.52360223946547e-22 & UP \\ \hline
        MTHFD2L & 510.770465644221 & -1.34002642271652 & 0.1327703075094 & -10.0928170451187 & 5.94387949664568e-24 & 1.53690947695043e-22 & DOWN \\ \hline
        AP4M1 & 396.87488857455 & 0.874559593574811 & 0.0866699367215168 & 10.090691497617 & 6.07401121335296e-24 & 1.56909120672116e-22 & UP \\ \hline
        MCRS1 & 1731.40501033092 & 0.786696068515031 & 0.0779716990908338 & 10.0895078302521 & 6.14769764688504e-24 & 1.58664506339896e-22 & UP \\ \hline
        GPM6A & 190.273606729449 & -3.05536264519515 & 0.302867973784248 & -10.088100788668 & 6.23644222443541e-24 & 1.60804890049818e-22 & DOWN \\ \hline
        CBX8 & 435.960999816367 & 1.12070168932738 & 0.111117751010779 & 10.0857124908753 & 6.3899901803615e-24 & 1.64610668826873e-22 & UP \\ \hline
        ALDH3A1 & 3597.60631026913 & 4.75625080509379 & 0.471618802833959 & 10.0849473695991 & 6.43996866013434e-24 & 1.65743825972034e-22 & UP \\ \hline
        RIPK4 & 1416.54787155601 & -1.41260354175073 & 0.140149082489679 & -10.079292112774 & 6.82157947681534e-24 & 1.75402081212872e-22 & DOWN \\ \hline
        AC139100.4 & 24.5265450016689 & 2.15844848568638 & 0.214186303155552 & 10.0774347093465 & 6.95173633432336e-24 & 1.7858281259213e-22 & UP \\ \hline
        DBT & 2004.00193229438 & -1.1101987974727 & 0.110171456172824 & -10.0770093819142 & 6.98188538936833e-24 & 1.79190930489475e-22 & DOWN \\ \hline
        CCDC137 & 900.916650069421 & 0.977517053405556 & 0.0970082582489255 & 10.0766375054093 & 7.00835170047836e-24 & 1.79703490729504e-22 & UP \\ \hline
        ACADSB & 16146.4688239352 & -1.76135504226216 & 0.174865840700132 & -10.0726078644634 & 7.30158983605145e-24 & 1.87049153698181e-22 & DOWN \\ \hline
        NXF3 & 21.3074429072605 & -2.98768346589598 & 0.296631448186827 & -10.0720388352561 & 7.34396573955598e-24 & 1.87960684658923e-22 & DOWN \\ \hline
        DSTYK & 533.875352261803 & 1.22197153299026 & 0.121378943166701 & 10.0674095614098 & 7.69788465355933e-24 & 1.96836760360468e-22 & UP \\ \hline
        FPR2 & 25.8212586354628 & -2.81834896368818 & 0.280017339586541 & -10.0649087226156 & 7.89605426366199e-24 & 2.01717574619332e-22 & DOWN \\ \hline
        MAVS & 3146.07574154129 & 0.934802989270924 & 0.0929074535247004 & 10.0616576367837 & 8.16124515269504e-24 & 2.0821485502962e-22 & UP \\ \hline
        UXS1 & 1302.09339226134 & 0.915226370595725 & 0.0909622450139659 & 10.0616071036418 & 8.16543599620983e-24 & 2.0821485502962e-22 & UP \\ \hline
        SLC39A10 & 447.094851772651 & 1.42039317377952 & 0.141181882155235 & 10.0607326669419 & 8.23829375062427e-24 & 2.09879257088878e-22 & UP \\ \hline
        ASIC3 & 60.2215254102492 & 1.99700373043151 & 0.198518863856508 & 10.059516217436 & 8.34071984787624e-24 & 2.12293188621152e-22 & UP \\ \hline
        HGS & 2387.77468901932 & 0.929299757164323 & 0.0923830684485291 & 10.0591999461685 & 8.36755610351574e-24 & 2.12780491466884e-22 & UP \\ \hline
        CACNB4 & 36.049697824845 & 3.06136820287347 & 0.304548989868972 & 10.0521371099953 & 8.9896374600247e-24 & 2.28389623146468e-22 & UP \\ \hline
        MT1DP & 97.3146668344162 & -3.01602507593548 & 0.30005930307234 & -10.0514299841867 & 9.05438722318597e-24 & 2.29823606700813e-22 & DOWN \\ \hline
        UBXN8 & 802.214504275023 & -1.12320719943451 & 0.111756034325806 & -10.0505284230111 & 9.13761119360048e-24 & 2.31723454531022e-22 & DOWN \\ \hline
        TFAP2A-AS1 & 15.6924646503129 & 4.1672078665882 & 0.414690275184806 & 10.048964530772 & 9.28377627589304e-24 & 2.35214503869169e-22 & UP \\ \hline
        RPLP0P2 & 24.0068093667969 & 2.95513704104097 & 0.29408463137858 & 10.0485939274969 & 9.31875172374708e-24 & 2.35884633065792e-22 & UP \\ \hline
        VASH2 & 95.2990646273077 & 2.47234746120082 & 0.246074601121453 & 10.0471460684419 & 9.45664772869201e-24 & 2.39156373592068e-22 & UP \\ \hline
        AC016999.2 & 5.15662142036843 & -2.8103161367268 & 0.279831687910992 & -10.0428802674438 & 9.87478585494309e-24 & 2.49502922601562e-22 & DOWN \\ \hline
        ITGA6 & 2404.21609302003 & 1.30244653872726 & 0.129696457602915 & 10.0422676362903 & 9.93632136577433e-24 & 2.50645180308273e-22 & UP \\ \hline
        DUOX1 & 159.543222813189 & 2.47890435690598 & 0.246847855322491 & 10.0422357474707 & 9.93953480428496e-24 & 2.50645180308273e-22 & UP \\ \hline
        PLOD3 & 5128.85869994569 & 0.941461852435834 & 0.0937509313172052 & 10.0421599999941 & 9.94717200919808e-24 & 2.50645180308273e-22 & UP \\ \hline
        SPINK5 & 60.6684331770605 & 3.10216273087201 & 0.30893035137687 & 10.0416249716028 & 1.00012817518832e-23 & 2.51779310490767e-22 & UP \\ \hline
        SAMD4B & 2752.8592739855 & 0.697629946990002 & 0.069483965982571 & 10.0401572812495 & 1.01512168481734e-23 & 2.55321560489467e-22 & UP \\ \hline
        ZNF341 & 222.582572369855 & 1.02108879147865 & 0.101714523733892 & 10.0387708067144 & 1.029489905252e-23 & 2.58700247126312e-22 & UP \\ \hline
        MEX3A & 283.310259374286 & 2.07247038231859 & 0.206457703483847 & 10.038232273957 & 1.03512494077123e-23 & 2.59880233541901e-22 & UP \\ \hline
        C2orf44 & 357.991507639939 & 0.791479044468135 & 0.0788564233706008 & 10.0369635172068 & 1.04852185239201e-23 & 2.63005023482591e-22 & UP \\ \hline
        TSSK5P & 13.1672162976652 & 2.61961058847165 & 0.261234215542044 & 10.0278234343695 & 1.15024172098233e-23 & 2.8825849360886e-22 & UP \\ \hline
        SARAF & 10315.5079118119 & -0.93913535705549 & 0.0936540143232881 & -10.0277106522487 & 1.15155603181359e-23 & 2.88326703458703e-22 & DOWN \\ \hline
        RP11-25H12.1 & 10.3801476873145 & 5.06281542816613 & 0.50489948254285 & 10.0273729786135 & 1.15550002379135e-23 & 2.8905261445059e-22 & UP \\ \hline
        SLC22A31 & 589.621833649137 & 5.15279262346857 & 0.513895346379736 & 10.0269299182581 & 1.16069521920649e-23 & 2.9008992438831e-22 & UP \\ \hline
        RAD9A & 537.313989234055 & 0.964547108813163 & 0.0962033847344652 & 10.0261244599184 & 1.1701991068679e-23 & 2.92201251712221e-22 & UP \\ \hline
        ZNF687 & 1537.28275608916 & 0.958059031230829 & 0.0955648328022022 & 10.0252258402816 & 1.18089321124623e-23 & 2.94605703115866e-22 & UP \\ \hline
        PGS1 & 575.665907116134 & 0.736187751483873 & 0.0734397532376788 & 10.0243767037355 & 1.19108735312637e-23 & 2.96881205395921e-22 & UP \\ \hline
        RP11-363N22.3 & 7.51382551660763 & 2.81046898070248 & 0.280410207932883 & 10.0227056690289 & 1.21140381366284e-23 & 3.01673351148603e-22 & UP \\ \hline
        LRRC1 & 410.544660312063 & 2.38227592334918 & 0.237935348885299 & 10.0122824729906 & 1.34610453795059e-23 & 3.34916135355026e-22 & UP \\ \hline
        TUBG2 & 386.762770250867 & 0.940302869956853 & 0.0939277902976111 & 10.0109122867417 & 1.36488053270378e-23 & 3.39282566921074e-22 & UP \\ \hline
        NOL12 & 153.159707077425 & 1.13049175392856 & 0.112929408465748 & 10.0106054683838 & 1.36912034987589e-23 & 3.40030993896017e-22 & UP \\ \hline
        PRRX1 & 134.226383503176 & 2.56537454775247 & 0.256318802153555 & 10.0085304948313 & 1.39813806179453e-23 & 3.46926329647257e-22 & UP \\ \hline
        TSC22D2 & 1360.96428476277 & -1.03489746456226 & 0.103406165605592 & -10.0080827724483 & 1.40447872810064e-23 & 3.4818739220753e-22 & DOWN \\ \hline
        MT-ATP6 & 323269.693189799 & -1.43545521156255 & 0.143499477925988 & -10.0032085991484 & 1.47537668465634e-23 & 3.65436407648944e-22 & DOWN \\ \hline
        MSH5-SAPCD1 & 31.7046044962818 & 1.69223397940432 & 0.169346050471926 & 9.99275728420282 & 1.63956474575625e-23 & 4.05740946519124e-22 & UP \\ \hline
        DHODH & 3837.64913687425 & -1.87798028821534 & 0.187993756079153 & -9.98958862987255 & 1.69282794228962e-23 & 4.18547548519455e-22 & DOWN \\ \hline
        RABIF & 654.186105090061 & 0.864165353575816 & 0.0865504672940158 & 9.98452556749587 & 1.78151269853424e-23 & 4.40081355628097e-22 & UP \\ \hline
        RP11-1109F11.3 & 14.7518688817099 & 2.15066330596274 & 0.215459985546303 & 9.98172955646355 & 1.832443798325e-23 & 4.52258898913985e-22 & UP \\ \hline
        AC009005.2 & 43.9377108533444 & 2.21001311098518 & 0.221410345531521 & 9.98152595661143 & 1.83620832034972e-23 & 4.52784096248802e-22 & UP \\ \hline
        TBC1D15 & 1642.55299854928 & -0.647698516231738 & 0.0648948619611829 & -9.98073648140529 & 1.85087812523173e-23 & 4.55995058689103e-22 & DOWN \\ \hline
        IGDCC4 & 67.7285270000723 & 3.59752844484592 & 0.36050505447023 & 9.97913455092209 & 1.88100234011131e-23 & 4.6300437494537e-22 & UP \\ \hline
        RGMA & 45.9864897469868 & 2.11234672929173 & 0.21170039710464 & 9.97800078876389 & 1.90261558121808e-23 & 4.6790813587165e-22 & UP \\ \hline
        RHPN1 & 321.037618411034 & 2.04158557906754 & 0.204620418550094 & 9.97742841860001 & 1.91362007173171e-23 & 4.7019650554708e-22 & UP \\ \hline
        IRGQ & 1018.60417426365 & 0.972766776857564 & 0.0975318773746689 & 9.97383422776411 & 1.98417754127766e-23 & 4.87100621424393e-22 & UP \\ \hline
        KRT20 & 25.4090666113284 & 6.13745538864124 & 0.615375964621287 & 9.97350520899582 & 1.99076377664834e-23 & 4.88284232345122e-22 & UP \\ \hline
        SLC4A11 & 96.550388263247 & 3.18012164899243 & 0.318941394937907 & 9.97086517920183 & 2.04440113475828e-23 & 5.00995980472608e-22 & UP \\ \hline
        IVD & 9592.523697786 & -1.29239587286933 & 0.129707847635961 & -9.96389884208529 & 2.19290368609057e-23 & 5.369120910006e-22 & DOWN \\ \hline
        C11orf84 & 384.825936023427 & 1.40354255436005 & 0.140892899340339 & 9.96176926538842 & 2.24039640381287e-23 & 5.48055236996381e-22 & UP \\ \hline
        ZNF512B & 1615.95158445717 & 0.993007804038133 & 0.0996900631524033 & 9.96095069696216 & 2.25892145446255e-23 & 5.52098762196248e-22 & UP \\ \hline
        SNHG20 & 153.841342472207 & 1.16981945057433 & 0.117447123365045 & 9.9603925328877 & 2.27164017837325e-23 & 5.54717288747155e-22 & UP \\ \hline
        HOXA3 & 109.797500949957 & 2.87090626503439 & 0.288249280786477 & 9.95980374071095 & 2.28513367393369e-23 & 5.57520223604264e-22 & UP \\ \hline
        RNF139-AS1 & 43.3986433455768 & 1.53701501996791 & 0.154324000529968 & 9.95966288256923 & 2.28837350136277e-23 & 5.57818763543647e-22 & UP \\ \hline
        TEX41 & 79.2937299085487 & 3.25475086146817 & 0.326807228336781 & 9.9592376766957 & 2.29818112269732e-23 & 5.59258682223142e-22 & UP \\ \hline
        RMDN2 & 562.468587150722 & -1.24805379183098 & 0.125316274540716 & -9.95923152363958 & 2.29832335160195e-23 & 5.59258682223142e-22 & DOWN \\ \hline
        RAB24 & 357.64125289314 & 1.0338272202615 & 0.103824669422969 & 9.9574332960292 & 2.34026537793495e-23 & 5.68964167059106e-22 & UP \\ \hline
        MUT & 7010.25064697152 & -1.37680343473117 & 0.138372083091847 & -9.9500087298483 & 2.52161092229992e-23 & 6.12514568808356e-22 & DOWN \\ \hline
        RBL1 & 248.070331722336 & 1.43760393400708 & 0.144505994254328 & 9.94840346537407 & 2.56261263524969e-23 & 6.21928103328537e-22 & UP \\ \hline
        FBXW10 & 49.0586861134787 & 4.12654779520163 & 0.414826303804318 & 9.9476522037238 & 2.58202747882145e-23 & 6.26090747209055e-22 & UP \\ \hline
        MSX1 & 99.2840460411951 & 2.17158611514819 & 0.218516506245306 & 9.93785848246344 & 2.84885606024537e-23 & 6.90186520304804e-22 & UP \\ \hline
        AP004782.1 & 3.64930336235535 & -2.91286702525077 & 0.293170674814771 & -9.93573803754813 & 2.91012850330536e-23 & 7.04414044627728e-22 & DOWN \\ \hline
        CREG2 & 11.0176857118644 & 3.45474278777571 & 0.347736664459791 & 9.93493968530082 & 2.93353430363998e-23 & 7.09458859954609e-22 & UP \\ \hline
        TSC1 & 863.926156656131 & 0.946384111175381 & 0.0952641167906337 & 9.93431885014263 & 2.9518644735929e-23 & 7.13268422627902e-22 & UP \\ \hline
        IBSP & 14.85202629848 & 5.75998410737441 & 0.579845954745235 & 9.93364541088357 & 2.97187602492137e-23 & 7.17477259873468e-22 & UP \\ \hline
        CTSL & 7774.21233000278 & -0.903665461719758 & 0.0909955777085039 & -9.93087229595452 & 3.05570555400835e-23 & 7.37072411183513e-22 & DOWN \\ \hline
        ACYP1 & 109.377017355866 & 1.15197216424665 & 0.116007317318834 & 9.93016812103823 & 3.0773624408831e-23 & 7.41649709511434e-22 & UP \\ \hline
        ATAT1 & 287.315809269531 & 1.12385007871171 & 0.113212747022798 & 9.92688639986275 & 3.18031320176851e-23 & 7.65793954337069e-22 & UP \\ \hline
        FAHD2A & 1877.49386159832 & -1.15308860628232 & 0.116236045416101 & -9.9202325935513 & 3.3996301910335e-23 & 8.17891899959338e-22 & DOWN \\ \hline
        GHR & 5466.66434046907 & -2.36618139489591 & 0.238546539472875 & -9.9191604293424 & 3.43634426772833e-23 & 8.26006401870024e-22 & DOWN \\ \hline
        STX1A & 89.2790710802894 & 1.55209796343121 & 0.156576945632022 & 9.91268514765173 & 3.66657121511707e-23 & 8.80581821255589e-22 & UP \\ \hline
        PIAS3 & 509.704113480099 & 1.1395477033547 & 0.114965610379921 & 9.91207457246474 & 3.68905234342213e-23 & 8.85212586170513e-22 & UP \\ \hline
        MPP3 & 96.7368719202447 & 2.02392057598417 & 0.204277258226111 & 9.90771363175399 & 3.85363781967667e-23 & 9.23904658206191e-22 & UP \\ \hline
        SCIMP & 161.371320887709 & -1.73527776272358 & 0.17533564372732 & -9.89689104756284 & 4.29416787369545e-23 & 1.02862980572755e-21 & DOWN \\ \hline
        FAM101A & 44.059693599524 & 3.38514523660365 & 0.342050794405726 & 9.89661562542181 & 4.30600632111747e-23 & 1.03057332946676e-21 & UP \\ \hline
        DLG5-AS1 & 22.5309881296152 & 2.15121738809692 & 0.217395379165932 & 9.89541450398058 & 4.35801289790692e-23 & 1.04211878000338e-21 & UP \\ \hline
        MCAM & 2430.33259191671 & 1.54420438659668 & 0.156075148256676 & 9.89397994392505 & 4.42094244116017e-23 & 1.05625401139532e-21 & UP \\ \hline
        PTGES2-AS1 & 6.9716716020658 & 3.62939330102151 & 0.366998964957393 & 9.88938293448014 & 4.62872168389582e-23 & 1.10494256107287e-21 & UP \\ \hline
        KDM8 & 1946.70218407285 & -2.34284703045465 & 0.236925226235122 & -9.88855035693681 & 4.66737408917908e-23 & 1.11320895625274e-21 & DOWN \\ \hline
        DNAJC25 & 1230.14547906883 & -1.2491801949398 & 0.126484164945983 & -9.87617853565527 & 5.28084942095734e-23 & 1.25844324659455e-21 & DOWN \\ \hline
        NR4A1 & 2170.32262694993 & -2.16470998355266 & 0.219226014868297 & -9.87432985475351 & 5.37913026930304e-23 & 1.2807607328813e-21 & DOWN \\ \hline
        APLP1 & 176.230227598039 & 3.08389412536753 & 0.312361513604117 & 9.87283641247819 & 5.45984624438617e-23 & 1.29886127294439e-21 & UP \\ \hline
        ID2 & 10109.7035107339 & -1.39441530430924 & 0.141248221166541 & -9.87209108046134 & 5.5005765451806e-23 & 1.30742655734976e-21 & DOWN \\ \hline
        NPEPL1 & 402.98460648492 & 1.19237118041292 & 0.120798750184626 & 9.87072447844478 & 5.57604048290116e-23 & 1.32422585442426e-21 & UP \\ \hline
        MSI1 & 270.422558411442 & 3.45841371750692 & 0.350442480699775 & 9.86870573054113 & 5.68939514486e-23 & 1.3499870966796e-21 & UP \\ \hline
        L3MBTL1 & 104.361387441092 & 1.4659586678719 & 0.148567087091128 & 9.86731783313972 & 5.76864734697786e-23 & 1.36761924720511e-21 & UP \\ \hline
        SLC52A2 & 1267.89651108811 & 1.52758354380936 & 0.154825549772112 & 9.86648228317489 & 5.81688524990824e-23 & 1.37787469357201e-21 & UP \\ \hline
        CTBS & 1416.57941953383 & -1.05994230516972 & 0.107430682656546 & -9.86629032748805 & 5.82802350780738e-23 & 1.37865513223195e-21 & DOWN \\ \hline
        RGS5 & 4425.28588045577 & 1.60283891059725 & 0.162456687699897 & 9.86625378918315 & 5.83014603936597e-23 & 1.37865513223195e-21 & UP \\ \hline
        DNAJC5 & 2581.43998596658 & 0.839337614815725 & 0.0850786159380919 & 9.8654356980428 & 5.87787033878885e-23 & 1.38875353256423e-21 & UP \\ \hline
        CTD-2589H19.6 & 34.5347890782414 & 2.48534761566762 & 0.251977290357101 & 9.86337940274458 & 5.99954132388795e-23 & 1.41629103931747e-21 & UP \\ \hline
        LINC01138 & 148.778698352394 & 1.48944984013345 & 0.15103712487674 & 9.86148168106998 & 6.11404033458539e-23 & 1.44153372584822e-21 & UP \\ \hline
        FER1L6 & 64.9995584261562 & 5.79006146329369 & 0.587141885943696 & 9.86143486252475 & 6.11689230543902e-23 & 1.44153372584822e-21 & UP \\ \hline
        GCH1 & 2450.44257033415 & -1.76101677533846 & 0.178579524889991 & -9.86124683903868 & 6.12835910473658e-23 & 1.44300690511274e-21 & DOWN \\ \hline
        MT2A & 50679.1771647285 & -2.88119757444888 & 0.292183920383406 & -9.86090394936229 & 6.14932539171893e-23 & 1.44671246269292e-21 & DOWN \\ \hline
        TAZ & 1001.89169351847 & 0.965867760805597 & 0.0979898629670862 & 9.8568130575917 & 6.40501144859805e-23 & 1.50558582623927e-21 & UP \\ \hline
        LA16c-312E8.4 & 33.6903489233184 & 4.18453011091579 & 0.424553878338134 & 9.85629934013472 & 6.43785432711721e-23 & 1.51202135541895e-21 & UP \\ \hline
        PABPC1L & 858.313980697209 & 1.70247504768211 & 0.172739375968218 & 9.85574388085869 & 6.47355344737424e-23 & 1.51911622755304e-21 & UP \\ \hline
        TM4SF19-AS1 & 11.7018103447773 & 1.94632874863557 & 0.19755752473661 & 9.85195958104093 & 6.72203958039202e-23 & 1.57609041585344e-21 & UP \\ \hline
        LINC01535 & 15.4879188818496 & 3.7713658009216 & 0.382900466475351 & 9.84946776283015 & 6.89079042892549e-23 & 1.61263005898927e-21 & UP \\ \hline
        RP11-431J24.2 & 37.0873517835377 & 4.45042303927356 & 0.451847052131652 & 9.84940151380444 & 6.89533371218733e-23 & 1.61263005898927e-21 & UP \\ \hline
        CCDC25 & 1770.34512564347 & -1.04109153330777 & 0.10570099960853 & -9.84940101951272 & 6.89536762129724e-23 & 1.61263005898927e-21 & DOWN \\ \hline
        RP11-92C4.6 & 3.75636948935795 & 3.92745760794865 & 0.398810722444086 & 9.84792380676094 & 6.99744752608491e-23 & 1.634770384571e-21 & UP \\ \hline
        FAM83H & 4088.98230041221 & 1.44907286286039 & 0.147147065429672 & 9.84778635325865 & 7.00702172090025e-23 & 1.634770384571e-21 & UP \\ \hline
        HOXC9 & 31.8588721895574 & 6.10616676071259 & 0.620055424847747 & 9.84777572458453 & 7.00776259117797e-23 & 1.634770384571e-21 & UP \\ \hline
        ID1 & 1841.16397471078 & -2.04390644420012 & 0.20766135827913 & -9.84249771424873 & 7.38541258048659e-23 & 1.72141710079463e-21 & DOWN \\ \hline
        SMYD3 & 276.676382834273 & 1.50821654612633 & 0.153259417273701 & 9.84093880138443 & 7.50076074315217e-23 & 1.74683120775077e-21 & UP \\ \hline
        MAGEA12 & 205.090685163616 & 8.01655824697779 & 0.814658391980806 & 9.84039239746354 & 7.54161130044824e-23 & 1.75486761858286e-21 & UP \\ \hline
        ACAT1 & 18139.9331524728 & -1.50887373728623 & 0.153374282194391 & -9.83785361990378 & 7.73432456641925e-23 & 1.79819796453043e-21 & DOWN \\ \hline
        UPF3B & 438.038777315109 & 0.960846896503392 & 0.0977501181378079 & 9.82962389005804 & 8.39316415123517e-23 & 1.94973696534193e-21 & UP \\ \hline
        NKD1 & 1279.5970875458 & 3.87244639504281 & 0.394034966883247 & 9.82767195935232 & 8.5574059849515e-23 & 1.98622274652393e-21 & UP \\ \hline
        PRIM1 & 343.720000604715 & 1.32145944036014 & 0.134464307365305 & 9.82758522505215 & 8.5647774619181e-23 & 1.98626737668808e-21 & UP \\ \hline
        LILRB5 & 475.141696133614 & -1.91028920965825 & 0.19439327829647 & -9.82693036713367 & 8.6206365711143e-23 & 1.99754733679246e-21 & DOWN \\ \hline
        PKN3 & 438.006833853546 & 1.49491189928804 & 0.152133236003896 & 9.82633340718361 & 8.67187115800255e-23 & 2.00773773496616e-21 & UP \\ \hline
        ITGA9 & 883.703356492936 & -1.74792009760688 & 0.177921604044939 & -9.82410262648822 & 8.86601176364035e-23 & 2.05096946040667e-21 & DOWN \\ \hline
        TRIM54 & 52.1477014947797 & 4.10517043996216 & 0.417879159502729 & 9.82382190307663 & 8.8907453827353e-23 & 2.05497286970875e-21 & UP \\ \hline
        ZBTB21 & 855.092435187828 & -1.33669371336204 & 0.136077678708015 & -9.82301966092624 & 8.96180545684491e-23 & 2.06966837708287e-21 & DOWN \\ \hline
        HOXD1 & 8.26127465829586 & 5.14951034629789 & 0.524284404259867 & 9.82197888103777 & 9.05483289246908e-23 & 2.08940835392779e-21 & UP \\ \hline
        SLC6A9 & 200.243441352638 & 2.08851567292212 & 0.212652590901009 & 9.82125665186153 & 9.11994869837992e-23 & 2.10268017198398e-21 & UP \\ \hline
        LEF1-AS1 & 6.06321128709239 & 4.0988320901629 & 0.417417277442773 & 9.81950750882573 & 9.27957761093857e-23 & 2.13770252924094e-21 & UP \\ \hline
        LRRC4 & 54.1631506138523 & -1.75203846238703 & 0.178460710645297 & -9.8175024410237 & 9.4659673164355e-23 & 2.17882627074726e-21 & DOWN \\ \hline
        HDAC4 & 443.393473152762 & 1.14556998447177 & 0.116731702818164 & 9.81370062129782 & 9.8296153012665e-23 & 2.26064810091555e-21 & UP \\ \hline
        SASS6 & 158.053369084534 & 1.22624397607016 & 0.124973518282765 & 9.812030523904 & 9.99370175277324e-23 & 2.2964762989533e-21 & UP \\ \hline
        RHOB & 32373.2464225777 & -1.63974633508935 & 0.167121137025143 & -9.81172318641333 & 1.00241915964426e-22 & 2.3009503791996e-21 & DOWN \\ \hline
        LINC01540 & 42.4881215643075 & 3.35533032148147 & 0.341973532400969 & 9.81166670392284 & 1.00298050287878e-22 & 2.3009503791996e-21 & UP \\ \hline
        CABIN1 & 1597.52434485412 & 0.80690959147349 & 0.0822422338063036 & 9.8113773681527 & 1.00586090889713e-22 & 2.30564654237423e-21 & UP \\ \hline
        PCNA & 2774.06382114937 & 1.10314659502093 & 0.112438857662871 & 9.81107970990362 & 1.00883271254292e-22 & 2.310544259762e-21 & UP \\ \hline
        PCDH17 & 304.889493959522 & 1.58948480682699 & 0.162018192723414 & 9.81053287972696 & 1.01431490341313e-22 & 2.3211786958421e-21 & UP \\ \hline
        SSR2 & 10523.8901109076 & 1.1074427538217 & 0.112896468274886 & 9.80936579101165 & 1.02611426570946e-22 & 2.34623994953583e-21 & UP \\ \hline
        NAT1 & 291.85997702923 & -1.28674045336616 & 0.131181195185188 & -9.80887886826827 & 1.03107717137385e-22 & 2.35564096617673e-21 & DOWN \\ \hline
        RP3-508I15.9 & 33.0264569179573 & 1.66043352029606 & 0.169284839617469 & 9.80851873119958 & 1.03476310761737e-22 & 2.36211146026813e-21 & UP \\ \hline
        CST1 & 68.5768471058886 & 6.56910329193088 & 0.669813089383758 & 9.80736775086704 & 1.04663085813174e-22 & 2.38723297212951e-21 & UP \\ \hline
        LILRA1 & 44.4419170629728 & -1.65282369070603 & 0.168578710230573 & -9.8044627844488 & 1.07718648528542e-22 & 2.45490267614429e-21 & DOWN \\ \hline
        GMEB2 & 786.765317493152 & 0.639109222230495 & 0.0652007884950372 & 9.80217014214699 & 1.10192347488753e-22 & 2.50921125758957e-21 & UP \\ \hline
        DCST1 & 20.0767970096447 & 2.42092777419776 & 0.247077815849792 & 9.79824014499761 & 1.14564192136445e-22 & 2.6066180130255e-21 & UP \\ \hline
        TMCC1-AS1 & 52.2558807643081 & 1.78650569031654 & 0.182342492568633 & 9.79752807560262 & 1.15374493684024e-22 & 2.62289738435161e-21 & UP \\ \hline
        RP11-295G20.2 & 480.599091333382 & 2.09950272942715 & 0.214352667468598 & 9.79461909301746 & 1.18744126027234e-22 & 2.69638531157848e-21 & UP \\ \hline
        RMI2 & 262.057311188151 & 1.92120865910601 & 0.196150385518649 & 9.79456988588661 & 1.1880195521069e-22 & 2.69638531157848e-21 & UP \\ \hline
        RP5-882C2.2 & 40.1822739270227 & 1.60827774844329 & 0.164301640507008 & 9.78856780419481 & 1.26068886824049e-22 & 2.85897368177127e-21 & UP \\ \hline
        RTBDN & 20.5494640429111 & 5.315020524965 & 0.542995471915055 & 9.78833305224407 & 1.26361878545154e-22 & 2.86327116601865e-21 & UP \\ \hline
        NTM & 98.3961825255999 & 3.32809984502156 & 0.340056793941201 & 9.78689414332662 & 1.28172552159577e-22 & 2.90192307741326e-21 & UP \\ \hline
        PRMT3 & 425.622926233232 & 0.865235025122682 & 0.0884099627945061 & 9.78662356338475 & 1.28515898285155e-22 & 2.90731754526196e-21 & UP \\ \hline
        LINC01116 & 26.3292872867545 & 3.15053481080552 & 0.321955134374911 & 9.78563307251618 & 1.29780542860471e-22 & 2.93352800598092e-21 & UP \\ \hline
        CTB-50L17.8 & 22.7831717849376 & 1.70848507404116 & 0.174596510835381 & 9.78533342886792 & 1.30165544910653e-22 & 2.93982867840248e-21 & UP \\ \hline
        FOSB & 3313.19191808674 & -3.09148910487485 & 0.315973495826294 & -9.78401399392812 & 1.31874336114527e-22 & 2.97599286890751e-21 & DOWN \\ \hline
        PRKRIP1 & 817.882488457096 & 0.748885072683603 & 0.0765542361382813 & 9.78241192728876 & 1.33979034680741e-22 & 3.02102522617119e-21 & UP \\ \hline
        TCHP & 525.542445483083 & 0.757938747466215 & 0.0774829984220619 & 9.78200073437537 & 1.3452457591806e-22 & 3.03085622306592e-21 & UP \\ \hline
        DIO2 & 99.6079786381905 & 3.99367307840091 & 0.408272213707495 & 9.78188802547843 & 1.34674493559433e-22 & 3.03176502303403e-21 & UP \\ \hline
        DLC1 & 1975.9849887133 & -1.28721892967967 & 0.131633111733363 & -9.77883841481365 & 1.38794249204002e-22 & 3.12196788026596e-21 & DOWN \\ \hline
        ZNF512 & 595.860187576192 & 0.948215946041538 & 0.0969673217739878 & 9.77871646544644 & 1.38961560727158e-22 & 3.12319212074595e-21 & UP \\ \hline
        LINC01235 & 23.6423672653734 & 3.45077293128673 & 0.353155749383994 & 9.77124947648702 & 1.49595609886083e-22 & 3.35946569701158e-21 & UP \\ \hline
        LYPD8 & 37.6845636846576 & 4.61818394441831 & 0.472640409511809 & 9.77103068522736 & 1.49919053458987e-22 & 3.36399874456593e-21 & UP \\ \hline
        CYR61 & 4244.05106254357 & -1.89436734710045 & 0.19388127854173 & -9.77075951504374 & 1.50320890633635e-22 & 3.37028207549496e-21 & DOWN \\ \hline
        MTA3 & 844.964050631071 & 0.848698186517633 & 0.0868975361776535 & 9.7666541981415 & 1.5653627783186e-22 & 3.50679287350127e-21 & UP \\ \hline
        IGDCC3 & 24.1300635192848 & 5.15815381255379 & 0.528248515275021 & 9.76463475693503 & 1.59686353415155e-22 & 3.57446791257046e-21 & UP \\ \hline
        AARS2 & 877.427831273795 & 0.831846354791398 & 0.0851986568566833 & 9.7636087877616 & 1.61310691574189e-22 & 3.60790857217711e-21 & UP \\ \hline
        RP11-395L14.11 & 69.2894189175863 & 1.14925642627101 & 0.117735282795441 & 9.76135954306741 & 1.64929198205332e-22 & 3.68586116861626e-21 & UP \\ \hline
        ANKRD55 & 50.1960180311048 & -2.34284329732145 & 0.240040932798803 & -9.76018244057222 & 1.66854786967811e-22 & 3.72588489995031e-21 & DOWN \\ \hline
        CPXM1 & 135.828879594611 & 2.57779486928145 & 0.264141176477731 & 9.75915570474783 & 1.68552554554374e-22 & 3.76076090875473e-21 & UP \\ \hline
        EPHX4 & 12.3503625733812 & 2.77390394504588 & 0.284251339109144 & 9.75863105426142 & 1.6942668444902e-22 & 3.77721843565755e-21 & UP \\ \hline
        RSPO3 & 108.795304904946 & -3.24347354179296 & 0.332442357769347 & -9.75649903206178 & 1.73025290549982e-22 & 3.85434034915164e-21 & DOWN \\ \hline
        HMGB2 & 1833.39077133083 & 1.4207893168234 & 0.145661768024514 & 9.75403042330427 & 1.77286611918663e-22 & 3.94608905225554e-21 & UP \\ \hline
        HOXA11-AS & 7.80977631096308 & 5.17795163075306 & 0.531105643882726 & 9.74938167272876 & 1.85595230789194e-22 & 4.12770357736706e-21 & UP \\ \hline
        SNHG3 & 538.062958078818 & 1.85225566424486 & 0.189999938252907 & 9.7487171905253 & 1.8681391009627e-22 & 4.1514702414727e-21 & UP \\ \hline
        SLX4 & 257.897138533648 & 0.907074156892267 & 0.0930493077963586 & 9.74831708450135 & 1.87551532915662e-22 & 4.16451706354545e-21 & UP \\ \hline
        ZNF207 & 3304.60753946673 & 0.523597953554237 & 0.0537267515412173 & 9.74557252270408 & 1.92689615783639e-22 & 4.27517530063027e-21 & NOT \\ \hline
        CD160 & 37.0414822403553 & -1.71606225027094 & 0.176235118289454 & -9.73734558087578 & 2.08940746853343e-22 & 4.63202214999315e-21 & DOWN \\ \hline
        TJAP1 & 1178.35508067677 & 0.676583553182736 & 0.0694938107699219 & 9.73588216974816 & 2.11970403185219e-22 & 4.69542445550476e-21 & UP \\ \hline
        BLOC1S3 & 623.503657675142 & 0.969777269010009 & 0.0996180016139713 & 9.7349600804881 & 2.13901664715576e-22 & 4.73441388614867e-21 & UP \\ \hline
        NAP1L4P1 & 29.0244386964714 & 2.93771891147232 & 0.301821772404598 & 9.73329023969235 & 2.17443476736443e-22 & 4.80895976887863e-21 & UP \\ \hline
        PAEP & 83.8887534949286 & 6.76800680646086 & 0.695533808907836 & 9.73066545404649 & 2.23128443774393e-22 & 4.93074652867903e-21 & UP \\ \hline
        PLXNC1 & 699.541844381142 & 1.9471842627201 & 0.200117888548619 & 9.73018592611738 & 2.24182822072847e-22 & 4.95009268817994e-21 & UP \\ \hline
        SLC22A11 & 701.544536071895 & 4.21779887860374 & 0.433491485054676 & 9.72983097481545 & 2.24966457950994e-22 & 4.9634346029746e-21 & UP \\ \hline
        CMTM4 & 624.372785751709 & 1.6283490430385 & 0.167359243677578 & 9.72966301267205 & 2.25338217044468e-22 & 4.96767525973648e-21 & UP \\ \hline
        ARL16 & 847.522337783682 & 1.16455627494853 & 0.119734382185037 & 9.72616431217584 & 2.33221802888544e-22 & 5.13737867875586e-21 & UP \\ \hline
        PVRL1 & 753.553028584893 & 1.35046807173827 & 0.138867347765998 & 9.72487840708179 & 2.36187410719789e-22 & 5.19856570595418e-21 & UP \\ \hline
        ZSCAN2 & 346.351242812723 & 0.982363146459979 & 0.101052837756222 & 9.72128213588433 & 2.44680888535181e-22 & 5.38122904857142e-21 & UP \\ \hline
        NFIL3 & 2955.65442814501 & -1.41277389299619 & 0.145391086416822 & -9.71705988182735 & 2.55039224433603e-22 & 5.60458317903454e-21 & DOWN \\ \hline
        SEPT8 & 1338.98102262818 & 0.879551281257159 & 0.0905206845131507 & 9.71657788479692 & 2.56248951262745e-22 & 5.62669820205268e-21 & UP \\ \hline
        TPM2 & 1600.35151189689 & 1.72028643755824 & 0.177093766208885 & 9.71398640610048 & 2.62851110727152e-22 & 5.76709094408256e-21 & UP \\ \hline
        GNAL & 252.154422626372 & 2.18522295993366 & 0.225065436572181 & 9.70927830241422 & 2.75279278673061e-22 & 6.03498558086178e-21 & UP \\ \hline
        BOP1 & 3211.14109125688 & 1.60756528908935 & 0.165592713740781 & 9.70794700306577 & 2.78897845653375e-22 & 6.10947481844175e-21 & UP \\ \hline
        ETV4 & 758.218451012186 & 2.89944565379804 & 0.29874386309837 & 9.70545678738617 & 2.85793270804724e-22 & 6.25557153746385e-21 & UP \\ \hline
        PAFAH1B3 & 809.762801853804 & 2.18718856456188 & 0.225392260739815 & 9.70392043357112 & 2.90131326311772e-22 & 6.34550466803778e-21 & UP \\ \hline
        DPF2 & 1068.54744627886 & 0.623431921042022 & 0.0642693108545499 & 9.70030505621777 & 3.00598527786408e-22 & 6.56924128615052e-21 & UP \\ \hline
        EGF & 52.6745595732861 & 4.94450455326924 & 0.510014689340443 & 9.69482773067485 & 3.17172472549151e-22 & 6.92597537333651e-21 & UP \\ \hline
        CCL14 & 223.745882116939 & -1.94795159461651 & 0.200953662185974 & -9.69353617857319 & 3.21210534463036e-22 & 7.00468618127622e-21 & DOWN \\ \hline
        PHEX & 39.4507554437426 & 3.4079212848431 & 0.351567205122538 & 9.69351303303524 & 3.2128336155129e-22 & 7.00468618127622e-21 & UP \\ \hline
        CCRN4L & 417.522773479777 & -1.88767520548007 & 0.194742199703841 & -9.69320059212024 & 3.22268052869629e-22 & 7.02062221948349e-21 & DOWN \\ \hline
        DFNB31 & 307.174026748829 & 1.377137585177 & 0.142093559634414 & 9.69176638772493 & 3.26826562487787e-22 & 7.11432769815076e-21 & UP \\ \hline
        RP4-800G7.2 & 58.8555795313714 & 1.94443979442807 & 0.200687837891721 & 9.68887708819295 & 3.36204635615477e-22 & 7.31271513645708e-21 & UP \\ \hline
        QRICH2 & 209.444713249357 & 1.55788112654698 & 0.160816944256047 & 9.68729466757296 & 3.41453212723e-22 & 7.42104166253515e-21 & UP \\ \hline
        LPPR4 & 23.9691606598047 & 2.98573272115616 & 0.308229595454068 & 9.68671654244534 & 3.43390896145407e-22 & 7.45729664337126e-21 & UP \\ \hline
        ENGASE & 880.609886675454 & 0.989170348000522 & 0.10212152012904 & 9.68620861450762 & 3.45102279905374e-22 & 7.48375450693792e-21 & UP \\ \hline
        SAP130 & 893.722498209087 & 0.670046659436313 & 0.069175429477372 & 9.68619442623759 & 3.45150206052438e-22 & 7.48375450693792e-21 & UP \\ \hline
        GRAMD1A & 2032.46581704971 & 1.62050965020956 & 0.167311741049135 & 9.68557042110787 & 3.47264542979264e-22 & 7.52370251417955e-21 & UP \\ \hline
        COA6 & 1246.4646043385 & 1.12596964159623 & 0.116293405737838 & 9.6821452123822 & 3.5910062017625e-22 & 7.77405074993451e-21 & UP \\ \hline
        ACAA1 & 13362.299820598 & -1.56750603999825 & 0.16191561252066 & -9.68100614632351 & 3.63124535846366e-22 & 7.85501683601362e-21 & DOWN \\ \hline
        RP11-396C23.2 & 28.8639780948235 & 2.26938711083227 & 0.234445714804916 & 9.67979778483324 & 3.67442031112902e-22 & 7.94220208968801e-21 & UP \\ \hline
        FAM81A & 53.3109074372125 & 2.44278086939657 & 0.252522565929175 & 9.67351515856881 & 3.90722058596391e-22 & 8.43880343105882e-21 & UP \\ \hline
        SNRPE & 2071.56639991189 & 1.0114382446725 & 0.104568942854951 & 9.67245357042083 & 3.94797392686676e-22 & 8.5201711883481e-21 & UP \\ \hline
        YJEFN3 & 80.6737496253215 & 1.90156389264025 & 0.196630952610938 & 9.67072511926827 & 4.015229353249e-22 & 8.65856200439128e-21 & UP \\ \hline
        TMEM262 & 30.0119592846326 & 1.1641342959882 & 0.120431703010971 & 9.66634421737066 & 4.19081517680508e-22 & 9.0301622660955e-21 & UP \\ \hline
        PLCG1 & 1554.82495667512 & 1.06993469278182 & 0.110693827627058 & 9.6657123140287 & 4.21676103988291e-22 & 9.07899826384751e-21 & UP \\ \hline
        TIGD3 & 37.6939204589787 & 2.23408995180353 & 0.231219693411214 & 9.66219580539922 & 4.3640789482681e-22 & 9.38887809189219e-21 & UP \\ \hline
        AP000439.1 & 5.18537658394849 & -2.69346825280351 & 0.278805024959048 & -9.66075935395762 & 4.42571148450438e-22 & 9.51407611824263e-21 & DOWN \\ \hline
        MCM3AP-AS1 & 58.6381475008322 & 1.18767282072797 & 0.122984943870634 & 9.65705868823471 & 4.58848900240248e-22 & 9.8563451265116e-21 & UP \\ \hline
        GPSM1 & 495.922700660453 & 1.93273308132951 & 0.200157722097453 & 9.65605054392306 & 4.63385089574287e-22 & 9.94606305139782e-21 & UP \\ \hline
        CEACAM20 & 76.2593503065274 & 4.70915721487935 & 0.487869772284998 & 9.65248818926296 & 4.79772405242788e-22 & 1.02898163843816e-20 & UP \\ \hline
        AF131217.1 & 17.3212816313707 & -2.29499939208052 & 0.237786487569041 & -9.65151306763873 & 4.84357212709399e-22 & 1.03801014748497e-20 & DOWN \\ \hline
        AC005154.6 & 450.127722286927 & 1.09446457110632 & 0.113448779671963 & 9.64721325580553 & 5.05096567747041e-22 & 1.08161816871961e-20 & UP \\ \hline
        RP11-511H23.2 & 9.72688525805108 & 2.16169422782079 & 0.224177343472289 & 9.6427863509231 & 5.27367020433713e-22 & 1.12843490752819e-20 & UP \\ \hline
        ITGA2 & 426.460221807483 & 2.26889183898954 & 0.235338429299061 & 9.64097468376616 & 5.36758714833545e-22 & 1.14764322745747e-20 & UP \\ \hline
        CTC-260E6.4 & 28.3458284534423 & 3.29461010128081 & 0.341741389345929 & 9.6406528562036 & 5.38444297881355e-22 & 1.14962154145145e-20 & UP \\ \hline
        ZNF572 & 78.1195761927892 & 1.4042569818703 & 0.14566015046902 & 9.64063937424644 & 5.38515024296481e-22 & 1.14962154145145e-20 & UP \\ \hline
        ENTHD2 & 455.582737696694 & 0.824671186679603 & 0.0855517754134304 & 9.63943977426962 & 5.4484507194988e-22 & 1.16223813459039e-20 & UP \\ \hline
        GUSBP11 & 45.1596716827363 & 1.75555680851325 & 0.182133286376757 & 9.63885758302159 & 5.47943661404861e-22 & 1.16794740216397e-20 & UP \\ \hline
        CLCN2 & 290.220997409406 & 1.03223846641744 & 0.107094662769161 & 9.63856124784101 & 5.49527533022212e-22 & 1.17042172872406e-20 & UP \\ \hline
        HMGCL & 9221.90901372235 & -1.43941318268758 & 0.149353308157902 & -9.63763843225877 & 5.54488936849922e-22 & 1.18008041660206e-20 & DOWN \\ \hline
        RP11-488L18.4 & 307.805330588263 & 1.66490632436016 & 0.17286165025963 & 9.63143833151858 & 5.889918340271e-22 & 1.25254704627423e-20 & UP \\ \hline
        MAP2K4 & 1042.70239994102 & -0.81191498817856 & 0.0843067665218778 & -9.63048426211277 & 5.94486470732994e-22 & 1.26326092056603e-20 & DOWN \\ \hline
        EME2 & 294.170259998286 & 1.23123135990813 & 0.127857420800523 & 9.62972154607311 & 5.98915530734451e-22 & 1.27169577811436e-20 & UP \\ \hline
        RP11-704M14.1 & 98.3909062655723 & 2.2526922412052 & 0.233935880287153 & 9.62952856329714 & 6.00041339925356e-22 & 1.27310918341371e-20 & UP \\ \hline
        RP11-1260E13.4 & 19.6138366677011 & -1.90728761077343 & 0.198191450527726 & -9.62346057660346 & 6.36528639744887e-22 & 1.3487469933348e-20 & DOWN \\ \hline
        DBN1 & 1332.07667058988 & 2.11208771181127 & 0.219473292506281 & 9.62343840424604 & 6.3666591003551e-22 & 1.3487469933348e-20 & UP \\ \hline
        UBE2Q1 & 3927.45277574587 & 0.72129621578178 & 0.0749614819372811 & 9.62222460310051 & 6.44225485456991e-22 & 1.36371740674358e-20 & UP \\ \hline
        GNPNAT1 & 2336.26255892347 & -1.10822275197966 & 0.115199193114948 & -9.62005654739135 & 6.5794983135719e-22 & 1.3917047388501e-20 & DOWN \\ \hline
        EML6 & 93.8454682761207 & 1.88010558753025 & 0.195474364826665 & 9.6181695702013 & 6.70130100251713e-22 & 1.41638575123485e-20 & UP \\ \hline
        EPHB1 & 67.4487306253895 & -2.08414499504497 & 0.21672346786589 & -9.61660966192482 & 6.80367425563348e-22 & 1.43692561550085e-20 & DOWN \\ \hline
        SETD4 & 345.637977442191 & 0.763046798197166 & 0.0793523412637546 & 9.61593301527071 & 6.84856084795799e-22 & 1.44530231106372e-20 & UP \\ \hline
        PRDM15 & 311.972161936939 & 1.17190318064908 & 0.121924835986913 & 9.61168552053547 & 7.13709528177037e-22 & 1.50504584726174e-20 & UP \\ \hline
        AC009014.3 & 179.615213924957 & 4.65832704603838 & 0.484677335107056 & 9.61119224815711 & 7.17137346656466e-22 & 1.51112254150377e-20 & UP \\ \hline
        SLC41A3 & 1398.81864489434 & 0.77621020877201 & 0.0807645417153133 & 9.61077958577504 & 7.20017505951265e-22 & 1.51603685975294e-20 & UP \\ \hline
        BHLHE40 & 8923.2813687279 & -1.4681534446277 & 0.152766755789156 & -9.61042497134651 & 7.22501664037955e-22 & 1.52011053528046e-20 & DOWN \\ \hline
        CRIP3 & 283.924410620623 & 2.06315041180222 & 0.214701762400226 & 9.60937809143971 & 7.29884887105589e-22 & 1.53447759662236e-20 & UP \\ \hline
        LARP1B & 1549.84792315363 & -1.094202213807 & 0.113876879383463 & -9.60864241917308 & 7.35117904582909e-22 & 1.54430577570959e-20 & DOWN \\ \hline
        GS1-309P15.2 & 59.0660654231305 & 8.761867645989 & 0.911898735620622 & 9.60837788641721 & 7.37008651591615e-22 & 1.5471030624875e-20 & UP \\ \hline
        SLC39A14 & 23159.9158320539 & -1.54754219336915 & 0.161079680946894 & -9.60730853371483 & 7.4470101360793e-22 & 1.56206542407055e-20 & DOWN \\ \hline
        STXBP4 & 330.434145826141 & 1.30495431441497 & 0.135841252529158 & 9.60646556269688 & 7.50820855267209e-22 & 1.5737091365665e-20 & UP \\ \hline
        FBXL19-AS1 & 53.0289364475557 & 1.66844244497024 & 0.173682216364813 & 9.60629406908157 & 7.52071951166894e-22 & 1.57513812815552e-20 & UP \\ \hline
        INMT & 890.329813386364 & -2.4763671897787 & 0.257788843366896 & -9.60618449361766 & 7.52872415968229e-22 & 1.57562187084667e-20 & DOWN \\ \hline
        FAM183DP & 2.04144986821947 & -3.39677253664093 & 0.35377374763853 & -9.60153928694447 & 7.87592971391238e-22 & 1.64703966284818e-20 & DOWN \\ \hline
        TPBGL & 41.8933052186183 & 2.96313383428044 & 0.308669546907516 & 9.59969606320851 & 8.01805085456857e-22 & 1.675494055841e-20 & UP \\ \hline
        LINC00853 & 49.1513897188859 & 2.24911135247007 & 0.234380599516613 & 9.59597917706772 & 8.31240273126841e-22 & 1.7356924254038e-20 & UP \\ \hline
        ANKRD27 & 795.349150745675 & 1.11144208247734 & 0.115904489558778 & 9.58929275913598 & 8.86908582536943e-22 & 1.8505354263235e-20 & UP \\ \hline
        FLAD1 & 2151.3301850717 & 0.948631577355169 & 0.098941842101836 & 9.587769513921 & 9.00097577709801e-22 & 1.87663901149187e-20 & UP \\ \hline
        THUMPD3-AS1 & 357.231928176839 & 1.13100113071292 & 0.117973108999219 & 9.58694011124525 & 9.07360356796912e-22 & 1.89035685176959e-20 & UP \\ \hline
        RIC8A & 3248.06432522167 & 0.531267478710013 & 0.0554222355399821 & 9.58581828274956 & 9.17276135055427e-22 & 1.90957703751531e-20 & NOT \\ \hline
        RP11-277B15.3 & 8.29124779007431 & 2.44007601385887 & 0.254567743921126 & 9.58517358198722 & 9.23023043424306e-22 & 1.92009613100904e-20 & UP \\ \hline
        DIRAS3 & 158.339517474892 & -2.77086693050194 & 0.289145139769198 & -9.58296215082057 & 9.43007915119522e-22 & 1.96019534091749e-20 & DOWN \\ \hline
        LUCAT1 & 64.5359450757163 & 4.29859047539688 & 0.448575314507946 & 9.58276199418624 & 9.44837735765225e-22 & 1.96252444710334e-20 & UP \\ \hline
        DCTN2 & 3169.5431432062 & 0.68180754354454 & 0.0711538418041204 & 9.58216065720653 & 9.50356282959423e-22 & 1.97250617259102e-20 & UP \\ \hline
        ODAM & 100.403705641882 & 6.4547014421305 & 0.674239386990301 & 9.57330818501018 & 1.0353851058647e-21 & 2.14737629115133e-20 & UP \\ \hline
        RP11-742B18.1 & 11.3834099356546 & 5.25094793326786 & 0.548702434244075 & 9.56975512693301 & 1.07159175594686e-21 & 2.22080367878516e-20 & UP \\ \hline
        THEM5 & 130.160571533324 & 1.69914142822847 & 0.177578974040899 & 9.5683705652964 & 1.08603756785973e-21 & 2.24905699026761e-20 & UP \\ \hline
        NRM & 580.380961135803 & 1.61557948359056 & 0.168900622335673 & 9.56526661210138 & 1.11912652178864e-21 & 2.31584693181199e-20 & UP \\ \hline
        DIRAS1 & 68.7598807084029 & 3.82943960140354 & 0.400353311041144 & 9.56515032046281 & 1.12038541764472e-21 & 2.31671923392948e-20 & UP \\ \hline
        ECHS1 & 31299.6926377446 & -1.39467267692545 & 0.145815972410057 & -9.56460841617139 & 1.12627021416989e-21 & 2.32714847015969e-20 & DOWN \\ \hline
        MLYCD & 1656.78151162049 & -1.33295630500608 & 0.139386652761096 & -9.56301251663402 & 1.14377908106735e-21 & 2.36156237581271e-20 & DOWN \\ \hline
        STX6 & 809.457497350934 & 0.868621259395309 & 0.0908388987389344 & 9.56221697371822 & 1.15260742210037e-21 & 2.37801562619321e-20 & UP \\ \hline
        CMTM6 & 4689.68638921388 & -1.01496770962321 & 0.106170371998996 & -9.55980176496699 & 1.17982473345127e-21 & 2.43235550673594e-20 & DOWN \\ \hline
        SNRPB & 5626.59438431706 & 1.1029306247554 & 0.115390716447089 & 9.55822668161645 & 1.19791613320434e-21 & 2.46781427083876e-20 & UP \\ \hline
        TMEM104 & 1397.15889183212 & 0.913300939014948 & 0.0955574592649114 & 9.55761011270746 & 1.2050725528035e-21 & 2.48070999392965e-20 & UP \\ \hline
        LINC00221 & 87.548602369296 & 7.61672451816273 & 0.797010816895637 & 9.55661373308575 & 1.2167268880624e-21 & 2.50283887078233e-20 & UP \\ \hline
        HSPB1 & 19420.2076844515 & 1.45643090465164 & 0.152428793636864 & 9.55482799477729 & 1.23789379424892e-21 & 2.54448793502859e-20 & UP \\ \hline
        P3H4 & 540.183028292785 & 1.52489915018545 & 0.159648932205027 & 9.5515775090003 & 1.27736211654063e-21 & 2.62366575191757e-20 & UP \\ \hline
        MAGEB2 & 60.9294027860118 & 9.25935279820003 & 0.969610265953331 & 9.54956143033009 & 1.3024648477512e-21 & 2.6732414645944e-20 & UP \\ \hline
        PRKAR2A-AS1 & 50.8001498780466 & 1.44324613976281 & 0.151159300786239 & 9.5478487414001 & 1.32417297726924e-21 & 2.71578159837717e-20 & UP \\ \hline
        RP11-128M1.1 & 46.6499802559123 & 2.22189512888851 & 0.232759298539429 & 9.54589201304079 & 1.34941264454865e-21 & 2.76549626938722e-20 & UP \\ \hline
        AC025171.1 & 47.650939643869 & 1.5436872697011 & 0.161756315456336 & 9.54328902303537 & 1.38372747873664e-21 & 2.83372229120701e-20 & UP \\ \hline
        MIR4664 & 17.1413291357011 & 2.42174874052965 & 0.253870726055916 & 9.53929891072298 & 1.43801147335338e-21 & 2.94271179240148e-20 & UP \\ \hline
        TRIM7 & 41.1367144621725 & 2.30918274982497 & 0.242152205686219 & 9.53607976966854 & 1.48333789139776e-21 & 3.03322316639334e-20 & UP \\ \hline
        LINC01224 & 28.5267645734835 & 4.83728045751402 & 0.507419030286084 & 9.53310807989749 & 1.52643339921076e-21 & 3.11904230841685e-20 & UP \\ \hline
        HOXC6 & 27.4635859851944 & 5.30229130692201 & 0.556396908710338 & 9.52969224651535 & 1.57750181622817e-21 & 3.22101422506162e-20 & UP \\ \hline
        UBD & 2664.92640035001 & 2.44129878625553 & 0.256207340984159 & 9.52860592080565 & 1.5940944687811e-21 & 3.2524934858235e-20 & UP \\ \hline
        ERRFI1 & 16107.8047205021 & -1.703578048125 & 0.178873391777943 & -9.52393215777924 & 1.66747369810014e-21 & 3.39970484932474e-20 & DOWN \\ \hline
        UBE2D3 & 8488.07335518232 & -0.555080086050996 & 0.0582947010218591 & -9.52196471241622 & 1.69935349705821e-21 & 3.46215119315976e-20 & NOT \\ \hline
        NAB2 & 1034.91894013611 & -0.947087072133874 & 0.0994721320150973 & -9.52112971691539 & 1.71306504758807e-21 & 3.48751807738183e-20 & DOWN \\ \hline
        RNF130 & 5837.89162239288 & -0.821410322875304 & 0.0862840847726914 & -9.51983584271937 & 1.73452839358618e-21 & 3.52861743127565e-20 & DOWN \\ \hline
        LZTS1 & 224.470493632969 & 1.58380374637147 & 0.166412721599527 & 9.51732374272984 & 1.77696271822363e-21 & 3.61228710691353e-20 & UP \\ \hline
        DONSON & 582.340219699354 & 1.01665822339857 & 0.106824624645236 & 9.51707742269063 & 1.78117843126492e-21 & 3.61819850644688e-20 & UP \\ \hline
        CTD-2529O21.1 & 5.37514676865731 & 3.51670218856257 & 0.36953412965807 & 9.51658292514571 & 1.78967154036442e-21 & 3.63278374961573e-20 & UP \\ \hline
        LIN37 & 140.996903689055 & 0.937653471271727 & 0.0985565872940516 & 9.51385896179787 & 1.83717945941363e-21 & 3.72648417181795e-20 & UP \\ \hline
        CKAP2 & 512.460544397106 & 1.42101322333961 & 0.149374616633166 & 9.5130836508142 & 1.85092808185737e-21 & 3.75162104327823e-20 & UP \\ \hline
        AC006960.7 & 4.11996464157092 & -4.97754903379718 & 0.523331032369617 & -9.51128201065983 & 1.88327096646501e-21 & 3.81438197871064e-20 & DOWN \\ \hline
        CCBE1 & 178.9944784709 & -3.15981449149858 & 0.332272922810203 & -9.50969601968887 & 1.91220486164536e-21 & 3.87015156599431e-20 & DOWN \\ \hline
        NKIRAS1 & 581.429813424241 & -1.00648155698346 & 0.105841175798207 & -9.50935729306697 & 1.91844115187796e-21 & 3.87993504013213e-20 & DOWN \\ \hline
        TMBIM6 & 74052.8722866832 & -0.895152253633825 & 0.0941380005665591 & -9.50893633013715 & 1.92621954063701e-21 & 3.89282074731952e-20 & DOWN \\ \hline
        CANT1 & 1972.41743133228 & 0.73983277444531 & 0.077808081719266 & 9.50843097654882 & 1.93559848506357e-21 & 3.90891994790173e-20 & UP \\ \hline
        NABP2 & 1150.5201280105 & 0.88433804019455 & 0.0930171339283302 & 9.50725960741742 & 1.9575122050829e-21 & 3.9502910414317e-20 & UP \\ \hline
        FAM212B & 223.942249493729 & 1.39184173612207 & 0.146415647494434 & 9.50609965492229 & 1.97945416667213e-21 & 3.99082221614157e-20 & UP \\ \hline
        ADRA1A & 818.933134825641 & -3.08353975625066 & 0.32437670424293 & -9.50604564359024 & 1.98048176627837e-21 & 3.99082221614157e-20 & DOWN \\ \hline
        ATG2A & 2681.95015935089 & -0.834628447625762 & 0.0878160910780328 & -9.5042769198656 & 2.01442603341554e-21 & 4.05626819989139e-20 & DOWN \\ \hline
        HAVCR1 & 30.4809089498391 & 4.37099266966313 & 0.459961583753653 & 9.50295160302813 & 2.04023731521465e-21 & 4.10525424000319e-20 & UP \\ \hline
        RFPL4B & 37.2632217069011 & 7.96350524337291 & 0.838062448947744 & 9.50228142708427 & 2.05341364414576e-21 & 4.12876419277476e-20 & UP \\ \hline
        LINC00685 & 13.0343660748917 & 2.10506709657228 & 0.221571281638881 & 9.50063149430682 & 2.0862128018632e-21 & 4.19166663683e-20 & UP \\ \hline
        SPARCL1 & 4858.01180551805 & 2.47284602103435 & 0.260299322065373 & 9.50000945608805 & 2.09871242794422e-21 & 4.21372109897915e-20 & UP \\ \hline
        PPT2-EGFL8 & 33.0005959773653 & 1.16526629322593 & 0.122672658693095 & 9.49898947035309 & 2.11936919740678e-21 & 4.25210932448539e-20 & UP \\ \hline
        R3HDM1 & 807.162361316714 & 0.74954655060358 & 0.0789167072418447 & 9.49794507146063 & 2.14072878922646e-21 & 4.29185097184988e-20 & UP \\ \hline
        ZNF174 & 297.129893019361 & 0.648585987699362 & 0.0682922614556437 & 9.49721057517803 & 2.15587779653916e-21 & 4.31909275864222e-20 & UP \\ \hline
        TPD52L2 & 3184.59899132497 & 0.820731907958725 & 0.0864211776996466 & 9.49688409490491 & 2.16264546207757e-21 & 4.3295160636252e-20 & UP \\ \hline
        CHTOP & 2762.6053470169 & 0.578546768712905 & 0.0609397972305545 & 9.49374292343114 & 2.22884270064335e-21 & 4.45881352123642e-20 & NOT \\ \hline
        SLC9B2 & 1560.38998616551 & -1.50218872929241 & 0.158251801988302 & -9.49239572895007 & 2.25784409736145e-21 & 4.51356738740602e-20 & DOWN \\ \hline
        CTA-228A9.3 & 26.1033232145581 & 1.99833110735767 & 0.210532462223717 & 9.49179564163459 & 2.27088220699427e-21 & 4.53635364771917e-20 & UP \\ \hline
        RP4-565E6.1 & 32.3544196861414 & 3.51670457057783 & 0.370594558654178 & 9.48935835255871 & 2.32460719207758e-21 & 4.64032519359382e-20 & UP \\ \hline
        SPOCD1 & 27.177887635339 & 2.77203517372592 & 0.292132372514339 & 9.48896950333657 & 2.33329409535668e-21 & 4.65430769547463e-20 & UP \\ \hline
        MKRN3 & 24.8746048499145 & 4.03023522688381 & 0.425029369288103 & 9.48225115274785 & 2.48855453449803e-21 & 4.96043503645224e-20 & UP \\ \hline
        DLX6-AS1 & 26.2634755851511 & 6.09353734651504 & 0.642810447735509 & 9.47952443520689 & 2.55444573966722e-21 & 5.08811017130116e-20 & UP \\ \hline
        RP11-649A18.12 & 30.5282681073195 & 1.53911693868898 & 0.162370344123547 & 9.47905202145703 & 2.56603575151861e-21 & 5.10751878685362e-20 & UP \\ \hline
        UBQLN4 & 1834.17823298401 & 0.913275204456607 & 0.0963497455133305 & 9.47875056224462 & 2.57345880529132e-21 & 5.11861141380266e-20 & UP \\ \hline
        STAM-AS1 & 7.37569767919794 & 2.45417351718722 & 0.25900644464284 & 9.47533765258788 & 2.65899344156338e-21 & 5.28494048475101e-20 & UP \\ \hline
        GON4L & 973.78662992785 & 0.792685739955489 & 0.0836776352158417 & 9.473089648277 & 2.71686320296579e-21 & 5.39608429551002e-20 & UP \\ \hline
        CTD-2574D22.4 & 53.8945866445647 & 1.09520266888721 & 0.115615235056066 & 9.4728230959882 & 2.72380707674181e-21 & 5.40599500661519e-20 & UP \\ \hline
        CROCCP3 & 47.5469152098394 & 1.2563173530521 & 0.132691060627306 & 9.46798787433588 & 2.85285953027009e-21 & 5.65806914867259e-20 & UP \\ \hline
        NUP155 & 1027.31545695163 & 0.807181190463707 & 0.0852665807415043 & 9.46655985785066 & 2.89211741508981e-21 & 5.73182038132449e-20 & UP \\ \hline
        EDNRB & 1386.18280033609 & -1.45964478132967 & 0.1542385744376 & -9.46355207607422 & 2.97656150180374e-21 & 5.89495540947775e-20 & DOWN \\ \hline
        HOXD3 & 4.40077941193103 & 3.74819787792447 & 0.396381252728307 & 9.45604226265871 & 3.19819672798614e-21 & 6.32936401095798e-20 & UP \\ \hline
        ANKS3 & 447.379674442654 & 1.01968024441043 & 0.107837930361908 & 9.45567335155956 & 3.20949526308205e-21 & 6.34718409175777e-20 & UP \\ \hline
        EPHA10 & 60.1785804407517 & 3.90262636594231 & 0.412956920853639 & 9.45044426879936 & 3.37395597613413e-21 & 6.66765999940735e-20 & UP \\ \hline
        GLUD1P3 & 26.6918013064094 & 1.26282854303363 & 0.133640530969784 & 9.44944272422229 & 3.40639384825017e-21 & 6.72695921481353e-20 & UP \\ \hline
        GABBR2 & 116.42788967947 & 4.51976353018706 & 0.478331215589786 & 9.4490248239688 & 3.42001977397007e-21 & 6.74905043412482e-20 & UP \\ \hline
        RP11-2N1.2 & 3.1213531862839 & -3.39028877007903 & 0.358824157350504 & -9.4483292181673 & 3.44282013794202e-21 & 6.78920204963947e-20 & DOWN \\ \hline
        MIS18A & 326.712780203665 & 1.0119381855518 & 0.107115471225663 & 9.44717111331119 & 3.48111416221343e-21 & 6.85982802891446e-20 & UP \\ \hline
        CCDC78 & 38.6156705964983 & 2.58663156067849 & 0.273819537029092 & 9.44648285050484 & 3.50407161906176e-21 & 6.90015298822646e-20 & UP \\ \hline
        C9orf117 & 38.9454431446138 & 1.07800032502871 & 0.114128353039644 & 9.44550846759574 & 3.5368290938194e-21 & 6.95970487472983e-20 & UP \\ \hline
        TRAM1L1 & 39.4410927976071 & 3.19378970356053 & 0.338150067513246 & 9.44488855805246 & 3.55782710714755e-21 & 6.9960485126831e-20 & UP \\ \hline
        SYNE1 & 1437.34403421661 & -1.24444120417459 & 0.131846609267389 & -9.43855296006003 & 3.77962837199159e-21 & 7.42691606306046e-20 & DOWN \\ \hline
        GCDH & 3976.74182956279 & -1.52662221468636 & 0.1617636698946 & -9.43736140309539 & 3.82284579635091e-21 & 7.5065063625011e-20 & DOWN \\ \hline
        IPO9 & 2919.38100520458 & 0.774208987031308 & 0.0820423369281339 & 9.43670080618848 & 3.8470156881512e-21 & 7.54860872653045e-20 & UP \\ \hline
        CTD-2228K2.7 & 585.397402106663 & 2.45180373462859 & 0.259909810888343 & 9.43328659371726 & 3.97436479009475e-21 & 7.7903310155812e-20 & UP \\ \hline
        ANO2 & 35.3937312342981 & 2.77000442077876 & 0.293642708102388 & 9.43324776794019 & 3.97583669859423e-21 & 7.7903310155812e-20 & UP \\ \hline
        AGL & 2366.59394809045 & -1.42944023691922 & 0.151540898141448 & -9.43270268587814 & 3.99655809792927e-21 & 7.82041276788821e-20 & DOWN \\ \hline
        AFF2 & 26.642909496356 & 3.93020472262072 & 0.416657660119584 & 9.43269522872261 & 3.99684232254814e-21 & 7.82041276788821e-20 & UP \\ \hline
        RCN2 & 1044.01427694468 & 0.807958626413146 & 0.0857483292410296 & 9.42244162148114 & 4.40718265878139e-21 & 8.61721007918762e-20 & UP \\ \hline
        BFSP1 & 50.6958901370582 & 1.55067002754068 & 0.164662806743461 & 9.41724520678534 & 4.63077807497836e-21 & 9.04800402545384e-20 & UP \\ \hline
        GNE & 5300.883119492 & -1.53721780991956 & 0.163255181420374 & -9.41604301036728 & 4.68408455916076e-21 & 9.14569989402264e-20 & DOWN \\ \hline
        PHACTR3 & 12.8442060458312 & -2.60411009606722 & 0.27665811577022 & -9.41273704845905 & 4.83382346811448e-21 & 9.43141000651081e-20 & DOWN \\ \hline
        SNX25P1 & 17.6312990874997 & 2.15329195416165 & 0.228787592071234 & 9.41175146199019 & 4.87937342923898e-21 & 9.51357467700879e-20 & UP \\ \hline
        PVALB & 28.6089430669067 & -3.08551845712325 & 0.327944658519336 & -9.40865593315138 & 5.02521523346738e-21 & 9.79103027213677e-20 & DOWN \\ \hline
        IRF8 & 1066.81789656184 & -1.611687159076 & 0.171328556853305 & -9.40699664245675 & 5.10515697406322e-21 & 9.9397873329632e-20 & DOWN \\ \hline
        OACYLP & 3.18245353464798 & 3.51043715705028 & 0.373194284140384 & 9.40646013680576 & 5.13127299532443e-21 & 9.98360970194382e-20 & UP \\ \hline
        AKIP1 & 613.349629221852 & 0.739624800115505 & 0.0786399324167707 & 9.40520645663441 & 5.19281590738114e-21 & 1.00962500147234e-19 & UP \\ \hline
        KB-1460A1.5 & 179.514612867746 & 1.50120233465098 & 0.159634983518292 & 9.40396836310612 & 5.25431003779027e-21 & 1.02086373465971e-19 & UP \\ \hline
        RP11-501C14.7 & 5.93498226869802 & 4.54798441016982 & 0.483824824581711 & 9.40006419493204 & 5.45297917143302e-21 & 1.05871982270903e-19 & UP \\ \hline
        RP11-348J24.2 & 7.18915796519695 & 4.22217427846669 & 0.449302950431612 & 9.39716570837285 & 5.60526106881894e-21 & 1.08752284706181e-19 & UP \\ \hline
        CFL2 & 3920.95001682559 & -1.12714503131495 & 0.119985406244062 & -9.39401771097252 & 5.77541888808639e-21 & 1.11975132709661e-19 & DOWN \\ \hline
        PMS2P3 & 61.9194096609034 & 1.06284817916715 & 0.113210851079938 & 9.38821825848367 & 6.10237724133893e-21 & 1.18231422364233e-19 & UP \\ \hline
        NUP37 & 459.472716955655 & 0.826351292037943 & 0.0880247932757303 & 9.38771068111988 & 6.13184957418796e-21 & 1.18719301727823e-19 & UP \\ \hline
        FITM1 & 165.002137103148 & -2.22371968344799 & 0.236903913077529 & -9.38658907976863 & 6.19747519427037e-21 & 1.19905976363551e-19 & DOWN \\ \hline
        EPHX2 & 7639.34901799981 & -1.66995076810634 & 0.178004751004561 & -9.38149548639607 & 6.50435264243155e-21 & 1.25755363073483e-19 & DOWN \\ \hline
        SLC36A1 & 381.142367321783 & 1.14030699200237 & 0.121558574085096 & 9.38072036945832 & 6.55235083843724e-21 & 1.26594895703242e-19 & UP \\ \hline
        C15orf27 & 60.9928300717218 & 2.17976909363657 & 0.232403800474606 & 9.37923170440898 & 6.64551919887524e-21 & 1.28305359159303e-19 & UP \\ \hline
        UCHL1 & 194.536645546467 & 3.32434557235044 & 0.354505322791973 & 9.37742075681385 & 6.76062552540191e-21 & 1.30436699031586e-19 & UP \\ \hline
        IL6ST & 11825.0626377938 & -0.981733160985251 & 0.104724500763378 & -9.37443629550881 & 6.95463931815062e-21 & 1.34086415341654e-19 & DOWN \\ \hline
        TRAF5 & 285.313894448703 & 1.56374759702382 & 0.16685193637424 & 9.37206742100023 & 7.11254622483041e-21 & 1.37035387466841e-19 & UP \\ \hline
        CCDC77 & 218.865783626945 & 0.966734930654464 & 0.103171902764572 & 9.37013765133762 & 7.24379943370255e-21 & 1.39467083460159e-19 & UP \\ \hline
        RP11-723O4.9 & 23.1543308291305 & 2.10465457645092 & 0.224643970691792 & 9.36884515515655 & 7.33304506193815e-21 & 1.41087175054689e-19 & UP \\ \hline
        RP11-651L5.3 & 19.4038119701796 & 1.76598629772956 & 0.188546216948443 & 9.36633111133942 & 7.50976342009488e-21 & 1.44386813442505e-19 & UP \\ \hline
        RP3-406P24.5 & 14.4586381631139 & 1.88289119657048 & 0.201031860781752 & 9.36613325494023 & 7.52384868655884e-21 & 1.44557167785433e-19 & UP \\ \hline
        C12orf75 & 620.846411844747 & 2.52850942611534 & 0.270012864599752 & 9.3644035437475 & 7.64810354514888e-21 & 1.46842526567407e-19 & UP \\ \hline
        GTPBP2 & 1462.21628199375 & 1.03161892168677 & 0.11017423707784 & 9.36352226299431 & 7.71218908488257e-21 & 1.47970274210434e-19 & UP \\ \hline
        GRPEL2 & 564.974406439158 & 0.671072665267796 & 0.0716695646449916 & 9.36342600365847 & 7.71922102325251e-21 & 1.48002555821433e-19 & UP \\ \hline
        LINC00152 & 526.587170441158 & 1.93533864796148 & 0.206705927652969 & 9.36276317731271 & 7.7678142807437e-21 & 1.48831106444138e-19 & UP \\ \hline
        EPRS & 4244.9666763372 & 0.837578673917441 & 0.0894667584873864 & 9.36189807341158 & 7.83169229713344e-21 & 1.49951163172866e-19 & UP \\ \hline
        ZNF618 & 670.150836247299 & 1.21400791350071 & 0.129705123850615 & 9.35975293388496 & 7.99233613895362e-21 & 1.52921136899329e-19 & UP \\ \hline
        GPR128 & 403.991499961471 & -2.63624350585881 & 0.281683388981101 & -9.35888877009953 & 8.05796804352025e-21 & 1.54070353738821e-19 & DOWN \\ \hline
        MAGEA6 & 286.091661960195 & 8.17776010536488 & 0.873930337319237 & 9.35745076712864 & 8.16836556417753e-21 & 1.56073321867472e-19 & UP \\ \hline
        DDX11 & 489.054073260607 & 1.32271978616068 & 0.14138209413689 & 9.35563866298365 & 8.30961559950463e-21 & 1.58662618903723e-19 & UP \\ \hline
        PYCR2 & 2124.08117172492 & 0.74642560140837 & 0.07980176001502 & 9.35349798385249 & 8.47959223490114e-21 & 1.61796467836559e-19 & UP \\ \hline
        ZNF767P & 194.051549160893 & 1.04779363593304 & 0.112069434340823 & 9.3495041007034 & 8.80596205738672e-21 & 1.67908030490502e-19 & UP \\ \hline
        SLC35D1 & 4719.14981243926 & -1.27168650875088 & 0.136049670161217 & -9.34722228465493 & 8.99797039376958e-21 & 1.71450996476875e-19 & DOWN \\ \hline
        METTL3 & 846.661011975963 & 0.704113745921537 & 0.075343197687015 & 9.34541893014035 & 9.15264156740889e-21 & 1.74278137815211e-19 & UP \\ \hline
        KLF6 & 7877.10472765421 & -1.38337651857354 & 0.148078128172703 & -9.3422069528061 & 9.43466757641862e-21 & 1.7952472340906e-19 & DOWN \\ \hline
        ELOVL1 & 2224.53291915322 & 0.789077775674161 & 0.0844828803696568 & 9.3400908233897 & 9.62515174613427e-21 & 1.83023418117043e-19 & UP \\ \hline
        TOPBP1 & 988.928375804502 & 0.92642140586016 & 0.0992171554524349 & 9.33731068619772 & 9.88119790764278e-21 & 1.87763119856286e-19 & UP \\ \hline
        ADAM11 & 33.3022929726204 & 2.33464059096612 & 0.250090105233764 & 9.33519776315774 & 1.00802889999915e-20 & 1.91414794620978e-19 & UP \\ \hline
        ITGB1BP1 & 1117.80543250028 & 0.927800618827513 & 0.0993883192361053 & 9.335107243573 & 1.00889062882963e-20 & 1.91447030369199e-19 & UP \\ \hline
        SNX22 & 588.746647126296 & 2.16804523894268 & 0.232265787709955 & 9.33432883214834 & 1.01633108520415e-20 & 1.92726745266232e-19 & UP \\ \hline
        LINC01121 & 8.19351541089073 & 4.55239281248782 & 0.48772861437555 & 9.33386452692826 & 1.02079496246006e-20 & 1.93440645386181e-19 & UP \\ \hline
        IL3RA & 263.132116259256 & 1.22900992961727 & 0.131674978573761 & 9.33366341068976 & 1.0227345270361e-20 & 1.93675538394988e-19 & UP \\ \hline
        KLF11 & 1889.28703030438 & -1.13499663251624 & 0.121667251471731 & -9.32869460587716 & 1.07182807086947e-20 & 2.02833565230818e-19 & DOWN \\ \hline
        ATP6V1C1 & 3070.12835870777 & 1.01887897289204 & 0.109252065176719 & 9.3259470312434 & 1.09996827491978e-20 & 2.08016556816169e-19 & UP \\ \hline
        LINC01004 & 34.6611620279836 & 1.34469954343298 & 0.144193751128796 & 9.32564367669357 & 1.1031196166831e-20 & 2.08470016630951e-19 & UP \\ \hline
        RHBDL1 & 105.597283512764 & 1.81236080272576 & 0.194374856367289 & 9.32404960496091 & 1.1198266326879e-20 & 2.11482890420315e-19 & UP \\ \hline
        RAP2A & 1513.18166149418 & 1.1790348307972 & 0.126486750892129 & 9.32140973249211 & 1.14804637526986e-20 & 2.1666438652518e-19 & UP \\ \hline
        OSBP2 & 188.922812604733 & 1.86032264751226 & 0.19957840409381 & 9.32126226762405 & 1.14964332095468e-20 & 2.16817871580457e-19 & UP \\ \hline
        BX322557.10 & 32.76314865045 & 1.33818063344345 & 0.143575186157969 & 9.32041719222372 & 1.15883737524864e-20 & 2.1835779384514e-19 & UP \\ \hline
        MDFI & 157.884119390249 & 2.72803424060776 & 0.292696693797621 & 9.3203452530079 & 1.15962339270091e-20 & 2.1835779384514e-19 & UP \\ \hline
        ZNF883 & 46.6532565259395 & 3.03292674540469 & 0.325411035606929 & 9.32029468437646 & 1.16017622782505e-20 & 2.1835779384514e-19 & UP \\ \hline
        LPPR2 & 1138.11603915482 & 1.14670638329509 & 0.123055151508112 & 9.31863777535143 & 1.1784350570568e-20 & 2.21643526333042e-19 & UP \\ \hline
        TLCD1 & 483.819026967617 & 1.53195779659339 & 0.164432040595531 & 9.31666231863957 & 1.20057587521393e-20 & 2.25654434371901e-19 & UP \\ \hline
        OCRL & 1350.39001596581 & 0.920380951958516 & 0.0987927439634784 & 9.31628088292356 & 1.20489812710522e-20 & 2.26313078632858e-19 & UP \\ \hline
        PPP2R3B & 381.712056698265 & 1.02643991708199 & 0.110185930074581 & 9.31552618730204 & 1.21349537761524e-20 & 2.27773247031757e-19 & UP \\ \hline
        PKM & 8622.01889915178 & 2.1799924948165 & 0.2340373430342 & 9.31472074735502 & 1.22273761120648e-20 & 2.2935241687627e-19 & UP \\ \hline
        C14orf93 & 338.309206195425 & 0.748024137005825 & 0.080306257603431 & 9.31464320874874 & 1.22363101290532e-20 & 2.29364493455633e-19 & UP \\ \hline
        MRGBP & 759.035745902142 & 0.817969557205568 & 0.0878741539558067 & 9.30842028495589 & 1.29747664883215e-20 & 2.43041885194578e-19 & UP \\ \hline
        SBF2-AS1 & 122.734138679795 & 1.09437349650863 & 0.117589841784922 & 9.30670098621529 & 1.31864474308985e-20 & 2.46839946597205e-19 & UP \\ \hline
        FAM212A & 60.0871154113834 & 1.46241878103171 & 0.157139415229268 & 9.30650517502582 & 1.32107713668435e-20 & 2.4712806721194e-19 & UP \\ \hline
        SNX9 & 3045.00068481702 & -0.820327252893341 & 0.088171654145042 & -9.30375255911504 & 1.35574376867347e-20 & 2.53441640864115e-19 & DOWN \\ \hline
        ZSCAN16 & 145.700328022776 & 1.05720010794021 & 0.113702147400161 & 9.29797837695648 & 1.4314133836275e-20 & 2.67406577210142e-19 & UP \\ \hline
        KCNQ3 & 24.7330801903319 & 2.32665208587039 & 0.250238240879809 & 9.29774792889427 & 1.4345185003997e-20 & 2.67805825577317e-19 & UP \\ \hline
        RP4-773N10.4 & 147.716417825334 & 1.45120277859325 & 0.156173410331479 & 9.29225260249525 & 1.51056925746476e-20 & 2.8181334892972e-19 & UP \\ \hline
        SCG2 & 12.9176243964426 & 3.58922584409658 & 0.386334757052994 & 9.29045543682274 & 1.53629527997318e-20 & 2.86419686731927e-19 & UP \\ \hline
        UNKL & 365.424479840066 & 1.15080122139801 & 0.123871953348618 & 9.29024844033309 & 1.53928607020519e-20 & 2.86784024945232e-19 & UP \\ \hline
        TMEM178B & 100.833034899989 & 2.99563051843707 & 0.322493072793554 & 9.28897632587207 & 1.5577930433987e-20 & 2.90036743820403e-19 & UP \\ \hline
        DUSP14 & 786.148420366375 & -0.951800300190893 & 0.102501296735977 & -9.28573911257476 & 1.60588687353283e-20 & 2.98789994149515e-19 & DOWN \\ \hline
        PAMR1 & 290.710191236412 & -1.90179665161606 & 0.20480998386538 & -9.28566379296283 & 1.60702316523206e-20 & 2.98800469841905e-19 & DOWN \\ \hline
        FAR2P1 & 37.3677797327789 & 6.68880339554868 & 0.720345566698799 & 9.28554808243235 & 1.60877035404931e-20 & 2.98924441809821e-19 & UP \\ \hline
        KCNN3 & 144.566027035167 & 1.61792596514951 & 0.174297540728404 & 9.28255188448479 & 1.65467170091398e-20 & 3.07246992947564e-19 & UP \\ \hline
        C20orf96 & 209.024187194366 & 1.03839691281432 & 0.111876045745397 & 9.28167335461126 & 1.66837450566262e-20 & 3.09583618029294e-19 & UP \\ \hline
        EPB41L4B & 3455.04801076067 & -1.58651588535903 & 0.170941596338042 & -9.28104053867405 & 1.67831426555608e-20 & 3.11219308211394e-19 & DOWN \\ \hline
        RBM28 & 803.724331428562 & 0.635132559037765 & 0.0684378196762795 & 9.28043239895765 & 1.68792159691842e-20 & 3.12791204433636e-19 & UP \\ \hline
        DYDC2 & 67.9519314205088 & 3.23425604058754 & 0.348517043025064 & 9.28005130685944 & 1.69396974663096e-20 & 3.1370188072315e-19 & UP \\ \hline
        NR4A3 & 308.088754699285 & -2.33073109048626 & 0.251195110321165 & -9.27856870902585 & 1.71770394630216e-20 & 3.17884381821684e-19 & DOWN \\ \hline
        SMARCD1 & 1540.0289063944 & 0.734600370704446 & 0.0791753603724398 & 9.27814369582779 & 1.72456821276516e-20 & 3.18941368600091e-19 & UP \\ \hline
        HPS5 & 2062.24654611027 & -1.49802269906663 & 0.161476075411372 & -9.27705664910611 & 1.74224843815308e-20 & 3.21995908740022e-19 & DOWN \\ \hline
        SCGB3A1 & 32.7082383049939 & -2.3148440037074 & 0.249578836884229 & -9.27500116839306 & 1.7761709569396e-20 & 3.28046207380828e-19 & DOWN \\ \hline
        C12orf56 & 23.351184711895 & 4.62293157456908 & 0.498459794291034 & 9.27443221603126 & 1.7856754840453e-20 & 3.29581611855111e-19 & UP \\ \hline
        NFE2L2 & 4389.67293284943 & -0.921826967121468 & 0.0993963561317132 & -9.27425313157282 & 1.78867753844963e-20 & 3.29915609708573e-19 & DOWN \\ \hline
        ZNF681 & 71.1544188530434 & 2.3118494666577 & 0.249284813563419 & 9.27392821733025 & 1.794136933362e-20 & 3.30702108829624e-19 & UP \\ \hline
        RP11-1020A11.1 & 6.6006085681813 & 2.51447505468366 & 0.271164081887122 & 9.27289129586996 & 1.8116703090568e-20 & 3.33711600803425e-19 & UP \\ \hline
        GTF2IRD1 & 559.683539030745 & 1.14123468051981 & 0.123118038920521 & 9.26943517396777 & 1.87134249694356e-20 & 3.44473937877162e-19 & UP \\ \hline
        ZSWIM1 & 348.860677011723 & 0.753994988691783 & 0.0813466332415454 & 9.26891450384823 & 1.88049906794398e-20 & 3.45853040534269e-19 & UP \\ \hline
        NUDT10 & 15.4455422344773 & -3.11603915315378 & 0.336183388143037 & -9.26886712150091 & 1.88133453574322e-20 & 3.45853040534269e-19 & DOWN \\ \hline
        CDK5R1 & 86.0885860300457 & 1.33400091510011 & 0.143948044273301 & 9.26723889744107 & 1.9102682205031e-20 & 3.50938850309822e-19 & UP \\ \hline
        GNA14 & 149.086117962082 & -1.78805494539526 & 0.192977657581279 & -9.26560601784775 & 1.93972642410386e-20 & 3.56114206872472e-19 & DOWN \\ \hline
        DCST2 & 62.5776880932706 & 1.8280110501531 & 0.19729902793575 & 9.26518021542603 & 1.94748172430249e-20 & 3.57300907601307e-19 & UP \\ \hline
        NEU1 & 4851.98913385213 & 1.08889478619029 & 0.117552913078092 & 9.26301830960943 & 1.98733280835817e-20 & 3.64370687931381e-19 & UP \\ \hline
        SPRED3 & 23.7858887715749 & 1.97424989509098 & 0.21316764277179 & 9.2614895460684 & 2.01599858952806e-20 & 3.6938167534088e-19 & UP \\ \hline
        FHAD1 & 36.4447307317619 & 2.37153542653248 & 0.256067476340996 & 9.26136915323987 & 2.01827335838865e-20 & 3.69553732670673e-19 & UP \\ \hline
        PDE4C & 68.4275318871632 & 1.94287298567528 & 0.209784199033706 & 9.26129324622356 & 2.01970889191381e-20 & 3.69571996776319e-19 & UP \\ \hline
        CDH8 & 9.48049578704619 & 3.9900582561917 & 0.430857171208415 & 9.26074468019385 & 2.03011328186168e-20 & 3.71230298541091e-19 & UP \\ \hline
        STRA6 & 32.5915699684118 & 3.76718870050594 & 0.406845259300116 & 9.2595123438 & 2.0536800529567e-20 & 3.75291717471289e-19 & UP \\ \hline
        ACPT & 15.8870060402441 & 3.97347126279524 & 0.429179248851466 & 9.25830238397757 & 2.07708201913453e-20 & 3.79317678042211e-19 & UP \\ \hline
        ZNF668 & 100.844697795412 & 0.879405937147434 & 0.095013950424493 & 9.25554545641477 & 2.13139340849206e-20 & 3.88979297049801e-19 & UP \\ \hline
        LLGL1 & 496.532516050214 & 1.10419669078575 & 0.11931450892835 & 9.25450475975922 & 2.15225813073459e-20 & 3.92528185254014e-19 & UP \\ \hline
        SOX12 & 1240.83970206432 & 1.5897208354561 & 0.171855631818003 & 9.25032725805361 & 2.23806374314908e-20 & 4.07908495268153e-19 & UP \\ \hline
        POPDC3 & 32.771313823395 & 6.17808193093827 & 0.667908929931243 & 9.24988670472524 & 2.24730749483492e-20 & 4.09323610662263e-19 & UP \\ \hline
        DUSP5P1 & 5.99566994605686 & 4.8047913894651 & 0.51951344674067 & 9.24863720007531 & 2.27373062761134e-20 & 4.1386385048765e-19 & UP \\ \hline
        SUV39H2 & 285.60672431627 & 0.857495240673012 & 0.0927242936031121 & 9.24779480492296 & 2.29171777231129e-20 & 4.16863613455203e-19 & UP \\ \hline
        AGAP1 & 768.014100441661 & 1.04681687248355 & 0.113211298199292 & 9.24657599668879 & 2.31799152235835e-20 & 4.21365778246311e-19 & UP \\ \hline
        RP11-398C13.6 & 24.9259341778537 & 1.50119375594736 & 0.162367740386166 & 9.2456404971641 & 2.33835982885987e-20 & 4.24789240873709e-19 & UP \\ \hline
        GOLGA3 & 2453.67892802884 & 0.673156851116991 & 0.0728112763969196 & 9.24522799802848 & 2.34739714934709e-20 & 4.26151160964474e-19 & UP \\ \hline
        RP11-1055B8.4 & 85.4950849113733 & 2.12066513740802 & 0.229395151842434 & 9.24459440565971 & 2.36134563395801e-20 & 4.28402292817811e-19 & UP \\ \hline
        KCTD9P4 & 9.96748131287751 & -2.82913591215738 & 0.306054547810588 & -9.24389437241197 & 2.3768521080691e-20 & 4.30932944128099e-19 & DOWN \\ \hline
        TMEM147-AS1 & 134.512073697127 & 1.34496243863542 & 0.145498862229088 & 9.2438003846228 & 2.37894168778315e-20 & 4.31029336449878e-19 & UP \\ \hline
        RP11-329L6.2 & 45.7424074255633 & 2.12216897630745 & 0.229604239855979 & 9.24272555959158 & 2.40296722397288e-20 & 4.35097475037026e-19 & UP \\ \hline
        RP11-5O17.1 & 48.6037477639974 & 1.42537539954514 & 0.154234652526503 & 9.24160281879723 & 2.42832000235271e-20 & 4.3940045457876e-19 & UP \\ \hline
        GOLGA8B & 728.454373314699 & 1.57292189897227 & 0.17026203656689 & 9.23824201030468 & 2.50580223631652e-20 & 4.53124382171041e-19 & UP \\ \hline
        POGZ & 2429.00438104905 & 0.835801986382435 & 0.0904824059256351 & 9.23717686142604 & 2.53086520147364e-20 & 4.57357593266958e-19 & UP \\ \hline
        RP11-197N18.2 & 12.8546754109088 & 1.50504711408698 & 0.162984752898602 & 9.23428165715181 & 2.6002486359865e-20 & 4.69589288589023e-19 & UP \\ \hline
        LINC00355 & 13.7612085773447 & 6.11736062655276 & 0.66253159834602 & 9.23331150065065 & 2.62391645557985e-20 & 4.7355444603084e-19 & UP \\ \hline
        EEF1A2 & 3235.06894381528 & 3.87485925802333 & 0.419719584603068 & 9.23201918654287 & 2.65577469965556e-20 & 4.78991646775557e-19 & UP \\ \hline
        PRAM1 & 76.8234846664244 & -1.51834735942316 & 0.16450144326803 & -9.22999415238713 & 2.70646676506725e-20 & 4.87816390808571e-19 & DOWN \\ \hline
        RP11-298I3.3 & 6.4405383160667 & 1.92330973692295 & 0.208392701219856 & 9.22925671419674 & 2.7251634567237e-20 & 4.90866519252439e-19 & UP \\ \hline
        FLVCR1-AS1 & 130.547910553763 & 1.60497519963921 & 0.174000218864563 & 9.22398379790822 & 2.8626231699418e-20 & 5.15290795333636e-19 & UP \\ \hline
        TMCO3 & 1806.12011974361 & 1.42567388475004 & 0.15459547129216 & 9.22196409011066 & 2.91707156947138e-20 & 5.24750449366479e-19 & UP \\ \hline
        RP11-806L2.2 & 4.02740915712119 & 3.44737606091411 & 0.373836883718766 & 9.22160495941737 & 2.92685986305813e-20 & 5.26169147701296e-19 & UP \\ \hline
        ARL5B & 2595.77135675108 & -1.03451515150496 & 0.112189679931156 & -9.22112579463438 & 2.93997032950644e-20 & 5.28182851340614e-19 & DOWN \\ \hline
        ZNF526 & 401.545535354965 & 0.682323670017026 & 0.0740453413964556 & 9.21494394041227 & 3.1144100194756e-20 & 5.59158870920385e-19 & UP \\ \hline
        HMGCLL1 & 13.4881495050045 & -2.64742594451401 & 0.287314215499205 & -9.2143924724161 & 3.1304596370292e-20 & 5.61675919440253e-19 & DOWN \\ \hline
        MPV17 & 1123.91421411895 & 1.04039359732509 & 0.112956907553251 & 9.21053541444219 & 3.24502222005819e-20 & 5.81853724966623e-19 & UP \\ \hline
        TPPP2 & 115.852120308408 & -2.37689245763461 & 0.258126979017698 & -9.2082294794596 & 3.31548275576005e-20 & 5.94102729298013e-19 & DOWN \\ \hline
        TCAM1P & 22.4372393932595 & 5.22972660510845 & 0.56802861095645 & 9.206801390343 & 3.35987588244242e-20 & 6.01667870806048e-19 & UP \\ \hline
        DNAJB11 & 4435.52675004891 & 0.785741890311519 & 0.0853536138965978 & 9.20572491826077 & 3.39372669560893e-20 & 6.07336587887532e-19 & UP \\ \hline
        FAM155B & 75.8834404826374 & 2.95566136346772 & 0.321086348984217 & 9.20519160287628 & 3.41062204317436e-20 & 6.09965611302553e-19 & UP \\ \hline
        DNASE1L2 & 31.2701888594812 & 2.44338895632938 & 0.265609740500077 & 9.1991692463126 & 3.60727751353189e-20 & 6.44719295651724e-19 & UP \\ \hline
        NKX3-2 & 9.69401967402275 & 4.79057412089493 & 0.520779596383205 & 9.19885140309891 & 3.61796227244808e-20 & 6.46211505434609e-19 & UP \\ \hline
        TEX22 & 16.02548288447 & 2.05910708509647 & 0.223884382847408 & 9.19718945514787 & 3.67434261719874e-20 & 6.55858304451856e-19 & UP \\ \hline
        RP11-1391J7.1 & 24.2901038338029 & 1.79494348400466 & 0.195178642944068 & 9.19641338278513 & 3.70096693290684e-20 & 6.60184733286484e-19 & UP \\ \hline
        B4GALT1-AS1 & 82.5997865920168 & -1.56423509541442 & 0.170138461139512 & -9.19389469575467 & 3.78869496064026e-20 & 6.75398347139394e-19 & DOWN \\ \hline
        KNSTRN & 455.554206264719 & 0.934978483212414 & 0.101713881114021 & 9.19224075388793 & 3.8474181312545e-20 & 6.85425096184277e-19 & UP \\ \hline
        PCDHB2 & 55.8464463972673 & 3.0278014844186 & 0.329433567222827 & 9.19093190758736 & 3.89452566268149e-20 & 6.93370923483969e-19 & UP \\ \hline
        PLEKHG2 & 639.787617214945 & 1.25780852495043 & 0.136914041488223 & 9.18684826828826 & 4.04519785009399e-20 & 7.1973304770772e-19 & UP \\ \hline
        KCNC1 & 7.22714269282135 & 4.42213864576249 & 0.481452466311604 & 9.18499531145908 & 4.11545243138116e-20 & 7.31762354878038e-19 & UP \\ \hline
        S100A3 & 19.5892469842152 & 2.81949411976143 & 0.306996207913058 & 9.18413337717811 & 4.14854225325072e-20 & 7.37172244834218e-19 & UP \\ \hline
        CAPN10 & 490.839013102587 & 0.835650100529761 & 0.0910158417342695 & 9.18136979900192 & 4.25642014319963e-20 & 7.55856072541106e-19 & UP \\ \hline
        B4GALNT4 & 159.796803085931 & 4.08784794526864 & 0.445237051475073 & 9.18128428828098 & 4.25980196267754e-20 & 7.55971397699804e-19 & UP \\ \hline
        RP11-404O13.1 & 2.56526308623036 & 3.35462905264372 & 0.365398033075153 & 9.18075290228439 & 4.28087709254005e-20 & 7.59224528969907e-19 & UP \\ \hline
        BANF2 & 7.39158913542073 & 4.74047597976209 & 0.516353318989724 & 9.1806826942395 & 4.28366928887738e-20 & 7.59233044300899e-19 & UP \\ \hline
        TAF6 & 814.677827761097 & 1.00151862096632 & 0.109129904273874 & 9.17730687688402 & 4.42007244404425e-20 & 7.82907453965252e-19 & UP \\ \hline
        UNK & 947.479453458956 & 0.717743674808649 & 0.0782098918196638 & 9.17714700927629 & 4.4266374548619e-20 & 7.83568640202586e-19 & UP \\ \hline
        MMS22L & 191.674472018947 & 1.46650682324235 & 0.159815383328438 & 9.1762557064267 & 4.46341613544404e-20 & 7.89573748205436e-19 & UP \\ \hline
        TRIM16L & 1004.00904985555 & 2.45753297095606 & 0.267846224804105 & 9.17516374462036 & 4.50888673974259e-20 & 7.97107791875133e-19 & UP \\ \hline
        ACTN2 & 148.044563334941 & 3.26950148816928 & 0.356435092552845 & 9.17278224417407 & 4.60964968053486e-20 & 8.14400879382874e-19 & UP \\ \hline
        POC5 & 212.995841678619 & 0.713688691122964 & 0.0778196224974746 & 9.17106339273393 & 4.68375541715211e-20 & 8.26965291170054e-19 & UP \\ \hline
        SLC45A4 & 451.095675711337 & 2.18630585979931 & 0.238401920733493 & 9.17067217022701 & 4.70078623121233e-20 & 8.29442937875967e-19 & UP \\ \hline
        CAMK2N2 & 98.8180178818333 & 2.50138023817816 & 0.272803394078044 & 9.16916831856778 & 4.76682416176289e-20 & 8.40559108244066e-19 & UP \\ \hline
        SERPINI1 & 233.491333726824 & 1.66867467798681 & 0.182043868092426 & 9.16633279369563 & 4.89384361618242e-20 & 8.62407460693751e-19 & UP \\ \hline
        LARP1 & 6857.00049661065 & 0.664237800993651 & 0.0725149406527529 & 9.16001302648015 & 5.18910530715747e-20 & 9.13857266283423e-19 & UP \\ \hline
        AIM1L & 104.862531843082 & 2.27101632836001 & 0.247999802418725 & 9.15733120031124 & 5.31966047414312e-20 & 9.36253475433319e-19 & UP \\ \hline
        STRN4 & 2313.74195784188 & 0.628544759076866 & 0.0686713697097591 & 9.15293755947236 & 5.5406007882912e-20 & 9.74518766749223e-19 & UP \\ \hline
        AC092155.4 & 5.53224187360312 & -3.22434555724793 & 0.352374867819228 & -9.15032782332836 & 5.67610363559561e-20 & 9.97717657471562e-19 & DOWN \\ \hline
        USF1 & 2061.05345499728 & 0.697988830619451 & 0.0762881273330763 & 9.14937690857203 & 5.72628700114415e-20 & 1.00589957117876e-18 & UP \\ \hline
        ALDH6A1 & 15161.6786110992 & -1.80169655458694 & 0.196936227914255 & -9.14862934904687 & 5.76604622905931e-20 & 1.01224112321944e-18 & DOWN \\ \hline
        SLC31A1 & 6252.72751185811 & -1.03422659532429 & 0.113081178818516 & -9.14587737879984 & 5.91477609072656e-20 & 1.03769251808581e-18 & DOWN \\ \hline
        CLEC12A & 54.2263235583789 & -1.88317736320983 & 0.205912052975352 & -9.14554216714676 & 5.93314967731971e-20 & 1.04025635058558e-18 & DOWN \\ \hline
        CD163 & 2247.84359337047 & -1.94789248377959 & 0.213049516703301 & -9.14290965744026 & 6.07941733977882e-20 & 1.06461531929412e-18 & DOWN \\ \hline
        HIST1H3B & 12.5718548446069 & 3.28308424266475 & 0.359085528483467 & 9.14290324238425 & 6.07977809117257e-20 & 1.06461531929412e-18 & UP \\ \hline
        PLEKHG4 & 150.836195463786 & 2.67762267455015 & 0.292882448607229 & 9.14231182948415 & 6.11312731750923e-20 & 1.06977794746064e-18 & UP \\ \hline
        POU5F1 & 72.557711042989 & 1.92780949146703 & 0.210883530665892 & 9.14158391307146 & 6.1544221691509e-20 & 1.07632362929139e-18 & UP \\ \hline
        VKORC1 & 3565.76400770832 & -1.2220006491327 & 0.13367985254675 & -9.14124773368783 & 6.17358665529812e-20 & 1.0789931900956e-18 & DOWN \\ \hline
        MARK4 & 1819.35941180287 & 0.892979659538808 & 0.097696736791695 & 9.14032227547971 & 6.22664923145383e-20 & 1.08758020382975e-18 & UP \\ \hline
        KLRF1 & 24.2251580202303 & -1.81414555251867 & 0.198483984387266 & -9.14000975000106 & 6.24466998721629e-20 & 1.09003965007138e-18 & DOWN \\ \hline
        RP11-445P17.8 & 8.40658292176413 & 3.37782549142114 & 0.369667523458154 & 9.13746887966343 & 6.39310707940665e-20 & 1.11524649158855e-18 & UP \\ \hline
        LRRC37BP1 & 177.618953457776 & 0.918763353605704 & 0.100563307854483 & 9.13616877972204 & 6.47040200380713e-20 & 1.12801898071413e-18 & UP \\ \hline
        PRRT2 & 27.8266190595335 & 1.80198984401565 & 0.197265613676372 & 9.13484012967379 & 6.55034862500216e-20 & 1.14123737662427e-18 & UP \\ \hline
        CUEDC1 & 805.55261809653 & 1.10982656214335 & 0.121510338512522 & 9.13359781339907 & 6.62598333455464e-20 & 1.15368836322922e-18 & UP \\ \hline
        ZNF8 & 172.319179284494 & 0.994151250117336 & 0.108853482239729 & 9.132930152183 & 6.66698784832781e-20 & 1.16009781635022e-18 & UP \\ \hline
        ZKSCAN5 & 486.653375962027 & 0.616145973845685 & 0.0674706253168156 & 9.13206259690798 & 6.72064377994259e-20 & 1.16869925493194e-18 & UP \\ \hline
        PRR36 & 91.4398786896467 & 2.57549893721203 & 0.282048160415164 & 9.13141547677885 & 6.76094411147665e-20 & 1.17496884882051e-18 & UP \\ \hline
        AKAP8L & 1420.30395743108 & 0.740776095100622 & 0.0811283570517334 & 9.13091454111722 & 6.79230453034564e-20 & 1.17967789981841e-18 & UP \\ \hline
        C1orf64 & 55.7013425835996 & 5.39708639150098 & 0.591271605718526 & 9.12793095305554 & 6.98208876622594e-20 & 1.21187860661966e-18 & UP \\ \hline
        SULT4A1 & 117.838708303319 & 4.74810472261997 & 0.520230901514381 & 9.12691789126395 & 7.04771351927828e-20 & 1.22250213127193e-18 & UP \\ \hline
        KB-1460A1.1 & 7.81711432930753 & 4.22633244040259 & 0.463130016414336 & 9.12558523656894 & 7.13497034210889e-20 & 1.23686230861608e-18 & UP \\ \hline
        HIST2H2BF & 28.4073953944492 & 2.38712280483407 & 0.261600654544634 & 9.12506434278352 & 7.1693658528462e-20 & 1.24204661897743e-18 & UP \\ \hline
        AQP8 & 115.63581847174 & 3.83778453878961 & 0.420730959365016 & 9.12170700388141 & 7.39502253170311e-20 & 1.28033847549831e-18 & UP \\ \hline
        LOXHD1 & 8.06298357192864 & 3.10034006797921 & 0.339921856275017 & 9.12074352015438 & 7.46106769930694e-20 & 1.29068794488495e-18 & UP \\ \hline
        FRS3 & 186.755782364412 & 0.79240438320748 & 0.0868797860927219 & 9.12069905837235 & 7.4641295110273e-20 & 1.29068794488495e-18 & UP \\ \hline
        SUGP2 & 1169.82096477624 & 0.910466113766986 & 0.0998339907619952 & 9.11980084956779 & 7.52625031511968e-20 & 1.30048651215806e-18 & UP \\ \hline
        ANKFN1 & 82.2271654842747 & 7.36849042577463 & 0.807971187680458 & 9.11974404301255 & 7.53019623550518e-20 & 1.30048651215806e-18 & UP \\ \hline
        ZNF300 & 99.0783920559067 & 2.08275485255242 & 0.228402186531873 & 9.11880435199677 & 7.5957669008386e-20 & 1.31099240702122e-18 & UP \\ \hline
        RBP7 & 413.154908606577 & 1.86916047105402 & 0.205021857256513 & 9.11688390723836 & 7.7315337604607e-20 & 1.33359317051538e-18 & UP \\ \hline
        C21orf62 & 9.38413524021954 & -2.49485462161482 & 0.27366220593436 & -9.1165479467531 & 7.75552993725203e-20 & 1.33689873379409e-18 & DOWN \\ \hline
        PLEKHH1 & 166.764888521166 & 1.37125191102584 & 0.150427441980772 & 9.1157031786868 & 7.8161937372115e-20 & 1.34651701200144e-18 & UP \\ \hline
        RP11-351D16.3 & 10.3680072702902 & 1.75550835346874 & 0.192586178819771 & 9.11544309268223 & 7.83496507323601e-20 & 1.34891088165041e-18 & UP \\ \hline
        HS6ST2 & 150.125930807237 & 4.50091248911724 & 0.493802509418808 & 9.11480278707918 & 7.88136830435943e-20 & 1.35605607510393e-18 & UP \\ \hline
        ALKBH6 & 112.321330290228 & 1.1938199509667 & 0.131051883788882 & 9.10952148455862 & 8.27461187879539e-20 & 1.42283211218541e-18 & UP \\ \hline
        SAC3D1 & 634.211726415299 & 1.23602599251303 & 0.135688184258808 & 9.10931190703735 & 8.29061066424994e-20 & 1.4246976723466e-18 & UP \\ \hline
        AL589743.1 & 9.93030070733823 & 3.22406395147012 & 0.353989734635912 & 9.10778939617034 & 8.40775792656746e-20 & 1.44393195874824e-18 & UP \\ \hline
        PYCR1 & 883.412581241943 & 2.67682027857201 & 0.293933565054227 & 9.10688875589345 & 8.47782488991538e-20 & 1.45506191829584e-18 & UP \\ \hline
        MBNL2 & 3319.8910107846 & -1.35410950311011 & 0.148693702851736 & -9.10670376176124 & 8.49228813199728e-20 & 1.45664064319881e-18 & DOWN \\ \hline
        HIST1H2AM & 9.36486414669552 & 2.69408680619354 & 0.295843967467285 & 9.10644495900175 & 8.51256282364767e-20 & 1.459213603729e-18 & UP \\ \hline
        NPM1P25 & 84.9891778023707 & -1.45912448330938 & 0.160271414636678 & -9.10408438471138 & 8.69971313248447e-20 & 1.49037128938977e-18 & DOWN \\ \hline
        DSTNP2 & 123.081649001487 & 1.09393191620144 & 0.120233499884624 & 9.0983953494756 & 9.16762407306075e-20 & 1.56955851008275e-18 & UP \\ \hline
        FHDC1 & 63.3146954559222 & 2.23087227545801 & 0.245238535700851 & 9.09674439656292 & 9.30800836998332e-20 & 1.59260771535144e-18 & UP \\ \hline
        RP11-15E18.1 & 4.94642894856237 & 2.39892063875462 & 0.263771779211044 & 9.09468270612543 & 9.48630501808016e-20 & 1.62211125423501e-18 & UP \\ \hline
        LHFPL4 & 44.3014204044902 & 4.70024348673414 & 0.51681832423611 & 9.0945759202354 & 9.49563133235856e-20 & 1.6227031011264e-18 & UP \\ \hline
        MASP1 & 7468.86783243064 & -1.70832301446225 & 0.18790182020855 & -9.09157246356744 & 9.76168709677484e-20 & 1.66713948707697e-18 & DOWN \\ \hline
        RP11-154J22.1 & 8.89960294050135 & 2.270038022218 & 0.24976905087098 & 9.08854805790412 & 1.00370413448215e-19 & 1.71310809924229e-18 & UP \\ \hline
        HIST1H3D & 28.454069635926 & 2.35116209746186 & 0.25879009359848 & 9.08520903860311 & 1.03499604372432e-19 & 1.76542759196798e-18 & UP \\ \hline
        RP11-598F7.3 & 7.69716679668031 & -2.72329653784529 & 0.299773187830903 & -9.08452339433856 & 1.04153994540724e-19 & 1.77549511211226e-18 & DOWN \\ \hline
        ASS1P1 & 80.7800902082008 & -1.92224709167633 & 0.21160875333105 & -9.08396775377756 & 1.04687305227974e-19 & 1.7834874838315e-18 & DOWN \\ \hline
        UBALD1 & 1494.58519019305 & -1.05329250663904 & 0.115954291638235 & -9.08368713014266 & 1.04957676064442e-19 & 1.78699324533841e-18 & DOWN \\ \hline
        FSD1L & 96.8083360002411 & 1.39232953627491 & 0.153309791026543 & 9.08180441022095 & 1.06789540916689e-19 & 1.81706410119436e-18 & UP \\ \hline
        AKR1C3 & 13616.1377614349 & 1.48005986330092 & 0.162973430309463 & 9.08160220037402 & 1.06988158046694e-19 & 1.81932475026298e-18 & UP \\ \hline
        CACNG4 & 201.123670016271 & 3.99941503644377 & 0.440628239867048 & 9.07661986814672 & 1.11998950407514e-19 & 1.90336299811098e-18 & UP \\ \hline
        TBC1D22B & 398.330800726305 & 0.824124981748281 & 0.0908097522753234 & 9.07529159698223 & 1.13373516749584e-19 & 1.92554026268308e-18 & UP \\ \hline
        BARD1 & 165.938736990556 & 1.4293572484181 & 0.15753242737678 & 9.0734160084985 & 1.15342911463709e-19 & 1.95778670642112e-18 & UP \\ \hline
        WEE1 & 1871.17986530733 & -1.24310303107043 & 0.13701403815296 & -9.072815076676 & 1.15981021161255e-19 & 1.9674107372584e-18 & DOWN \\ \hline
        ABCB5 & 20.7201171581367 & 5.25285470067996 & 0.579004040009416 & 9.07222460933871 & 1.16611416832622e-19 & 1.97689219945352e-18 & UP \\ \hline
        RP11-800A18.4 & 10.4236251703291 & 5.12948903067256 & 0.565437564861887 & 9.07171604689103 & 1.17157082466432e-19 & 1.9849265159821e-18 & UP \\ \hline
        INPP5J & 54.9759564386543 & 2.33403581166204 & 0.25731436275571 & 9.07075604589525 & 1.18194008688059e-19 & 2.00126905653154e-18 & UP \\ \hline
        PDLIM7 & 895.152336506125 & 1.33597354450932 & 0.147310772350176 & 9.06908247913835 & 1.20023410842536e-19 & 2.03100165613482e-18 & UP \\ \hline
        DOCK3 & 17.5099807924241 & 2.15262075483185 & 0.23738688459454 & 9.06798519433183 & 1.21238029534166e-19 & 2.0503010777028e-18 & UP \\ \hline
        CTD-2349P21.9 & 15.6062739757792 & 1.62331245435924 & 0.179038370771073 & 9.06684107640192 & 1.22517425724771e-19 & 2.07067172726161e-18 & UP \\ \hline
        UBE2A & 1859.38272289139 & 0.678196086317903 & 0.07482270673413 & 9.06404106346699 & 1.25705063016357e-19 & 2.12324907110718e-18 & UP \\ \hline
        MT1X & 18800.4290256744 & -2.9726933458726 & 0.328064083090793 & -9.06131911139414 & 1.28882355711827e-19 & 2.17558763604583e-18 & DOWN \\ \hline
        DNAH12 & 43.2298035868357 & 2.95354171404595 & 0.325987424936999 & 9.06029339817866 & 1.30100132721644e-19 & 2.19480510488397e-18 & UP \\ \hline
        TEX11 & 41.6060795709779 & 3.85498234718727 & 0.425513728824541 & 9.05959569820801 & 1.30934967242446e-19 & 2.20754280237462e-18 & UP \\ \hline
        FER1L4 & 102.812865923566 & 2.72211245049842 & 0.300511142795013 & 9.05827459567862 & 1.32530264130447e-19 & 2.23307845170345e-18 & UP \\ \hline
        LDLRAD1 & 82.4645182133426 & 3.63649112339292 & 0.401462564295775 & 9.05810764640502 & 1.32733225819654e-19 & 2.23513704123699e-18 & UP \\ \hline
        ZMIZ2 & 2576.63978310441 & 0.793485352524091 & 0.0876114032629428 & 9.05687299794356 & 1.34243764430568e-19 & 2.25919843704411e-18 & UP \\ \hline
        TIGD7 & 63.2114873033125 & 1.15662060675574 & 0.127738999384049 & 9.0545613503543 & 1.37117785448808e-19 & 2.3061627781229e-18 & UP \\ \hline
        C19orf81 & 15.1287079998521 & 5.13194598594557 & 0.566872200103098 & 9.05309165807074 & 1.38976552649141e-19 & 2.33600503167909e-18 & UP \\ \hline
        CTB-92J24.3 & 13.1681750248575 & 4.81388568433408 & 0.531780519305693 & 9.05239193534058 & 1.39870242784728e-19 & 2.34959927572864e-18 & UP \\ \hline
        PEMT & 3536.46164068202 & -1.53749428934219 & 0.169866022948358 & -9.0512173220751 & 1.41383251830619e-19 & 2.37357428907629e-18 & DOWN \\ \hline
        RP11-399J13.2 & 37.4846911025486 & 2.76966992695106 & 0.30600732052228 & 9.05099238222111 & 1.41674834632642e-19 & 2.37702707688375e-18 & UP \\ \hline
        CSTF2 & 408.020973043832 & 1.0025929419784 & 0.110778682323551 & 9.05041404130565 & 1.42427251600755e-19 & 2.38820289093218e-18 & UP \\ \hline
        SSTR5-AS1 & 125.2424109962 & 5.79612455158967 & 0.640460887522875 & 9.04992742649355 & 1.43063391707697e-19 & 2.3974166313609e-18 & UP \\ \hline
        BRD8 & 1290.32597910478 & 0.652196666301119 & 0.0720800658410098 & 9.04822517420695 & 1.4531087575852e-19 & 2.43360532664102e-18 & UP \\ \hline
        RP11-18H7.1 & 19.6211763732474 & 1.41769111870505 & 0.15670649422098 & 9.0467923856805 & 1.47229603323745e-19 & 2.46424769217063e-18 & UP \\ \hline
        RP11-1055B8.1 & 41.3864729630195 & 1.99710864222161 & 0.220769905831941 & 9.04610904595796 & 1.48153498621092e-19 & 2.47821211992125e-18 & UP \\ \hline
        ZNF282 & 1212.85281503252 & 0.727829733974843 & 0.0805317161726251 & 9.03780235372969 & 1.59853073818945e-19 & 2.6722990896367e-18 & UP \\ \hline
        RBM24 & 198.180405813416 & 2.35656468495541 & 0.260982336038449 & 9.0295945722864 & 1.72308984646487e-19 & 2.87878784916325e-18 & UP \\ \hline
        LL0XNC01-7P3.1 & 35.3349450052462 & 1.44482853916738 & 0.160069044212068 & 9.02628329093534 & 1.77601383713167e-19 & 2.96541791381545e-18 & UP \\ \hline
        BCAS4 & 160.508326729485 & 1.5772303328357 & 0.174750360964614 & 9.02561988501462 & 1.78680856255297e-19 & 2.98164249096219e-18 & UP \\ \hline
        GRPR & 37.1370523798935 & 3.97764155226196 & 0.440756882913336 & 9.0245704751571 & 1.80401675485011e-19 & 3.0085431920698e-18 & UP \\ \hline
        CKS2 & 747.286884892481 & 1.44969211651251 & 0.160652340064965 & 9.02378462664334 & 1.81701021302103e-19 & 3.0283868411839e-18 & UP \\ \hline
        RAD1 & 695.601085689339 & 0.619970862484767 & 0.0687203735687078 & 9.02164569674392 & 1.85284617646868e-19 & 3.0862549767826e-18 & UP \\ \hline
        RP11-909N17.2 & 10.6358358511638 & 5.74341103943755 & 0.636680430807981 & 9.02086943704059 & 1.86602373462175e-19 & 3.10633445642478e-18 & UP \\ \hline
        ATXN7L2 & 157.000983078429 & 0.928145040394302 & 0.102906327840528 & 9.01931941282203 & 1.89261418910597e-19 & 3.14870455622338e-18 & UP \\ \hline
        TEAD2 & 889.602091864187 & 1.55199380650624 & 0.172099465734669 & 9.01800479089809 & 1.91545953142762e-19 & 3.18479680625049e-18 & UP \\ \hline
        CAT & 23103.7470167002 & -1.45383139372088 & 0.161218535807157 & -9.01776825128776 & 1.91959891693353e-19 & 3.18976235644444e-18 & DOWN \\ \hline
        AC108463.2 & 10.6518103179504 & 2.10480879272208 & 0.233434953663926 & 9.01668220498098 & 1.93871820771784e-19 & 3.21959883871125e-18 & UP \\ \hline
        SYN3 & 26.7999718579556 & 2.65109274567639 & 0.294049429012558 & 9.01580647369041 & 1.95427194587369e-19 & 3.2434818192254e-18 & UP \\ \hline
        CSAG1 & 183.866562878154 & 5.8788780100996 & 0.652144979284002 & 9.01467955262662 & 1.97446857186647e-19 & 3.27503728883871e-18 & UP \\ \hline
        SNHG7 & 1029.69674302161 & 1.47867791025209 & 0.164037298276169 & 9.01427861706568 & 1.98170374873295e-19 & 3.28506876070668e-18 & UP \\ \hline
        PIK3C2B & 938.101264304736 & 1.06131101461304 & 0.1177604784794 & 9.01245501306875 & 2.01494396985799e-19 & 3.33817094694975e-18 & UP \\ \hline
        ZNF99 & 18.144167617748 & 3.99100002061507 & 0.442875046514614 & 9.01157121410175 & 2.03125125892911e-19 & 3.36317346384151e-18 & UP \\ \hline
        ADAMTS16 & 107.86492194858 & 3.37497389909195 & 0.374572154285318 & 9.01021034393596 & 2.05661649580901e-19 & 3.40313448502081e-18 & UP \\ \hline
        LAPTM4B & 5133.64173737859 & 1.69623740302126 & 0.188401029358151 & 9.00333405183637 & 2.18964855101773e-19 & 3.62110020687433e-18 & UP \\ \hline
        PTPDC1 & 137.41781819867 & 0.984875044369236 & 0.109402618866425 & 9.00229861564571 & 2.2104038336489e-19 & 3.65324031454983e-18 & UP \\ \hline
        TTLL4 & 948.205526585361 & 1.49398116976853 & 0.165965648712606 & 9.00174934606845 & 2.2214927116007e-19 & 3.66937545384218e-18 & UP \\ \hline
        TSLP & 173.255506584386 & -2.45063161677591 & 0.272246558709599 & -9.00151549533435 & 2.22623045156985e-19 & 3.67500703482e-18 & DOWN \\ \hline
        MAP7D2 & 122.980116899928 & 3.50708053254268 & 0.389629344003987 & 9.00106880170398 & 2.23530808567941e-19 & 3.68779181911104e-18 & UP \\ \hline
        ZNF449 & 136.157994461745 & 0.845387030598558 & 0.0939468109106611 & 8.99857081261097 & 2.28675003518728e-19 & 3.77041199186689e-18 & UP \\ \hline
        ASXL1 & 2332.18705717774 & 0.714720612662173 & 0.0794352018375718 & 8.99753001350239 & 2.30852720570943e-19 & 3.80405135201684e-18 & UP \\ \hline
        RP11-523H20.3 & 19.7591497212864 & 1.7273946947422 & 0.192032870598731 & 8.99530736251782 & 2.3557212584715e-19 & 3.87950833679352e-18 & UP \\ \hline
        RNF215 & 576.310851624537 & 0.743203479082076 & 0.0826430902271265 & 8.99292943958827 & 2.40726798561677e-19 & 3.96203946210941e-18 & UP \\ \hline
        ACTL8 & 23.8082175282787 & 5.96799971443169 & 0.663708897547128 & 8.99189348897937 & 2.43007154146023e-19 & 3.99719318297148e-18 & UP \\ \hline
        MAGEA3 & 313.339202423363 & 7.0558496822423 & 0.784875179609601 & 8.98977297989204 & 2.47741626804661e-19 & 4.07264859703182e-18 & UP \\ \hline
        ALDH1B1 & 8069.95287761735 & -1.49118234831402 & 0.165911766079415 & -8.9878034786288 & 2.52220523075625e-19 & 4.14381544651622e-18 & DOWN \\ \hline
        DPY19L1P1 & 52.6220698234636 & 1.01278738673902 & 0.112692298492362 & 8.98719256141238 & 2.53626015068293e-19 & 4.16351467915126e-18 & UP \\ \hline
        CNTNAP1 & 214.860856040467 & 1.99759959189111 & 0.222272826856249 & 8.98715160168013 & 2.5372052441714e-19 & 4.16351467915126e-18 & UP \\ \hline
        RPL32P3 & 154.783929845048 & 1.09966614654348 & 0.122365771870855 & 8.98671360242854 & 2.54733329797342e-19 & 4.17765680824129e-18 & UP \\ \hline
        NCOR1 & 3426.9531664081 & -1.00851652715366 & 0.112245342263006 & -8.98492985829713 & 2.5889938422746e-19 & 4.24346520344854e-18 & DOWN \\ \hline
        BRCA2 & 132.738468175831 & 1.40550803667405 & 0.156485266154712 & 8.98172761699156 & 2.66548023371902e-19 & 4.36624284347567e-18 & UP \\ \hline
        LINC00634 & 3.87111644952974 & 3.57026140195246 & 0.397647419082479 & 8.9784598883865 & 2.74583199982043e-19 & 4.49520319165869e-18 & UP \\ \hline
        DRP2 & 5.02307813272083 & 3.79398945182634 & 0.422654857268323 & 8.97656654497576 & 2.79347852920074e-19 & 4.57050091468934e-18 & UP \\ \hline
        RP11-106M3.3 & 36.7955925725492 & 1.19390833240563 & 0.13300675799946 & 8.97629827508818 & 2.80029535872731e-19 & 4.57719020638637e-18 & UP \\ \hline
        NFRKB & 1030.00354115308 & 0.653732053045594 & 0.0728288760456416 & 8.97627546298947 & 2.8008757795974e-19 & 4.57719020638637e-18 & UP \\ \hline
        CCL3 & 246.829825018311 & -1.78113050161869 & 0.198436732269385 & -8.97581048251056 & 2.81273247299277e-19 & 4.59385297109156e-18 & DOWN \\ \hline
        RP11-167H9.4 & 12.5928806205143 & 4.89451996041669 & 0.545418355241265 & 8.97388199972039 & 2.86243912611684e-19 & 4.67227748096015e-18 & UP \\ \hline
        RP11-93H24.3 & 15.7606922810907 & 1.73915133321982 & 0.19382225255405 & 8.97291879700364 & 2.88758967573073e-19 & 4.71055091736097e-18 & UP \\ \hline
        LA16c-60H5.7 & 5.92229052259742 & 3.3457206654883 & 0.372920419352691 & 8.97167463046337 & 2.92039996759408e-19 & 4.76126728953596e-18 & UP \\ \hline
        ZFAT & 359.391060712153 & 0.804534532498528 & 0.0896770225204252 & 8.97146794002091 & 2.9258862279003e-19 & 4.76740248924132e-18 & UP \\ \hline
        ZNF785 & 208.897385092934 & 0.869851307641158 & 0.0969653710776669 & 8.97074180167298 & 2.94524123475395e-19 & 4.79611472877796e-18 & UP \\ \hline
        SHPK & 352.582023425718 & -1.1291916326411 & 0.125876444610411 & -8.97063494394017 & 2.94810015375557e-19 & 4.79794629140913e-18 & DOWN \\ \hline
        PRRT3 & 71.6085034696703 & 1.09430472223492 & 0.121989344322066 & 8.97049433552029 & 2.95186623154539e-19 & 4.8012512068293e-18 & UP \\ \hline
        ATP5G1P4 & 7.59375327429685 & 3.0138237221034 & 0.336016434255983 & 8.96927475817275 & 2.98473162748155e-19 & 4.85185487294548e-18 & UP \\ \hline
        LRRC37A3 & 127.165243135848 & 1.5189814255292 & 0.169357854704923 & 8.96906392783355 & 2.99044965931477e-19 & 4.85829540365601e-18 & UP \\ \hline
        PTGES & 256.235510903512 & 3.10086671075819 & 0.345751656939379 & 8.96847968338694 & 3.00635185006456e-19 & 4.88126388707372e-18 & UP \\ \hline
        MIR600HG & 98.934041271666 & 1.56883821738393 & 0.174940245508574 & 8.96785192465641 & 3.02353154914745e-19 & 4.90627843813857e-18 & UP \\ \hline
        SERINC1 & 8785.26002180144 & -0.851140967916126 & 0.0949479965869175 & -8.96428569861369 & 3.1229840769007e-19 & 5.06468935847665e-18 & DOWN \\ \hline
        HRCT1 & 263.318104601039 & 2.42194203100447 & 0.270226789054971 & 8.96262742666784 & 3.1703230444098e-19 & 5.13844918978827e-18 & UP \\ \hline
        HERC2P2 & 519.52233556421 & 1.42300122426948 & 0.158774210486844 & 8.96242040761016 & 3.176282407727e-19 & 5.14509399148612e-18 & UP \\ \hline
        USP38 & 1447.8070371185 & -0.951477176251447 & 0.106177036156388 & -8.9612331507353 & 3.21067378807219e-19 & 5.19775960764151e-18 & DOWN \\ \hline
        YKT6 & 2008.88464988409 & 0.848161095387346 & 0.0946626039509076 & 8.95983271099542 & 3.25171361478279e-19 & 5.26112050176582e-18 & UP \\ \hline
        RP11-383J24.1 & 8.2432271177264 & 5.20332530853768 & 0.580793513613304 & 8.95899349179386 & 3.27655479673085e-19 & 5.29821400123627e-18 & UP \\ \hline
        TANGO6 & 977.618909348452 & -1.03760704481271 & 0.115826502166175 & -8.95828696720949 & 3.29761346778441e-19 & 5.32915139095743e-18 & DOWN \\ \hline
        SCML2 & 147.620922296526 & 1.48080068133348 & 0.165302726246535 & 8.95811409138519 & 3.30278653316894e-19 & 5.33439550573176e-18 & UP \\ \hline
        CLVS1 & 23.7529304846653 & 2.64926361877584 & 0.295955120109383 & 8.95157217687836 & 3.50454851641031e-19 & 5.65696288235263e-18 & UP \\ \hline
        DPY19L2P2 & 22.3856249059245 & 2.32462694442738 & 0.259716959303662 & 8.95061666615854 & 3.53501945683314e-19 & 5.70282118438498e-18 & UP \\ \hline
        IGFALS & 4011.7946253574 & -3.05154740877769 & 0.340962114814492 & -8.94981370712683 & 3.56082785657648e-19 & 5.74110864265159e-18 & DOWN \\ \hline
        SNHG12 & 233.916325164229 & 1.31383815895831 & 0.146807159292617 & 8.94941476484508 & 3.57371963687948e-19 & 5.7585382174458e-18 & UP \\ \hline
        STEAP1B & 8.65419979271896 & 2.99915469112223 & 0.335157436143815 & 8.94849514791998 & 3.60361288722147e-19 & 5.80332699364124e-18 & UP \\ \hline
        AC004381.6 & 204.32975871762 & 1.37289936185106 & 0.153428407714657 & 8.94814319134666 & 3.61511890702185e-19 & 5.81846973825325e-18 & UP \\ \hline
        MNX1-AS1 & 23.6847862813253 & 7.72195948398551 & 0.86297692173457 & 8.94804865518824 & 3.61821562312603e-19 & 5.82006811889697e-18 & UP \\ \hline
        SNX27 & 1879.8234237897 & 0.826757645883137 & 0.0924086625303123 & 8.94675480896545 & 3.66086238728086e-19 & 5.8852457680941e-18 & UP \\ \hline
        NR0B1 & 24.2252393938592 & 6.68082543407801 & 0.746786782823556 & 8.94609490652499 & 3.68280443335809e-19 & 5.91708189649932e-18 & UP \\ \hline
        C18orf54 & 65.6327498083943 & 1.63777245307885 & 0.183117987802662 & 8.9438097957029 & 3.75979407172778e-19 & 6.03727351030136e-18 & UP \\ \hline
        C1QTNF6 & 837.12875817296 & 1.3425395595354 & 0.150124467010634 & 8.94284313722359 & 3.79283920576589e-19 & 6.08680291797708e-18 & UP \\ \hline
        RP11-98G7.1 & 22.569782674749 & 2.3941215497913 & 0.267799251540766 & 8.93998596342925 & 3.89219806530984e-19 & 6.24263442741607e-18 & UP \\ \hline
        ZNF695 & 10.6398152553408 & 4.52812567554784 & 0.506513386049203 & 8.93979468315173 & 3.89894096823533e-19 & 6.24982617428546e-18 & UP \\ \hline
        LINC00894 & 46.5060928401158 & 1.61244116439702 & 0.180425900021952 & 8.93686086199841 & 4.00382001437101e-19 & 6.41422630790983e-18 & UP \\ \hline
        POLM & 674.29818981781 & 0.729171256232757 & 0.0816097987614393 & 8.93484933548557 & 4.07733427634035e-19 & 6.52821802219377e-18 & UP \\ \hline
        C1QL4 & 15.4776415591657 & 4.20385427937881 & 0.470551140571226 & 8.93389456940968 & 4.11269276164945e-19 & 6.58102201483836e-18 & UP \\ \hline
        RP11-506M12.1 & 6.15533661370316 & 2.42919061385849 & 0.271995328518515 & 8.93100123112274 & 4.22170401327505e-19 & 6.75155404250178e-18 & UP \\ \hline
        PLA2G6 & 610.942642036578 & 1.35370552652642 & 0.151613127681535 & 8.92868280753296 & 4.31111032421782e-19 & 6.89055397689973e-18 & UP \\ \hline
        SLC22A5 & 532.107034419319 & 0.81148582520628 & 0.0908893595833339 & 8.9282819124966 & 4.3267587711451e-19 & 6.91157245503877e-18 & UP \\ \hline
        MMS19 & 1494.31135414229 & 0.563325561545672 & 0.063107828542702 & 8.92639747800064 & 4.40107042700214e-19 & 7.02622132163117e-18 & NOT \\ \hline
        SPAG5 & 1212.67988177734 & 1.43864078234193 & 0.16119447267436 & 8.9248766317703 & 4.46196240782933e-19 & 7.11932606328801e-18 & UP \\ \hline
        RP11-587P21.2 & 29.1846224317411 & 7.36666929149927 & 0.825521609592499 & 8.92365409445268 & 4.51151341781039e-19 & 7.19423871645879e-18 & UP \\ \hline
        C19orf48 & 2216.92656777858 & 1.38300817026433 & 0.155004156275606 & 8.92239410538945 & 4.56315122553043e-19 & 7.27239083852249e-18 & UP \\ \hline
        VSIG1 & 72.6707960558899 & 3.73451724186112 & 0.418588277914384 & 8.92169570650269 & 4.59202458901608e-19 & 7.31419368476153e-18 & UP \\ \hline
        KRTCAP2 & 1187.1870072249 & 1.02500314592658 & 0.114960031702933 & 8.91616965255609 & 4.82693853798118e-19 & 7.68394180266544e-18 & UP \\ \hline
        CYP2C8 & 32213.8403436928 & -2.7317324388701 & 0.306466441828628 & -8.91364295082478 & 4.93826688255935e-19 & 7.85664346404656e-18 & DOWN \\ \hline
        CPSF6 & 1757.28449128263 & 0.622679499685838 & 0.069869682045624 & 8.91201278516248 & 5.01143541473189e-19 & 7.96847032295328e-18 & UP \\ \hline
        RNF125 & 821.214778987035 & -1.78548793207874 & 0.200424513117936 & -8.90853071963361 & 5.17133073097933e-19 & 8.21799008236675e-18 & DOWN \\ \hline
        SMC4 & 844.612981865558 & 1.54167037478116 & 0.173121982997456 & 8.90511042034341 & 5.33329331107065e-19 & 8.47050666115911e-18 & UP \\ \hline
        PIM3 & 3017.47930298593 & -1.08705301530585 & 0.12214599394615 & -8.89962069312805 & 5.60378624838294e-19 & 8.89500597441256e-18 & DOWN \\ \hline
        TCERG1 & 1018.98855625354 & 0.732840288086202 & 0.0823633775322132 & 8.89764735303115 & 5.70429270289321e-19 & 9.04935012677445e-18 & UP \\ \hline
        CEP89 & 482.788181110683 & 0.865900679838472 & 0.0973252604358043 & 8.89697778316884 & 5.73879830317153e-19 & 9.09887293145254e-18 & UP \\ \hline
        HOXB9 & 8.15440728675721 & 4.95402488921117 & 0.556921994058967 & 8.89536585385176 & 5.82271538221511e-19 & 9.22663610995105e-18 & UP \\ \hline
        EFNB3 & 57.827034892818 & -1.94053209048674 & 0.218192609759838 & -8.89366552158964 & 5.91254851279192e-19 & 9.36362219252514e-18 & DOWN \\ \hline
        AP003774.6 & 3.15809678930176 & -1.85347265279327 & 0.208406331877765 & -8.89355249475039 & 5.91856831791815e-19 & 9.36779345834334e-18 & DOWN \\ \hline
        DCLRE1B & 233.321384487046 & 0.889361075161022 & 0.100005938567044 & 8.89308262993597 & 5.94365826486109e-19 & 9.40212654167591e-18 & UP \\ \hline
        ISOC1 & 2636.33222891363 & -0.99235342345791 & 0.111639508679483 & -8.88890891043743 & 6.17118932930389e-19 & 9.75647400993432e-18 & DOWN \\ \hline
        C4orf29 & 492.646448190758 & -0.78956676057204 & 0.0888405263667653 & -8.88746153205383 & 6.25208561152553e-19 & 9.8787237358125e-18 & DOWN \\ \hline
        LINC00528 & 50.0954225443006 & 1.63822101659304 & 0.1843825383643 & 8.88490326213143 & 6.39764135007653e-19 & 1.01029419653292e-17 & UP \\ \hline
        SERPINB8 & 632.38572360814 & -1.65518667387378 & 0.186329977765105 & -8.88309381950537 & 6.50260770448794e-19 & 1.02628435459251e-17 & DOWN \\ \hline
        MT-CYB & 456193.116929569 & -1.31956761605138 & 0.148579562389351 & -8.88121888926739 & 6.61316761204265e-19 & 1.04313858792693e-17 & DOWN \\ \hline
        ZNF213 & 315.568326481345 & 1.15786309519204 & 0.130374095993217 & 8.88108244487681 & 6.62128548969101e-19 & 1.04382396377938e-17 & UP \\ \hline
        CEP295 & 243.846974303134 & 0.998918559993341 & 0.112478553960816 & 8.88096908092658 & 6.6280376622783e-19 & 1.04429338270076e-17 & UP \\ \hline
        ZCCHC24 & 2237.21362065311 & -1.06804013850873 & 0.120266108108227 & -8.88064106595683 & 6.64761319302371e-19 & 1.04678152653038e-17 & DOWN \\ \hline
        EIF5 & 9196.49325501724 & -0.74416869083589 & 0.0838179421019478 & -8.8783937206518 & 6.78327660176054e-19 & 1.06753648316785e-17 & DOWN \\ \hline
        PFKFB4 & 185.300277005071 & 1.8274699103472 & 0.205864866469416 & 8.87703638648169 & 6.86653439263076e-19 & 1.08002505424056e-17 & UP \\ \hline
        TNNC1 & 101.199625206566 & 2.93999749907434 & 0.331258628441614 & 8.87523296496571 & 6.978718155568e-19 & 1.09704656369375e-17 & UP \\ \hline
        RP5-1157M23.2 & 6.63387509273291 & 2.21860748933702 & 0.24999257895104 & 8.87469339548485 & 7.01263313938796e-19 & 1.10175196517573e-17 & UP \\ \hline
        DGKQ & 802.867370466253 & 0.800733985384285 & 0.0902427550960624 & 8.87311102738289 & 7.11303551013639e-19 & 1.11689190385326e-17 & UP \\ \hline
        LINC00482 & 153.685628720003 & 1.68852255959266 & 0.190323515958829 & 8.87185459498299 & 7.19376719998313e-19 & 1.12892772048743e-17 & UP \\ \hline
        GALNT10 & 886.874890246761 & 1.16724052946968 & 0.131583531921444 & 8.87071894503128 & 7.26751640704766e-19 & 1.13985474168814e-17 & UP \\ \hline
        SLC38A6 & 348.712655798636 & 1.13419738339176 & 0.127902667030811 & 8.86766014909242 & 7.46988999485549e-19 & 1.17093170814542e-17 & UP \\ \hline
        PON3 & 8642.76188566749 & -1.79803340245087 & 0.202770981645683 & -8.86731122894451 & 7.49332573936699e-19 & 1.17394022214647e-17 & DOWN \\ \hline
        RP11-440L14.1 & 44.602947172795 & 1.08118941401197 & 0.121938418482152 & 8.86668391693322 & 7.53564289063858e-19 & 1.17990170829257e-17 & UP \\ \hline
        PPP2CB & 2634.5436986903 & -0.840660344111722 & 0.0948149803377591 & -8.86632408841979 & 7.56002260738335e-19 & 1.18304946537599e-17 & DOWN \\ \hline
        CTD-2297D10.2 & 20.1576077044252 & 5.58712682313302 & 0.630246197815724 & 8.86499092338297 & 7.65103043285783e-19 & 1.1966142396036e-17 & UP \\ \hline
        AC006538.1 & 16.0317196189435 & 2.62901561015074 & 0.296590630553433 & 8.86412225917266 & 7.71091072484467e-19 & 1.20529811878123e-17 & UP \\ \hline
        DNER & 33.5588684658079 & 5.13036858437917 & 0.578842062639492 & 8.86315787243405 & 7.77793185386867e-19 & 1.21508775042905e-17 & UP \\ \hline
        PIP4K2B & 2063.19064973361 & 0.637194098681799 & 0.0718952225483373 & 8.8628155821257 & 7.80185778563046e-19 & 1.21813769387719e-17 & UP \\ \hline
        PPP1R3B & 5856.36572864146 & -1.67009390846903 & 0.188474407533273 & -8.86111769935766 & 7.92161786476826e-19 & 1.23594674420439e-17 & DOWN \\ \hline
        BMP10 & 22.2282913330839 & -4.79325870242258 & 0.540934394162789 & -8.86107216354984 & 7.92485460736107e-19 & 1.23594674420439e-17 & DOWN \\ \hline
        NNMT & 40778.7971614156 & -2.62725453501814 & 0.296529874738764 & -8.85999947672283 & 8.0014815061861e-19 & 1.24719430327691e-17 & DOWN \\ \hline
        LAMA3 & 1136.87125702343 & 2.34351155753237 & 0.264536033303077 & 8.85895024685514 & 8.07714062640976e-19 & 1.25827843305675e-17 & UP \\ \hline
        HSP90AB3P & 30.4449595787071 & 1.53606330507566 & 0.173433926649196 & 8.85676369527545 & 8.23708905899736e-19 & 1.28190816769753e-17 & UP \\ \hline
        TAF1A & 108.452616479531 & 1.03648626902397 & 0.1170278323519 & 8.85675012681836 & 8.23809130793441e-19 & 1.28190816769753e-17 & UP \\ \hline
        CCDC154 & 40.5719038610538 & 2.09708661286999 & 0.236786108771415 & 8.85645962827339 & 8.25957821974244e-19 & 1.28452923330868e-17 & UP \\ \hline
        NUPL2 & 757.289138243185 & 0.597625399073724 & 0.067488962639405 & 8.85515757986754 & 8.35656712456341e-19 & 1.2988828237938e-17 & UP \\ \hline
        SRSF8 & 1374.451573247 & -0.867002231699951 & 0.0979131183707092 & -8.85481175686174 & 8.38251580823498e-19 & 1.30218453041234e-17 & DOWN \\ \hline
        NES & 1545.56508315823 & 1.29940593770369 & 0.146755575837434 & 8.85421852143517 & 8.42721446383712e-19 & 1.30839361712111e-17 & UP \\ \hline
        OSTF1 & 1299.19826534779 & -0.655723061508921 & 0.0740614981829622 & -8.85376447407284 & 8.46158465297431e-19 & 1.31259845946934e-17 & DOWN \\ \hline
        SFI1 & 606.320028212966 & 1.29241879259277 & 0.145974408087382 & 8.85373545628018 & 8.46378592436226e-19 & 1.31259845946934e-17 & UP \\ \hline
        YAF2 & 607.547949308191 & -0.631630847008219 & 0.0713701500474034 & -8.85007032476036 & 8.74641646646608e-19 & 1.35567005253623e-17 & DOWN \\ \hline
        ATXN2L & 3149.47364789169 & 0.6679292100317 & 0.0754860267890394 & 8.84838212373211 & 8.87971559538505e-19 & 1.37556042204657e-17 & UP \\ \hline
        ANKRD65 & 296.018338149976 & 2.52772927707041 & 0.285681401291408 & 8.84807084270779 & 8.90451229631909e-19 & 1.37862978009099e-17 & UP \\ \hline
        SHC1 & 6035.07384946986 & 0.823539725874384 & 0.0930917205348646 & 8.84654103654635 & 9.02737442115316e-19 & 1.39687006772956e-17 & UP \\ \hline
        PSRC1 & 225.223547184388 & 1.73557332489204 & 0.196216355283619 & 8.84520213609805 & 9.1362774496667e-19 & 1.41283930580779e-17 & UP \\ \hline
        AVPI1 & 1316.53336266637 & -1.30371266949286 & 0.147392990729835 & -8.84514699808562 & 9.14078995697383e-19 & 1.41283930580779e-17 & DOWN \\ \hline
        ZNF473 & 339.043920713878 & 0.734576155760263 & 0.0830972958275397 & 8.83995259346109 & 9.57592253462743e-19 & 1.47926883732852e-17 & UP \\ \hline
        CNOT3 & 1373.3550348484 & 0.602834343426567 & 0.068210028365314 & 8.83791368914191 & 9.75225686554351e-19 & 1.50566791684705e-17 & UP \\ \hline
        RP11-496H1.1 & 12.1025918655431 & 2.58735267526183 & 0.29276740749036 & 8.83757074409665 & 9.78222986582572e-19 & 1.50945317176687e-17 & UP \\ \hline
        RP11-802E16.3 & 36.6493225422045 & 1.58504998599278 & 0.179391227404114 & 8.83571626622604 & 9.9458922097212e-19 & 1.5338517266798e-17 & UP \\ \hline
        RP3-329A5.8 & 15.9565559860002 & 1.90076530162258 & 0.215164491599924 & 8.83401014493067 & 1.00988486803212e-18 & 1.55657296065987e-17 & UP \\ \hline
        KLHL17 & 180.599832143471 & 0.9283117279226 & 0.105086663300422 & 8.83377299047683 & 1.01202930437502e-18 & 1.55900973074297e-17 & UP \\ \hline
        FAP & 109.659908487693 & 2.59652823695256 & 0.293953044068682 & 8.8331394736157 & 1.01777987129036e-18 & 1.56699586527492e-17 & UP \\ \hline
        MMRN1 & 237.485841567754 & -1.88423995493586 & 0.21335103898013 & -8.83164180471294 & 1.03150317175031e-18 & 1.58724128213658e-17 & DOWN \\ \hline
        VPS11 & 1417.88857818202 & 0.561817033899664 & 0.0636540955780856 & 8.82609404465535 & 1.08394889730343e-18 & 1.66701579442435e-17 & NOT \\ \hline
        LPCAT1 & 1744.17365363092 & 1.4912939136455 & 0.168980199889089 & 8.8252583120645 & 1.09207446805311e-18 & 1.67857912820141e-17 & UP \\ \hline
        INPPL1 & 2796.57781937007 & 0.731930917516492 & 0.0829371054750999 & 8.8251321688124 & 1.09330613409676e-18 & 1.67889645787601e-17 & UP \\ \hline
        STK40 & 2617.47484438889 & -0.814321309980559 & 0.0922731891158196 & -8.82511288255615 & 1.09349456648446e-18 & 1.67889645787601e-17 & DOWN \\ \hline
        INHA & 41.1012184125582 & 3.69349911055425 & 0.418632427169355 & 8.82277356182938 & 1.11658992003607e-18 & 1.71340506476084e-17 & UP \\ \hline
        ADAMTS18 & 14.8511902904504 & 3.54550829036158 & 0.401937048367243 & 8.82105370670409 & 1.13387614193741e-18 & 1.73896625382385e-17 & UP \\ \hline
        SOWAHC & 2341.25917369078 & -1.13671056298862 & 0.128865305135731 & -8.82092012114004 & 1.13522981574238e-18 & 1.74007774582518e-17 & DOWN \\ \hline
        RP11-1348G14.8 & 13.78676872974 & 1.44003659522325 & 0.163301990374366 & 8.81824276557804 & 1.16269953867206e-18 & 1.78119646381174e-17 & UP \\ \hline
        RP11-733O18.1 & 14.6808450203305 & -1.70645246052522 & 0.193521332158234 & -8.81790364655988 & 1.16622541499661e-18 & 1.78545796345797e-17 & DOWN \\ \hline
        RCL1 & 2144.12488366261 & -1.5425849139598 & 0.174938869372299 & -8.81785116992454 & 1.16677196585535e-18 & 1.78545796345797e-17 & DOWN \\ \hline
        DGKZ & 1444.88310385157 & 0.731913410388731 & 0.0830118033060405 & 8.81698001054594 & 1.17588224695757e-18 & 1.79840431877142e-17 & UP \\ \hline
        CA4 & 57.1026374238174 & 3.33093916556694 & 0.377959283823495 & 8.81295766007027 & 1.21886593401612e-18 & 1.86311402190188e-17 & UP \\ \hline
        PARP2 & 700.711482574918 & 0.665120784255501 & 0.0755000737154752 & 8.80953821001597 & 1.25662449788485e-18 & 1.91976973953507e-17 & UP \\ \hline
        FIRRE & 9.97129961731012 & 3.30953759669333 & 0.375699533198886 & 8.80900108795543 & 1.26265961619487e-18 & 1.92792514355759e-17 & UP \\ \hline
        CTD-2231E14.2 & 9.47997948824884 & 2.12312860047844 & 0.24104780420374 & 8.80791512493479 & 1.27494910278542e-18 & 1.94561593087503e-17 & UP \\ \hline
        CYP2R1 & 417.463433665307 & 0.667492334380171 & 0.0757852100830597 & 8.8076860069215 & 1.2775570072661e-18 & 1.94852093274704e-17 & UP \\ \hline
        RP11-421M1.8 & 5.4216054678411 & 2.23048589000537 & 0.253265882619531 & 8.80689442626633 & 1.28660767318755e-18 & 1.96124377377851e-17 & UP \\ \hline
        FLJ31104 & 14.4346626680977 & 2.00990915151995 & 0.228258079192859 & 8.80542392465219 & 1.30358928470359e-18 & 1.98603550329815e-17 & UP \\ \hline
        INTS10 & 1802.74712931039 & -0.840183631789031 & 0.0954180493824461 & -8.80529037458607 & 1.30514246443252e-18 & 1.98730746083955e-17 & DOWN \\ \hline
        GAREM & 660.753041209777 & -1.41486087798288 & 0.160733116681714 & -8.80254739777494 & 1.33745044213108e-18 & 2.03538181421565e-17 & DOWN \\ \hline
        C1QTNF3 & 365.083435397948 & 2.57217712654196 & 0.292214790195592 & 8.80235091735189 & 1.33979475508987e-18 & 2.03782855904736e-17 & UP \\ \hline
        CTD-2562G15.3 & 6.38503958252485 & 2.11034353624382 & 0.239750591822175 & 8.80224536759047 & 1.34105580078968e-18 & 2.03862587035429e-17 & UP \\ \hline
        GRHPR & 18666.2010219844 & -1.36499847255291 & 0.155078986781885 & -8.80195635062246 & 1.34451480566953e-18 & 2.0427617313816e-17 & DOWN \\ \hline
        CPT2 & 3673.04480393907 & -1.22079201526222 & 0.138706872726168 & -8.80123667464036 & 1.35316634439766e-18 & 2.05477789519484e-17 & DOWN \\ \hline
        CPSF1 & 3707.00455063299 & 0.849949017883474 & 0.0965769303700193 & 8.80074583678554 & 1.35909843149553e-18 & 2.0626536645193e-17 & UP \\ \hline
        ZNF337-AS1 & 100.538520181196 & 1.08728959242979 & 0.123547696109928 & 8.80056550356354 & 1.36128431786235e-18 & 2.06483844420491e-17 & UP \\ \hline
        FLJ39080 & 7.75116539381677 & 4.8199964751923 & 0.547747228697877 & 8.79967295617462 & 1.37215444023332e-18 & 2.08018613139372e-17 & UP \\ \hline
        EPM2A & 291.986581313336 & -1.02103154817474 & 0.116040665636916 & -8.79891150719084 & 1.38149567247397e-18 & 2.09320048030324e-17 & DOWN \\ \hline
        TSPO2 & 28.0653605024278 & 2.08390334700085 & 0.236859062317615 & 8.79807310984982 & 1.39185353577798e-18 & 2.10774010806619e-17 & UP \\ \hline
        MYO15B & 2133.34447633628 & 1.42859157008633 & 0.162378198984253 & 8.79792717878876 & 1.39366424058578e-18 & 2.10932760089096e-17 & UP \\ \hline
        SOCS3 & 3451.55541223339 & -2.15463994823265 & 0.244914684874448 & -8.79751228203076 & 1.39882497592117e-18 & 2.11598089714659e-17 & DOWN \\ \hline
        MT-ND4 & 822855.820444814 & -1.29327844959441 & 0.147033054577944 & -8.79583474142428 & 1.41988434688643e-18 & 2.14666340029e-17 & DOWN \\ \hline
        SOX11 & 12.1109158436322 & 4.22844817462885 & 0.480801336606233 & 8.79458489960869 & 1.43577775427161e-18 & 2.16950645152553e-17 & UP \\ \hline
        RPL18P13 & 10.2842352060221 & 4.87520661724614 & 0.554516222310571 & 8.79181964583834 & 1.47156866401167e-18 & 2.22237392069928e-17 & UP \\ \hline
        RFC3 & 346.842081088056 & 1.07431652278943 & 0.122200792618401 & 8.79140388347741 & 1.47702556329049e-18 & 2.22939805016683e-17 & UP \\ \hline
        NUP107 & 1008.04213182988 & 0.73356873399699 & 0.0834523387665427 & 8.79027172682533 & 1.49198667216304e-18 & 2.25075219513276e-17 & UP \\ \hline
        NR4A2 & 654.646838347333 & -2.05055320898999 & 0.233372203261855 & -8.78662145846551 & 1.54125032670061e-18 & 2.32380233181612e-17 & DOWN \\ \hline
        PROCA1 & 58.2044702608615 & 1.50470637357613 & 0.171271863764688 & 8.7854849039505 & 1.55691456817259e-18 & 2.3461413593481e-17 & UP \\ \hline
        THOC5 & 990.309537622741 & 0.812560696275046 & 0.0924948004010047 & 8.78493377738259 & 1.56456681199783e-18 & 2.35638922087882e-17 & UP \\ \hline
        KCNH4 & 20.2740376305309 & 2.41393858180781 & 0.2747889834077 & 8.7846992694983 & 1.56783414400048e-18 & 2.36002542231019e-17 & UP \\ \hline
        NAT2 & 925.531907650696 & -2.8852766972017 & 0.328509117970806 & -8.78294251016226 & 1.5925258211009e-18 & 2.39518215995542e-17 & DOWN \\ \hline
        RP11-465N4.5 & 44.0184889104613 & 1.44441756579763 & 0.164457658089462 & 8.78291459684955 & 1.5929212326302e-18 & 2.39518215995542e-17 & UP \\ \hline
        PLIN2 & 23666.3772437718 & -1.64314516094437 & 0.187148398421482 & -8.77990501016097 & 1.63612780985488e-18 & 2.45881304265371e-17 & DOWN \\ \hline
        C1orf198 & 2155.93582777893 & 1.13727479248069 & 0.129562570094469 & 8.77780358672616 & 1.66698062078551e-18 & 2.50381937216465e-17 & UP \\ \hline
        PRR7-AS1 & 5.91488209480179 & 2.75728818731243 & 0.314133965825048 & 8.77742774510434 & 1.67255892561743e-18 & 2.51083493190762e-17 & UP \\ \hline
        KIAA0195 & 2586.7861527959 & 0.660668137313566 & 0.075297287577727 & 8.77412930222194 & 1.72231243169466e-18 & 2.58412245377962e-17 & UP \\ \hline
        SLC50A1 & 3101.36514824553 & 1.12748847865787 & 0.128521714079358 & 8.7727469769169 & 1.74359535568124e-18 & 2.61463700301533e-17 & UP \\ \hline
        H2AFY & 4445.23858264224 & 0.716722705148119 & 0.0817017796539837 & 8.772424642199 & 1.74859539102077e-18 & 2.62071444655318e-17 & UP \\ \hline
        ANKZF1 & 1125.83946615715 & 0.76213432561501 & 0.0868832872150947 & 8.77193243998945 & 1.75625772977537e-18 & 2.63077328693531e-17 & UP \\ \hline
        HIST3H2A & 121.18629693955 & 3.16472409363871 & 0.360817894717171 & 8.77097322492666 & 1.77128566570933e-18 & 2.65184851261796e-17 & UP \\ \hline
        GPC2 & 16.9093811772972 & 2.38275451504376 & 0.271676392746955 & 8.77056151604275 & 1.77777475341814e-18 & 2.6601240726241e-17 & UP \\ \hline
        PRRC2A & 6848.45222525988 & 0.690661508589234 & 0.0787934298528913 & 8.76547079976988 & 1.85997736915572e-18 & 2.78162129040169e-17 & UP \\ \hline
        MT1E & 13368.8937658512 & -3.06263023185806 & 0.349432478854507 & -8.76458376707805 & 1.87467987179463e-18 & 2.8020944361395e-17 & DOWN \\ \hline
        ZNF385D & 125.123609499706 & 3.31418635907951 & 0.378185981320266 & 8.76337707576975 & 1.89486509203239e-18 & 2.83073609618036e-17 & UP \\ \hline
        TMPOP2 & 3.1672358090848 & 3.16855949468536 & 0.361662429715197 & 8.76109663140996 & 1.93359955502086e-18 & 2.88704257359752e-17 & UP \\ \hline
        ZNF607 & 107.153406510218 & 1.66435051134472 & 0.189996209527831 & 8.75991429240023 & 1.95398887936348e-18 & 2.91591209953341e-17 & UP \\ \hline
        IL17D & 64.4766031325906 & 2.62020510975342 & 0.299125716142317 & 8.75954479455984 & 1.96040426769601e-18 & 2.9239086185631e-17 & UP \\ \hline
        BAI2 & 41.1390709726145 & 2.60125012408243 & 0.297046009731447 & 8.75706132674249 & 2.00406632288754e-18 & 2.9874193402656e-17 & UP \\ \hline
        HIST1H2BG & 40.2254626013413 & 2.41573576103272 & 0.275880312360655 & 8.75646304863777 & 2.01472740440207e-18 & 3.00169429712397e-17 & UP \\ \hline
        AGBL5 & 949.219674131709 & 0.852914740582673 & 0.09743092497651 & 8.75404539973633 & 2.05838232571563e-18 & 3.06508416606966e-17 & UP \\ \hline
        BRD9 & 940.445515689056 & 0.675823229096209 & 0.0772020582884785 & 8.75395350951501 & 2.0600598624051e-18 & 3.06593201792157e-17 & UP \\ \hline
        BDKRB1 & 25.2315903870499 & 2.44965464716846 & 0.279958161817654 & 8.75007405129345 & 2.13212789943279e-18 & 3.17148293514016e-17 & UP \\ \hline
        C15orf39 & 930.690683786524 & 1.06036987861309 & 0.121191606855521 & 8.74953229951977 & 2.14238803524271e-18 & 3.18503222842881e-17 & UP \\ \hline
        SERTAD4-AS1 & 22.5333358118138 & 2.94139571053795 & 0.336180753686662 & 8.74944707060621 & 2.14400660181868e-18 & 3.18572667306753e-17 & UP \\ \hline
        MTMR11 & 495.647753002912 & 1.90455995000636 & 0.217744247629745 & 8.74677503878264 & 2.19536756657313e-18 & 3.26029170501228e-17 & UP \\ \hline
        TSPYL1 & 3041.08437656227 & -0.901548629187013 & 0.103081868643252 & -8.74594767298132 & 2.21151588032068e-18 & 3.28251125862833e-17 & DOWN \\ \hline
        SERPINE1 & 12632.4232044729 & -2.2493986140501 & 0.257216278726698 & -8.74516428425657 & 2.22691393702313e-18 & 3.30359398904123e-17 & DOWN \\ \hline
        CD1D & 395.609113595886 & -1.81560952604127 & 0.207616607422408 & -8.74501104984974 & 2.22993822227628e-18 & 3.30630765250363e-17 & DOWN \\ \hline
        SMPD4 & 1696.35742237126 & 0.606421412037918 & 0.0693473889027166 & 8.74468991022332 & 2.23628950254257e-18 & 3.31394866988994e-17 & UP \\ \hline
        TLX1 & 103.988796936422 & 2.44866703047223 & 0.280019735587478 & 8.7446230364262 & 2.23761433215401e-18 & 3.3141368162583e-17 & UP \\ \hline
        FAM53B & 660.741962560549 & 1.04201500198845 & 0.119237273908126 & 8.73900390234799 & 2.35174748203472e-18 & 3.48131608268885e-17 & UP \\ \hline
        MYBL1 & 173.634029563933 & 1.29320846137592 & 0.148055799959505 & 8.73460183072621 & 2.44515896056577e-18 & 3.61765844716434e-17 & UP \\ \hline
        RP11-968A15.2 & 12.7064039271855 & 2.12222841700772 & 0.24301248093636 & 8.7330017323822 & 2.48001291722128e-18 & 3.66726442441267e-17 & UP \\ \hline
        CH17-264L24.1 & 25.6073247861868 & 1.83665909828783 & 0.210332503354154 & 8.73216963141116 & 2.49833147551658e-18 & 3.69237910967507e-17 & UP \\ \hline
        MCC & 1056.90314058645 & -1.61031603630453 & 0.184439952212112 & -8.73084175630564 & 2.52784149967547e-18 & 3.73399843948324e-17 & DOWN \\ \hline
        HID1-AS1 & 6.61627469831963 & -1.61438280126439 & 0.184915390329101 & -8.73038635881642 & 2.53804106823707e-18 & 3.74706415341062e-17 & DOWN \\ \hline
        RP11-347I19.8 & 24.8841216531051 & 1.71781898910615 & 0.196786785508815 & 8.72934117331368 & 2.56160406250406e-18 & 3.77983464518932e-17 & UP \\ \hline
        RP11-143K11.7 & 5.84971619217626 & 1.94358640192542 & 0.222674684962472 & 8.72836713456217 & 2.5837574780023e-18 & 3.81049137227557e-17 & UP \\ \hline
        SYP & 99.3105463726426 & 1.83826791854864 & 0.210650616630229 & 8.72662016354546 & 2.62396526259676e-18 & 3.86772759298159e-17 & UP \\ \hline
        RP11-158L12.4 & 18.7925875853861 & 1.86491560250255 & 0.213821588603898 & 8.72183026362827 & 2.73740467160239e-18 & 4.03278887376057e-17 & UP \\ \hline
        MAFA-AS1 & 8.83893319223109 & 5.47549907115519 & 0.627916570899233 & 8.72010602190954 & 2.77941410995133e-18 & 4.09249867908587e-17 & UP \\ \hline
        HEATR6 & 377.753708598867 & 0.716298504518955 & 0.0821446212541833 & 8.71996843594281 & 2.78279354786804e-18 & 4.09529516430133e-17 & UP \\ \hline
        CTC-351M12.1 & 52.8936617935208 & 1.26275284494225 & 0.144814118854321 & 8.7198185849029 & 2.78647886075134e-18 & 4.09853857737412e-17 & UP \\ \hline
        MUS81 & 931.27103075734 & 0.497787363438226 & 0.0571023487834351 & 8.71745863425201 & 2.84515709342759e-18 & 4.1826228110447e-17 & NOT \\ \hline
        AACS & 675.173553373212 & 1.11073897226912 & 0.127441601641618 & 8.71567022040938 & 2.89043556648559e-18 & 4.24692941146877e-17 & UP \\ \hline
        SAMD1 & 1363.44321616851 & 0.915713750728815 & 0.105066151981213 & 8.71559235264045 & 2.89242307692076e-18 & 4.24759391025301e-17 & UP \\ \hline
        MCCD1 & 40.1517937780182 & 5.28059274562905 & 0.60588893119027 & 8.71544679856639 & 2.8961418434407e-18 & 4.25079874708084e-17 & UP \\ \hline
        RP11-108L7.15 & 6.10719229192707 & 2.7246788921874 & 0.31263835198757 & 8.71511404427993 & 2.90466113609142e-18 & 4.26104239937652e-17 & UP \\ \hline
        NGFR & 852.644021734419 & -2.12963581462786 & 0.244365538001472 & -8.71495969540122 & 2.90862122620781e-18 & 4.26459053871179e-17 & DOWN \\ \hline
        TPT1 & 108546.584230583 & -0.954347688091859 & 0.109515134728776 & -8.71429953910379 & 2.92561893131897e-18 & 4.28724041169502e-17 & DOWN \\ \hline
        IFT52 & 486.616769950437 & 0.873413493739947 & 0.100236636240296 & 8.71351560168202 & 2.94593116982245e-18 & 4.31472089335509e-17 & UP \\ \hline
        CYP2B6 & 12726.6411586681 & -2.74917777808857 & 0.315513151731442 & -8.71335398541045 & 2.95013601302579e-18 & 4.31859328425315e-17 & DOWN \\ \hline
        RP11-37C7.3 & 8.22983917856365 & 2.17749162715428 & 0.249937071088002 & 8.71215949548992 & 2.9813978789963e-18 & 4.36204839334694e-17 & UP \\ \hline
        RCOR3 & 1028.10458338067 & 0.746348384711231 & 0.0856705953367254 & 8.71183842925024 & 2.98985636213746e-18 & 4.37211183780428e-17 & UP \\ \hline
        EPS15L1 & 900.440041549386 & 0.768763723728397 & 0.0882534363811179 & 8.71086447454047 & 3.01566039381507e-18 & 4.40751590679775e-17 & UP \\ \hline
        MED24 & 2715.44262377484 & 0.582712201678753 & 0.0669157778523938 & 8.70814358557005 & 3.08891871499406e-18 & 4.51220243335483e-17 & NOT \\ \hline
        AC004447.2 & 371.156595713713 & 1.05930771354739 & 0.121681385713593 & 8.70558555308311 & 3.1593934168613e-18 & 4.6127143886175e-17 & UP \\ \hline
        CPNE7 & 116.222329098527 & 2.688940964581 & 0.308882820556196 & 8.70537558462819 & 3.16524812716325e-18 & 4.61882489104566e-17 & UP \\ \hline
        LRRC55 & 40.0420255766687 & -2.42137850885595 & 0.278344198585978 & -8.69922391469571 & 3.34161587020352e-18 & 4.87361551296367e-17 & DOWN \\ \hline
        AC005229.1 & 26.8652482661916 & -1.17497729736966 & 0.135076270152034 & -8.69862112750944 & 3.3594109831885e-18 & 4.89698754857093e-17 & DOWN \\ \hline
        CLCN7 & 2719.04354861482 & 0.854860639303204 & 0.0982785166728846 & 8.69834698613297 & 3.36753493553989e-18 & 4.90624481630238e-17 & UP \\ \hline
        JRKL & 254.969777041699 & 1.00334162530397 & 0.115353383970588 & 8.69798172162676 & 3.37838939124126e-18 & 4.91946838355115e-17 & UP \\ \hline
        HES2 & 25.4978406592331 & 2.75128367077912 & 0.316385941827995 & 8.69597319932398 & 3.43869611918133e-18 & 5.00465047498106e-17 & UP \\ \hline
        C6orf48 & 2395.47322855439 & 1.13802222867675 & 0.130922505551644 & 8.6923346286544 & 3.55066447091346e-18 & 5.16489137312107e-17 & UP \\ \hline
        PCBP4 & 1000.0402411981 & 1.03514101303135 & 0.1190934176358 & 8.69184068759293 & 3.56613919630612e-18 & 5.18467541482929e-17 & UP \\ \hline
        EZH1 & 873.395929050823 & 0.672803604128468 & 0.0774073643642277 & 8.69172603478268 & 3.56974067534324e-18 & 5.18474130872999e-17 & UP \\ \hline
        RAB14 & 4779.23420370635 & -0.612530016088063 & 0.0704728202114063 & -8.69171993189118 & 3.5699324802583e-18 & 5.18474130872999e-17 & DOWN \\ \hline
        CSE1L & 3033.75574065404 & 0.694607429158672 & 0.0799255385641181 & 8.69068187262125 & 3.60270564359051e-18 & 5.22959375872081e-17 & UP \\ \hline
        SIRT7 & 817.879427094356 & 0.914837913265975 & 0.105269520368787 & 8.69043489569492 & 3.61054673185568e-18 & 5.23822739539859e-17 & UP \\ \hline
        DXO & 726.922907804079 & 0.80876581852734 & 0.0930722075521104 & 8.68965977920443 & 3.6352649085734e-18 & 5.27132464494236e-17 & UP \\ \hline
        GTSF1 & 202.122486492157 & 4.16781493025379 & 0.479675244378213 & 8.68882640724225 & 3.66202721731521e-18 & 5.30734976539864e-17 & UP \\ \hline
        LPHN1 & 544.651689265684 & 2.1983071087077 & 0.25302120003276 & 8.68823287702006 & 3.68120592328079e-18 & 5.33235205651359e-17 & UP \\ \hline
        TMEM136 & 132.230291192571 & 1.54493080432539 & 0.177843264681243 & 8.68703578454006 & 3.72018968989657e-18 & 5.38600147307004e-17 & UP \\ \hline
        DAND5 & 6.52378319341323 & 3.15289998022975 & 0.362977179110121 & 8.68622095736002 & 3.74695768379506e-18 & 5.4219183178639e-17 & UP \\ \hline
        CCDC180 & 23.1024735005225 & 1.84533087244995 & 0.212469663841066 & 8.68514986605485 & 3.78243368282459e-18 & 5.47039167290685e-17 & UP \\ \hline
        STEAP3 & 7922.37789129649 & -1.7247034334593 & 0.198594974048679 & -8.68452709702788 & 3.80321287742658e-18 & 5.49757004596453e-17 & DOWN \\ \hline
        TRIM25 & 1600.11894637437 & 0.959831836218751 & 0.110524378955971 & 8.68434498601541 & 3.80931042665863e-18 & 5.50350869840022e-17 & UP \\ \hline
        PIGV & 1145.9107269927 & -1.0084979057744 & 0.116158369523394 & -8.68209419529849 & 3.88547423395965e-18 & 5.61061668220051e-17 & DOWN \\ \hline
        GLA & 927.687418385275 & 1.16759001297624 & 0.134513505817695 & 8.68009502747379 & 3.95438289570646e-18 & 5.70714197055351e-17 & UP \\ \hline
        UGT1A10 & 44.4871973466578 & 5.00408217245589 & 0.576612215338306 & 8.67841859631768 & 4.01309622899132e-18 & 5.78885992531298e-17 & UP \\ \hline
        LOX & 454.180517730141 & 2.03297091736994 & 0.234263413265652 & 8.6781409398512 & 4.02290326444816e-18 & 5.79998252305822e-17 & UP \\ \hline
        ADAM23 & 110.559224372117 & 2.90569931275165 & 0.334844064412558 & 8.67776861402436 & 4.0360912372873e-18 & 5.81596543031394e-17 & UP \\ \hline
        NCOR2 & 3788.37818704666 & 0.679283592016727 & 0.0782802623977061 & 8.67758450483468 & 4.04262824102201e-18 & 5.82235270923247e-17 & UP \\ \hline
        GNPAT & 2933.80177984377 & 0.824261253040909 & 0.0949978854183291 & 8.67662737345388 & 4.07678104890003e-18 & 5.86848601872618e-17 & UP \\ \hline
        CTC-435M10.12 & 8.52958287020179 & 2.03982333715035 & 0.235250397696324 & 8.6708603136284 & 4.28867574784357e-18 & 6.17029599145024e-17 & UP \\ \hline
        SYT3 & 43.0954616254758 & 3.77340278747975 & 0.43519534152356 & 8.67059554054409 & 4.29866087837659e-18 & 6.18144753233083e-17 & UP \\ \hline
        SLC7A2 & 12918.3921197353 & -1.82144174561518 & 0.210081976991414 & -8.67014758571898 & 4.31560644988241e-18 & 6.20259135838424e-17 & DOWN \\ \hline
        CBR4 & 1793.79117546606 & -1.16053230625322 & 0.133941365737482 & -8.66448016162386 & 4.53577851096329e-18 & 6.51564818602395e-17 & DOWN \\ \hline
        HIST1H3H & 158.845491899294 & 2.20506890593122 & 0.254497144103249 & 8.66441513008344 & 4.53836818222286e-18 & 6.51598508030928e-17 & UP \\ \hline
        PCDHA1 & 19.4265915833639 & 4.43061177763705 & 0.511365858198784 & 8.66426983069082 & 4.54415953664792e-18 & 6.52091607367417e-17 & UP \\ \hline
        ADCY10P1 & 108.540942030831 & 1.38699104707945 & 0.160114624488513 & 8.6624882112437 & 4.61576739613939e-18 & 6.62024036023786e-17 & UP \\ \hline
        RP11-268G12.1 & 7.36584431743857 & 4.62446713956013 & 0.533884363798062 & 8.66192653903852 & 4.63857254015827e-18 & 6.64950188956264e-17 & UP \\ \hline
        CD5L & 1613.24485119039 & -3.19625023789717 & 0.369049030350843 & -8.66077397590938 & 4.68571803934023e-18 & 6.71360750877401e-17 & DOWN \\ \hline
        CRYGS & 65.3719216548792 & 1.20867795278354 & 0.139577509760716 & 8.65954661933453 & 4.73644307081427e-18 & 6.78277279711276e-17 & UP \\ \hline
        RP11-98D18.9 & 12.3963365500993 & 1.6760011411704 & 0.193555494007818 & 8.65902127842835 & 4.75832003099092e-18 & 6.81057632164644e-17 & UP \\ \hline
        CTB-31O20.2 & 80.0876364201159 & 1.13103134684521 & 0.130696037135712 & 8.65390697095712 & 4.97657791631989e-18 & 7.11928548142826e-17 & UP \\ \hline
        AC024560.3 & 298.06277556786 & 0.968492306529192 & 0.111944592089189 & 8.65153276683141 & 5.08122979307873e-18 & 7.2652395186103e-17 & UP \\ \hline
        USP15 & 1497.0002944375 & -0.515988521781363 & 0.0596536817140397 & -8.64973471804881 & 5.16192831517029e-18 & 7.37681150288307e-17 & NOT \\ \hline
        NSD1 & 1758.3513653543 & 0.72648866478705 & 0.0839916816942014 & 8.64953112180876 & 5.1711453110886e-18 & 7.38616816323636e-17 & UP \\ \hline
        ASB9P1 & 9.93200886449357 & 3.17660100114681 & 0.367278897439582 & 8.64901583862267 & 5.19454532499119e-18 & 7.4157629260336e-17 & UP \\ \hline
        KDM6B & 1392.7824873052 & -0.957520808273333 & 0.110741948164476 & -8.64641469780908 & 5.31427321262028e-18 & 7.58277447001368e-17 & DOWN \\ \hline
        TRMU & 983.268551710978 & 0.953635796718253 & 0.110302870054502 & 8.64561181632945 & 5.35177623432783e-18 & 7.63235015851279e-17 & UP \\ \hline
        SNX15 & 23.2751204924805 & 1.20955397835119 & 0.139910446730215 & 8.64520131712203 & 5.37105168318418e-18 & 7.65589319519098e-17 & UP \\ \hline
        TMEM150B & 395.473596158578 & 2.16197726894325 & 0.250091889962512 & 8.64473161951523 & 5.39319093644726e-18 & 7.68349194843905e-17 & UP \\ \hline
        MTATP6P1 & 41167.2684973967 & -1.39918186289524 & 0.161883710589394 & -8.64312942791483 & 5.46939030674332e-18 & 7.78804022731175e-17 & DOWN \\ \hline
        PDE2A & 580.753564062658 & -1.51963416633606 & 0.175821383099597 & -8.6430566040721 & 5.47287890506541e-18 & 7.78899900547555e-17 & DOWN \\ \hline
        SMC2 & 586.932613827354 & 1.07370972439987 & 0.124259403465551 & 8.64087299998613 & 5.57851011776793e-18 & 7.93525138448768e-17 & UP \\ \hline
        MFGE8 & 1129.90416532475 & 1.326890096479 & 0.153566812243808 & 8.64047431272052 & 5.59801260926372e-18 & 7.9589010719681e-17 & UP \\ \hline
        CLCNKA & 41.5982107086849 & 3.00700048523141 & 0.348043010618049 & 8.63973817457685 & 5.63419912481346e-18 & 8.00623457556313e-17 & UP \\ \hline
        CDAN1 & 507.657259266308 & 0.631824114506697 & 0.0731365675707378 & 8.63896318207161 & 5.67254512298521e-18 & 8.05658654607966e-17 & UP \\ \hline
        STXBP6 & 447.714580875257 & 1.56231844000155 & 0.1808606728198 & 8.63824299469547 & 5.70841028463997e-18 & 8.1033651793296e-17 & UP \\ \hline
        ANKS1B & 51.6405469880624 & 2.600904337661 & 0.301111690320983 & 8.63767306705512 & 5.73695112261397e-18 & 8.13970393381337e-17 & UP \\ \hline
        AKR1B15 & 268.929536664528 & 4.08452649388306 & 0.472911049040451 & 8.63698681215139 & 5.77150436466353e-18 & 8.18453158673223e-17 & UP \\ \hline
        ACSL1 & 40973.6259490867 & -1.78646185288341 & 0.206876212171633 & -8.6354145511969 & 5.85144477410585e-18 & 8.29364357403619e-17 & DOWN \\ \hline
        DNASE1 & 288.551976025805 & 1.21938058538547 & 0.14123847870731 & 8.63348711021169 & 5.95093648584626e-18 & 8.43034100122419e-17 & UP \\ \hline
        IDNK & 876.329242653222 & -1.29053026409628 & 0.149503618951566 & -8.63210050128866 & 6.02354214785355e-18 & 8.52883012306367e-17 & DOWN \\ \hline
        MPZL1 & 2922.21405874395 & 0.946145670373006 & 0.109632468027052 & 8.63015936245767 & 6.1266550718238e-18 & 8.67039211622246e-17 & UP \\ \hline
        VPS33A & 832.379406400118 & 0.711351573558382 & 0.0824282447478738 & 8.62994930602026 & 6.13791716517168e-18 & 8.68188927447878e-17 & UP \\ \hline
        CELSR3-AS1 & 6.64687239301284 & 2.26529313882818 & 0.262497372747088 & 8.6297745197273 & 6.14730383765948e-18 & 8.6907233151009e-17 & UP \\ \hline
        MIP & 24.5582919844102 & -1.87066067640443 & 0.216777978674925 & -8.6293851794311 & 6.16826382121348e-18 & 8.7159016926207e-17 & DOWN \\ \hline
        RP11-334C17.5 & 143.217007766034 & 1.3786751713753 & 0.159779324589484 & 8.62862059855045 & 6.20963023199437e-18 & 8.76987440676816e-17 & UP \\ \hline
        C11orf96 & 1274.0410476729 & -2.04890134125334 & 0.237466179150163 & -8.62818169975147 & 6.23349972730126e-18 & 8.79909372220633e-17 & DOWN \\ \hline
        STK11IP & 486.074772270794 & 0.818722322456016 & 0.0948980744415093 & 8.62738603785514 & 6.27700290901664e-18 & 8.85598365546984e-17 & UP \\ \hline
        DARS2 & 1377.79490488361 & 0.920151039951633 & 0.106655711092232 & 8.62730209689307 & 6.28160985865659e-18 & 8.8579663587896e-17 & UP \\ \hline
        CCDC14 & 761.677958033582 & 1.06215039879217 & 0.123138873858 & 8.62563027835553 & 6.37406295104095e-18 & 8.98360953158732e-17 & UP \\ \hline
        JDP2 & 637.294899476838 & -1.14896156138756 & 0.133204071244841 & -8.62557390814028 & 6.37720357105487e-18 & 8.98360953158732e-17 & DOWN \\ \hline
        POLR3F & 359.00556156612 & 0.514422313371676 & 0.0596408379934804 & 8.62533677725838 & 6.39043185833934e-18 & 8.99766301397835e-17 & NOT \\ \hline
        PSMD10 & 1249.98529443105 & 0.738160950840238 & 0.0855840151190801 & 8.62498621749837 & 6.41003737877422e-18 & 9.02067671203185e-17 & UP \\ \hline
        ARPC5 & 6467.13857035653 & 0.684683358856641 & 0.0793985427963505 & 8.62337436863026 & 6.50094894971767e-18 & 9.14396312108992e-17 & UP \\ \hline
        FAM24B & 19.0873491955578 & 1.94087392866117 & 0.225100658478534 & 8.62224900531002 & 6.56517503444385e-18 & 9.22960862184745e-17 & UP \\ \hline
        KCNF1 & 74.0164679467007 & 3.68466834955563 & 0.427520811123807 & 8.61868768416182 & 6.77258003523118e-18 & 9.51635204848862e-17 & UP \\ \hline
        AC022007.5 & 51.0806952981719 & 1.2524762377136 & 0.145326898100302 & 8.61833737653414 & 6.79332737436084e-18 & 9.54065931301733e-17 & UP \\ \hline
        CYP4A11 & 28187.0058835503 & -2.33191155274436 & 0.270585341132613 & -8.61802617607989 & 6.81181116239097e-18 & 9.56176455757844e-17 & DOWN \\ \hline
        PBLD & 6977.80454077143 & -1.71836011514575 & 0.199428709973192 & -8.61641292959645 & 6.90842871727666e-18 & 9.69246943817918e-17 & DOWN \\ \hline
        RHO & 4.98663487703926 & 3.76069729318419 & 0.436473485816514 & 8.61609562869331 & 6.92759048430189e-18 & 9.71442706179322e-17 & UP \\ \hline
        BEND3 & 163.405860961619 & 1.26682117491096 & 0.147042158044857 & 8.61536032764494 & 6.972197109724e-18 & 9.77202519932795e-17 & UP \\ \hline
        MAPK3 & 1415.34736292305 & 0.699694925818779 & 0.0812413711184823 & 8.61254452240036 & 7.14565321801276e-18 & 1.00100651940638e-16 & UP \\ \hline
        RP5-994D16.9 & 22.1662505758244 & -0.837487477077593 & 0.0972564573959078 & -8.61112464407768 & 7.2347274600602e-18 & 1.01297168338809e-16 & DOWN \\ \hline
        WFS1 & 1805.29340771399 & 1.10140268511858 & 0.127916533368717 & 8.61032312331209 & 7.28549285800693e-18 & 1.01956363633019e-16 & UP \\ \hline
        HEY1 & 250.058449472455 & 1.39870381619502 & 0.162493180270398 & 8.60776934679655 & 7.449595960017e-18 & 1.04200187778458e-16 & UP \\ \hline
        SLC35E4 & 89.6862500166965 & 1.57895042402577 & 0.183480044803979 & 8.60557029900794 & 7.59382416013537e-18 & 1.06163887336263e-16 & UP \\ \hline
        RP11-46F15.2 & 6.84986988569822 & 2.10519793496183 & 0.244697889899152 & 8.6032533252716 & 7.74876870095729e-18 & 1.08275345277467e-16 & UP \\ \hline
        ILDR2 & 337.211934424451 & 2.62383672407236 & 0.304993317391472 & 8.602931849502 & 7.77051201907219e-18 & 1.08524359430424e-16 & UP \\ \hline
        GNA12 & 1759.08215030469 & 0.774251719802393 & 0.0900062093247076 & 8.60220339920319 & 7.82000452139655e-18 & 1.09160476838284e-16 & UP \\ \hline
        CCDC170 & 328.948236137394 & 2.50125402380414 & 0.290777995519085 & 8.60193708722355 & 7.83817589543262e-18 & 1.09358957387259e-16 & UP \\ \hline
        KCNH6 & 17.5191261065467 & 3.93822049062664 & 0.457852435587136 & 8.60150604108152 & 7.86767600024133e-18 & 1.09715217690865e-16 & UP \\ \hline
        FBXL22 & 25.0983024051241 & 1.23414845972571 & 0.143483276890122 & 8.60134007582506 & 7.87906359152673e-18 & 1.09818666189809e-16 & UP \\ \hline
        KBTBD11 & 532.746656442186 & -2.20793350570544 & 0.25676891982841 & -8.59891262221659 & 8.04749261504138e-18 & 1.12078627117032e-16 & DOWN \\ \hline
        RP11-173M1.5 & 5.80042773677591 & 2.54731774896369 & 0.296238086680609 & 8.59888671813525 & 8.04930899922446e-18 & 1.12078627117032e-16 & UP \\ \hline
        DROSHA & 1344.80285407677 & 0.649675461086913 & 0.0755561102394388 & 8.59858268283107 & 8.07065810650799e-18 & 1.1231936510702e-16 & UP \\ \hline
        AMH & 31.6803671226885 & 2.8638797488369 & 0.333067026527193 & 8.59850877073563 & 8.07585659151705e-18 & 1.12335205790599e-16 & UP \\ \hline
        PABPC4L & 21.1802932437165 & 1.66696033990517 & 0.193882274981544 & 8.59779647244107 & 8.12612461247262e-18 & 1.12977632991598e-16 & UP \\ \hline
        RP13-516M14.4 & 5.69130920379816 & 2.49742256562544 & 0.290507376637253 & 8.59676127516683 & 8.19973112973932e-18 & 1.13943727356353e-16 & UP \\ \hline
        SDHD & 5061.54866153257 & -0.874383960012426 & 0.101718961378901 & -8.59607636727004 & 8.24879203860222e-18 & 1.1456793641165e-16 & DOWN \\ \hline
        IDUA & 630.015288416556 & 1.08004004668854 & 0.125697821594738 & 8.59235293806992 & 8.52061873925846e-18 & 1.18283973235857e-16 & UP \\ \hline
        RXFP1 & 29.2813798971343 & -1.70666177424186 & 0.198687737582788 & -8.58966836607491 & 8.72207080804981e-18 & 1.21019826001161e-16 & DOWN \\ \hline
        CCNO & 51.9241689570984 & 2.91443579364661 & 0.339388782467226 & 8.58730737197553 & 8.90312167809916e-18 & 1.23470008755874e-16 & UP \\ \hline
        SDHB & 5841.26634626691 & -0.982629034999287 & 0.114432459768199 & -8.58697817900411 & 8.92865843765827e-18 & 1.23762120738823e-16 & DOWN \\ \hline
        SARDH & 6728.1768632961 & -1.63058537340626 & 0.189998834354817 & -8.5820809319345 & 9.31720473927702e-18 & 1.29083176525577e-16 & DOWN \\ \hline
        PORCN & 179.314360360958 & 0.978592985496462 & 0.114067444166076 & 8.57907348280446 & 9.56403659034881e-18 & 1.32436536709299e-16 & UP \\ \hline
        DMD & 2049.77259203877 & -1.31469277161077 & 0.153251110444838 & -8.57868349400309 & 9.59651337342622e-18 & 1.32819777640112e-16 & DOWN \\ \hline
        C20orf144 & 4.85283531431509 & 2.43566629080876 & 0.283929681623769 & 8.5784137709006 & 9.6190385316783e-18 & 1.33064969527972e-16 & UP \\ \hline
        RBMXL1 & 698.232283562008 & -0.885600354148603 & 0.103247404972251 & -8.57745872050363 & 9.69921714350299e-18 & 1.34107066821238e-16 & DOWN \\ \hline
        FAM21A & 1199.32483598686 & 0.714525454959165 & 0.0833057440003511 & 8.57714511206038 & 9.72568884964521e-18 & 1.34405910790776e-16 & UP \\ \hline
        ZNF200 & 322.756751700509 & 0.663842501899045 & 0.0774051361764764 & 8.57620740289826 & 9.8052670131253e-18 & 1.35438004219739e-16 & UP \\ \hline
        NF2 & 1227.31325956826 & 0.763593261390663 & 0.0890420763800143 & 8.57564527282354 & 9.85327958996142e-18 & 1.36033276654422e-16 & UP \\ \hline
        CTC-246B18.10 & 19.3114789098008 & 2.64598245150358 & 0.308552999325514 & 8.57545529386396 & 9.86955844692886e-18 & 1.36190061621537e-16 & UP \\ \hline
        MRPS23 & 1514.26609685301 & 0.760383847365176 & 0.0886777119297757 & 8.57468952251866 & 9.93544517537695e-18 & 1.3703088816907e-16 & UP \\ \hline
        MAZ & 1672.62785257792 & 0.868055650576225 & 0.101241536819045 & 8.57410582504045 & 9.98595769250747e-18 & 1.37629978410309e-16 & UP \\ \hline
        PDLIM2 & 884.151477620789 & -0.960536414190684 & 0.112028022982298 & -8.57407270627688 & 9.98883133870314e-18 & 1.37629978410309e-16 & DOWN \\ \hline
        MPZ & 477.88239080397 & 2.6878130975702 & 0.313533003725945 & 8.57266401185498 & 1.01118193817288e-17 & 1.3925520499467e-16 & UP \\ \hline
        PFKFB2 & 548.235718819607 & 1.21261511846371 & 0.141505759421885 & 8.56936935583253 & 1.04053292806146e-17 & 1.43225992640182e-16 & UP \\ \hline
        TTF2 & 290.002878079154 & 1.16408814659444 & 0.13585015135953 & 8.5689131366049 & 1.04466295192449e-17 & 1.43722973102411e-16 & UP \\ \hline
        CLEC2L & 19.7819352591862 & 5.66221499989083 & 0.66080063297562 & 8.56871909216185 & 1.04642448145407e-17 & 1.43893768033746e-16 & UP \\ \hline
        KMO & 1616.37868524297 & -1.99285017404876 & 0.232656376686366 & -8.56563745396598 & 1.07479564980512e-17 & 1.47721665390752e-16 & DOWN \\ \hline
        DLL4 & 606.548991609602 & 1.17051334901705 & 0.136681606029807 & 8.56379569290241 & 1.09211289222112e-17 & 1.50027246221856e-16 & UP \\ \hline
        PPFIA4 & 37.0958354927752 & 2.87711422907671 & 0.336031980423405 & 8.5620250353895 & 1.10902109165367e-17 & 1.52274374902145e-16 & UP \\ \hline
        SLC39A13 & 1344.02267876204 & 0.686064170801242 & 0.0801350599516959 & 8.56134844367485 & 1.11554993256962e-17 & 1.53094841192479e-16 & UP \\ \hline
        MYEF2 & 150.239112276791 & 2.67455880995827 & 0.312403955377415 & 8.56121942094854 & 1.11679924991237e-17 & 1.5319030663027e-16 & UP \\ \hline
        TRIM60P18 & 23.9080695118845 & 1.71286643302165 & 0.200080349401614 & 8.56089285201855 & 1.11996756595159e-17 & 1.53548774267506e-16 & UP \\ \hline
        ZNRD1-AS1 & 102.728488144182 & 1.22254040806812 & 0.142863647916335 & 8.55739319203212 & 1.15448254082812e-17 & 1.58202419302088e-16 & UP \\ \hline
        SPDYA & 14.8082662992669 & 1.48312289680441 & 0.173317553694986 & 8.55725727247739 & 1.15584399808835e-17 & 1.5831057373817e-16 & UP \\ \hline
        KLRD1 & 99.1601646851194 & -1.56559841593482 & 0.182957916653364 & -8.55715043422272 & 1.15691527053227e-17 & 1.5837889554585e-16 & DOWN \\ \hline
        BEST4 & 15.3392861949489 & 2.22468835667005 & 0.25998455598994 & 8.55700196574805 & 1.15840559835852e-17 & 1.58504489069165e-16 & UP \\ \hline
        CPSF4 & 927.063807954067 & 0.762032703550655 & 0.0890609163965197 & 8.55630880955581 & 1.16538861525073e-17 & 1.59381150855868e-16 & UP \\ \hline
        RP11-631N16.4 & 19.9245961039932 & 1.73239299840317 & 0.202471207913435 & 8.55624370623521 & 1.16604661141095e-17 & 1.59392349792029e-16 & UP \\ \hline
        WDYHV1 & 354.067331251656 & 0.996315503601895 & 0.116460368238571 & 8.55497469800991 & 1.17894588931566e-17 & 1.61076029233068e-16 & UP \\ \hline
        EED & 491.441461618703 & 0.595173376647339 & 0.0695819924776969 & 8.553554669164 & 1.19354727361768e-17 & 1.62990485780752e-16 & UP \\ \hline
        COLCA1 & 133.603630358392 & 2.10933803017483 & 0.246616111384398 & 8.55312338814324 & 1.19801712936552e-17 & 1.63520177198598e-16 & UP \\ \hline
        MSC & 832.851534647996 & 3.00776284952891 & 0.351672191494947 & 8.55274577367921 & 1.20194433894878e-17 & 1.6397531570856e-16 & UP \\ \hline
        ZMIZ1-AS1 & 37.0501111822206 & 1.80147755923033 & 0.210659689198004 & 8.55160076466778 & 1.21393032170355e-17 & 1.65528882260089e-16 & UP \\ \hline
        LIMK1 & 770.259396933666 & 1.37719404625038 & 0.161055347809772 & 8.55106064454957 & 1.21962518146738e-17 & 1.66223497022946e-16 & UP \\ \hline
        ALB & 3892492.59035796 & -1.96455709610998 & 0.229798884342792 & -8.5490279978011 & 1.24129406850691e-17 & 1.69093466240181e-16 & DOWN \\ \hline
        SNAPIN & 1198.24925367774 & 0.627942646228752 & 0.0734603404542509 & 8.5480497687023 & 1.25185739459209e-17 & 1.70448516418206e-16 & UP \\ \hline
        MCF2L2 & 31.5650252626531 & 2.53779616519993 & 0.296899984574775 & 8.5476466724463 & 1.25623596035015e-17 & 1.70960552459457e-16 & UP \\ \hline
        ORM1 & 181990.580773769 & -2.08915042637472 & 0.244503600229817 & -8.54445670497718 & 1.29142366621802e-17 & 1.75662824843923e-16 & DOWN \\ \hline
        RP5-1068E13.7 & 16.8402809180643 & 1.57350340476888 & 0.184164594057182 & 8.54400604429054 & 1.29647256605511e-17 & 1.76262931130451e-16 & UP \\ \hline
        LINC01330 & 7.79840463354909 & 2.61547922643676 & 0.30615617959088 & 8.54295748637786 & 1.30829541478966e-17 & 1.77782953050027e-16 & UP \\ \hline
        GIGYF1 & 2044.37549132515 & 0.678509498558757 & 0.0794284122846634 & 8.54240288886862 & 1.31459164528217e-17 & 1.78550844624555e-16 & UP \\ \hline
        CEND1 & 10.7264468086124 & 2.51446804713314 & 0.29438765203684 & 8.54135025615297 & 1.32662431268835e-17 & 1.80096736305931e-16 & UP \\ \hline
        WDR4 & 365.482186146261 & 0.963853825176076 & 0.112872718524101 & 8.53929840424875 & 1.35039232766408e-17 & 1.83186688036583e-16 & UP \\ \hline
        TUBB3 & 16.7903088599773 & 3.07110114105966 & 0.359644406520535 & 8.53927125065493 & 1.35070966709303e-17 & 1.83186688036583e-16 & UP \\ \hline
        LYRM5 & 1448.73243003047 & -1.04802236981466 & 0.12273225559612 & -8.53909483472236 & 1.35277320302762e-17 & 1.83376659520653e-16 & DOWN \\ \hline
        C1S & 120006.164368744 & -1.42538496246042 & 0.166944347310036 & -8.53808460979698 & 1.36464985041788e-17 & 1.84896020624444e-16 & DOWN \\ \hline
        TNFSF4 & 141.546423582638 & 1.71247972046792 & 0.20059501377554 & 8.53700043802749 & 1.37751032889502e-17 & 1.86547128093678e-16 & UP \\ \hline
        REPS1 & 1069.47209913272 & -0.798714478333575 & 0.0935697327243277 & -8.53603462443056 & 1.38906751958651e-17 & 1.87946808650375e-16 & DOWN \\ \hline
        PCDHGA1 & 29.9258569721224 & 2.48002868605754 & 0.290538337914496 & 8.53597739926289 & 1.38975528631068e-17 & 1.87946808650375e-16 & UP \\ \hline
        GAS2L3 & 267.204893826768 & 1.4354545052036 & 0.168165429300483 & 8.53596670358852 & 1.38988387067144e-17 & 1.87946808650375e-16 & UP \\ \hline
        SLC26A11 & 737.905055107016 & 0.756632721149609 & 0.0886500978555252 & 8.53504665480132 & 1.40098883279445e-17 & 1.89355925925374e-16 & UP \\ \hline
        CBR3 & 63.1521493685489 & 1.97415443630579 & 0.231329992047414 & 8.53393206316784 & 1.41455925691034e-17 & 1.91096733207708e-16 & UP \\ \hline
        C2orf47 & 1331.60318675494 & -0.69673269916509 & 0.081652731304138 & -8.53287683139365 & 1.42752645913713e-17 & 1.92754390165676e-16 & DOWN \\ \hline
        PLEKHG4B & 56.4224897135708 & 3.59026568862962 & 0.420807011097334 & 8.53185805832305 & 1.44015690525248e-17 & 1.94364980964002e-16 & UP \\ \hline
        ARIH2OS & 47.3233003926242 & 0.935180504915108 & 0.109611625352952 & 8.53176386997093 & 1.44133017831831e-17 & 1.94428483878755e-16 & UP \\ \hline
        PCAT6 & 70.9527526648122 & 1.63706325990852 & 0.191924314445813 & 8.52973352873808 & 1.46685202312074e-17 & 1.97774829062775e-16 & UP \\ \hline
        KCNE5 & 28.8196193384869 & 2.88684536819864 & 0.33849689689962 & 8.52842491213362 & 1.48353743379631e-17 & 1.99927083199428e-16 & UP \\ \hline
        HIST2H4A & 15.9031866981082 & 2.14738197912729 & 0.251793166628541 & 8.5283568568611 & 1.48441027174148e-17 & 1.99947317372305e-16 & UP \\ \hline
        AGTR1 & 2280.93746444703 & -1.59340523082296 & 0.186837508862432 & -8.52829413389459 & 1.48521516931788e-17 & 1.99958384863834e-16 & DOWN \\ \hline
        LIG3 & 839.134347035834 & 0.63976266048047 & 0.0750202375716343 & 8.52786769529465 & 1.49069890654232e-17 & 2.00599059568611e-16 & UP \\ \hline
        NSUN5 & 1044.74454855617 & 0.809707770810253 & 0.0949546664562041 & 8.52730888358935 & 1.49791513498231e-17 & 2.01472134368281e-16 & UP \\ \hline
        DNAJC9 & 435.201498062562 & 0.940893220202952 & 0.11034461056241 & 8.52686157853436 & 1.50371624968793e-17 & 2.02154117979183e-16 & UP \\ \hline
        BRICD5 & 87.6166687937057 & 1.47504993940763 & 0.173006199377343 & 8.52599470259679 & 1.51502197937093e-17 & 2.03575100064378e-16 & UP \\ \hline
        RP11-564D11.3 & 6.64336331573346 & 3.15157151690009 & 0.369660185759486 & 8.5255909029668 & 1.52031689882851e-17 & 2.04187415727613e-16 & UP \\ \hline
        RP11-152N13.16 & 31.2604713768369 & 1.55082036375828 & 0.18193795136513 & 8.52389703259847 & 1.54272785620161e-17 & 2.0709680542227e-16 & UP \\ \hline
        CTD-2199O4.6 & 4.59499501926981 & 2.86621708315652 & 0.336284100011343 & 8.52320131418595 & 1.55202680291794e-17 & 2.08244061863873e-16 & UP \\ \hline
        MGC39584 & 35.7589119090025 & 7.7405857972216 & 0.908647371576087 & 8.51880062536827 & 1.6121409570585e-17 & 2.16205059907598e-16 & UP \\ \hline
        AC013275.2 & 72.8307027767556 & 2.70843901536264 & 0.317961278823302 & 8.51814103083848 & 1.62134694300992e-17 & 2.17334330776431e-16 & UP \\ \hline
        ZNF37BP & 217.018469617208 & 1.1180641969662 & 0.131263314022598 & 8.51772031882203 & 1.62724591171314e-17 & 2.18019431667639e-16 & UP \\ \hline
        AKR1B10 & 21213.4020498081 & 3.56124093019758 & 0.418117345440457 & 8.51732406950509 & 1.63282124364371e-17 & 2.1866052927343e-16 & UP \\ \hline
        DCAF4L1 & 14.441047336343 & 2.04605328037869 & 0.240238546285785 & 8.51675683195622 & 1.64083524404371e-17 & 2.19627424755479e-16 & UP \\ \hline
        GRK6 & 1138.76339848483 & 0.765052501089753 & 0.0898311096494612 & 8.51656518632732 & 1.64355159839767e-17 & 2.19884632847526e-16 & UP \\ \hline
        CASP2 & 738.456724765556 & 0.903799464399686 & 0.106124457657262 & 8.5164106780982 & 1.64574480358228e-17 & 2.20071635962836e-16 & UP \\ \hline
        KIAA0556 & 506.167857782358 & 0.917319686715939 & 0.107721544274216 & 8.51565666734977 & 1.65648929835463e-17 & 2.21401398152549e-16 & UP \\ \hline
        BBOX1-AS1 & 15.5786305745464 & 5.12762255034969 & 0.602360541387668 & 8.51254721721496 & 1.70153438852441e-17 & 2.27312177340921e-16 & UP \\ \hline
        SUV39H1 & 630.166872861145 & 0.814014069007977 & 0.0956462830929708 & 8.51067122197245 & 1.72929336505186e-17 & 2.30909071095028e-16 & UP \\ \hline
        FAM122A & 775.005100714114 & -0.683348725424455 & 0.0803367498464854 & -8.50605391343636 & 1.79953307513088e-17 & 2.40172125372147e-16 & DOWN \\ \hline
        SEC24B & 2131.02683466997 & -1.03646293566992 & 0.121851311640753 & -8.50596453754775 & 1.80092009080835e-17 & 2.40241350783002e-16 & DOWN \\ \hline
        ZNF16 & 360.859467731317 & 0.8036078206693 & 0.0944799532214257 & 8.50559079750964 & 1.80673156324547e-17 & 2.40900444146083e-16 & UP \\ \hline
        BLNK & 1189.41717829742 & -1.13856095916837 & 0.13388155089841 & -8.50424088702342 & 1.82787653607898e-17 & 2.43602409073685e-16 & DOWN \\ \hline
        TMEM81 & 134.762958103462 & 0.967322607066135 & 0.113747447891811 & 8.50412580672743 & 1.82969040647151e-17 & 2.43726742782125e-16 & UP \\ \hline
        TMEM220 & 2584.88013474135 & -1.55592781458355 & 0.182966167755018 & -8.50390995053716 & 1.83309747566554e-17 & 2.44063079207115e-16 & DOWN \\ \hline
        KIF20B & 254.165759153261 & 1.18110203963127 & 0.138893189678314 & 8.50367136334601 & 1.83687061426454e-17 & 2.4444780800797e-16 & UP \\ \hline
        F2RL3 & 141.873778243306 & 2.11266496302063 & 0.248488860826517 & 8.50205098125338 & 1.86269969330461e-17 & 2.47765925070474e-16 & UP \\ \hline
        CTD-2336O2.1 & 391.65328920006 & -1.08152655592369 & 0.127249503093019 & -8.49925956200468 & 1.90803828114359e-17 & 2.53674652207591e-16 & DOWN \\ \hline
        PLXNA3 & 653.882924707792 & 1.55956019024714 & 0.183494968843496 & 8.49919864330067 & 1.90903977480281e-17 & 2.53685895530592e-16 & UP \\ \hline
        RFWD2 & 2072.14883032619 & 0.662846141748112 & 0.0779903346031841 & 8.49908062480667 & 1.91098145576254e-17 & 2.53822006416622e-16 & UP \\ \hline
        TMEM27 & 513.892416195107 & -2.34633150342554 & 0.276083888500413 & -8.4986179967616 & 1.91861158019605e-17 & 2.54713179411152e-16 & DOWN \\ \hline
        DMBX1 & 7.55262531689093 & 4.66512335519747 & 0.548999844330115 & 8.49749485974776 & 1.93726077773574e-17 & 2.57065678357864e-16 & UP \\ \hline
        INO80E & 1305.18694423001 & 0.688551172561051 & 0.0810455204130909 & 8.49585725468217 & 1.9647734311062e-17 & 2.60591498170735e-16 & UP \\ \hline
        DNAJC16 & 1460.51895887064 & -0.755027151551406 & 0.0888766982042651 & -8.49522053368959 & 1.97557446820988e-17 & 2.61898508921719e-16 & DOWN \\ \hline
        TSPEAR-AS2 & 91.2003488198036 & 2.58820633772329 & 0.304694758312701 & 8.49442357346717 & 1.98917631721779e-17 & 2.63479736632533e-16 & UP \\ \hline
        PPM1G & 4092.03570223826 & 0.602082426678307 & 0.0708798396071237 & 8.49441011739811 & 1.98940676555232e-17 & 2.63479736632533e-16 & UP \\ \hline
        LMAN1 & 9745.66779166989 & -0.829215523563121 & 0.0976232689733368 & -8.49403561552113 & 1.99583105560764e-17 & 2.64204104380366e-16 & DOWN \\ \hline
        ABCD3 & 5394.38971168881 & -0.843670528547343 & 0.0993287866880017 & -8.49371623955669 & 2.00132587157371e-17 & 2.64804796216308e-16 & DOWN \\ \hline
        CYP2W1 & 14.3153796592179 & 2.66166836937336 & 0.313371365588684 & 8.49365532927132 & 2.00237551751461e-17 & 2.64817033666714e-16 & UP \\ \hline
        HOXA11 & 9.90396960025944 & 5.22980435620232 & 0.61584308682196 & 8.49210532376124 & 2.0292697730291e-17 & 2.68245613045371e-16 & UP \\ \hline
        PDLIM1P4 & 16.7557319002921 & -1.62742682335342 & 0.191653172263103 & -8.4915204070782 & 2.03951106219975e-17 & 2.69470642587777e-16 & DOWN \\ \hline
        KB-1208A12.3 & 109.900767831197 & 1.27646192438069 & 0.150350231610548 & 8.48992323262331 & 2.0677364084092e-17 & 2.73049873889904e-16 & UP \\ \hline
        COL25A1 & 30.6795666658796 & -2.47608167906593 & 0.291651096044424 & -8.48987613161164 & 2.06857460394419e-17 & 2.73049873889904e-16 & DOWN \\ \hline
        SERPINH1 & 4687.16619420574 & 1.3267558394099 & 0.156282850304049 & 8.48945253320308 & 2.07612791561483e-17 & 2.7391621860427e-16 & UP \\ \hline
        CTNNA2 & 154.587414520567 & 4.87093249428585 & 0.57377181069733 & 8.48931997611732 & 2.07849716668118e-17 & 2.74098098715768e-16 & UP \\ \hline
        PPP1R14D & 23.2967101918233 & 3.64096571270231 & 0.428932148553882 & 8.48844211136331 & 2.09425510229281e-17 & 2.76044573202168e-16 & UP \\ \hline
        STK24-AS1 & 10.7078048155874 & 1.74758415657379 & 0.205906074869024 & 8.4872879913107 & 2.11515137493758e-17 & 2.78666157573324e-16 & UP \\ \hline
        ZEB1-AS1 & 126.026307073185 & 0.93027849889164 & 0.109617629841671 & 8.48657738937901 & 2.12811958004118e-17 & 2.80241239509754e-16 & UP \\ \hline
        GABRR3 & 31.4397348329124 & 4.20092749543268 & 0.495018405526397 & 8.48640666394102 & 2.13124692133445e-17 & 2.80519546015985e-16 & UP \\ \hline
        RP11-334C17.3 & 17.4282437410007 & 1.6075149767022 & 0.189460324167469 & 8.48470508939529 & 2.16266515932331e-17 & 2.84519529067988e-16 & UP \\ \hline
        B4GALT3 & 1521.79164131368 & 0.719277840580423 & 0.0848063437178835 & 8.48141552916337 & 2.22470551095258e-17 & 2.92542430473027e-16 & UP \\ \hline
        METTL18 & 260.251368426647 & 0.807014505495092 & 0.0951673685192834 & 8.47994977744467 & 2.25291167883985e-17 & 2.96110724078205e-16 & UP \\ \hline
        RNF44 & 1357.52998936687 & 0.833152286988107 & 0.098288373154681 & 8.4766108161841 & 2.31848897345878e-17 & 3.04585158730694e-16 & UP \\ \hline
        DLX6 & 16.9938240843294 & 6.01376694462003 & 0.709487476014734 & 8.47621296770451 & 2.32642721961579e-17 & 3.05482970503608e-16 & UP \\ \hline
        IRX3 & 215.929243504702 & 2.6584945604783 & 0.313691019490545 & 8.47488259241808 & 2.35316737649924e-17 & 3.08847636648978e-16 & UP \\ \hline
        ATP6AP1 & 5656.23454385848 & 0.695432932581281 & 0.08206096711303 & 8.47458855345195 & 2.35911826767169e-17 & 3.09481863971895e-16 & UP \\ \hline
        LSM11 & 233.113860670646 & 0.771500255463862 & 0.0910477405289509 & 8.47357936596509 & 2.37965580485103e-17 & 3.12028138164993e-16 & UP \\ \hline
        DDX3X & 8363.19683503936 & -0.691791786066908 & 0.0816604504017975 & -8.47156466395978 & 2.42118514718691e-17 & 3.17323209224161e-16 & DOWN \\ \hline
        CEP68 & 617.476223166518 & 0.761482986628964 & 0.0899001727794484 & 8.47031727622043 & 2.44725529537848e-17 & 3.20586600019335e-16 & UP \\ \hline
        RP11-31F15.2 & 20.4554680554234 & -1.35823815917544 & 0.160353723186146 & -8.47026269292627 & 2.44840237770938e-17 & 3.20586600019335e-16 & DOWN \\ \hline
        BDH2 & 1502.10348159508 & -1.25787277636279 & 0.148506046306444 & -8.47017887586314 & 2.45016484818789e-17 & 3.20665614261185e-16 & DOWN \\ \hline
        MIER1 & 1377.86311990317 & -0.737788859327621 & 0.087128626106483 & -8.46781238609161 & 2.500446286062e-17 & 3.27091477051902e-16 & DOWN \\ \hline
        RP11-286H14.8 & 7.44997431280837 & 2.57873381667033 & 0.304643628229064 & 8.46475546414958 & 2.5669069003381e-17 & 3.35626716501201e-16 & UP \\ \hline
        TUBB4A & 348.147184296569 & 3.05307493196594 & 0.360695111622035 & 8.46442004227992 & 2.57430458018262e-17 & 3.36396321525009e-16 & UP \\ \hline
        DAPK2 & 469.833555142299 & 1.54552316557128 & 0.182591454947787 & 8.46437839061656 & 2.57522466834123e-17 & 3.36396321525009e-16 & UP \\ \hline
        CMPK1 & 8862.28369460245 & -0.659720397299675 & 0.0779425453972548 & -8.46418851138664 & 2.57942322630354e-17 & 3.36785759330533e-16 & DOWN \\ \hline
        MNS1 & 163.796283836637 & 2.29349387557051 & 0.271026234818682 & 8.46225782203287 & 2.62249940431811e-17 & 3.42248542543723e-16 & UP \\ \hline
        AP000593.7 & 12.0008286011431 & 4.09993885301388 & 0.484606039949492 & 8.46035442199853 & 2.6656612549641e-17 & 3.47717350028721e-16 & UP \\ \hline
        RPTOR & 1552.298279079 & 0.661088132423279 & 0.0781440043400769 & 8.45987018461803 & 2.67675327338584e-17 & 3.4899968338721e-16 & UP \\ \hline
        BGLAP & 23.7974623898986 & 1.61331452849343 & 0.190711255324872 & 8.45946153385223 & 2.68614931159431e-17 & 3.50059788054073e-16 & UP \\ \hline
        ESCO2 & 103.867123116038 & 1.901569640227 & 0.2248231667677 & 8.4580680343846 & 2.71843513680345e-17 & 3.54100494020438e-16 & UP \\ \hline
        LINC01093 & 649.564183379459 & -3.21639862877592 & 0.380302095708928 & -8.45748331410105 & 2.73209620242253e-17 & 3.55712497093761e-16 & DOWN \\ \hline
        RP13-516M14.1 & 86.8157716961958 & 1.19419002409853 & 0.141204717211304 & 8.45715389459331 & 2.73982237281528e-17 & 3.56550637764253e-16 & UP \\ \hline
        KITLG & 377.589318628571 & 1.50380469913921 & 0.177820148562468 & 8.45688585515341 & 2.74612484339403e-17 & 3.57202802266961e-16 & UP \\ \hline
        TMEM237 & 325.454408278979 & 0.996523168212028 & 0.1178403677714 & 8.45655174927147 & 2.75400077740255e-17 & 3.5805892626126e-16 & UP \\ \hline
        TNFRSF25 & 252.866553532695 & 1.54083587844326 & 0.182330838173546 & 8.45076945775165 & 2.89389193194782e-17 & 3.76070023866605e-16 & UP \\ \hline
        CPED1 & 1071.97139004969 & -1.93210828832355 & 0.228634269056208 & -8.45065044841795 & 2.89684354718844e-17 & 3.76276856432218e-16 & DOWN \\ \hline
        RP5-967N21.11 & 39.886253209373 & 1.78551781900857 & 0.211298248474517 & 8.45022536580043 & 2.90741052262207e-17 & 3.77472205205936e-16 & UP \\ \hline
        ST8SIA6 & 13.870439844256 & -2.39518397684972 & 0.283468414964977 & -8.44956210428469 & 2.9239743050176e-17 & 3.79444639291379e-16 & DOWN \\ \hline
        MAPK11 & 321.587923360699 & 1.27984111471123 & 0.151504682685591 & 8.44753503340359 & 2.97517600083045e-17 & 3.85908084458397e-16 & UP \\ \hline
        UNC5A & 26.0831730284529 & 2.50192888473719 & 0.296220385628195 & 8.44617388310849 & 3.01005258582595e-17 & 3.90248945136113e-16 & UP \\ \hline
        MMP12 & 72.6174948396581 & 3.7326906702866 & 0.442044933411746 & 8.44414309078791 & 3.06283839557179e-17 & 3.9690655686316e-16 & UP \\ \hline
        XRCC1 & 1108.04970419519 & 0.801194124003581 & 0.0948942947240085 & 8.44301679393668 & 3.09250651206948e-17 & 4.00563565868101e-16 & UP \\ \hline
        CHKA & 1635.97910587639 & 1.02428862130868 & 0.121386331286572 & 8.43825338860039 & 3.22114731985066e-17 & 4.17030804390773e-16 & UP \\ \hline
        GAL3ST1 & 734.701290348176 & 2.6772746805953 & 0.317282270063061 & 8.43814777315851 & 3.22405859171034e-17 & 4.17078013348504e-16 & UP \\ \hline
        RP3-323A16.1 & 14.4472926849813 & 3.33455307335732 & 0.395176746603665 & 8.43813079088291 & 3.22452694745527e-17 & 4.17078013348504e-16 & UP \\ \hline
        P2RY12 & 24.6026930181524 & -2.28211853533692 & 0.270491044634343 & -8.43694673301273 & 3.25734821024138e-17 & 4.2112641557359e-16 & DOWN \\ \hline
        GCN1L1 & 3824.63219428089 & 0.607996233236977 & 0.0720725658438294 & 8.43588994117977 & 3.28691994683998e-17 & 4.2475111709118e-16 & UP \\ \hline
        ABCF2 & 1520.42612788528 & 0.682914557868654 & 0.0809555215331975 & 8.43567609639339 & 3.29293600929173e-17 & 4.25329881274857e-16 & UP \\ \hline
        AP000347.2 & 23.1243545953484 & 1.58753049433192 & 0.188220289199672 & 8.4344280899909 & 3.32826328234794e-17 & 4.29692301599256e-16 & UP \\ \hline
        PAFAH2 & 1039.24565698034 & -0.857680988379991 & 0.101699229022584 & -8.43350531388516 & 3.3546244473788e-17 & 4.32893631462822e-16 & DOWN \\ \hline
        RP11-492E3.2 & 25.9224845891354 & 3.17356126508674 & 0.376351614174188 & 8.43243697001366 & 3.38540142984238e-17 & 4.36661544799297e-16 & UP \\ \hline
        BNIPL & 29.5350998223561 & 1.5579488504764 & 0.184778246906766 & 8.43145162678429 & 3.41403416061458e-17 & 4.40149501965161e-16 & UP \\ \hline
        HIST1H3E & 29.4246286265111 & 1.88988303525772 & 0.224209651702678 & 8.42908867172172 & 3.48367541421899e-17 & 4.48918713019081e-16 & UP \\ \hline
        RP13-516M14.2 & 5.51101960453692 & 2.49546413563764 & 0.296114856718582 & 8.42735201904864 & 3.53574986515295e-17 & 4.55417092733644e-16 & UP \\ \hline
        ACTBP11 & 8.79329632091763 & 2.0850122699862 & 0.247442260313538 & 8.42625777562915 & 3.56895489997086e-17 & 4.59480108038594e-16 & UP \\ \hline
        FOCAD & 679.624400942133 & 0.756362649785695 & 0.0897988351392252 & 8.42285591581474 & 3.67416215178641e-17 & 4.72804856992905e-16 & UP \\ \hline
        HHIP & 331.878289899474 & -3.31028392487145 & 0.393058061333434 & -8.42187007599192 & 3.70521832034125e-17 & 4.76579615382991e-16 & DOWN \\ \hline
        ATP13A2 & 822.762899588652 & 1.02884318111196 & 0.122182568335123 & 8.42053981293017 & 3.74753539829056e-17 & 4.81798614612011e-16 & UP \\ \hline
        REPIN1 & 5445.20308887698 & 0.721272510283738 & 0.0856688862201062 & 8.41930532901521 & 3.78723196154197e-17 & 4.8667601802128e-16 & UP \\ \hline
        LINC00950 & 29.4453003617406 & 1.49179224418531 & 0.17720969919568 & 8.41823134374846 & 3.82210467637667e-17 & 4.90929294713618e-16 & UP \\ \hline
        DEAF1 & 890.791747276466 & 0.795801076840623 & 0.0945439088934573 & 8.41726438175326 & 3.85377317091047e-17 & 4.94767249742831e-16 & UP \\ \hline
        WASF2 & 2599.95247871325 & 0.795156353186674 & 0.094483254379055 & 8.41584425105221 & 3.90075292415217e-17 & 5.00566471022812e-16 & UP \\ \hline
        NDFIP2 & 1591.46974223409 & -0.852794393482974 & 0.101342198243944 & -8.41499797971806 & 3.92901683602952e-17 & 5.03959707011724e-16 & DOWN \\ \hline
        SEMA6C & 749.837880658524 & 1.44548065949112 & 0.171801745455349 & 8.41365526095191 & 3.97427625141513e-17 & 5.09528735161735e-16 & UP \\ \hline
        UGT2B11 & 800.716485727927 & 2.64647354138773 & 0.314571749173613 & 8.41294092155469 & 3.99856388324293e-17 & 5.12405127177777e-16 & UP \\ \hline
        TUBA1B & 4055.04148770387 & 1.11635046139274 & 0.13269964383801 & 8.41261083379777 & 4.00983631222531e-17 & 5.13416154525597e-16 & UP \\ \hline
        CTD-2201I18.1 & 22.8699097690571 & 1.64398066416725 & 0.195418827044976 & 8.41260122694772 & 4.01016485318182e-17 & 5.13416154525597e-16 & UP \\ \hline
        TMEM53 & 1525.15198768538 & -1.00342207698784 & 0.11934775146151 & -8.40754907151677 & 4.18667217297061e-17 & 5.35766230386577e-16 & DOWN \\ \hline
        DUSP10 & 2068.86620115535 & -1.28569056469871 & 0.152942242279702 & -8.40637972567072 & 4.22860539850659e-17 & 5.40882226354516e-16 & DOWN \\ \hline
        RP1-257A7.4 & 19.3531631979928 & 1.57935768065399 & 0.187881347837315 & 8.40614408419908 & 4.23710561782406e-17 & 5.41719044031138e-16 & UP \\ \hline
        KCNU1 & 57.252496289251 & 6.45455480339148 & 0.768000517048514 & 8.40436257542746 & 4.3019171335359e-17 & 5.49751230178004e-16 & UP \\ \hline
        ST3GAL4-AS1 & 76.6429743425657 & 1.40573615557592 & 0.167289451031445 & 8.40301732660773 & 4.35150454863199e-17 & 5.55831377409978e-16 & UP \\ \hline
        TDRKH & 464.948283434722 & 1.24448484462361 & 0.148129169550789 & 8.40134896048896 & 4.4137862264486e-17 & 5.63526642949485e-16 & UP \\ \hline
        LRRN3 & 32.6303010827826 & -2.24483641787827 & 0.267207357743696 & -8.40110256257055 & 4.42305870540396e-17 & 5.64450023996362e-16 & DOWN \\ \hline
        PDE1C & 22.7254462937946 & 1.8186830811965 & 0.216517524190567 & 8.39970384843209 & 4.47606057740167e-17 & 5.70950520954227e-16 & UP \\ \hline
        PLGLB2 & 231.481304112686 & -2.00016793428846 & 0.238128138054857 & -8.3995446763527 & 4.48213169086481e-17 & 5.71461463092888e-16 & DOWN \\ \hline
        RNF8 & 610.837398482235 & 0.708935845316273 & 0.0844034932126517 & 8.39936616758424 & 4.48895000380546e-17 & 5.72067156864513e-16 & UP \\ \hline
        DUSP28 & 113.601447579793 & 0.626249058364675 & 0.0745710370642141 & 8.3980199688708 & 4.54069991441768e-17 & 5.78395693057983e-16 & UP \\ \hline
        CCDC102B & 146.715453446174 & 1.46654684867644 & 0.17463921380222 & 8.39758045599834 & 4.55772253888782e-17 & 5.80296868308372e-16 & UP \\ \hline
        GOLGA6L9 & 54.9418221468124 & 1.20477077486597 & 0.143469453691173 & 8.39740267959282 & 4.56462580284591e-17 & 5.80908473262823e-16 & UP \\ \hline
        CRIPAK & 314.675277395428 & 0.941703379081596 & 0.112177901168684 & 8.39473166524604 & 4.66959450276312e-17 & 5.93889723643038e-16 & UP \\ \hline
        RP11-104N10.2 & 66.4166960608334 & 1.39241754638526 & 0.165868683173702 & 8.3946982621613 & 4.67092217677106e-17 & 5.93889723643038e-16 & UP \\ \hline
        DEDD & 1496.1098984189 & 0.548655380995205 & 0.0653672521399798 & 8.3934288658837 & 4.72165381523963e-17 & 6.0006429079575e-16 & NOT \\ \hline
        TMEM192 & 2294.73644150486 & -0.928262916786954 & 0.110608913583898 & -8.39229757087214 & 4.76732398911932e-17 & 6.05590233273481e-16 & DOWN \\ \hline
        RP11-159D12.2 & 192.003580572516 & 1.41322248160928 & 0.168399465521333 & 8.39208412707379 & 4.77598940586001e-17 & 6.06412569490266e-16 & UP \\ \hline
        BRIP1 & 205.036802043838 & 1.48220324921625 & 0.176666750850497 & 8.38982571469012 & 4.86863392717555e-17 & 6.17892178271404e-16 & UP \\ \hline
        DPH7 & 518.625100006841 & 0.908901275712151 & 0.108345167300573 & 8.38894155002465 & 4.90538497223501e-17 & 6.22259550236156e-16 & UP \\ \hline
        RP11-521L9.2 & 6.31496865567842 & -1.4569741241166 & 0.173679015822055 & -8.38888979892281 & 4.907544506507e-17 & 6.22259550236156e-16 & DOWN \\ \hline
        COX19 & 458.770155596036 & 0.881201380379894 & 0.105046107087216 & 8.38871048927363 & 4.91503421822927e-17 & 6.22923736673152e-16 & UP \\ \hline
        RP11-488L18.10 & 187.57460876787 & 1.35703997985532 & 0.161798354451654 & 8.38722979880995 & 4.97731472625491e-17 & 6.305282350334e-16 & UP \\ \hline
        CCSAP & 342.316378096225 & 1.04248251618951 & 0.124311044227527 & 8.38608124215775 & 5.02616058982693e-17 & 6.36424645486232e-16 & UP \\ \hline
        HIC2 & 321.019185638372 & 1.45115472854775 & 0.17305875591976 & 8.38532971553656 & 5.05837713108246e-17 & 6.40210979348849e-16 & UP \\ \hline
        MYBPHL & 11.4332664789851 & 4.71769324647537 & 0.562637257950779 & 8.38496416618056 & 5.07412109474488e-17 & 6.41909960348909e-16 & UP \\ \hline
        AL450992.2 & 91.1648457789915 & 1.56099506159363 & 0.186270926205335 & 8.38023997299972 & 5.28199001776722e-17 & 6.67901361158893e-16 & UP \\ \hline
        FGF13 & 291.117566945549 & 2.16235760409529 & 0.258070416150125 & 8.37894415157374 & 5.34046057344092e-17 & 6.749863987455e-16 & UP \\ \hline
        RP11-55K13.1 & 5.18344843761831 & 2.26966163649028 & 0.270935966421396 & 8.37711458714269 & 5.42410332270395e-17 & 6.85245053101599e-16 & UP \\ \hline
        RP11-16E12.2 & 61.1840864255318 & 2.44207086666247 & 0.291542268111295 & 8.37638700721853 & 5.4577242386043e-17 & 6.89177802416546e-16 & UP \\ \hline
        RCOR2 & 42.8353216558984 & 2.76162640221313 & 0.329731153753112 & 8.37538816329413 & 5.50421506160439e-17 & 6.94731378236353e-16 & UP \\ \hline
        EPHB2 & 414.899726018215 & 2.48057374535582 & 0.296277812295779 & 8.37245869386746 & 5.64283063939671e-17 & 7.11902395349698e-16 & UP \\ \hline
        GLMN & 174.200587331279 & 0.840677918586244 & 0.100413130145283 & 8.3721911404406 & 5.65566090870783e-17 & 7.13195853970918e-16 & UP \\ \hline
        SUN2 & 8466.53962727398 & -0.927807526433968 & 0.110824215460861 & -8.37188445301139 & 5.67040320805285e-17 & 7.14729136934843e-16 & DOWN \\ \hline
        PLP2 & 1698.83471040505 & 1.67606021348172 & 0.200285958813421 & 8.36833607014399 & 5.84375283704133e-17 & 7.36243669136714e-16 & UP \\ \hline
        CPA6 & 7.78784664373266 & 4.02503399341595 & 0.481052413557504 & 8.36714229048308 & 5.90323962822736e-17 & 7.43399776031709e-16 & UP \\ \hline
        MAT1A & 63860.7737064236 & -1.85416476375998 & 0.221623152762395 & -8.36629540122037 & 5.94580239425107e-17 & 7.48419084812304e-16 & DOWN \\ \hline
        C2orf48 & 11.3565629244097 & 2.53037528230877 & 0.302454735722185 & 8.36612882343163 & 5.95420977410972e-17 & 7.49136524876279e-16 & UP \\ \hline
        RBM3 & 4676.11363228482 & 0.833108897907526 & 0.0995908756810329 & 8.36531351100663 & 5.99552900040995e-17 & 7.53992276610645e-16 & UP \\ \hline
        PRRX2 & 18.5531581629754 & 3.71791179136349 & 0.444466856461885 & 8.36487971445024 & 6.01762851137639e-17 & 7.56427660264655e-16 & UP \\ \hline
        PDGFRB & 3042.57701788253 & 1.31617683781253 & 0.157380778310516 & 8.3630088244683 & 6.11386394833772e-17 & 7.68175630602451e-16 & UP \\ \hline
        AP3M2 & 330.978930703812 & 1.01928811850803 & 0.121894624008395 & 8.36204325498253 & 6.16412345983098e-17 & 7.74138918579863e-16 & UP \\ \hline
        PART1 & 25.5054363922106 & 6.11766599147361 & 0.73160905123398 & 8.36193316793328 & 6.16987948964998e-17 & 7.74510235209374e-16 & UP \\ \hline
        NRIP2 & 121.608214418468 & 1.20061393473871 & 0.143588508753863 & 8.36149038079911 & 6.19308472136625e-17 & 7.76817437324294e-16 & UP \\ \hline
        VRK1 & 287.563151652541 & 0.895233457158991 & 0.107066447112243 & 8.36147533895914 & 6.19387453188778e-17 & 7.76817437324294e-16 & UP \\ \hline
        PIM1 & 2449.03773443916 & -1.47781822868363 & 0.176758238182302 & -8.36067525836883 & 6.2360283039862e-17 & 7.8174986446029e-16 & DOWN \\ \hline
        TTLL1 & 144.710370712723 & 0.950675344609086 & 0.11372802603974 & 8.35920025796359 & 6.31448447025865e-17 & 7.91226638761985e-16 & UP \\ \hline
        CHP1 & 10974.2853865531 & -0.891342847858835 & 0.106659227744365 & -8.35692200955327 & 6.43758287432472e-17 & 8.06286126681494e-16 & DOWN \\ \hline
        PSME3 & 3045.94319533685 & 0.546868012509007 & 0.0654450719261219 & 8.35613738993735 & 6.48052298793114e-17 & 8.11296966095434e-16 & NOT \\ \hline
        SNRK & 1701.77298876073 & -0.838307650179155 & 0.100352046538581 & -8.35366770379581 & 6.61753457572002e-17 & 8.28074758509479e-16 & DOWN \\ \hline
        PPP6R1 & 2928.89378163684 & 0.62722737756388 & 0.0750962340126566 & 8.35231467743333 & 6.6938040964519e-17 & 8.3723995450513e-16 & UP \\ \hline
        MSS51 & 32.619371319807 & 1.29434255843603 & 0.154975453801974 & 8.35191978266396 & 6.71622712759171e-17 & 8.39664961315318e-16 & UP \\ \hline
        FABP5 & 260.625398879056 & 1.71198021039964 & 0.205004292867534 & 8.35094810188128 & 6.77171727857992e-17 & 8.46219972657952e-16 & UP \\ \hline
        ALDH8A1 & 6551.80546610343 & -1.90123944829461 & 0.227724926646277 & -8.34884207141621 & 6.89354389155179e-17 & 8.61054983510444e-16 & DOWN \\ \hline
        EFTUD2 & 3379.64003529135 & 0.573253586554848 & 0.0687013930638503 & 8.34413337182367 & 7.17379942102074e-17 & 8.95656627172296e-16 & NOT \\ \hline
        CTD-3065J16.6 & 15.5500296711542 & 1.80065929396527 & 0.215888566914694 & 8.34068853065655 & 7.38592038652798e-17 & 9.2172421891777e-16 & UP \\ \hline
        SHB & 1200.14080653587 & -1.05356437131893 & 0.126319351834337 & -8.34048272113243 & 7.39878739920854e-17 & 9.22913665346721e-16 & DOWN \\ \hline
        RP11-749I16.3 & 4.21742987280036 & 2.8927847113191 & 0.346849900592671 & 8.34016301107806 & 7.4188192188387e-17 & 9.24540165385603e-16 & UP \\ \hline
        KIAA1875 & 79.6297638252945 & 1.52116422777224 & 0.182390620706245 & 8.3401450243552 & 7.41994778652818e-17 & 9.24540165385603e-16 & UP \\ \hline
        CTC-425O23.5 & 36.1944332752987 & 1.52320304493746 & 0.182635743291029 & 8.34011468669772 & 7.42185169090044e-17 & 9.24540165385603e-16 & UP \\ \hline
        RP11-629O1.2 & 31.6273190980657 & 1.63479544966739 & 0.196037345755614 & 8.3392041621772 & 7.47921836184294e-17 & 9.31267031580147e-16 & UP \\ \hline
        SERPING1 & 139819.665322833 & -1.39249152537105 & 0.16701760797034 & -8.33739353768219 & 7.59459738289202e-17 & 9.45207943285981e-16 & DOWN \\ \hline
        UBR5 & 2419.08083691687 & 0.752001733586258 & 0.0902155930672155 & 8.3356070499473 & 7.71015824036027e-17 & 9.59158939011005e-16 & UP \\ \hline
        PROS1 & 10953.3876511994 & -1.25045662184784 & 0.150025220407256 & -8.33497606904609 & 7.75138691451552e-17 & 9.63854479837757e-16 & DOWN \\ \hline
        AP3B1 & 1485.48564330026 & 0.580958243160047 & 0.0697096358442294 & 8.3339732896932 & 7.81735687563538e-17 & 9.71620901519335e-16 & NOT \\ \hline
        TBC1D7 & 707.209703865005 & 0.803952151645841 & 0.0964770654030508 & 8.33309085726418 & 7.87586736118988e-17 & 9.78453624975484e-16 & UP \\ \hline
        CCL26 & 15.3973971022284 & 3.24854509494444 & 0.389969963142837 & 8.3302443828336 & 8.06756452342456e-17 & 1.00181915471089e-15 & UP \\ \hline
        COMP & 120.859919131738 & 3.57852750848431 & 0.429586325652051 & 8.33017089883534 & 8.07257378225794e-17 & 1.00199147076595e-15 & UP \\ \hline
        VWF & 3502.47861618763 & 1.66024820503323 & 0.199310010389189 & 8.3299790200768 & 8.08566824364288e-17 & 1.00316674124156e-15 & UP \\ \hline
        AC069513.4 & 5.95740330635332 & 2.60212293939431 & 0.312401566643234 & 8.32941706200199 & 8.12413880730874e-17 & 1.00748789055047e-15 & UP \\ \hline
        HN1 & 1976.48366181758 & 1.29079912922803 & 0.155023183297665 & 8.32649092716357 & 8.32739213707432e-17 & 1.03223099577256e-15 & UP \\ \hline
        TMC5 & 505.590373140546 & 3.41209121932304 & 0.409792021988062 & 8.32639738267632 & 8.33397191479913e-17 & 1.03258397208575e-15 & UP \\ \hline
        LL22NC03-86G7.1 & 74.9704712115126 & 0.871106336348325 & 0.104624796997065 & 8.32600264326209 & 8.36179379868818e-17 & 1.03556736360029e-15 & UP \\ \hline
        TSPAN17 & 1516.4315575473 & 0.773181014694897 & 0.0928759058368864 & 8.32488262405536 & 8.44123420303722e-17 & 1.04493792704891e-15 & UP \\ \hline
        PACSIN1 & 127.965559062079 & 2.58447081449044 & 0.310725869899306 & 8.31752700645093 & 8.98176337078813e-17 & 1.11135262602681e-15 & UP \\ \hline
        NMRK1 & 1195.59630375592 & -0.915032607747031 & 0.110061244678997 & -8.31384935192947 & 9.26467480009272e-17 & 1.14584603350096e-15 & DOWN \\ \hline
        HS3ST3B1 & 1994.39447873178 & -1.70705319518967 & 0.205345181383867 & -8.31309107759654 & 9.32409019178407e-17 & 1.15267919274392e-15 & DOWN \\ \hline
        UTP3 & 1095.20093906554 & -0.596593067645799 & 0.0717794404717269 & -8.31147559419595 & 9.45192894584581e-17 & 1.16796122440695e-15 & DOWN \\ \hline
        MT1L & 494.250645112983 & -2.64851673757643 & 0.318667257336718 & -8.31122958697286 & 9.47154738851023e-17 & 1.16986295356211e-15 & DOWN \\ \hline
        TBC1D13 & 1367.74878254267 & 0.857813211850069 & 0.103213884313164 & 8.31102537762611 & 9.48786305419586e-17 & 1.17135523034555e-15 & UP \\ \hline
        CYP4V2 & 6021.42185954506 & -1.37942546048651 & 0.165982482037024 & -8.31066895468413 & 9.51640652067189e-17 & 1.17435512581369e-15 & DOWN \\ \hline
        HES6 & 297.040170280802 & 1.28131677269018 & 0.15419684579407 & 8.30961726935311 & 9.60112324604454e-17 & 1.18401415717509e-15 & UP \\ \hline
        RP11-336K24.12 & 8.96103297050169 & 2.69111475855365 & 0.323856458634683 & 8.30959113768758 & 9.60323767918782e-17 & 1.18401415717509e-15 & UP \\ \hline
        ASMTL-AS1 & 137.556974932869 & 1.51370467272848 & 0.182164816533888 & 8.30953364941842 & 9.60789093563111e-17 & 1.18406021610738e-15 & UP \\ \hline
        GMPS & 1920.11934952478 & 0.627064069875841 & 0.0754670125821835 & 8.30911478300494 & 9.64186230282565e-17 & 1.18771773968066e-15 & UP \\ \hline
        RP11-498P14.5 & 17.6050995343544 & 2.48970555067247 & 0.299667970432357 & 8.30821374429958 & 9.71534129485101e-17 & 1.19623652694545e-15 & UP \\ \hline
        LY6E & 11250.9254235335 & -2.09768325487452 & 0.252513650599343 & -8.3072073525358 & 9.79806467261463e-17 & 1.20588547730084e-15 & DOWN \\ \hline
        RP11-259G18.1 & 11.2997866203317 & 2.15313298303365 & 0.25923543823416 & 8.30570464323934 & 9.92287880379597e-17 & 1.22070381442696e-15 & UP \\ \hline
        LRRN2 & 184.12153325727 & 2.12019573104864 & 0.255273041150807 & 8.30559984513248 & 9.9316415214139e-17 & 1.22123878210204e-15 & UP \\ \hline
        HEATR1 & 1054.60676590465 & 0.969912039985883 & 0.116788521804721 & 8.30485757502474 & 9.9939254079945e-17 & 1.22835155159033e-15 & UP \\ \hline
        KB-1440D3.13 & 4.42928397044841 & 3.27743373822323 & 0.394708976748934 & 8.30341829369626 & 1.01157950041548e-16 & 1.24243506345016e-15 & UP \\ \hline
        RP11-97O12.6 & 18.0493254187491 & 1.42716687872833 & 0.171877442501825 & 8.30339838640068 & 1.0117490866206e-16 & 1.24243506345016e-15 & UP \\ \hline
        AP006285.2 & 14.4102788485067 & 2.59976962733632 & 0.31310060138948 & 8.30330448360382 & 1.01254940354521e-16 & 1.24286620886803e-15 & UP \\ \hline
        SP5 & 379.252806927099 & 2.41492404852267 & 0.290881492417248 & 8.30208903445339 & 1.0229649679044e-16 & 1.25509409166346e-15 & UP \\ \hline
        RP11-394I13.2 & 7.72773003095627 & 2.22171904747193 & 0.267634868644502 & 8.30130639824449 & 1.02972746408237e-16 & 1.26283110588506e-15 & UP \\ \hline
        CD81 & 28548.7924420355 & -1.10927711214504 & 0.133628392095861 & -8.30120825931417 & 1.03057855390643e-16 & 1.26331488041335e-15 & DOWN \\ \hline
        RP11-599J14.2 & 10.5586816206707 & 2.61262679150758 & 0.314765925860035 & 8.30022113851461 & 1.03917782789118e-16 & 1.2732919824741e-15 & UP \\ \hline
        RP4-563E14.1 & 15.2710812578797 & 1.62851482812987 & 0.196291187077642 & 8.29642355510195 & 1.07292507841384e-16 & 1.31406012149074e-15 & UP \\ \hline
        LINC00893 & 39.6610009961053 & 1.53456874412982 & 0.184981199032699 & 8.29580926145123 & 1.07848461782549e-16 & 1.32028468678663e-15 & UP \\ \hline
        VSIG10L & 368.549449656149 & 2.10851598661545 & 0.254180684712808 & 8.29534309028164 & 1.08272255361646e-16 & 1.32461227352508e-15 & UP \\ \hline
        HIF1AN & 1243.1506527509 & 0.673649651027416 & 0.0812084459421681 & 8.29531513886067 & 1.08297717956907e-16 & 1.32461227352508e-15 & UP \\ \hline
        ALAS1 & 15845.4553539951 & -1.49017532272891 & 0.179652699551809 & -8.29475608463745 & 1.08808235240922e-16 & 1.33026842439707e-15 & DOWN \\ \hline
        BTNL8 & 182.152508220862 & 3.45756996489363 & 0.416841922856069 & 8.29467905052221 & 1.08878767041124e-16 & 1.33054277726448e-15 & UP \\ \hline
        ZNF382 & 80.4982153375755 & 1.63869245230462 & 0.197563978927389 & 8.29449002394762 & 1.09052029306604e-16 & 1.33207174164495e-15 & UP \\ \hline
        ZNF581 & 520.65266229772 & 1.1674583785619 & 0.14075431058617 & 8.29429929143932 & 1.09227130795538e-16 & 1.33362181276265e-15 & UP \\ \hline
        RP11-29H23.5 & 11.3312808712785 & 1.43770862028645 & 0.173342870242225 & 8.29401646734838 & 1.09487287178122e-16 & 1.33620854625369e-15 & UP \\ \hline
        ADAM22 & 77.8291027959085 & 2.08595430067524 & 0.251516371699131 & 8.29351300904777 & 1.09951907184801e-16 & 1.34128722049466e-15 & UP \\ \hline
        RP11-776H12.1 & 11.4630603013949 & 5.09481624264195 & 0.614324260909301 & 8.29336649524598 & 1.10087483307786e-16 & 1.34234922903328e-15 & UP \\ \hline
        RP13-582O9.5 & 181.093824283632 & 1.43095429559952 & 0.172546896038224 & 8.29313264077799 & 1.10304221467617e-16 & 1.34435760756537e-15 & UP \\ \hline
        PLCD3 & 353.060798272868 & 1.75792670399073 & 0.211975027421691 & 8.29308397962186 & 1.10349373867097e-16 & 1.34435760756537e-15 & UP \\ \hline
        C9orf78 & 2707.30314992742 & -0.654259593789443 & 0.0788934179292649 & -8.29295536892629 & 1.10468798729564e-16 & 1.34522018241674e-15 & DOWN \\ \hline
        LINC01126 & 11.3545435240493 & 1.95392833040834 & 0.235643442948568 & 8.2918850020147 & 1.11467672872455e-16 & 1.35678667195874e-15 & UP \\ \hline
        PPP2R2A & 1089.56161335798 & -0.782739024780742 & 0.0944022985563049 & -8.29152506613903 & 1.11805564465829e-16 & 1.36030103433425e-15 & DOWN \\ \hline
        FBLIM1 & 1149.33758468009 & 1.53074462594101 & 0.1846475655906 & 8.29008831524467 & 1.13164412514903e-16 & 1.37622848397794e-15 & UP \\ \hline
        TEX26 & 4.49749362886711 & -3.35398750253093 & 0.404604565975585 & -8.28954437141306 & 1.13683101458168e-16 & 1.3817171727908e-15 & DOWN \\ \hline
        LINC00628 & 4.45791546993267 & 2.81769500311993 & 0.339914065925168 & 8.28943337619999 & 1.13789230874414e-16 & 1.3817171727908e-15 & UP \\ \hline
        HERC5 & 559.245490309059 & -1.71237931817128 & 0.206573985210046 & -8.28942384216539 & 1.13798351511845e-16 & 1.3817171727908e-15 & DOWN \\ \hline
        RP11-90L1.8 & 69.5208661364674 & -2.165488915728 & 0.261235719062848 & -8.28940591851847 & 1.13815499938202e-16 & 1.3817171727908e-15 & DOWN \\ \hline
        PIDD1 & 688.441594399466 & 0.810594265673606 & 0.0977998522239387 & 8.28829744872759 & 1.1488099324352e-16 & 1.39404054388968e-15 & UP \\ \hline
        RP11-474G23.3 & 6.19328784891834 & 1.97376773151327 & 0.238152471050134 & 8.28783225641092 & 1.15331074014066e-16 & 1.39888856849942e-15 & UP \\ \hline
        RP11-257O5.2 & 171.232971197778 & 0.860536409078902 & 0.103840209579251 & 8.28712126608467 & 1.16022329685639e-16 & 1.40622906990155e-15 & UP \\ \hline
        CFI & 24509.7685538099 & -1.36908342646579 & 0.165206471907192 & -8.28710528504539 & 1.16037913998093e-16 & 1.40622906990155e-15 & DOWN \\ \hline
        AC016747.3 & 369.376700158077 & 0.741474724574658 & 0.089481340892852 & 8.28636134836786 & 1.16765671573546e-16 & 1.41442899974838e-15 & UP \\ \hline
        SERPINB9 & 811.743300623321 & -1.46227730484036 & 0.176472904458139 & -8.28612930313744 & 1.16993589753838e-16 & 1.41656964889253e-15 & DOWN \\ \hline
        DLX1 & 6.00948565697353 & 3.74475848576775 & 0.451983766314155 & 8.28516147008016 & 1.17948949108459e-16 & 1.42751249999289e-15 & UP \\ \hline
        SERPINA1 & 1091792.85242208 & -1.42965803950317 & 0.172563299215986 & -8.28483255708834 & 1.18275371049732e-16 & 1.43083720631086e-15 & DOWN \\ \hline
        RP11-504P24.3 & 72.9273768057978 & 1.22213542167168 & 0.147523203399799 & 8.28436065314824 & 1.18745257308694e-16 & 1.43589380854879e-15 & UP \\ \hline
        COLEC12 & 172.116729015539 & 2.48086739950858 & 0.299497041483466 & 8.28344542977911 & 1.19661820264952e-16 & 1.44634494594602e-15 & UP \\ \hline
        FAM13A & 1515.31167066554 & -1.73552787873656 & 0.209529066535603 & -8.28299341677094 & 1.20117064734038e-16 & 1.45121346288062e-15 & DOWN \\ \hline
        RP11-449J21.5 & 27.013104105278 & 2.66480688210195 & 0.321723888799429 & 8.28290025974184 & 1.20211099772104e-16 & 1.45171562522688e-15 & UP \\ \hline
        RP11-57A1.1 & 10.8178301834321 & 3.99541160479566 & 0.482535816522358 & 8.28003117694069 & 1.23143037066498e-16 & 1.48647399935376e-15 & UP \\ \hline
        LINC00346 & 118.027045698201 & 2.07404562390775 & 0.250497655284974 & 8.27970074828945 & 1.23485199619354e-16 & 1.48995421625324e-15 & UP \\ \hline
        BPIFA2 & 10.2103402892708 & 5.50809069528655 & 0.665402742763324 & 8.27782986347821 & 1.25440275247615e-16 & 1.51288408686825e-15 & UP \\ \hline
        MORC2 & 1570.08572943229 & 0.555981785661743 & 0.0671704399033631 & 8.2771794625973 & 1.26127068580625e-16 & 1.52050440366892e-15 & NOT \\ \hline
        SLC39A1 & 6505.1166515327 & 0.762173354295779 & 0.0920851726223922 & 8.27683037986121 & 1.26497211467662e-16 & 1.52430241710618e-15 & UP \\ \hline
        CCL25 & 75.1795386618662 & 3.18926335453948 & 0.385343189452978 & 8.27642330740781 & 1.26930195452909e-16 & 1.528854034652e-15 & UP \\ \hline
        FO538757.2 & 80.7107492000864 & 1.08982539661797 & 0.131700267683021 & 8.27504313993489 & 1.28409119832513e-16 & 1.54599439443261e-15 & UP \\ \hline
        FBXO32 & 479.380160434032 & 1.56691291188286 & 0.189375259453704 & 8.27411625152611 & 1.294118543519e-16 & 1.5573892015459e-15 & UP \\ \hline
        USP39 & 1411.39759008673 & 0.492990077578101 & 0.0595832821370832 & 8.27396645327258 & 1.29574633500753e-16 & 1.55867016741971e-15 & NOT \\ \hline
        RNF24 & 360.77033886289 & 1.18042375707018 & 0.142683760098238 & 8.27300707703144 & 1.30621942532834e-16 & 1.57058552110209e-15 & UP \\ \hline
        ENTPD6 & 2882.89347136314 & 0.781755024026458 & 0.0945169635721056 & 8.27105521042335 & 1.32778541166329e-16 & 1.59582271870062e-15 & UP \\ \hline
        ARL6IP1 & 10298.3538225404 & -0.803892687827417 & 0.0971975644391274 & -8.27070814445023 & 1.33165670334661e-16 & 1.59978054761141e-15 & DOWN \\ \hline
        POLA1 & 407.323818008161 & 0.948772833388822 & 0.114727800032447 & 8.26977274139741 & 1.34214601006489e-16 & 1.61168201651325e-15 & UP \\ \hline
        SHOX2 & 15.8377371148187 & 3.08932538140482 & 0.373579666460063 & 8.26952229675242 & 1.34496821340325e-16 & 1.61402124967721e-15 & UP \\ \hline
        C17orf80 & 665.60441484177 & 0.643034928101329 & 0.0777598658753354 & 8.26949636374427 & 1.34526078062517e-16 & 1.61402124967721e-15 & UP \\ \hline
        ANXA2R & 90.674310106081 & 1.5202214320025 & 0.183856676892971 & 8.26851359272347 & 1.35639443065323e-16 & 1.62667380636683e-15 & UP \\ \hline
        ZNF580 & 443.142652041215 & 1.17378896264586 & 0.142027675883306 & 8.26450869765891 & 1.40271236593488e-16 & 1.68149233224957e-15 & UP \\ \hline
        POC1A & 417.448808600922 & 1.03718455682819 & 0.125508431762945 & 8.2638635688412 & 1.41031792788387e-16 & 1.68987726768138e-15 & UP \\ \hline
        AC068858.1 & 3.283992268268 & 3.32128299762122 & 0.401931818184787 & 8.26329951338729 & 1.4170010039744e-16 & 1.69715007692466e-15 & UP \\ \hline
        C11orf54 & 5461.19918107923 & -1.14770863977589 & 0.138897635295773 & -8.26298185229662 & 1.42077846927306e-16 & 1.70093803156113e-15 & DOWN \\ \hline
        MYBPC1 & 12.2980388730159 & 2.79482528565716 & 0.338249256995613 & 8.26262062031198 & 1.42508612333768e-16 & 1.7053571701723e-15 & UP \\ \hline
        ANKRD29 & 351.560929173028 & 1.77951940062147 & 0.215381577737866 & 8.26217088439786 & 1.43046717694017e-16 & 1.71105643685273e-15 & UP \\ \hline
        RNY4P10 & 6.22095332378276 & 1.98031807302361 & 0.239754721271945 & 8.25976674210061 & 1.45957411798108e-16 & 1.74511828531472e-15 & UP \\ \hline
        CEMIP & 195.960223108234 & 2.4101078916183 & 0.291814218075406 & 8.25904888224301 & 1.46837790490585e-16 & 1.75488602570324e-15 & UP \\ \hline
        UCN2 & 4.75721457060647 & 4.10722644388197 & 0.497362632004094 & 8.25801171940108 & 1.48119014192381e-16 & 1.76943383664103e-15 & UP \\ \hline
        MAPKBP1 & 368.567488451249 & 0.674465831678035 & 0.0816779513689959 & 8.25762424709951 & 1.48600487554384e-16 & 1.77441937383131e-15 & UP \\ \hline
        INTS4 & 571.337615558405 & 0.490526716464332 & 0.0594064082613662 & 8.25713472368497 & 1.49210976401297e-16 & 1.78094050219788e-15 & NOT \\ \hline
        BACH2 & 193.241050865003 & -1.74497658943644 & 0.211338480841182 & -8.2567859033101 & 1.49647501414658e-16 & 1.78538051817134e-15 & DOWN \\ \hline
        MED20 & 646.701091211132 & 0.676935666432405 & 0.0819917941404387 & 8.25613920916188 & 1.50460128814077e-16 & 1.79430188961167e-15 & UP \\ \hline
        CYP39A1 & 1540.91793770519 & -2.50259379584213 & 0.303163302489306 & -8.25493644940885 & 1.51983088152444e-16 & 1.811644209637e-15 & DOWN \\ \hline
        RBMS3 & 254.579241107442 & -1.40337785367337 & 0.17000568987737 & -8.2548875551499 & 1.52045319506166e-16 & 1.811644209637e-15 & DOWN \\ \hline
        FAM162B & 33.0195692386873 & 1.53663992964525 & 0.186163969943509 & 8.25422841010291 & 1.52886718626216e-16 & 1.82088542584223e-15 & UP \\ \hline
        LINC01572 & 7.40594591820687 & 2.31494692062248 & 0.280479804666005 & 8.25352443246 & 1.537904164492e-16 & 1.83086034935457e-15 & UP \\ \hline
        SLC25A29 & 793.923771172583 & 0.905394342116863 & 0.109706346248537 & 8.25288940045198 & 1.54610125426087e-16 & 1.8398272430811e-15 & UP \\ \hline
        DBF4 & 250.050155096419 & 1.01567481523719 & 0.123075223128186 & 8.25247185763252 & 1.55151441770384e-16 & 1.84547503846139e-15 & UP \\ \hline
        ISL2 & 12.2600226088562 & 3.64424886571039 & 0.441739303597371 & 8.24977274159871 & 1.5869602337031e-16 & 1.88682547425285e-15 & UP \\ \hline
        DNAH17 & 57.4354061971374 & 1.50788124558046 & 0.182819538963855 & 8.24792171628099 & 1.61172889296859e-16 & 1.91545117189699e-15 & UP \\ \hline
        RP1-86C11.7 & 13.4005331968365 & 2.46073533073727 & 0.298410796871369 & 8.24613370741399 & 1.63601607342353e-16 & 1.94348032217298e-15 & UP \\ \hline
        CD300E & 66.0695450311405 & -1.67801312140647 & 0.203565369860226 & -8.24311680596087 & 1.67781635259578e-16 & 1.99228090245783e-15 & DOWN \\ \hline
        AC090587.2 & 15.6145803046548 & 1.64686897423168 & 0.199955592682046 & 8.23617360305798 & 1.77805874009008e-16 & 2.11040545525836e-15 & UP \\ \hline
        RNU6-415P & 4.05960349278922 & -1.28386591273763 & 0.155904364387732 & -8.23495812820655 & 1.79620449256478e-16 & 2.13102871765822e-15 & DOWN \\ \hline
        KAZALD1 & 133.584729468004 & 1.90101465532848 & 0.230855611956684 & 8.23464779225367 & 1.80086666094289e-16 & 2.13564414523391e-15 & UP \\ \hline
        FAM86JP & 81.8464663583535 & 1.14435510780106 & 0.138994014684522 & 8.23312507663319 & 1.82391581374849e-16 & 2.16205136328104e-15 & UP \\ \hline
        LENG8 & 2775.88939049579 & 0.886237841653476 & 0.107647572625491 & 8.23277125566703 & 1.82931305795542e-16 & 2.16752052995515e-15 & UP \\ \hline
        PDRG1 & 783.133896357128 & 0.761184286259841 & 0.0924605570648508 & 8.23252974482897 & 1.8330061432767e-16 & 2.17096665094334e-15 & UP \\ \hline
        LINC01355 & 88.60553736522 & 1.36198938178137 & 0.165446019138013 & 8.23222818462148 & 1.83762779930832e-16 & 2.17550912809e-15 & UP \\ \hline
        NDEL1 & 1217.50283615584 & -0.857695507661112 & 0.104207341719153 & -8.2306629601268 & 1.86180132621965e-16 & 2.20318465750723e-15 & DOWN \\ \hline
        KPNA7 & 50.7051868314142 & 2.12483131887453 & 0.258172035840424 & 8.23029230085898 & 1.86757158800941e-16 & 2.2090681113919e-15 & UP \\ \hline
        RP13-735L24.1 & 12.2692528319967 & 2.23131988522225 & 0.271129566645233 & 8.22971803787774 & 1.87654629849697e-16 & 2.21873531797075e-15 & UP \\ \hline
        PPP1R1B & 24.9851970322746 & 3.48818879680951 & 0.423954736390345 & 8.22773871217671 & 1.90780669227848e-16 & 2.2547324970213e-15 & UP \\ \hline
        RP11-20I20.4 & 82.3658568341876 & 1.77866183656404 & 0.216192784747091 & 8.22720258053375 & 1.91636205897767e-16 & 2.26387656215778e-15 & UP \\ \hline
        TULP3 & 548.193370128152 & 0.810086038110207 & 0.0984805839136275 & 8.22584519625405 & 1.93819210185829e-16 & 2.28868804447773e-15 & UP \\ \hline
        MZT1 & 360.333345537755 & 0.830276413596199 & 0.100944527568022 & 8.22507602541123 & 1.95067086781574e-16 & 2.30244073804855e-15 & UP \\ \hline
        ZNF738 & 60.1403508435851 & 1.79940053059061 & 0.218818178911123 & 8.22326800974552 & 1.98031625242096e-16 & 2.33566552178789e-15 & UP \\ \hline
        MCMDC2 & 67.773541033319 & 1.26962851597534 & 0.154394859318543 & 8.2232564061986 & 1.98050793874088e-16 & 2.33566552178789e-15 & UP \\ \hline
        AL161668.5 & 122.274454484016 & -2.11528990112578 & 0.257265417474772 & -8.22220849536923 & 1.99789466750244e-16 & 2.35516624481423e-15 & DOWN \\ \hline
        MAST3 & 1115.19988237488 & 0.968656497165128 & 0.11783951829609 & 8.22013286520086 & 2.03277849109453e-16 & 2.39526756870155e-15 & UP \\ \hline
        CKAP4 & 5204.56605927051 & 1.09751012692885 & 0.133550046868005 & 8.21796886386404 & 2.06978684035661e-16 & 2.43783705883978e-15 & UP \\ \hline
        RYBP & 1624.01323735928 & -0.685438247236996 & 0.0834161730421401 & -8.21709055018295 & 2.08499639080266e-16 & 2.45470617635478e-15 & DOWN \\ \hline
        RP11-313J2.1 & 37.3773901810006 & 2.55282441694008 & 0.310721846537402 & 8.21578670887823 & 2.10777809410879e-16 & 2.48047199190591e-15 & UP \\ \hline
        HIVEP1 & 990.961210227007 & -1.05834100225223 & 0.128820470162911 & -8.21562753896033 & 2.11057598379934e-16 & 2.48270857754151e-15 & DOWN \\ \hline
        TRMT1 & 1304.87698157853 & 0.855052189194168 & 0.104115722955595 & 8.21251742696771 & 2.16598610573349e-16 & 2.54680567731952e-15 & UP \\ \hline
        MAPKAPK5-AS1 & 370.370205978752 & 0.909347256021521 & 0.110728447981297 & 8.21240857792134 & 2.16795112614441e-16 & 2.54803329681553e-15 & UP \\ \hline
        RP11-448A19.1 & 79.2149199136701 & 1.00122219747601 & 0.121926605830739 & 8.21167940052338 & 2.1811601488494e-16 & 2.56246954727033e-15 & UP \\ \hline
        GOLGA2P10 & 58.5378405064639 & 1.34293642890009 & 0.163577174475063 & 8.20980331277711 & 2.2155111679075e-16 & 2.60172103066624e-15 & UP \\ \hline
        PLEKHA8P1 & 103.860897256505 & 0.901761372062615 & 0.109850272226932 & 8.20900443650906 & 2.23029991719759e-16 & 2.61797657229978e-15 & UP \\ \hline
        TNRC18 & 4093.34970616516 & 0.684239787783739 & 0.0833593459465257 & 8.20831521666057 & 2.24313687577675e-16 & 2.63192824181998e-15 & UP \\ \hline
        HIST1H2AD & 16.4714065013848 & 2.25537705924558 & 0.274772162878854 & 8.20817158337821 & 2.24582125220276e-16 & 2.63380544556041e-15 & UP \\ \hline
        FBP1 & 22185.5168760475 & -2.00574644695325 & 0.244361016676306 & -8.2081277702743 & 2.2466407096984e-16 & 2.63380544556041e-15 & DOWN \\ \hline
        RCCD1 & 502.834777563684 & 0.67949885396297 & 0.0827853713238598 & 8.2079580377159 & 2.24981808281495e-16 & 2.63641325274211e-15 & UP \\ \hline
        AC012146.7 & 115.489762775228 & 1.49891494600809 & 0.182654623167579 & 8.20627980838398 & 2.28147373391216e-16 & 2.67237653667009e-15 & UP \\ \hline
        CFL1P1 & 11.2404983612986 & 1.43392933545829 & 0.174771190226341 & 8.20460931576448 & 2.31341938903143e-16 & 2.70864893086469e-15 & UP \\ \hline
        RP11-344N10.5 & 21.0959708300135 & 1.26468641629657 & 0.154148292715552 & 8.20434916285631 & 2.31843394469319e-16 & 2.71284069857623e-15 & UP \\ \hline
        SNRNP70 & 5827.92412399534 & 0.79849993779139 & 0.0973267443838543 & 8.20432187315467 & 2.31896058558311e-16 & 2.71284069857623e-15 & UP \\ \hline
        BSDC1 & 4227.67855249186 & -0.67940462435143 & 0.0828176632845551 & -8.20361982463871 & 2.33254943941958e-16 & 2.72758433391469e-15 & DOWN \\ \hline
        RSAD2 & 379.558283594979 & -1.97309988247965 & 0.240550598732562 & -8.2024318080093 & 2.35572371797375e-16 & 2.75351956506885e-15 & DOWN \\ \hline
        HOXD-AS2 & 6.61836896851929 & 3.77699691183216 & 0.460522431544077 & 8.20154818337152 & 2.37310735602934e-16 & 2.77266728121891e-15 & UP \\ \hline
        STMND1 & 36.0068112185687 & 3.09519654024579 & 0.377504394011961 & 8.19910069748149 & 2.42191991011684e-16 & 2.82850393217403e-15 & UP \\ \hline
        CECR7 & 27.4959226040693 & 4.01327600382258 & 0.489687942570658 & 8.19557856122524 & 2.49390676623995e-16 & 2.91134677221776e-15 & UP \\ \hline
        ST6GALNAC6 & 2490.96619525124 & -0.942139011098421 & 0.114958379975016 & -8.19547919258409 & 2.49596799992523e-16 & 2.91252411024594e-15 & DOWN \\ \hline
        ZNF169 & 41.5364016405675 & 1.07110744169285 & 0.13071895949442 & 8.19397160010729 & 2.5274472383701e-16 & 2.94801360640749e-15 & UP \\ \hline
        ZNF736 & 190.714739132407 & 1.2399945778846 & 0.151332087989961 & 8.19386419862824 & 2.52970470578194e-16 & 2.94940329097635e-15 & UP \\ \hline
        PSMD4 & 9954.34735116717 & 0.936274743000687 & 0.11427372352152 & 8.19326363181269 & 2.54236467437127e-16 & 2.96291505669039e-15 & UP \\ \hline
        AC139100.3 & 25.8990668376845 & 1.87184571725451 & 0.228485889318396 & 8.19239088610012 & 2.56087357887254e-16 & 2.98322902343859e-15 & UP \\ \hline
        TNPO2 & 1839.87265395272 & 0.62578214804054 & 0.0763891542684966 & 8.1920287511105 & 2.56859255248388e-16 & 2.9909617066318e-15 & UP \\ \hline
        LINC01011 & 46.7059834685007 & 1.06826057170236 & 0.130410913929486 & 8.19149670463912 & 2.57997483724954e-16 & 3.0029517804873e-15 & UP \\ \hline
        MMP14 & 4325.06739285505 & 1.67814897790996 & 0.204930479415624 & 8.18886962395899 & 2.63690994888056e-16 & 3.06793051117234e-15 & UP \\ \hline
        RP11-708J19.1 & 19.7392826604549 & 1.28099413391052 & 0.156459171371144 & 8.18740200836046 & 2.66925402975081e-16 & 3.10425604208137e-15 & UP \\ \hline
        DUSP1 & 16333.3339532223 & -1.57040391087268 & 0.191869411245005 & -8.18475389423784 & 2.7286069334868e-16 & 3.17194823650333e-15 & DOWN \\ \hline
        RP11-783K16.13 & 18.2656818888976 & 1.36533835774373 & 0.16681736912976 & 8.18462948352633 & 2.73142715141032e-16 & 3.17389311205667e-15 & UP \\ \hline
        PFN4 & 23.9263533174696 & 1.63862601789467 & 0.200222201324861 & 8.18403756952007 & 2.74488442231223e-16 & 3.18819132292664e-15 & UP \\ \hline
        TESC & 866.786137726955 & 2.42950481253685 & 0.296883856981226 & 8.18335101558077 & 2.76057522631728e-16 & 3.20507070023165e-15 & UP \\ \hline
        ZSWIM5 & 274.650617666818 & 1.89408214153039 & 0.231503333162603 & 8.18166250850491 & 2.79954219249543e-16 & 3.24894856710449e-15 & UP \\ \hline
        PTPN14 & 534.049356887503 & 1.52961429105836 & 0.186966115971496 & 8.18123799122812 & 2.8094240841845e-16 & 3.2590497332131e-15 & UP \\ \hline
        AP001412.1 & 4.86050232380767 & 1.9789668544199 & 0.241897747585282 & 8.18100571077953 & 2.81484564152176e-16 & 3.26397042598418e-15 & UP \\ \hline
        HOGA1 & 1541.9226009993 & -1.8473959208182 & 0.225820322592162 & -8.18082225555338 & 2.81913487820265e-16 & 3.26757455698504e-15 & DOWN \\ \hline
        NAPSB & 263.408553861716 & -1.74647077138176 & 0.2134995269242 & -8.18020909246237 & 2.8335176127438e-16 & 3.28286984052692e-15 & DOWN \\ \hline
        RBMX & 3364.79218935597 & 0.504362084138654 & 0.0616594252833936 & 8.17980514447789 & 2.8430323624352e-16 & 3.29251470789011e-15 & NOT \\ \hline
        KLF13 & 2780.95715049955 & 1.19974277811651 & 0.146707966471529 & 8.1777616237993 & 2.89165099878096e-16 & 3.34741875243819e-15 & UP \\ \hline
        TNFSF15 & 115.130354598177 & 2.23524852046254 & 0.273390339958054 & 8.17603328927238 & 2.93340981387221e-16 & 3.39433916020086e-15 & UP \\ \hline
        CENPQ & 187.863020879876 & 1.06889173137932 & 0.130748350686833 & 8.17518328731752 & 2.95416445822511e-16 & 3.41692592247968e-15 & UP \\ \hline
        OR11Q1P & 17.3280005534433 & 5.86648114065222 & 0.717722605051296 & 8.17374442349206 & 2.98962781442624e-16 & 3.4564994877447e-15 & UP \\ \hline
        PRUNE & 1232.86295267945 & 0.855067893861665 & 0.104620160205936 & 8.17307001039315 & 3.0063940347282e-16 & 3.47443207012636e-15 & UP \\ \hline
        DHX37 & 919.120854707946 & 0.699834800470577 & 0.0856350747111237 & 8.17229158532713 & 3.02586128417138e-16 & 3.49546990184424e-15 & UP \\ \hline
        HTR1D & 65.0043246499382 & 3.57327193646218 & 0.437270379261495 & 8.17176764293313 & 3.03903420598335e-16 & 3.50922201072376e-15 & UP \\ \hline
        TCEANC2 & 308.423130088767 & 0.677917764269927 & 0.0829692931647866 & 8.1707067568179 & 3.06588026541479e-16 & 3.53874465178268e-15 & UP \\ \hline
        RELL2 & 51.4100555676779 & 1.30355074193457 & 0.159547472052213 & 8.17030019446487 & 3.07623029205506e-16 & 3.54921032069589e-15 & UP \\ \hline
        TBX19 & 75.1082944776464 & 0.965176527697526 & 0.118134525764794 & 8.17014773157167 & 3.08012047567731e-16 & 3.55221730723485e-15 & UP \\ \hline
        DPF1 & 7.8509940648751 & 2.61234438336543 & 0.31974794652413 & 8.17001144733946 & 3.08360195503325e-16 & 3.55475063707937e-15 & UP \\ \hline
        ZHX1-C8orf76 & 43.3923538824797 & 1.29402568987809 & 0.158406609701673 & 8.16901322687944 & 3.10922073887871e-16 & 3.5827909280532e-15 & UP \\ \hline
        LGALS14 & 22.1488420189533 & 10.114301296189 & 1.23815435548024 & 8.16885330283878 & 3.11334455319522e-16 & 3.58604928198385e-15 & UP \\ \hline
        TPR & 3759.49001632645 & 0.749555861278752 & 0.091763992063814 & 8.16830048934118 & 3.12764101568713e-16 & 3.6010172276744e-15 & UP \\ \hline
        LMNB1 & 1022.24937004174 & 1.3555384443176 & 0.16598459315497 & 8.16665220881084 & 3.17065284846836e-16 & 3.64902048080591e-15 & UP \\ \hline
        GPR107 & 2468.65667775163 & 0.69222174291019 & 0.084803787461166 & 8.16262768012782 & 3.27813765927752e-16 & 3.77115320662084e-15 & UP \\ \hline
        MT1F & 4613.66418085696 & -3.10041647125833 & 0.379878276420739 & -8.16160508168787 & 3.30601594133308e-16 & 3.80164351824033e-15 & DOWN \\ \hline
        RP5-890O3.9 & 41.0939862195308 & 0.991881855945518 & 0.121561570472201 & 8.15950182358281 & 3.36409200071109e-16 & 3.86681900222991e-15 & UP \\ \hline
        SPECC1 & 446.714280856438 & 2.00565666592214 & 0.245853424405987 & 8.15793666802917 & 3.40796118740184e-16 & 3.91561719982752e-15 & UP \\ \hline
        NAMPT & 10492.9557149865 & -1.57328626883316 & 0.192869980126732 & -8.15723767793922 & 3.42773460545043e-16 & 3.93670125898701e-15 & DOWN \\ \hline
        EGR3 & 116.549298979149 & -1.84885796966912 & 0.226680172924344 & -8.15624033552413 & 3.45614389296164e-16 & 3.96768187081202e-15 & DOWN \\ \hline
        EXTL1 & 12.1036617166082 & 2.71789092535801 & 0.333242595056521 & 8.15589293108532 & 3.46609409994467e-16 & 3.97745439498835e-15 & UP \\ \hline
        LYSMD1 & 421.646466852849 & 0.744879572901581 & 0.0913313827496654 & 8.15578994290776 & 3.46904926443152e-16 & 3.97919510775401e-15 & UP \\ \hline
        TOR1A & 1785.42367674755 & -0.576827189645677 & 0.0707453943762741 & -8.15356525652682 & 3.5334945267884e-16 & 4.05143775684438e-15 & NOT \\ \hline
        MANBAL & 1660.18611884559 & 0.647383131081934 & 0.079401496966003 & 8.15328622027266 & 3.54166054276616e-16 & 4.05911856821505e-15 & UP \\ \hline
        RNPC3 & 278.515089980257 & 1.06877862471957 & 0.131087170807795 & 8.15319011108002 & 3.54447748943485e-16 & 4.06066495652977e-15 & UP \\ \hline
        GRIN2A & 48.2497552540572 & 3.41309088644501 & 0.418650347368872 & 8.15260493128827 & 3.56167674206746e-16 & 4.07868006716806e-15 & UP \\ \hline
        CTSB & 53144.9928080187 & -0.934877131670936 & 0.114677001132355 & -8.15226350915769 & 3.57174958463809e-16 & 4.08852278685072e-15 & DOWN \\ \hline
        RP11-440G9.1 & 4.37213609976517 & 4.28308280205246 & 0.525417935147101 & 8.15176360672447 & 3.58654867858708e-16 & 4.10376518984569e-15 & UP \\ \hline
        ACVR1C & 108.256002502851 & -1.63922196930284 & 0.201116385814446 & -8.1506136989515 & 3.62082028655863e-16 & 4.14126642696229e-15 & DOWN \\ \hline
        TMEM65 & 806.350307938247 & 1.16083577313672 & 0.14244334931062 & 8.14945575735753 & 3.65565744875235e-16 & 4.17938324936493e-15 & UP \\ \hline
        RASGEF1A & 119.409861454826 & 2.78480830701294 & 0.34180531396907 & 8.14735228857483 & 3.71978832355259e-16 & 4.25094521056297e-15 & UP \\ \hline
        LAMB4 & 9.44691887124509 & 1.96888069414492 & 0.241682026242764 & 8.14657475673109 & 3.74377344703086e-16 & 4.27658876791919e-15 & UP \\ \hline
        PDIA3P1 & 220.030249659133 & 0.917696233952034 & 0.112660953290369 & 8.14564591502072 & 3.77262600752083e-16 & 4.30776903632186e-15 & UP \\ \hline
        CTC-573N18.1 & 13.0344415389676 & 4.4539544734133 & 0.546851680258268 & 8.1447211999235 & 3.80156804953641e-16 & 4.33902571066518e-15 & UP \\ \hline
        SPIRE2 & 661.777530279453 & 1.14359635005313 & 0.140428777899025 & 8.14360394758569 & 3.83682821678991e-16 & 4.37746500098665e-15 & UP \\ \hline
        RALY & 4636.53359787158 & 0.755547493152081 & 0.092787729851172 & 8.14275221911292 & 3.86392486299506e-16 & 4.40656262095978e-15 & UP \\ \hline
        SLC25A19 & 225.257725261267 & 0.953604913516394 & 0.117134995017599 & 8.14107614358222 & 3.91779894864004e-16 & 4.46616166098162e-15 & UP \\ \hline
        FENDRR & 22.5654895060416 & -2.43514441850863 & 0.299155117678024 & -8.14007274022149 & 3.95040488385699e-16 & 4.50147660303424e-15 & DOWN \\ \hline
        WNT3A & 7.2642819189735 & 4.38093063350593 & 0.538225060201681 & 8.13958872867111 & 3.96622847713037e-16 & 4.51764690311923e-15 & UP \\ \hline
        CALM1 & 9528.92421955577 & -0.595823765044444 & 0.0732105585857865 & -8.13849500063944 & 4.00221570964159e-16 & 4.55676140076765e-15 & DOWN \\ \hline
        RP11-214N9.1 & 13.5594014072606 & 1.45798826099072 & 0.179151354641744 & 8.13830441810678 & 4.00851933791057e-16 & 4.562061066309e-15 & UP \\ \hline
        BAK1 & 694.632107817907 & 1.07571919824727 & 0.132197698582795 & 8.13720064554342 & 4.04522016263046e-16 & 4.60193693418985e-15 & UP \\ \hline
        CTA-984G1.5 & 8.78404865431013 & 1.67009780467516 & 0.205249435398401 & 8.13691789910849 & 4.05467473789377e-16 & 4.61079679298426e-15 & UP \\ \hline
        PRPF40B & 181.690555949229 & 0.877037977031821 & 0.107786638866574 & 8.13679678904806 & 4.05873111768869e-16 & 4.61351330456422e-15 & UP \\ \hline
        MAN1C1 & 1364.95372813489 & -1.69105770478419 & 0.20784628587683 & -8.13609777846263 & 4.08222158914202e-16 & 4.63830902286622e-15 & DOWN \\ \hline
        PTK2 & 3232.63373667688 & 0.73145596693252 & 0.089913671357116 & 8.13509175959848 & 4.11626452626434e-16 & 4.67506940263364e-15 & UP \\ \hline
        RP11-216L13.19 & 35.1755617577329 & 2.13527261541373 & 0.262482428038897 & 8.13491642609049 & 4.12222624647084e-16 & 4.67991930903196e-15 & UP \\ \hline
        CACNA1E & 15.218914879873 & 3.53476497223181 & 0.434601739910794 & 8.13334289217838 & 4.17611211108909e-16 & 4.73915068816661e-15 & UP \\ \hline
        RAD51D & 385.644666553403 & 0.697453914805204 & 0.0857620538291565 & 8.13243017937253 & 4.20768556450295e-16 & 4.7730232272695e-15 & UP \\ \hline
        SHISA2 & 19.7802295021151 & 2.75826245934353 & 0.339283750473406 & 8.12966272476916 & 4.30486515287444e-16 & 4.88083035204425e-15 & UP \\ \hline
        SPSB4 & 13.5244904155797 & -2.53634094177685 & 0.311987496675974 & -8.12962368299991 & 4.30625181239022e-16 & 4.88083035204425e-15 & DOWN \\ \hline
        BICD1 & 161.671588063638 & 1.42513988285129 & 0.17532692514615 & 8.12847132100969 & 4.34737947008806e-16 & 4.92542783779388e-15 & UP \\ \hline
        ZNF500 & 355.731133496933 & 0.584345886077289 & 0.0719078781299029 & 8.12631246080794 & 4.42547350624621e-16 & 5.01185327455235e-15 & NOT \\ \hline
        COPS7B & 1004.83749363043 & 0.619692389463023 & 0.0762825920885542 & 8.1236409578694 & 4.52402778183413e-16 & 5.12136974795437e-15 & UP \\ \hline
        DDX39B & 1862.67013977113 & 1.05347947248658 & 0.129727770469296 & 8.12069357760152 & 4.63526998337122e-16 & 5.24515397259433e-15 & UP \\ \hline
        KB-1572G7.2 & 17.645471088609 & 1.71119482475074 & 0.210721982887771 & 8.12062795395254 & 4.63777723043834e-16 & 5.24584556968674e-15 & UP \\ \hline
        CTC-297N7.9 & 113.499388276995 & -1.57647956689171 & 0.194152124932165 & -8.11981618765446 & 4.6689026827937e-16 & 5.2788937688947e-15 & DOWN \\ \hline
        SIN3B & 1104.55248130137 & 0.590713995013324 & 0.072755679380675 & 8.11914616208267 & 4.69474839395683e-16 & 5.30594786828447e-15 & UP \\ \hline
        RP11-326K13.4 & 32.1013310074229 & -1.08724941820454 & 0.133943556049864 & -8.11722079261348 & 4.76980529871042e-16 & 5.38857505918421e-15 & DOWN \\ \hline
        HGF & 745.229157273967 & -2.18489113931009 & 0.269205720998385 & -8.11606503460303 & 4.81542702549409e-16 & 5.4378946740549e-15 & DOWN \\ \hline
        MT-ND1 & 292970.855385351 & -1.16649987390227 & 0.143743193670974 & -8.11516597142238 & 4.85121324378327e-16 & 5.47607167750925e-15 & DOWN \\ \hline
        ZFYVE26 & 886.264731417606 & 0.686063923929046 & 0.0845555629268779 & 8.11376449024817 & 4.9075209897703e-16 & 5.53737288841659e-15 & UP \\ \hline
        CIZ1 & 1786.8645511196 & 0.708827675405537 & 0.0873630654373393 & 8.11358520740026 & 4.91477039828596e-16 & 5.54329199385967e-15 & UP \\ \hline
        ATP2A1-AS1 & 10.2825075433077 & 2.3064432879026 & 0.284295111041696 & 8.11284893170157 & 4.944652967796e-16 & 5.57472345802819e-15 & UP \\ \hline
        LINC00235 & 23.9819424716808 & 1.6072832262393 & 0.198136655760193 & 8.11199331124581 & 4.97960426179171e-16 & 5.61184159311573e-15 & UP \\ \hline
        DMBT1 & 30.2415758510626 & 3.93757717294299 & 0.485528124402764 & 8.10988483475907 & 5.06677611161886e-16 & 5.70775629805207e-15 & UP \\ \hline
        RP11-382D12.2 & 4.41505227464129 & 3.05398815925175 & 0.376590409510919 & 8.10957497090271 & 5.07971307503312e-16 & 5.72000088103139e-15 & UP \\ \hline
        MT-CO1 & 980412.326371287 & -1.15201435224436 & 0.142083140752319 & -8.10802989112245 & 5.14470829253552e-16 & 5.79083174652482e-15 & DOWN \\ \hline
        GRPEL1 & 2586.68258766877 & -0.753400501630483 & 0.0929293433883622 & -8.10724012631766 & 5.17824628860031e-16 & 5.82621147078914e-15 & DOWN \\ \hline
        GJA5 & 307.544235178557 & 1.51405380817581 & 0.186768822192965 & 8.10656613024801 & 5.20703839295397e-16 & 5.85622484625437e-15 & UP \\ \hline
        NIT2 & 4023.66609314966 & -0.775159369381825 & 0.0956332819564726 & -8.10553976109111 & 5.25118664259702e-16 & 5.90347748235399e-15 & DOWN \\ \hline
        MRPL39 & 856.932226115277 & -0.628495929183795 & 0.0775425398877078 & -8.10517594721481 & 5.26692411505295e-16 & 5.9187648046779e-15 & DOWN \\ \hline
        KIF5A & 9.77584558285133 & 3.28338653173745 & 0.405250555451092 & 8.10211482149026 & 5.40119292820858e-16 & 6.06718655074084e-15 & UP \\ \hline
        RP11-480I12.5 & 208.640092471277 & 1.75463173373536 & 0.216583108488795 & 8.10142464931027 & 5.43192850445754e-16 & 6.0992356303907e-15 & UP \\ \hline
        RP11-392O17.2 & 11.8636397658583 & 1.72746563486296 & 0.213291786545289 & 8.09907246239019 & 5.53797919551003e-16 & 6.21354675260687e-15 & UP \\ \hline
        RNF144A & 309.625865177249 & 1.48023729443844 & 0.182766395423629 & 8.09906706868865 & 5.53822470521869e-16 & 6.21354675260687e-15 & UP \\ \hline
        RP11-546D6.3 & 136.412514504769 & 0.886694779241809 & 0.109491257677755 & 8.09831577468451 & 5.57252699337878e-16 & 6.24949754056792e-15 & UP \\ \hline
        DCAF13 & 1533.68394765604 & 1.0606953155469 & 0.130997775772819 & 8.09704828413574 & 5.63087273247198e-16 & 6.312372604915e-15 & UP \\ \hline
        FOXF2 & 23.0806883307787 & 2.46958388235434 & 0.305031229072095 & 8.09616736577044 & 5.6717777514245e-16 & 6.35565310039131e-15 & UP \\ \hline
        PRR12 & 932.794668806977 & 0.790189410662041 & 0.0976207573495837 & 8.09448146189179 & 5.75087997155784e-16 & 6.44168405559072e-15 & UP \\ \hline
        RP11-608O21.1 & 5.63291764740389 & 4.76457434757378 & 0.588632707202088 & 8.09430785832635 & 5.75908688433506e-16 & 6.44826616061911e-15 & UP \\ \hline
        LAMA5 & 3254.38986003129 & 1.29307894234628 & 0.159755856800564 & 8.09409412739428 & 5.76920662482076e-16 & 6.45698380618593e-15 & UP \\ \hline
        AQP3 & 4046.99187816103 & -1.46582452136057 & 0.181101381602193 & -8.09394444367295 & 5.77630428631451e-16 & 6.46231341243282e-15 & DOWN \\ \hline
        CHP2 & 13.6980035881048 & 6.36443027195679 & 0.786392225130076 & 8.09320090989462 & 5.81168869184596e-16 & 6.4992720710308e-15 & UP \\ \hline
        C1orf106 & 308.17229565562 & 2.66423358482792 & 0.329221508508691 & 8.0925259011672 & 5.84399694298139e-16 & 6.53276215844308e-15 & UP \\ \hline
        TYRO3 & 480.609374345942 & 2.00636445857086 & 0.247969114296737 & 8.09118693778092 & 5.90860896658724e-16 & 6.60232165906984e-15 & UP \\ \hline
        DNAAF5 & 1073.6207706059 & 0.606701708444056 & 0.0749858028274474 & 8.09088768230113 & 5.92314557777326e-16 & 6.6133760136383e-15 & UP \\ \hline
        RP5-1112D6.8 & 48.5903624616122 & 1.34386767415941 & 0.166096501968906 & 8.09088486650359 & 5.92328252495598e-16 & 6.6133760136383e-15 & UP \\ \hline
        IARS & 2734.54566624465 & 0.761984345071391 & 0.0941852704317277 & 8.09027082025244 & 5.95322150171373e-16 & 6.64412179459111e-15 & UP \\ \hline
        PDE7B & 207.775681356424 & -1.55768575763333 & 0.192546942275602 & -8.08990129484233 & 5.97131022137053e-16 & 6.66162257639752e-15 & DOWN \\ \hline
        TTC36 & 1708.93662712534 & -2.92645489563123 & 0.361759902546456 & -8.08949492476002 & 5.99126506341812e-16 & 6.68119026640827e-15 & DOWN \\ \hline
        KDM7A & 866.272244367397 & -0.908666872476033 & 0.112333592818649 & -8.0890039183825 & 6.01546365706984e-16 & 6.70547272361609e-15 & DOWN \\ \hline
        RP1-267D11.6 & 42.3074231319827 & 1.07048537752905 & 0.132362481033714 & 8.08752880097785 & 6.08874361940314e-16 & 6.78304689266e-15 & UP \\ \hline
        SUCLG2 & 7728.17634657644 & -1.06283568766178 & 0.131417013595652 & -8.08750449109994 & 6.08995860822186e-16 & 6.78304689266e-15 & DOWN \\ \hline
        PPEF1 & 8.039149969845 & 2.61167407833208 & 0.322972670383953 & 8.08636246288982 & 6.14730631850699e-16 & 6.84416595227898e-15 & UP \\ \hline
        RP11-521B24.3 & 47.8303071303782 & 1.291836047144 & 0.159770153660431 & 8.08559056586762 & 6.18636868498425e-16 & 6.88488585709812e-15 & UP \\ \hline
        SERPINA11 & 11856.3520342548 & -2.26009272871769 & 0.279552614292561 & -8.08467749241805 & 6.23289124160867e-16 & 6.93387221478034e-15 & DOWN \\ \hline
        MNX1 & 36.6385789858618 & 5.35591726825049 & 0.662521475414071 & 8.08414137051645 & 6.26036796606246e-16 & 6.96163989216439e-15 & UP \\ \hline
        PSCA & 11.4671400711255 & 3.24451917509879 & 0.401389161992061 & 8.08322566308595 & 6.30757507145116e-16 & 7.01131697476252e-15 & UP \\ \hline
        CTD-2619J13.19 & 11.0449249133733 & 1.73767838463386 & 0.215014797648498 & 8.08166881367198 & 6.38864111084627e-16 & 7.09857564713991e-15 & UP \\ \hline
        E2F5 & 231.730221125261 & 1.25522152092659 & 0.155338134603171 & 8.08057547577224 & 6.44618460543432e-16 & 7.15963827693904e-15 & UP \\ \hline
        C19orf57 & 107.296782330794 & 1.44465614741958 & 0.178782749491735 & 8.08051197068296 & 6.44954259175331e-16 & 7.16049337423912e-15 & UP \\ \hline
        RPS6KC1 & 794.199974110156 & 0.689542105677647 & 0.0853350716204806 & 8.08040694855591 & 6.45509967518692e-16 & 7.16345406397665e-15 & UP \\ \hline
        RHPN1-AS1 & 34.8359579658243 & 1.54612500638713 & 0.191343491112627 & 8.08036373433295 & 6.45738765878403e-16 & 7.16345406397665e-15 & UP \\ \hline
        C8A & 16827.2095156418 & -1.92627226543238 & 0.238430110853195 & -8.0789807065032 & 6.53103579516671e-16 & 7.24225119618747e-15 & DOWN \\ \hline
        AC018766.4 & 20.572016885533 & 1.32894274081015 & 0.164499410679668 & 8.07870821736872 & 6.54564351105871e-16 & 7.25554162742233e-15 & UP \\ \hline
        COL8A1 & 300.05134820942 & 1.84599757960742 & 0.228508510625472 & 8.07846313712593 & 6.55880937511057e-16 & 7.26722382784077e-15 & UP \\ \hline
        KIF3A & 220.414970735764 & 0.775897728202003 & 0.0960490260317819 & 8.07814259298438 & 6.57606859583874e-16 & 7.28343033791315e-15 & UP \\ \hline
        DAP3 & 4829.69866947307 & 0.647777665336923 & 0.0801897379191343 & 8.07806188355624 & 6.58042132214437e-16 & 7.28533480271181e-15 & UP \\ \hline
        PCED1A & 1185.72151800314 & 0.772481441274872 & 0.0956277884157875 & 8.07800174062522 & 6.58366672601023e-16 & 7.286012292341e-15 & UP \\ \hline
        CREM & 1206.68692592274 & -0.791973280867528 & 0.0980469172008547 & -8.07749293376686 & 6.61118590058492e-16 & 7.31294748683455e-15 & DOWN \\ \hline
        CTD-3222D19.8 & 16.1258399227696 & 1.32408705909645 & 0.163923811343031 & 8.07745408216278 & 6.61329186831245e-16 & 7.31294748683455e-15 & UP \\ \hline
        SCP2 & 25820.0365449446 & -1.35992917246185 & 0.168381438337991 & -8.07647912908351 & 6.6663565708868e-16 & 7.36868107258191e-15 & DOWN \\ \hline
        CDKN2B & 353.086501612629 & 1.47528212040563 & 0.182676031640291 & 8.07594793448669 & 6.69544474001481e-16 & 7.39787817979193e-15 & UP \\ \hline
        LRP8 & 93.1699452532066 & 2.10527388247165 & 0.26070929341307 & 8.07517773881593 & 6.73784283703138e-16 & 7.44175240607374e-15 & UP \\ \hline
        GOLGA2P7 & 11.4053112113118 & 1.79654070788507 & 0.222478376887385 & 8.07512502122602 & 6.74075451382464e-16 & 7.44199741157168e-15 & UP \\ \hline
        LINC01108 & 13.9167799957374 & 3.08827996581134 & 0.382455879786814 & 8.07486596240273 & 6.75508077203953e-16 & 7.4548392389317e-15 & UP \\ \hline
        MDM4 & 1083.9788553098 & 0.827620832270431 & 0.102499760807631 & 8.07436842534383 & 6.78267934725394e-16 & 7.48231218103967e-15 & UP \\ \hline
        C12orf73 & 316.43717699033 & 0.810337275488969 & 0.100362122220173 & 8.07413451970715 & 6.79569254890534e-16 & 7.49367978280447e-15 & UP \\ \hline
        RP11-903H12.5 & 69.3167232748512 & -1.36256304239139 & 0.168759231347139 & -8.07400597593731 & 6.80285447666394e-16 & 7.49858863768371e-15 & DOWN \\ \hline
        HIST1H4E & 9.20252323368296 & 2.83431523095556 & 0.351051095121386 & 8.07379686417304 & 6.81452121328761e-16 & 7.50845712497126e-15 & UP \\ \hline
        MIR148A & 2.90231112281315 & 3.00715613474566 & 0.372489675068058 & 8.07312614556692 & 6.85207504470438e-16 & 7.54682962825781e-15 & UP \\ \hline
        RP11-495P10.9 & 15.7168032769067 & 6.07356312525432 & 0.752439969368955 & 8.07182416206306 & 6.92555671465608e-16 & 7.624726527035e-15 & UP \\ \hline
        NSF & 1345.31158164269 & 0.58626748334748 & 0.0726373102098298 & 8.07116179899709 & 6.96323675065847e-16 & 7.66316114480779e-15 & UP \\ \hline
        ZNF192P1 & 19.6352909833012 & 1.76256816702527 & 0.218413143944872 & 8.06988139628698 & 7.03664892118751e-16 & 7.74087338777316e-15 & UP \\ \hline
        GRIK4 & 34.6122377473085 & 2.78099051495117 & 0.344628693339208 & 8.06952691026781 & 7.05710789366686e-16 & 7.76029428036888e-15 & UP \\ \hline
        CTD-2270P14.5 & 22.6793674945944 & 1.54208369403925 & 0.19113372978682 & 8.06808769838378 & 7.14077498044957e-16 & 7.84917844195861e-15 & UP \\ \hline
        ORM2 & 48487.9410467657 & -1.85755208809824 & 0.230268695404741 & -8.06688935651129 & 7.21118441219102e-16 & 7.92342490596064e-15 & DOWN \\ \hline
        LRRC69 & 25.3732165648723 & 1.70204222475037 & 0.211004634101235 & 8.066373669944 & 7.24169405326067e-16 & 7.95378917711643e-15 & UP \\ \hline
        DLK1 & 1361.3031891267 & 5.61183806093853 & 0.695740537281542 & 8.06599265132026 & 7.26431798128902e-16 & 7.97547165033029e-15 & UP \\ \hline
        CS & 3704.03809504411 & 0.748066198967801 & 0.0927471627217123 & 8.0656504955561 & 7.28469366929249e-16 & 7.99466956558173e-15 & UP \\ \hline
        LPA & 2494.34133298846 & -2.34058036634059 & 0.290228326436433 & -8.06461724490986 & 7.3465670847468e-16 & 8.05937634947224e-15 & DOWN \\ \hline
        POLR2K & 1988.92999167121 & 0.804527415972349 & 0.0997610328012199 & 8.06454577886558 & 7.35086572959145e-16 & 8.06089584386075e-15 & UP \\ \hline
        PARP1 & 6066.82809364561 & 0.717190922883614 & 0.0889350506966233 & 8.06420997419911 & 7.3710974063101e-16 & 8.07806021441421e-15 & UP \\ \hline
        STC2 & 420.697499851232 & 2.06805858038714 & 0.256449663857741 & 8.06418908598899 & 7.37235769739975e-16 & 8.07806021441421e-15 & UP \\ \hline
        ARHGAP22 & 75.62732836916 & 1.58361632945882 & 0.196448123183481 & 8.06124438246599 & 7.55216771464608e-16 & 8.2710975896666e-15 & UP \\ \hline
        PFN1P11 & 40.5052296350505 & 3.48533647032577 & 0.432359161193324 & 8.06120647636132 & 7.55451028629324e-16 & 8.2710975896666e-15 & UP \\ \hline
        AC027601.1 & 31.0561416983243 & 1.12745881088232 & 0.139898405522316 & 8.05912552521889 & 7.68421608070625e-16 & 8.40977873041535e-15 & UP \\ \hline
        CTB-176F20.3 & 23.132609911242 & 1.88024168427266 & 0.233318118236203 & 8.05870413530925 & 7.71074723735317e-16 & 8.43547820545078e-15 & UP \\ \hline
        CNIH2 & 24.6957029389221 & 1.81263032941241 & 0.224941119139637 & 8.05824358101099 & 7.73984745694625e-16 & 8.46396678226608e-15 & UP \\ \hline
        CTD-2561J22.5 & 23.1772683589882 & 2.53785590667631 & 0.314943221788445 & 8.05813788359938 & 7.7465412209782e-16 & 8.46793978509696e-15 & UP \\ \hline
        RP4-794I6.4 & 13.9135608373314 & 2.68025517719459 & 0.332679607622259 & 8.0565658843685 & 7.84677098899248e-16 & 8.57411583540501e-15 & UP \\ \hline
        SSTR5 & 27.4264226847427 & 5.52884055097845 & 0.686565154361456 & 8.05290002828731 & 8.08549456459265e-16 & 8.83147959410126e-15 & UP \\ \hline
        ZNF792 & 154.967182265739 & 0.987919263940403 & 0.122688596345582 & 8.0522501142461 & 8.12855796468555e-16 & 8.87501236025869e-15 & UP \\ \hline
        TJP2 & 3652.5552533641 & -0.933541955324513 & 0.115949887525232 & -8.05125365146528 & 8.19502293818574e-16 & 8.94405126748658e-15 & DOWN \\ \hline
        VPS37C & 665.364988211089 & 0.610567107266653 & 0.0758524057415502 & 8.04940992045818 & 8.31941638253111e-16 & 9.07623395329213e-15 & UP \\ \hline
        MYO1B & 13841.3490106652 & -1.13993306939997 & 0.141617903868545 & -8.04935702521132 & 8.32301245115846e-16 & 9.07657806409937e-15 & DOWN \\ \hline
        PCGF2 & 739.466459319304 & 1.1004928320012 & 0.136764785565527 & 8.04660956729926 & 8.51191829541477e-16 & 9.27893000312216e-15 & UP \\ \hline
        RNF216 & 1597.79880618442 & 0.56048495889907 & 0.0696626840374286 & 8.04569859234724 & 8.57548149779759e-16 & 9.34453905472887e-15 & NOT \\ \hline
        SCIN & 47.8438149451339 & 2.39737278629148 & 0.297974500219253 & 8.04556357851918 & 8.58494178106698e-16 & 9.3511647345189e-15 & UP \\ \hline
        FAM122B & 772.588672162082 & 0.860000960492621 & 0.106893391868921 & 8.0454080973238 & 8.59584893099261e-16 & 9.35936058141568e-15 & UP \\ \hline
        CXCR2 & 29.7545542255943 & -2.15137561476885 & 0.267448579583072 & -8.04407194131541 & 8.69014605840187e-16 & 9.45831121155801e-15 & DOWN \\ \hline
        LHX2 & 79.302257839924 & -1.9117801601051 & 0.237731802682698 & -8.04175183350105 & 8.8563112230951e-16 & 9.63537407036461e-15 & DOWN \\ \hline
        EI24 & 8313.20264093797 & -0.792049056201495 & 0.0984935393995597 & -8.04163461918433 & 8.86478862433623e-16 & 9.64080608763799e-15 & DOWN \\ \hline
        DPH2 & 877.319553311385 & 0.788783095417609 & 0.0980938413552924 & 8.04110721447501 & 8.90303163004625e-16 & 9.67859238147306e-15 & UP \\ \hline
        SCARA3 & 935.4819114508 & 1.77130218293526 & 0.220296790892571 & 8.04052649046097 & 8.94532894248866e-16 & 9.72075474673345e-15 & UP \\ \hline
        CREB3L1 & 298.860252849307 & 2.42957533481047 & 0.302212985088687 & 8.03928174726673 & 9.03665848964845e-16 & 9.81614567856708e-15 & UP \\ \hline
        PLEC & 11492.6534866628 & 0.849700091148143 & 0.105700611792095 & 8.03874335958847 & 9.07644520613117e-16 & 9.8554948790436e-15 & UP \\ \hline
        LINC01186 & 14.7443362035491 & 2.50377911339908 & 0.311477184927816 & 8.03840292180414 & 9.10169248758339e-16 & 9.87903201467123e-15 & UP \\ \hline
        PTS & 905.377870480871 & -0.76793523861021 & 0.0955369787183873 & -8.03809424279408 & 9.12464430005012e-16 & 9.90006015096026e-15 & DOWN \\ \hline
        UGP2 & 16615.9113347505 & -1.15428371360827 & 0.143602848044842 & -8.03802800100337 & 9.12957713129201e-16 & 9.90152922349886e-15 & DOWN \\ \hline
        ATP2A1 & 36.3610566512533 & 1.5994307122613 & 0.198991814824206 & 8.03767086437337 & 9.1562173450262e-16 & 9.92362952267339e-15 & UP \\ \hline
        PDSS1 & 273.858186487247 & 0.912293310911929 & 0.11350237027378 & 8.03765867365925 & 9.1571280483555e-16 & 9.92362952267339e-15 & UP \\ \hline
        UPK1A & 17.9019746334718 & 2.8630190878724 & 0.356296460268368 & 8.03549686044014 & 9.3200447010947e-16 & 1.00962285334842e-14 & UP \\ \hline
        RP11-497G19.1 & 15.2493574854469 & 3.49077371447102 & 0.434448822188487 & 8.03494804494265 & 9.36185647769796e-16 & 1.01375531572787e-14 & UP \\ \hline
        CTD-2325A15.3 & 13.8777129003637 & 2.36212163753451 & 0.294008674805899 & 8.03419028058937 & 9.41989099845312e-16 & 1.01964054872536e-14 & UP \\ \hline
        C4orf48 & 86.580977762003 & 2.2006073768624 & 0.273915233447587 & 8.03389920730161 & 9.4422773773782e-16 & 1.02166401329653e-14 & UP \\ \hline
        PTH2R & 227.632625198067 & 3.7801950882093 & 0.470633363456892 & 8.03214430112444 & 9.57836166160482e-16 & 1.03598331544809e-14 & UP \\ \hline
        TPM3 & 9270.45222154535 & 0.613299003388947 & 0.0763647582884307 & 8.0311784799018 & 9.65407873884809e-16 & 1.04376473805279e-14 & UP \\ \hline
        PRR3 & 461.17136131192 & 0.75132107439898 & 0.0935588788411809 & 8.03046256758133 & 9.7105840576585e-16 & 1.04946378563765e-14 & UP \\ \hline
        STAU2-AS1 & 6.09979966543935 & 2.38329577753626 & 0.296793288156299 & 8.03015389041129 & 9.73504764926973e-16 & 1.05169685010678e-14 & UP \\ \hline
        C15orf41 & 326.030758955599 & 0.803482186618134 & 0.100067764102051 & 8.02938082836273 & 9.79658189304198e-16 & 1.05793142558467e-14 & UP \\ \hline
        SH3D21 & 82.6229636009245 & 1.3942303416572 & 0.173665189456202 & 8.02826603318116 & 9.88599267465197e-16 & 1.06717034463362e-14 & UP \\ \hline
        CGREF1 & 955.278630489137 & 1.83292153217749 & 0.228386970258624 & 8.0255083295772 & 1.01106395281581e-15 & 1.0909947887112e-14 & UP \\ \hline
        LONP2 & 6903.97163813791 & -0.976442580091854 & 0.121670182282998 & -8.02532355725994 & 1.01258698570797e-15 & 1.0922122469233e-14 & DOWN \\ \hline
        SLC41A2 & 3135.12328338602 & -1.34031500768414 & 0.167038447419086 & -8.02399105351717 & 1.02363761066741e-15 & 1.10370155005204e-14 & DOWN \\ \hline
        ZIC4 & 87.8270253025018 & 3.53964497196745 & 0.441254496777672 & 8.0217765435055 & 1.04226619016186e-15 & 1.12334938384138e-14 & UP \\ \hline
        ZNF250 & 272.107209991874 & 0.693790526395209 & 0.0864939326134548 & 8.02126236409887 & 1.04663904261699e-15 & 1.1276231461092e-14 & UP \\ \hline
        CXCL17 & 33.9201912697594 & 2.96618528860733 & 0.369914522454256 & 8.01856944930873 & 1.06983789407504e-15 & 1.15216835404336e-14 & UP \\ \hline
        ANKRD33 & 25.3134613613859 & 4.84845060009984 & 0.604813992553227 & 8.01643258885607 & 1.08860627259172e-15 & 1.1714875338303e-14 & UP \\ \hline
        HIST1H1B & 3.51123634785859 & 3.35279955682507 & 0.418240948177976 & 8.01643065183169 & 1.08862343205902e-15 & 1.1714875338303e-14 & UP \\ \hline
        ADAMTS1 & 1780.79472280672 & -1.52196212123933 & 0.189865168865828 & -8.01601541942039 & 1.09230799800763e-15 & 1.17475160560078e-14 & DOWN \\ \hline
        GTF3C2 & 1283.02448505928 & 0.561144157115626 & 0.0700033037995766 & 8.01596677097145 & 1.09274048331544e-15 & 1.17475160560078e-14 & NOT \\ \hline
        GLYATL1 & 7053.07453321236 & -2.13697352397427 & 0.26659032897889 & -8.01594541017082 & 1.09293043438624e-15 & 1.17475160560078e-14 & DOWN \\ \hline
        C11orf80 & 215.362673272245 & 1.25949373665651 & 0.157150311690736 & 8.01457994645998 & 1.10514056689064e-15 & 1.18741452676362e-14 & UP \\ \hline
        PRDM7 & 6.57491533999345 & 3.20746332559609 & 0.40021213328211 & 8.01440800730334 & 1.10668756084286e-15 & 1.1886150910652e-14 & UP \\ \hline
        RP11-546J1.1 & 8.68279076339444 & 1.80097518359844 & 0.224728084458494 & 8.01401919986136 & 1.1101936616293e-15 & 1.19191804564601e-14 & UP \\ \hline
        C5orf30 & 155.784308356218 & 1.87514806114905 & 0.234139788504188 & 8.00866897987956 & 1.15956554071845e-15 & 1.24444142028927e-14 & UP \\ \hline
        HIBCH & 2796.40312664092 & -1.00784360166913 & 0.125849087159795 & -8.00835051262183 & 1.1625716165581e-15 & 1.24718375010908e-14 & DOWN \\ \hline
        PCCA & 2910.83461412246 & -1.03597062128063 & 0.129376678450872 & -8.00739850245903 & 1.17160367947503e-15 & 1.25638600775332e-14 & DOWN \\ \hline
        JMJD4 & 862.973988644484 & 0.854019042534873 & 0.10666594989559 & 8.00648232515465 & 1.18036103943508e-15 & 1.26528666710772e-14 & UP \\ \hline
        SOWAHA & 472.999357689324 & 1.76680753889758 & 0.220722946483613 & 8.004639150777 & 1.19817499015277e-15 & 1.28388487422761e-14 & UP \\ \hline
        NR6A1 & 285.642363260251 & 1.31700326445048 & 0.164541980532539 & 8.00405623044043 & 1.2038637382918e-15 & 1.28948114778627e-14 & UP \\ \hline
        RP11-829H16.3 & 5.21358459239258 & 3.42891252959939 & 0.428403675142166 & 8.00392883758876 & 1.20511050952465e-15 & 1.29031704593725e-14 & UP \\ \hline
        PALM2 & 79.1478650910325 & -1.74379461239948 & 0.217871550666109 & -8.00377381566385 & 1.20662939732238e-15 & 1.29144354103359e-14 & DOWN \\ \hline
        CROCC & 535.613290144569 & 0.991472816898634 & 0.123890153541041 & 8.002837905679 & 1.21583948174483e-15 & 1.30079779355895e-14 & UP \\ \hline
        RP11-498C9.15 & 77.6665589630793 & 1.24055476130991 & 0.155020924074079 & 8.00249881568947 & 1.21919345318355e-15 & 1.30388191995474e-14 & UP \\ \hline
        RP11-355O1.11 & 31.8067726980808 & 1.18905811074376 & 0.14859284636713 & 8.0021221735395 & 1.22292954106176e-15 & 1.30737216431822e-14 & UP \\ \hline
        RP4-584D14.6 & 2.31963228110198 & 2.80876856300387 & 0.351006316187093 & 8.00204564269647 & 1.22369006337985e-15 & 1.30767991438897e-14 & UP \\ \hline
        DMC1 & 17.2006007396948 & 2.31455068422666 & 0.289248603061863 & 8.00194248036398 & 1.22471597243436e-15 & 1.30827091927959e-14 & UP \\ \hline
        CTD-3001H11.2 & 13.9744171400512 & 1.74765001439172 & 0.218410291939572 & 8.00168343200257 & 1.22729584347778e-15 & 1.31011404979971e-14 & UP \\ \hline
        RP11-573D15.9 & 12.0791876005045 & 1.36076402633962 & 0.170059915204645 & 8.0016741435048 & 1.22738844727685e-15 & 1.31011404979971e-14 & UP \\ \hline
        RP11-307C12.11 & 61.8435974570381 & 1.49118348423598 & 0.186362520569874 & 8.00152026102741 & 1.2289236157186e-15 & 1.31124680586527e-14 & UP \\ \hline
        MS4A7 & 943.193170918485 & -1.46109761277837 & 0.182612974875557 & -8.00106133627168 & 1.23351319958838e-15 & 1.31563645693954e-14 & DOWN \\ \hline
        CD300A & 319.838381024562 & -1.34031172208643 & 0.167521688291353 & -8.00082506185928 & 1.23588269675454e-15 & 1.31765574455137e-14 & DOWN \\ \hline
        ADAMTS7 & 179.38273465494 & 1.07868278348584 & 0.134884477853922 & 7.99708610396252 & 1.27398152229349e-15 & 1.35775218710686e-14 & UP \\ \hline
        TBCC & 716.700680662054 & 0.674042046187651 & 0.0842916609721481 & 7.99654483508599 & 1.27959189896088e-15 & 1.3632063561244e-14 & UP \\ \hline
        STK19 & 405.838103041778 & 0.656935243821016 & 0.0821622187311173 & 7.99558792309262 & 1.2895701199958e-15 & 1.37330779483926e-14 & UP \\ \hline
        BORA & 73.3753080869702 & 1.20123569845544 & 0.150244493765293 & 7.99520613601965 & 1.29357256877233e-15 & 1.37704010235568e-14 & UP \\ \hline
[truncated: 3,857,386 more chars]
