# Supplementary material for: Life span‐associated ferroptosis‐related genes identification and validation for hepatocellular carcinoma patients as hepatitis B virus carriers
Source: J Clin Lab Anal. 2023 Jul 18;37(13-14):e24930. doi: 10.1002/jcla.24930 (PMC10492458; doi:10.1002/jcla.24930)
Supplement: Supplementary file 10 — Tables S1–S14 [file JCLA-37-e24930-s009.zip › TableS4_DEG_tumor_normal.xlsx]

## Sheet: TableS1_DEG_tumor_normal
Gene	baseMean	log2FoldChange	lfcSE	stat	pvalue	padj	reg
RP11-402P6.9	17.0105	21.7376	0.96917	22.4291	2.04704e-111	5.66355e-107	UP
GABRD	141.027	4.52846	0.204871	22.104	2.89546e-108	4.00543e-104	UP
THBS4	755.997	5.82564	0.286876	20.3072	1.11118e-91	1.02477e-87	UP
CENPF	1011.79	4.15096	0.209059	19.8555	9.87547e-88	6.83062e-84	UP
ASS1P2	47.0112	-5.056	0.2549	-19.8352	1.47859e-87	8.18163e-84	DOWN
PLVAP	4021.71	2.98332	0.151092	19.745	8.85449e-87	4.08295e-83	UP
SLC26A6	839.001	2.56279	0.131874	19.4336	4.00854e-84	1.58435e-80	UP
SKA1	232.015	4.78238	0.248687	19.2305	2.05498e-82	7.10689e-79	UP
NUF2	262.585	4.38672	0.229489	19.1152	1.8866e-81	5.79963e-78	UP
KIFC1	611.323	3.93172	0.205918	19.0936	2.85361e-81	7.89509e-78	UP
TROAP	357.122	4.3479	0.228726	19.0092	1.43025e-80	3.59734e-77	UP
CDC25C	158.246	4.27363	0.224977	18.9958	1.8467e-80	4.25771e-77	UP
CDCA5	509.622	3.60568	0.190023	18.975	2.74553e-80	5.84312e-77	UP
EBF2	50.3833	5.48546	0.289426	18.9529	4.17771e-80	8.25605e-77	UP
CDKN3	331.695	3.98557	0.211328	18.8596	2.44916e-79	4.51739e-76	UP
KIF4A	463.817	4.14291	0.220249	18.8101	6.24402e-79	1.07971e-75	UP
BIRC5	990.56	4.27162	0.228155	18.7225	3.24821e-78	5.28637e-75	UP
PRC1	742.135	3.38812	0.182628	18.5521	7.84245e-77	1.20543e-73	UP
UBE2T	331.306	3.25788	0.176207	18.489	2.53338e-76	3.35917e-73	UP
ASPM	793.109	3.89179	0.210495	18.4888	2.54151e-76	3.35917e-73	UP
TOP2A	1902.4	4.20625	0.227505	18.4886	2.5497e-76	3.35917e-73	UP
COL15A1	938.697	3.89445	0.210937	18.4626	4.1264e-76	5.18932e-73	UP
HJURP	324.677	4.0768	0.22093	18.4529	4.94316e-76	5.94619e-73	UP
CDC20	804.641	4.52805	0.245958	18.4099	1.09522e-75	1.26256e-72	UP
MYBL2	934.917	4.76691	0.259183	18.3921	1.52088e-75	1.68312e-72	UP
MELK	285.387	4.00282	0.217886	18.3711	2.2369e-75	2.38031e-72	UP
KIF18B	276.163	4.34735	0.236769	18.3612	2.68827e-75	2.75468e-72	UP
KIF2C	426.249	4.18935	0.229181	18.2797	1.2015e-74	1.18721e-71	UP
CCNB2	391.982	3.84307	0.211399	18.1793	7.53571e-74	7.18932e-71	UP
CENPA	142.268	4.44074	0.244729	18.1455	1.39237e-73	1.28409e-70	UP
SPC24	415.645	3.46877	0.191661	18.0985	3.27758e-73	2.92519e-70	UP
CCNB1	875.396	3.43581	0.190853	18.0023	1.86736e-72	1.61451e-69	UP
NEK2	327.761	4.12578	0.229753	17.9575	4.19429e-72	3.51647e-69	UP
KIF20A	429.339	3.94757	0.22009	17.9362	6.15145e-72	5.00566e-69	UP
ARHGEF39	193.654	2.98042	0.166296	17.9223	7.895e-72	6.24089e-69	UP
APLN	311.224	3.92137	0.219593	17.8575	2.52742e-71	1.9424e-68	UP
FOXM1	734.233	3.88467	0.217801	17.8358	3.72365e-71	2.78439e-68	UP
ADAMTS13	775.634	-2.82659	0.158503	-17.833	3.9179e-71	2.85254e-68	DOWN
NCAPG	408.929	4.04256	0.226857	17.8199	4.95417e-71	3.51454e-68	UP
UBE2C	668.727	4.39427	0.247709	17.7396	2.07364e-70	1.43429e-67	UP
BUB1	327.549	3.70272	0.209273	17.6933	4.72544e-70	3.18875e-67	UP
ESM1	448.577	4.37977	0.248169	17.6483	1.0484e-69	6.90624e-67	UP
PLK1	497.626	3.82722	0.216966	17.6398	1.21966e-69	7.84752e-67	UP
DLGAP5	250.686	3.9324	0.22356	17.5899	2.94339e-69	1.85079e-66	UP
EXO1	192.076	3.78967	0.215656	17.5728	3.98282e-69	2.44873e-66	UP
CDK1	621.629	3.69605	0.210381	17.5684	4.30266e-69	2.58786e-66	UP
MXD3	370.191	2.64	0.150972	17.4867	1.80816e-68	1.06439e-65	UP
GPC3	21640.8	5.7371	0.328357	17.4721	2.33637e-68	1.34667e-65	UP
FBXO43	51.8788	4.09464	0.234388	17.4695	2.44517e-68	1.38062e-65	UP
ANLN	541.609	4.00142	0.230914	17.3286	2.8603e-67	1.58272e-64	UP
ZIC2	192.085	6.62358	0.382427	17.3199	3.3321e-67	1.80763e-64	UP
PTTG1	628.849	3.75641	0.217089	17.3035	4.42746e-67	2.35566e-64	UP
E2F1	754.789	3.66417	0.211939	17.2888	5.70942e-67	2.98043e-64	UP
IGF2BP1	565.467	7.09699	0.411698	17.2383	1.36966e-66	7.01748e-64	UP
CDCA3	294.536	3.4017	0.197348	17.237	1.40107e-66	7.0479e-64	UP
NDC80	320.462	3.50113	0.203292	17.2222	1.81041e-66	8.94437e-64	UP
CDC6	569.339	3.46173	0.201261	17.2002	2.64759e-66	1.2851e-63	UP
CDCA8	358.805	3.40888	0.198274	17.1928	3.00564e-66	1.43374e-63	UP
CXorf36	391.554	2.26399	0.131898	17.1646	4.88549e-66	2.29096e-63	UP
PKMYT1	239.686	3.27541	0.191642	17.0913	1.7224e-65	7.94226e-63	UP
TTK	215.313	4.00275	0.234271	17.086	1.88815e-65	8.56382e-63	UP
EME1	90.099	3.31214	0.194551	17.0245	5.40551e-65	2.41216e-62	UP
CSRNP1	2633.95	-2.41423	0.141995	-17.0022	7.91593e-65	3.47635e-62	DOWN
GTSE1	234.215	3.8749	0.228366	16.968	1.41774e-64	6.12883e-62	UP
RACGAP1	653.901	2.67233	0.158326	16.8786	6.46065e-64	2.74995e-61	UP
TRIP13	246.31	3.74491	0.222226	16.8518	1.01753e-63	4.26548e-61	UP
HIGD1B	42.7766	3.16371	0.187893	16.8378	1.28941e-63	5.32448e-61	UP
SKA3	169.247	3.69035	0.219285	16.829	1.49499e-63	6.08264e-61	UP
HAGLR	214.914	6.1982	0.369346	16.7816	3.32976e-63	1.33514e-60	UP
HMMR	346.047	3.36084	0.200848	16.7332	7.5076e-63	2.96733e-60	UP
CDT1	460.721	3.41085	0.204835	16.6517	2.94172e-62	1.14632e-59	UP
BUB1B	254.594	3.71243	0.223155	16.6361	3.81602e-62	1.46636e-59	UP
MKI67	1360.17	3.62477	0.217976	16.6293	4.27858e-62	1.62158e-59	UP
CENPL	186.816	2.58058	0.155241	16.6231	4.74092e-62	1.77253e-59	UP
KIF23	289.86	3.61896	0.218486	16.5638	1.27342e-61	4.69755e-59	UP
CELSR3	240.945	3.42791	0.207818	16.4948	4.00042e-61	1.45631e-58	UP
DTL	436.023	3.38006	0.204955	16.4917	4.21083e-61	1.513e-58	UP
FAM189B	1196.15	1.722	0.104523	16.4748	5.56366e-61	1.97346e-58	UP
CENPE	228.654	3.41714	0.207499	16.4682	6.20533e-61	2.1732e-58	UP
AURKB	345.233	3.74519	0.22747	16.4646	6.59319e-61	2.28017e-58	UP
CD34	1642.03	2.07635	0.126121	16.4631	6.7532e-61	2.30668e-58	UP
STAB2	490.382	-4.74568	0.288548	-16.4468	8.84531e-61	2.98443e-58	DOWN
NXPH4	273.839	5.99602	0.364631	16.4441	9.24628e-61	3.08213e-58	UP
CDH13	374.309	2.43218	0.148104	16.4221	1.32984e-60	4.38007e-58	UP
CCNA2	485.239	3.52173	0.214603	16.4104	1.61062e-60	5.24248e-58	UP
OIT3	1777.77	-3.13941	0.191696	-16.377	2.79281e-60	8.98473e-58	DOWN
AC092171.4	393.379	2.76314	0.168735	16.3756	2.85487e-60	9.07881e-58	UP
TICRR	103.851	3.81665	0.233391	16.3531	4.13712e-60	1.3007e-57	UP
TRAIP	146.524	2.88135	0.176419	16.3324	5.80346e-60	1.80409e-57	UP
CKAP2L	207.134	3.45425	0.212282	16.2719	1.56159e-59	4.8005e-57	UP
NCAPH	251.869	3.24136	0.199719	16.2296	3.11642e-59	9.47494e-57	UP
CENPM	252.903	3.54784	0.219285	16.1791	7.07884e-59	2.12881e-56	UP
PARPBP	134.276	2.84523	0.175947	16.171	8.08206e-59	2.40437e-56	UP
AURKA	728.427	2.75142	0.170318	16.1546	1.0535e-58	3.10076e-56	UP
DEPDC1	219.095	4.02995	0.249488	16.1529	1.08406e-58	3.15713e-56	UP
CDKN2A	616.228	4.12244	0.255243	16.151	1.11665e-58	3.21817e-56	UP
NEIL3	78.216	4.37613	0.271405	16.124	1.73139e-58	4.93839e-56	UP
KIF14	198.667	3.37498	0.209333	16.1225	1.77168e-58	5.00175e-56	UP
CENPI	91.7199	3.37194	0.20944	16.0998	2.55845e-58	7.14995e-56	UP
CFP	677.264	-3.58718	0.223022	-16.0844	3.28086e-58	9.07715e-56	DOWN
PTH1R	455.43	-3.41816	0.213127	-16.0382	6.9183e-58	1.89513e-55	DOWN
SHCBP1	184.717	3.69997	0.230744	16.035	7.27873e-58	1.97432e-55	UP
RRM2	1144.43	3.21205	0.200364	16.031	7.7569e-58	2.08359e-55	UP
KIF18A	115.165	3.62198	0.225981	16.0278	8.17126e-58	2.17379e-55	UP
EZH2	488.396	2.52978	0.158084	16.0027	1.22318e-57	3.22302e-55	UP
CPLX2	2450.96	9.33153	0.585422	15.9398	3.35244e-57	8.75018e-55	UP
SGOL1	124.118	3.25201	0.20415	15.9295	3.95561e-57	1.0228e-54	UP
CCL23	37.248	-3.05773	0.192193	-15.9097	5.43094e-57	1.39127e-54	DOWN
B4GALNT1	320.543	4.39829	0.277923	15.8256	2.0727e-56	5.26105e-54	UP
SPDL1	270.193	1.91302	0.120963	15.8149	2.45685e-56	6.17943e-54	UP
JRK	370.613	1.90222	0.120432	15.7951	3.36427e-56	8.38552e-54	UP
SPC25	122.235	3.22038	0.20398	15.7877	3.77868e-56	9.33436e-54	UP
DUSP9	1211.76	5.34823	0.339161	15.769	5.08248e-56	1.2444e-53	UP
ASF1B	395.597	3.20062	0.203517	15.7266	9.94437e-56	2.41343e-53	UP
E2F8	134.694	3.81229	0.242769	15.7033	1.4349e-55	3.45212e-53	UP
HOXA13	242.645	7.0466	0.449045	15.6924	1.70484e-55	4.06618e-53	UP
C5orf34	62.3699	2.48239	0.15846	15.6657	2.59424e-55	6.13461e-53	UP
PLXDC1	287.532	2.98102	0.190435	15.6537	3.13272e-55	7.34516e-53	UP
ERCC6L	67.5718	3.48957	0.223422	15.6188	5.42259e-55	1.26073e-52	UP
ECM1	1151.36	-2.96477	0.190479	-15.5648	1.26208e-54	2.90983e-52	DOWN
TCF19	751.313	2.96096	0.190579	15.5367	1.95909e-54	4.47952e-52	UP
OLFML2B	392.518	3.24209	0.208747	15.5312	2.1349e-54	4.8415e-52	UP
KIF15	153.218	3.57677	0.230523	15.5159	2.70912e-54	6.09376e-52	UP
MSTO1	502.347	1.67634	0.108861	15.3989	1.66424e-53	3.71328e-51	UP
TBC1D16	1956.9	1.87508	0.121788	15.3963	1.73379e-53	3.8375e-51	UP
E2F7	89.2201	3.85306	0.250463	15.3837	2.10454e-53	4.62113e-51	UP
ARHGAP11A	335.052	2.70234	0.175676	15.3825	2.14445e-53	4.6717e-51	UP
TRIM71	296.654	8.61752	0.560595	15.3721	2.5186e-53	5.44391e-51	UP
RASD2	58.5108	2.77058	0.180315	15.3652	2.80099e-53	6.00737e-51	UP
CEP131	562.086	1.80085	0.117361	15.3446	3.85196e-53	8.19787e-51	UP
TERT	125.574	7.98162	0.522207	15.2844	9.71695e-53	2.05221e-50	UP
PBK	256.505	3.66434	0.239848	15.2778	1.07539e-52	2.254e-50	UP
FLVCR1	614.303	2.32919	0.152575	15.2659	1.29125e-52	2.68609e-50	UP
AFAP1-AS1	365.33	7.62714	0.499764	15.2615	1.38097e-52	2.8513e-50	UP
XRCC2	101.504	3.09675	0.203028	15.2528	1.57782e-52	3.2336e-50	UP
DIAPH3	154.01	3.67344	0.240924	15.2473	1.71613e-52	3.49119e-50	UP
STIL	191.428	2.59567	0.170718	15.2044	3.30817e-52	6.68081e-50	UP
TONSL	655.989	2.05162	0.134978	15.1997	3.55315e-52	7.12355e-50	UP
VPS45	1161.39	1.11637	0.0735723	15.1738	5.2771e-52	1.04988e-49	UP
ANGPTL6	427.754	-2.99912	0.197657	-15.1733	5.31257e-52	1.04988e-49	DOWN
POLQ	121.677	3.23686	0.213344	15.172	5.42025e-52	1.06356e-49	UP
FANCI	504.723	2.36724	0.156038	15.171	5.50684e-52	1.07294e-49	UP
SPATS2	699.387	1.68394	0.11113	15.1529	7.2486e-52	1.40243e-49	UP
WDR62	302.752	2.80421	0.185095	15.1501	7.56733e-52	1.45393e-49	UP
NOX4	56.3661	2.9591	0.195615	15.1272	1.07226e-51	2.04594e-49	UP
GJC1	217.824	2.70046	0.178598	15.1204	1.18873e-51	2.25265e-49	UP
GINS1	369.668	2.93634	0.194389	15.1055	1.48965e-51	2.80367e-49	UP
RECQL4	819.179	2.7181	0.180046	15.0967	1.70207e-51	3.18184e-49	UP
GMNN	1504.85	2.20818	0.146525	15.0703	2.5397e-51	4.71582e-49	UP
UHRF1	271.054	3.52353	0.234348	15.0355	4.29955e-51	7.93038e-49	UP
ANKRD52	1427.24	1.64271	0.109334	15.0247	5.05588e-51	9.26365e-49	UP
CLEC4G	1084.32	-5.53443	0.371175	-14.9106	2.81303e-50	5.12027e-48	DOWN
MMP11	849.202	4.16012	0.279523	14.8829	4.25404e-50	7.69259e-48	UP
TMEM120B	398.605	1.27331	0.0855814	14.8783	4.55891e-50	8.19035e-48	UP
CDC45	233.453	3.15808	0.212732	14.8454	7.45367e-50	1.33046e-47	UP
ORC1	159.503	3.07678	0.207267	14.8446	7.54526e-50	1.33817e-47	UP
TGM3	693.018	5.26583	0.354759	14.8434	7.6767e-50	1.35281e-47	UP
TOMM40L	1317.51	1.71198	0.115445	14.8295	9.44483e-50	1.65386e-47	UP
SGOL2	187.408	2.62654	0.177122	14.829	9.52039e-50	1.65661e-47	UP
THY1	2024.59	2.64788	0.178603	14.8255	1.00246e-49	1.73345e-47	UP
CCNF	357.599	2.35612	0.158948	14.8233	1.03616e-49	1.78059e-47	UP
LRRC14	1127.8	1.51113	0.101994	14.8158	1.15753e-49	1.97687e-47	UP
OLFML2A	425.847	2.49647	0.168542	14.8122	1.22213e-49	2.07439e-47	UP
FAM83D	533.497	2.64337	0.178485	14.81	1.26242e-49	2.12972e-47	UP
TARBP1	1208.3	1.81555	0.122634	14.8046	1.36736e-49	2.29277e-47	UP
RAD54L	104.654	3.61217	0.244964	14.7457	3.27794e-49	5.46331e-47	UP
PGC	1179.73	9.48965	0.64458	14.7222	4.64202e-49	7.69047e-47	UP
CCNE1	257.228	3.86528	0.262629	14.7176	4.96646e-49	8.17899e-47	UP
ORC6	142.195	3.12928	0.212876	14.7	6.44586e-49	1.05525e-46	UP
IQGAP3	666.581	3.49192	0.237954	14.6748	9.35347e-49	1.52225e-46	UP
SEMA5B	188.268	2.45498	0.167302	14.6739	9.4698e-49	1.53217e-46	UP
CEP55	192.208	3.46504	0.236217	14.6689	1.01995e-48	1.64064e-46	UP
ECT2	579.048	2.67989	0.182699	14.6683	1.02872e-48	1.64519e-46	UP
TRIB1	7512.29	-2.13465	0.146107	-14.6101	2.42042e-48	3.8486e-46	DOWN
E2F2	108.933	3.12937	0.214372	14.5978	2.89846e-48	4.58238e-46	UP
TTC13	626.381	1.43485	0.098319	14.5939	3.0729e-48	4.83056e-46	UP
C16orf59	187.863	2.82866	0.1941	14.5732	4.15876e-48	6.50059e-46	UP
NUSAP1	889.013	2.35222	0.161774	14.5402	6.7439e-48	1.04822e-45	UP
CDCA2	108.034	3.49691	0.240831	14.5202	9.02852e-48	1.39549e-45	UP
RP11-443P15.2	190.665	5.92549	0.408169	14.5172	9.42285e-48	1.44834e-45	UP
RP5-890E16.2	21.2208	2.71013	0.187004	14.4924	1.35324e-47	2.06851e-45	UP
MDK	6101.38	3.7963	0.263402	14.4126	4.31275e-47	6.55609e-45	UP
MCM10	169.226	3.33617	0.231579	14.4062	4.73049e-47	7.15183e-45	UP
RND3	3373.56	-2.56293	0.177985	-14.3997	5.19443e-47	7.81056e-45	DOWN
ZWINT	709.568	2.64248	0.18356	14.3957	5.5042e-47	8.23161e-45	UP
C21orf58	154.156	2.33445	0.162412	14.3736	7.57832e-47	1.12725e-44	UP
HOXD9	88.055	4.91976	0.342314	14.3721	7.74564e-47	1.14598e-44	UP
CENPK	107.976	2.77953	0.193624	14.3553	9.86682e-47	1.45205e-44	UP
MAGEA1	294.848	9.16908	0.638978	14.3496	1.07144e-46	1.56844e-44	UP
ZFP41	408.05	1.95003	0.136083	14.3297	1.42768e-46	2.07893e-44	UP
MYO18B	148.904	7.40551	0.516879	14.3273	1.4765e-46	2.13876e-44	UP
MTBP	109.74	2.04087	0.142574	14.3144	1.7787e-46	2.56309e-44	UP
CTHRC1	315.092	4.16894	0.291434	14.3049	2.03858e-46	2.9156e-44	UP
LINC00176	172.603	4.71711	0.329759	14.3047	2.04441e-46	2.9156e-44	UP
FANCD2	301.646	2.31	0.161517	14.3019	2.12919e-46	3.02094e-44	UP
PYGO2	2145.86	1.23922	0.0866828	14.296	2.3161e-46	3.26937e-44	UP
SOCS7	426.619	1.79671	0.125695	14.2942	2.37767e-46	3.33923e-44	UP
OTX1	51.3673	4.54691	0.31837	14.2818	2.84119e-46	3.97005e-44	UP
MND1	90.1556	2.84678	0.199542	14.2666	3.53605e-46	4.91617e-44	UP
GNAZ	451.189	3.68113	0.258634	14.2329	5.72279e-46	7.91662e-44	UP
CDH24	145.965	2.39962	0.169321	14.172	1.36521e-45	1.87917e-43	UP
DSCC1	157.833	2.18117	0.154729	14.0967	3.98081e-45	5.45233e-43	UP
MESP2	56.5517	3.61604	0.256553	14.0947	4.09195e-45	5.57694e-43	UP
MAP2K1	2429.06	-1.21793	0.0864651	-14.0858	4.64209e-45	6.29572e-43	DOWN
ISX	304.506	7.36804	0.523318	14.0795	5.07911e-45	6.85481e-43	UP
UCK2	1331.63	1.76863	0.125793	14.0598	6.70496e-45	9.00515e-43	UP
NDUFA4L2	1149.74	3.01934	0.215268	14.0259	1.0819e-44	1.44604e-42	UP
XRCC3	306.037	1.69892	0.121231	14.0139	1.28149e-44	1.70457e-42	UP
FEN1	1179.64	1.68326	0.120184	14.0056	1.43985e-44	1.90604e-42	UP
KIAA0101	356.019	2.53812	0.18125	14.0034	1.4857e-44	1.95738e-42	UP
NT5DC2	1277.76	3.06099	0.219136	13.9684	2.4302e-44	3.18655e-42	UP
MCM2	1337.39	2.52017	0.180459	13.9654	2.53653e-44	3.31029e-42	UP
MTFR2	61.6273	3.11859	0.223365	13.9619	2.66391e-44	3.46021e-42	UP
MAD2L1	353.567	2.39075	0.171584	13.9335	3.96644e-44	5.12801e-42	UP
KIF11	373.325	2.47934	0.178029	13.9266	4.36739e-44	5.62012e-42	UP
DBF4B	199.986	1.72485	0.123863	13.9255	4.43431e-44	5.67982e-42	UP
RD3L	3.51909	-5.11528	0.367347	-13.9249	4.46873e-44	5.69753e-42	DOWN
RP11-196G18.22	239.992	2.26457	0.163223	13.8741	9.09638e-44	1.15445e-41	UP
COCH	251.251	4.67981	0.337878	13.8506	1.26216e-43	1.59453e-41	UP
RFC4	618.984	1.7842	0.129273	13.8017	2.48765e-43	3.12845e-41	UP
HOTTIP	53.0426	7.30924	0.529866	13.7945	2.75046e-43	3.4433e-41	UP
PIF1	112.098	2.85926	0.20754	13.7769	3.50938e-43	4.36999e-41	UP
SFTA1P	9.65077	5.29716	0.384503	13.7767	3.52227e-43	4.36999e-41	UP
CTD-2371O3.3	38.1264	2.3449	0.170253	13.773	3.70279e-43	4.57344e-41	UP
DEPDC1B	215.374	3.32958	0.242033	13.7567	4.6415e-43	5.70739e-41	UP
ADCY6	1353.54	1.34305	0.0976462	13.7543	4.80223e-43	5.87891e-41	UP
RP11-495P10.8	48.0632	7.63212	0.55495	13.7528	4.89813e-43	5.96989e-41	UP
CHAF1B	262.625	2.73624	0.198969	13.7521	4.94961e-43	6.00617e-41	UP
BCAN	123.77	4.66264	0.33962	13.729	6.80683e-43	8.22378e-41	UP
BMPER	188.246	-4.33705	0.316059	-13.7223	7.46727e-43	8.98247e-41	DOWN
EHMT2	2151.26	1.33822	0.0975981	13.7116	8.65509e-43	1.03662e-40	UP
STMN1	3000.98	2.15361	0.157325	13.6889	1.18354e-42	1.41142e-40	UP
CSPG4	518.484	2.35903	0.17237	13.6859	1.23275e-42	1.46379e-40	UP
PRR11	268.067	2.75886	0.201752	13.6745	1.44096e-42	1.70372e-40	UP
CAPN10-AS1	45.5428	2.36678	0.173091	13.6736	1.45902e-42	1.71773e-40	UP
USP49	190.627	1.41595	0.103621	13.6646	1.65155e-42	1.93616e-40	UP
CENPW	230.366	2.6009	0.190471	13.6551	1.88117e-42	2.19604e-40	UP
EPS8L3	642.149	4.90418	0.359259	13.6508	1.99621e-42	2.32055e-40	UP
HOXA10	85.4556	5.51659	0.404345	13.6433	2.21384e-42	2.56278e-40	UP
IGF2BP3	138.575	4.86386	0.357108	13.6202	3.039e-42	3.50333e-40	UP
RASL12	148.571	2.39668	0.176028	13.6153	3.24616e-42	3.72662e-40	UP
ABCC10	587.307	1.45221	0.106774	13.6009	3.95798e-42	4.52502e-40	UP
SLC7A11	326.376	4.50822	0.331717	13.5906	4.55628e-42	5.18759e-40	UP
USP21	645.223	1.2089	0.089138	13.5621	6.71888e-42	7.6185e-40	UP
ZFP36	10224.2	-2.21864	0.163824	-13.5428	8.73385e-42	9.86284e-40	DOWN
KAT2A	2158.65	1.48204	0.109469	13.5384	9.27707e-42	1.04337e-39	UP
OR51E1	21.7077	3.12928	0.231272	13.5308	1.02929e-41	1.15293e-39	UP
LINC01419	182.682	10.573	0.781702	13.5256	1.10457e-41	1.23226e-39	UP
PLK4	115.831	2.30765	0.170686	13.5198	1.19428e-41	1.327e-39	UP
PITX1	254.908	6.10636	0.452187	13.5041	1.47979e-41	1.63766e-39	UP
FCN3	2383.33	-4.17388	0.309758	-13.4746	2.20544e-41	2.431e-39	DOWN
HHIPL2	143.481	6.15788	0.457337	13.4646	2.52551e-41	2.77275e-39	UP
CDKN2C	710.296	2.36946	0.176093	13.4557	2.84939e-41	3.11597e-39	UP
LIN9	178.718	1.6989	0.126354	13.4455	3.2707e-41	3.56261e-39	UP
SIX2	49.2446	6.68027	0.497143	13.4373	3.65395e-41	3.96447e-39	UP
TK1	1336.53	2.33296	0.173785	13.4244	4.35132e-41	4.70266e-39	UP
RP11-175K6.2	11.9213	3.65133	0.272088	13.4196	4.63989e-41	4.99501e-39	UP
CBX2	240.219	3.00959	0.224516	13.4048	5.66718e-41	6.07728e-39	UP
FOXK1	911.557	1.39058	0.103798	13.397	6.29936e-41	6.72913e-39	UP
MAPT	300.595	3.07252	0.229436	13.3916	6.76849e-41	7.20245e-39	UP
TRIM45	162.222	2.3997	0.179456	13.3721	8.80214e-41	9.3306e-39	UP
CHTF18	408.322	1.71974	0.12865	13.3676	9.34512e-41	9.86837e-39	UP
VIPR1	538.22	-3.51726	0.263166	-13.3652	9.65789e-41	1.01599e-38	DOWN
HELLS	330.677	2.66239	0.199368	13.3542	1.11987e-40	1.17362e-38	UP
TACC3	1207.21	2.30691	0.173083	13.3283	1.58381e-40	1.65356e-38	UP
AFP	13438.9	6.15827	0.462062	13.3278	1.59486e-40	1.65883e-38	UP
CTC-526N19.1	38.5421	-2.10921	0.158702	-13.2904	2.6322e-40	2.72753e-38	DOWN
ZIC5	86.3059	6.94125	0.522522	13.2841	2.86092e-40	2.95348e-38	UP
NVL	533.102	1.00707	0.0758716	13.2733	3.3069e-40	3.40118e-38	UP
NOTCH3	2061.36	2.30967	0.174315	13.2499	4.51604e-40	4.6276e-38	UP
CABYR	338.644	4.69635	0.354574	13.245	4.82003e-40	4.92088e-38	UP
RAD51	125.852	2.3661	0.178675	13.2425	4.98771e-40	5.07334e-38	UP
CAD	1471.21	1.45463	0.109878	13.2386	5.25457e-40	5.3252e-38	UP
KIAA1841	180.002	1.71988	0.129937	13.2362	5.4224e-40	5.47524e-38	UP
CBFA2T2	771.047	1.27182	0.0961095	13.2331	5.65187e-40	5.68619e-38	UP
LRAT	222.465	-2.82982	0.213959	-13.226	6.20893e-40	6.224e-38	DOWN
RUSC1	942.221	1.51875	0.114941	13.2133	7.35028e-40	7.34152e-38	UP
RCAN1	4933.98	-2.30699	0.174623	-13.2112	7.5569e-40	7.52075e-38	DOWN
TNFRSF4	146.62	2.42859	0.184034	13.1964	9.2009e-40	9.12406e-38	UP
GSG2	36.1956	3.03674	0.230177	13.193	9.62158e-40	9.50716e-38	UP
COX4I2	78.8946	2.81499	0.213694	13.173	1.25491e-39	1.23557e-37	UP
KIAA0907	1137.93	1.42973	0.108548	13.1714	1.28121e-39	1.25699e-37	UP
CDKN2B-AS1	27.0741	3.5276	0.26796	13.1647	1.40161e-39	1.37026e-37	UP
MSH2	711.8	1.42704	0.108641	13.1354	2.06469e-39	2.0114e-37	UP
RDM1	33.3452	3.52988	0.268944	13.125	2.36871e-39	2.29948e-37	UP
CEP250	1026.01	1.13227	0.0864113	13.1033	3.15367e-39	3.05079e-37	UP
WDHD1	185.351	2.19793	0.167965	13.0857	3.97683e-39	3.83369e-37	UP
SPRY2	781.651	-1.56956	0.119968	-13.0832	4.10803e-39	3.94642e-37	DOWN
RP11-774D14.1	46.4165	10.1325	0.775001	13.0742	4.62156e-39	4.42438e-37	UP
ZFP1	500.145	-1.69229	0.129491	-13.0688	4.96267e-39	4.73456e-37	DOWN
MARCO	1550.74	-4.79009	0.366575	-13.0672	5.07298e-39	4.82317e-37	DOWN
HMGXB3	1407.92	0.886218	0.0678217	13.0669	5.09087e-39	4.8236e-37	UP
COL9A1	24.3864	3.99988	0.306116	13.0666	5.11107e-39	4.82621e-37	UP
DDX12P	61.9178	2.17011	0.166307	13.0488	6.45219e-39	6.07186e-37	UP
DNAJC6	202.408	2.74542	0.210447	13.0456	6.7297e-39	6.31155e-37	UP
SMG5	5594.48	1.35651	0.10415	13.0246	8.8658e-39	8.28683e-37	UP
LIFR	1402.62	-2.6242	0.201542	-13.0206	9.33842e-39	8.69919e-37	DOWN
C17orf82	26.8314	3.23633	0.248797	13.0079	1.10285e-38	1.02391e-36	UP
KIFC2	500.183	2.02044	0.155358	13.005	1.14544e-38	1.05989e-36	UP
RNASEH2A	776.277	1.86693	0.143668	12.9948	1.31006e-38	1.20818e-36	UP
ZNF517	608.155	1.68782	0.129892	12.994	1.32351e-38	1.21653e-36	UP
FOXO1	1898.62	-1.9377	0.149249	-12.983	1.52755e-38	1.39943e-36	DOWN
WDR76	265.129	2.35447	0.181443	12.9764	1.66582e-38	1.52106e-36	UP
NTF3	103.768	-3.34793	0.258351	-12.9588	2.09382e-38	1.90405e-36	DOWN
C22orf29	614.862	1.22631	0.0946324	12.9587	2.09902e-38	1.90405e-36	UP
MYO19	1238.75	1.33292	0.102911	12.9522	2.2838e-38	2.0649e-36	UP
DDX11-AS1	17.4983	2.89468	0.223679	12.9412	2.63372e-38	2.37352e-36	UP
S100P	2126	5.72141	0.442135	12.9404	2.66229e-38	2.39148e-36	UP
RAD51AP1	164.713	2.43581	0.188266	12.9381	2.7433e-38	2.45627e-36	UP
TP73	126.024	3.51605	0.271869	12.9329	2.9368e-38	2.62105e-36	UP
TMEM206	179.809	1.39306	0.107888	12.9121	3.84824e-38	3.42344e-36	UP
EMC3-AS1	40.6174	2.31213	0.179268	12.8976	4.64349e-38	4.11767e-36	UP
CENPH	166.397	1.84605	0.143182	12.893	4.92729e-38	4.35537e-36	UP
TMEM79	265.002	1.11658	0.0866131	12.8916	5.01798e-38	4.42141e-36	UP
MCM3	3005.67	1.68645	0.130836	12.8898	5.13696e-38	4.51188e-36	UP
CENPU	386.549	2.26707	0.175953	12.8845	5.50501e-38	4.81985e-36	UP
DENND4B	1586.75	1.1225	0.0872189	12.8699	6.64876e-38	5.80288e-36	UP
MUC13	5135.91	5.19985	0.404115	12.8673	6.88036e-38	5.98613e-36	UP
DQX1	103.323	6.47338	0.503121	12.8665	6.95181e-38	6.02933e-36	UP
DUSP6	4554.66	-1.83598	0.142753	-12.8612	7.43746e-38	6.43038e-36	DOWN
COLEC10	459.676	-3.98263	0.31019	-12.8393	9.87291e-38	8.49142e-36	DOWN
SPATC1L	220.473	2.97552	0.231752	12.8393	9.88266e-38	8.49142e-36	UP
CAP2	1139.13	2.24903	0.17536	12.8252	1.18448e-37	1.01214e-35	UP
MAFG-AS1	101.184	3.01913	0.235407	12.8252	1.18529e-37	1.01214e-35	UP
KCTD7	276.437	1.44982	0.113224	12.8048	1.54111e-37	1.31194e-35	UP
CLSPN	87.2455	3.16395	0.247229	12.7977	1.6898e-37	1.4341e-35	UP
DCUN1D3	559.213	-1.16364	0.0909737	-12.7909	1.84283e-37	1.5592e-35	DOWN
REG3A	4058.14	10.0286	0.784144	12.7893	1.88277e-37	1.58813e-35	UP
CRNDE	118.739	3.28796	0.257107	12.7883	1.90587e-37	1.60272e-35	UP
ETS2	12124.6	-1.7923	0.140186	-12.7852	1.98404e-37	1.66341e-35	DOWN
FATE1	16.1485	4.54709	0.355765	12.7812	2.08915e-37	1.74624e-35	UP
RP11-556E13.1	82.6393	5.50637	0.430934	12.7778	2.18243e-37	1.81871e-35	UP
FCN2	940.093	-4.90628	0.384019	-12.7762	2.2279e-37	1.85103e-35	DOWN
NQO1	6868.24	4.82105	0.377383	12.7749	2.26314e-37	1.87468e-35	UP
ZNF692	796.365	1.64427	0.128792	12.7669	2.50957e-37	2.06729e-35	UP
C9orf172	213.581	1.96363	0.153807	12.7669	2.51061e-37	2.06729e-35	UP
KIAA1524	154.851	2.51044	0.196646	12.7663	2.52984e-37	2.07694e-35	UP
SLC2A5	374.577	4.44134	0.348183	12.7558	2.89543e-37	2.37006e-35	UP
OIP5	85.4233	2.33957	0.183548	12.7464	3.26592e-37	2.66544e-35	UP
KNTC1	528.585	2.09758	0.164617	12.7422	3.4456e-37	2.80381e-35	UP
C17orf53	125.964	2.03182	0.159462	12.7418	3.46467e-37	2.81106e-35	UP
BLM	130.038	2.50104	0.196292	12.7415	3.47762e-37	2.81332e-35	UP
SIX1	32.3297	4.53164	0.355698	12.7401	3.53842e-37	2.85415e-35	UP
CRHBP	1237.78	-4.3072	0.338103	-12.7393	3.57505e-37	2.87532e-35	DOWN
DNASE1L3	2040.62	-3.08023	0.24199	-12.7287	4.09346e-37	3.28272e-35	DOWN
FANCG	412.499	1.52181	0.119682	12.7155	4.84865e-37	3.8771e-35	UP
CTD-2227E11.1	54.7928	2.83481	0.223048	12.7094	5.2449e-37	4.18186e-35	UP
CDC7	189.834	2.30487	0.181454	12.7023	5.74381e-37	4.56649e-35	UP
SEMA3F	853.849	1.29881	0.102268	12.7	5.90959e-37	4.67686e-35	UP
HDAC11	884.51	1.69634	0.13357	12.7	5.91644e-37	4.67686e-35	UP
LYVE1	655.724	-3.0553	0.24059	-12.6992	5.97444e-37	4.70926e-35	DOWN
MSTO2P	66.9796	2.16123	0.170233	12.6957	6.24563e-37	4.90903e-35	UP
CDC37L1	1869.68	-1.59261	0.125476	-12.6926	6.50148e-37	5.09565e-35	DOWN
LHX4	38.1351	2.72635	0.214814	12.6917	6.57802e-37	5.14107e-35	UP
MSH5	83.8605	2.27882	0.179648	12.685	7.16515e-37	5.58417e-35	UP
PRIM2	338.324	1.23127	0.0970703	12.6843	7.22113e-37	5.61199e-35	UP
ST8SIA6-AS1	121.965	5.47838	0.431936	12.6833	7.3169e-37	5.67049e-35	UP
S100A12	17.4795	-3.28974	0.259409	-12.6816	7.47482e-37	5.7767e-35	DOWN
RP11-147L13.13	189.524	1.69641	0.133851	12.6738	8.25889e-37	6.36486e-35	UP
GPRIN1	162.835	2.72767	0.215318	12.6681	8.88471e-37	6.82814e-35	UP
TMEM145	45.5352	4.1754	0.329615	12.6675	8.9527e-37	6.86134e-35	UP
RP11-547D24.1	7.30328	4.30856	0.340422	12.6565	1.02971e-36	7.86985e-35	UP
DBH	732.59	-3.21002	0.253715	-12.6521	1.08942e-36	8.30331e-35	DOWN
TUBE1	750.931	-1.77446	0.140334	-12.6445	1.19944e-36	9.11674e-35	DOWN
CHEK1	324.884	1.75204	0.138668	12.6348	1.35761e-36	1.02907e-34	UP
LY6H	27.5819	4.61969	0.366011	12.6217	1.60278e-36	1.21159e-34	UP
RNFT2	76.9266	2.77995	0.220555	12.6044	1.99802e-36	1.50624e-34	UP
RFPL1	2.26484	-4.32609	0.343449	-12.596	2.22081e-36	1.66965e-34	DOWN
TRIM50	244.864	5.44729	0.43253	12.594	2.27816e-36	1.70813e-34	UP
IP6K1	1756.82	0.900712	0.0715466	12.5892	2.42215e-36	1.81118e-34	UP
CETP	704.625	-2.84965	0.226526	-12.5798	2.72849e-36	2.03475e-34	DOWN
EDIL3	285.367	2.95541	0.235009	12.5757	2.87161e-36	2.13572e-34	UP
HAGLROS	6.84088	4.62782	0.368069	12.5732	2.96328e-36	2.19799e-34	UP
POLD1	886.474	1.34448	0.106945	12.5717	3.02022e-36	2.23423e-34	UP
SCX	36.1714	3.16327	0.251644	12.5704	3.07031e-36	2.26524e-34	UP
MCM6	1255.11	1.82308	0.145163	12.5589	3.55303e-36	2.61441e-34	UP
SOGA1	813.694	1.79081	0.142758	12.5444	4.26902e-36	3.13292e-34	UP
SCRIB	4075.74	1.37927	0.110074	12.5304	5.08836e-36	3.72433e-34	UP
TBC1D31	242.924	1.42258	0.113571	12.526	5.38172e-36	3.92866e-34	UP
SLCO1C1	10.4676	4.11466	0.328719	12.5173	6.0069e-36	4.37349e-34	UP
MAPK8IP2	364.941	3.20606	0.256215	12.5132	6.3251e-36	4.59308e-34	UP
CCDC93	884.97	1.10907	0.0887147	12.5015	7.32322e-36	5.30397e-34	UP
LYPD1	254.149	4.09766	0.328054	12.4908	8.37925e-36	6.05297e-34	UP
EGR1	11181.3	-2.69506	0.216043	-12.4747	1.02643e-35	7.3954e-34	DOWN
B4GALNT2	162.571	7.37487	0.592244	12.4524	1.35659e-35	9.74881e-34	UP
FOXS1	112.233	3.16323	0.254114	12.4481	1.43258e-35	1.02682e-33	UP
CTD-2547G23.4	42.713	1.96939	0.158234	12.4461	1.46916e-35	1.05031e-33	UP
RFPL4AP6	1.58763	-4.37936	0.352188	-12.4347	1.69276e-35	1.20705e-33	DOWN
ILF3	5879.68	0.915898	0.0736819	12.4304	1.78638e-35	1.27054e-33	UP
C1RL	8924.37	-1.70762	0.137378	-12.4301	1.79447e-35	1.27301e-33	DOWN
TM4SF20	290.88	7.57059	0.609179	12.4275	1.85283e-35	1.31106e-33	UP
CDCA7	187.618	3.99207	0.321743	12.4076	2.37568e-35	1.6751e-33	UP
MTX1P1	99.7836	2.19474	0.176888	12.4075	2.37942e-35	1.6751e-33	UP
FSTL4	90.3321	4.51479	0.363941	12.4053	2.44638e-35	1.71787e-33	UP
RP11-1246C19.1	61.7995	2.24932	0.18135	12.4032	2.51071e-35	1.75858e-33	UP
HOXD8	44.7789	3.35224	0.270589	12.3887	3.00932e-35	2.10249e-33	UP
FAM72D	15.5939	3.74648	0.302729	12.3757	3.53827e-35	2.46582e-33	UP
MEP1A	210.477	5.95384	0.481222	12.3723	3.68969e-35	2.56489e-33	UP
PCNXL3	2250.75	1.02841	0.0831368	12.37	3.79655e-35	2.63256e-33	UP
COX6B1P4	8.91884	-3.10386	0.250928	-12.3695	3.81979e-35	2.64205e-33	DOWN
GNG4	497.616	5.72352	0.462718	12.3693	3.8298e-35	2.64237e-33	UP
ASB16	39.7576	2.31469	0.18729	12.3588	4.36496e-35	3.00411e-33	UP
ZBTB12	134.511	2.03865	0.165001	12.3554	4.55335e-35	3.12599e-33	UP
SUV420H2	355.13	1.56454	0.126643	12.3539	4.63908e-35	3.17697e-33	UP
G6PD	1837.76	2.79041	0.225913	12.3517	4.76976e-35	3.25839e-33	UP
AADAT	926.275	-2.72743	0.220823	-12.3512	4.79911e-35	3.27037e-33	DOWN
TIGD5	559.836	1.65393	0.134072	12.3361	5.79127e-35	3.93678e-33	UP
TTC39A	510.503	3.38034	0.274214	12.3274	6.45027e-35	4.37401e-33	UP
EPHA2	1948.24	-2.18826	0.177698	-12.3145	7.56517e-35	5.1175e-33	DOWN
FAM111B	314.069	2.80643	0.227974	12.3103	7.9755e-35	5.38191e-33	UP
AP5Z1	1536.19	1.14463	0.0931091	12.2934	9.82744e-35	6.61547e-33	UP
MAP3K9	271.634	1.49051	0.121316	12.2862	1.07435e-34	7.21459e-33	UP
CHAF1A	688.987	1.50413	0.122522	12.2765	1.21183e-34	8.1181e-33	UP
RP11-328N19.1	22.07	6.39131	0.520643	12.2758	1.22201e-34	8.16649e-33	UP
COL6A6	35.6401	-3.11184	0.253748	-12.2635	1.42202e-34	9.48027e-33	DOWN
BMS1P8	104.365	5.70914	0.465667	12.2601	1.48257e-34	9.86018e-33	UP
UBAP2L	4479.11	1.0498	0.0857111	12.2481	1.7191e-34	1.14059e-32	UP
COL4A1	9099.58	1.94204	0.158598	12.2451	1.78522e-34	1.18162e-32	UP
TBX4	42.4735	6.93738	0.566817	12.2392	1.91913e-34	1.26722e-32	UP
PTP4A3	1125.05	2.63426	0.215239	12.2388	1.92896e-34	1.27068e-32	UP
RAD54B	71.568	1.70939	0.139698	12.2363	1.9889e-34	1.30705e-32	UP
RP5-821D11.7	105.748	1.65259	0.135063	12.2357	2.00372e-34	1.31367e-32	UP
ZNF251	525.816	1.29415	0.105855	12.2257	2.26681e-34	1.48265e-32	UP
ARHGAP11B	77.4424	2.29553	0.187841	12.2206	2.41435e-34	1.57542e-32	UP
MATN3	85.7211	4.5412	0.371769	12.2151	2.5814e-34	1.68046e-32	UP
ATAD5	131.4	1.80405	0.147879	12.1995	3.12737e-34	2.0311e-32	UP
PNRC1	5880.96	-1.57132	0.128875	-12.1927	3.40107e-34	2.20368e-32	DOWN
ROBO1	2231.42	2.70606	0.222068	12.1857	3.70421e-34	2.39449e-32	UP
EBF1	139.621	2.06888	0.169884	12.1782	4.0611e-34	2.61908e-32	UP
RP11-46A10.5	26.2571	2.26617	0.186168	12.1727	4.34542e-34	2.79593e-32	UP
RP11-739N20.2	14.5661	3.30722	0.271785	12.1685	4.574e-34	2.93617e-32	UP
TRIM65	637.578	1.14081	0.0937612	12.1672	4.64879e-34	2.97727e-32	UP
CCDC34	443.348	1.67603	0.137828	12.1603	5.05825e-34	3.23202e-32	UP
CLEC1B	303.511	-5.32686	0.438084	-12.1594	5.11108e-34	3.25755e-32	DOWN
FAM64A	77.3182	3.47887	0.286108	12.1593	5.12175e-34	3.25755e-32	UP
COL2A1	232.245	7.55567	0.62168	12.1536	5.48749e-34	3.48216e-32	UP
SIX4	52.2238	3.50132	0.288302	12.1447	6.124e-34	3.87718e-32	UP
TMC7	96.4106	2.30491	0.190044	12.1283	7.48057e-34	4.72523e-32	UP
ZC2HC1C	228.794	-1.54966	0.127786	-12.1271	7.59283e-34	4.78521e-32	DOWN
RP11-495P10.5	31.9377	7.09945	0.585556	12.1243	7.85486e-34	4.9391e-32	UP
COLCA2	122.074	2.9993	0.247385	12.124	7.88399e-34	4.94618e-32	UP
FANCE	157.137	1.75744	0.145156	12.1072	9.66854e-34	6.05202e-32	UP
FBXL18	150.322	1.52183	0.125736	12.1034	1.01333e-33	6.32863e-32	UP
RFX8	17.2614	2.83487	0.234488	12.0896	1.19896e-33	7.47109e-32	UP
IGSF3	684.385	2.86898	0.237316	12.0893	1.20325e-33	7.48096e-32	UP
NRBF2	1326.22	-1.08452	0.0897744	-12.0805	1.33953e-33	8.30961e-32	DOWN
SCAMP3	4136.53	1.21177	0.100328	12.0781	1.37942e-33	8.53791e-32	UP
TPX2	1277.66	2.33186	0.193207	12.0692	1.53562e-33	9.48346e-32	UP
MRAP2	137.38	4.01002	0.332622	12.0558	1.80794e-33	1.11404e-31	UP
LILRA5	99.2695	-2.33218	0.193466	-12.0547	1.83104e-33	1.12576e-31	DOWN
PEA15	4758.5	1.20663	0.100214	12.0405	2.17575e-33	1.33473e-31	UP
TBXA2R	237.516	-1.78868	0.148557	-12.0403	2.18137e-33	1.33522e-31	DOWN
PXDNL	23.6934	2.86809	0.238275	12.0369	2.27324e-33	1.38838e-31	UP
NAA40	507.855	1.22361	0.101704	12.0311	2.43954e-33	1.48667e-31	UP
RP11-600F24.7	30.7453	2.18254	0.181411	12.0309	2.44564e-33	1.48711e-31	UP
TRIM16	624.287	2.88782	0.240244	12.0204	2.77723e-33	1.68504e-31	UP
CTSV	131.605	4.00676	0.333421	12.0171	2.88838e-33	1.74864e-31	UP
MSRA	1674.16	-1.62387	0.135205	-12.0105	3.1311e-33	1.89144e-31	DOWN
POLA2	567.201	1.30498	0.108659	12.0099	3.15141e-33	1.89956e-31	UP
TRPC6	35.5364	2.17439	0.181091	12.0072	3.25672e-33	1.95877e-31	UP
ARHGEF11	2271.99	1.22561	0.102156	11.9974	3.66472e-33	2.19939e-31	UP
NPLOC4	5228.1	0.889727	0.0741634	11.9968	3.69094e-33	2.21033e-31	UP
TMEM201	433.864	1.35884	0.11327	11.9965	3.70771e-33	2.21558e-31	UP
MAP2K3	3432.34	-1.35896	0.113307	-11.9937	3.83574e-33	2.28714e-31	DOWN
MYD88	2618.66	-1.07943	0.0900612	-11.9855	4.23464e-33	2.51956e-31	DOWN
SOCS2	1418.98	-2.42562	0.202563	-11.9746	4.82694e-33	2.86582e-31	DOWN
TRIM11	873.292	1.13839	0.0950863	11.9721	4.97252e-33	2.94593e-31	UP
DSN1	703.906	1.29325	0.10807	11.9667	5.30919e-33	3.13866e-31	UP
ERLIN1	4142.72	-1.31267	0.109713	-11.9645	5.45177e-33	3.21608e-31	DOWN
GABRQ	15.9563	4.86718	0.406832	11.9636	5.51225e-33	3.24484e-31	UP
DACH1	56.8326	-2.43729	0.203777	-11.9606	5.71751e-33	3.35852e-31	DOWN
PPAP2B	6848.86	-1.68314	0.140747	-11.9586	5.85565e-33	3.43238e-31	DOWN
PZP	1869.51	-4.5159	0.377917	-11.9495	6.53429e-33	3.82208e-31	DOWN
GPR182	116.356	-3.42994	0.287102	-11.9468	6.75002e-33	3.93993e-31	DOWN
IQCC	81.7057	1.46235	0.122446	11.9428	7.07945e-33	4.12352e-31	UP
2022-09-03	64.4178	3.35431	0.280874	11.9424	7.11355e-33	4.13468e-31	UP
RAB3B	503.422	3.78073	0.316696	11.938	7.49829e-33	4.34916e-31	UP
RP5-1074L1.4	102.488	2.01646	0.169234	11.9152	9.86305e-33	5.70881e-31	UP
FAM132B	66.4011	2.95379	0.24792	11.9143	9.96993e-33	5.75862e-31	UP
ZNF335	820.864	0.773516	0.064978	11.9043	1.12433e-32	6.48057e-31	UP
KIAA1522	3142.22	1.62964	0.136923	11.9019	1.15729e-32	6.6567e-31	UP
DHX34	982.124	1.17314	0.0986371	11.8935	1.27936e-32	7.3436e-31	UP
CPEB3	1045.46	-2.16644	0.18222	-11.8892	1.34765e-32	7.71953e-31	DOWN
SPP1	28491.8	4.46494	0.375611	11.8871	1.38057e-32	7.89179e-31	UP
PLSCR4	1397.58	-1.85876	0.156405	-11.8842	1.42968e-32	8.15564e-31	DOWN
SPOCK1	138.836	4.16931	0.350835	11.884	1.43398e-32	8.16336e-31	UP
LOXL2	707.145	1.93147	0.162627	11.8767	1.56402e-32	8.88535e-31	UP
NPSR1-AS1	39.6955	6.56313	0.552961	11.8691	1.71368e-32	9.71567e-31	UP
CENPO	292.742	1.79186	0.151138	11.8557	2.0094e-32	1.13689e-30	UP
SAPCD2	141.155	3.01479	0.254337	11.8536	2.06243e-32	1.16452e-30	UP
KIF24	105.588	2.15098	0.181496	11.8514	2.11726e-32	1.19304e-30	UP
KDSR	3294.88	-0.959939	0.0810808	-11.8393	2.44527e-32	1.37507e-30	DOWN
N4BP3	86.6613	2.21999	0.187842	11.8184	3.13552e-32	1.75965e-30	UP
ABCC5	676.003	1.18536	0.100306	11.8175	3.17019e-32	1.7755e-30	UP
COG2	1020.93	1.04911	0.0887933	11.8152	3.25709e-32	1.82048e-30	UP
PMFBP1	43.298	2.94087	0.249113	11.8054	3.66128e-32	2.04227e-30	UP
CTD-2649C14.2	18.3506	2.43604	0.206441	11.8002	3.89588e-32	2.16876e-30	UP
GBAP1	65.5096	1.65801	0.14058	11.7941	4.18812e-32	2.32676e-30	UP
SOCS6	1580.26	-1.10916	0.094107	-11.7862	4.59811e-32	2.54942e-30	DOWN
PIGC	1288.26	1.03129	0.0875058	11.7854	4.64223e-32	2.56873e-30	UP
NUDT17	69.2732	1.77001	0.150253	11.7801	4.9411e-32	2.72865e-30	UP
UBE2S	669.761	2.08684	0.177329	11.7682	5.69267e-32	3.13743e-30	UP
SERTAD1	1020.38	-1.73238	0.147275	-11.7629	6.06439e-32	3.33566e-30	DOWN
ZNF696	308.734	1.20715	0.102671	11.7574	6.46941e-32	3.55137e-30	UP
SSUH2	225.527	3.99227	0.339606	11.7556	6.60762e-32	3.62006e-30	UP
CUL7	1599.47	1.18212	0.1006	11.7507	7.0034e-32	3.82854e-30	UP
NETO2	146.017	2.6103	0.222143	11.7506	7.01584e-32	3.82854e-30	UP
ACLY	4096.07	1.11865	0.095229	11.7469	7.32498e-32	3.98938e-30	UP
SP6	48.1699	3.03046	0.258022	11.7449	7.49684e-32	4.07495e-30	UP
SEC62	7088.03	-0.928902	0.079093	-11.7444	7.54277e-32	4.09188e-30	DOWN
NSUN6	1245.56	-1.34792	0.114798	-11.7416	7.79616e-32	4.22106e-30	DOWN
PHLDA1	6695.71	-2.45541	0.209237	-11.7351	8.42756e-32	4.55401e-30	DOWN
CTAG2	218.58	11.5187	0.982946	11.7185	1.02457e-31	5.5257e-30	UP
CNBP	11910.3	-0.75257	0.0642375	-11.7154	1.06251e-31	5.71915e-30	DOWN
C1orf35	755.467	1.24419	0.106218	11.7135	1.08646e-31	5.83672e-30	UP
TRIM59	94.9168	2.16915	0.185245	11.7096	1.13758e-31	6.09952e-30	UP
CSMD2	77.1446	3.48034	0.297604	11.6945	1.35906e-31	7.27294e-30	UP
SNHG1	854.873	1.66501	0.142445	11.6888	1.45376e-31	7.76471e-30	UP
CDC25A	176.507	2.30463	0.197194	11.6871	1.48386e-31	7.9102e-30	UP
IER2	3840.26	-1.47686	0.126599	-11.6657	1.90889e-31	1.01564e-29	DOWN
ADRA2B	176.958	-2.16651	0.185873	-11.6559	2.14226e-31	1.13762e-29	DOWN
IRAK1	4773.95	1.30766	0.112217	11.653	2.21565e-31	1.17434e-29	UP
ZNF707	348.505	0.978611	0.0840009	11.65	2.29443e-31	1.21377e-29	UP
ARHGAP39	195.737	1.78511	0.153312	11.6437	2.47037e-31	1.30434e-29	UP
POLR1A	1525	0.894255	0.076859	11.635	2.73567e-31	1.44167e-29	UP
MCM4	1957.07	1.71602	0.147541	11.6308	2.87387e-31	1.51162e-29	UP
CCNE2	103.054	2.41718	0.207838	11.6301	2.89671e-31	1.52075e-29	UP
EHD3	511.927	-1.97111	0.169495	-11.6293	2.92549e-31	1.53295e-29	DOWN
CTD-3065J16.9	73.7904	2.01024	0.172921	11.6252	3.06917e-31	1.60519e-29	UP
MPC1	4968.07	-1.69457	0.145804	-11.6223	3.17637e-31	1.65813e-29	DOWN
GIT1	1376.47	1.11863	0.0962731	11.6193	3.28678e-31	1.71253e-29	UP
RP1-63M2.7	15.8304	2.72931	0.234925	11.6178	3.34551e-31	1.73985e-29	UP
FOS	9888.1	-2.93374	0.252616	-11.6134	3.52221e-31	1.82831e-29	DOWN
IL1RAP	2591.79	-2.00883	0.173106	-11.6046	3.90484e-31	2.02313e-29	DOWN
LAMA4	1107.95	1.6948	0.146098	11.6005	4.09824e-31	2.11622e-29	UP
TIGD1	124.473	1.88315	0.162334	11.6004	4.09981e-31	2.11622e-29	UP
BAIAP2L2	487.857	2.97786	0.257095	11.5827	5.04179e-31	2.59657e-29	UP
CTA-204B4.2	61.2079	1.5196	0.131197	11.5826	5.04916e-31	2.59657e-29	UP
TOB2P1	24.0588	2.52723	0.218221	11.5811	5.14066e-31	2.63871e-29	UP
YEATS2	709.92	1.20838	0.104421	11.5722	5.70336e-31	2.92213e-29	UP
CTD-2510F5.4	26.0904	3.00492	0.259691	11.5711	5.77082e-31	2.95123e-29	UP
SEZ6	114.555	5.88441	0.50858	11.5703	5.82924e-31	2.9756e-29	UP
MYLK-AS1	26.4121	2.27127	0.196335	11.5683	5.9625e-31	3.03802e-29	UP
MCL1	19231.4	-1.29566	0.112061	-11.5621	6.41525e-31	3.2627e-29	DOWN
IL1RL1	131.801	-3.6286	0.314021	-11.5553	6.9436e-31	3.52493e-29	DOWN
ZBTB45	422.506	0.880108	0.0762313	11.5452	7.80258e-31	3.95373e-29	UP
RASGRF2	231.961	1.74645	0.151301	11.5428	8.02371e-31	4.05106e-29	UP
DNMT3A	1103.83	1.48938	0.129031	11.5428	8.02393e-31	4.05106e-29	UP
RHNO1	495.468	1.22575	0.106209	11.5409	8.20214e-31	4.13349e-29	UP
UPK3A	267.775	5.36913	0.465842	11.5256	9.79878e-31	4.92914e-29	UP
COL22A1	169.57	4.83376	0.419402	11.5254	9.82946e-31	4.9356e-29	UP
LENG8-AS1	40.8296	1.56909	0.136179	11.5223	1.01895e-30	5.10711e-29	UP
PPM1F	1246.87	1.10765	0.0961944	11.5147	1.11187e-30	5.56279e-29	UP
ACAN	83.0523	3.972	0.345361	11.501	1.30416e-30	6.51305e-29	UP
SFN	1248.3	3.91277	0.340407	11.4944	1.40738e-30	7.01585e-29	UP
NUDT1	397.051	1.76049	0.153427	11.4745	1.77237e-30	8.81943e-29	UP
RTKN2	69.9593	3.04827	0.265703	11.4725	1.81386e-30	9.0097e-29	UP
RIBC2	55.668	3.23365	0.281937	11.4694	1.87952e-30	9.31911e-29	UP
CHGA	50.3671	6.37631	0.556319	11.4616	2.05688e-30	1.01803e-28	UP
PAQR4	307.959	2.1917	0.191372	11.4526	2.28277e-30	1.12781e-28	UP
RASGEF1B	1309.13	-1.98802	0.173624	-11.4502	2.34652e-30	1.15724e-28	DOWN
CD4	3722.4	-1.96276	0.171445	-11.4483	2.39673e-30	1.1799e-28	DOWN
IL1RN	4180.33	-2.48705	0.217342	-11.443	2.54962e-30	1.25294e-28	DOWN
LRRC37A6P	34.0944	3.36496	0.294131	11.4403	2.62829e-30	1.28931e-28	UP
CYP26A1	443.639	-4.19646	0.366974	-11.4353	2.78519e-30	1.36385e-28	DOWN
ZNF219	1194.66	1.37893	0.120641	11.43	2.96081e-30	1.44729e-28	UP
GBA	3156.1	1.33943	0.117207	11.4279	3.03203e-30	1.47949e-28	UP
LINC01311	23.36	2.12785	0.186226	11.4262	3.09342e-30	1.50679e-28	UP
C21orf91	462.734	-1.5684	0.137299	-11.4232	3.2011e-30	1.5565e-28	DOWN
CLEC4M	447.874	-5.6836	0.497668	-11.4205	3.30433e-30	1.60387e-28	DOWN
C8orf4	3304.99	-2.26911	0.198699	-11.4198	3.32885e-30	1.61295e-28	DOWN
GPSM2	233.378	1.8601	0.163021	11.4101	3.72136e-30	1.79998e-28	UP
EDC3	872.052	0.716395	0.0627879	11.4098	3.73699e-30	1.80439e-28	UP
CLK2	1278.51	1.05318	0.0923089	11.4093	3.75669e-30	1.81074e-28	UP
SLC38A2	14650.3	-1.70646	0.149627	-11.4047	3.95952e-30	1.90519e-28	DOWN
RNF157	746.513	2.76597	0.24256	11.4033	4.02696e-30	1.93427e-28	UP
COL4A2	10363.6	1.81104	0.159002	11.39	4.68862e-30	2.24818e-28	UP
NANOS1	76.2002	3.06736	0.269348	11.3881	4.79237e-30	2.29395e-28	UP
MAGEC2	246.288	8.39091	0.737036	11.3847	4.98611e-30	2.38257e-28	UP
RP11-533E19.7	14.1991	2.47395	0.217314	11.3842	5.01083e-30	2.39025e-28	UP
INCENP	399.499	1.44939	0.127395	11.3771	5.43556e-30	2.58839e-28	UP
MRO	207.841	-2.23077	0.196138	-11.3735	5.66687e-30	2.6939e-28	DOWN
ILF2	5165.7	0.977642	0.0859645	11.3726	5.72393e-30	2.71636e-28	UP
MAST2	1253.9	1.1483	0.101043	11.3645	6.28014e-30	2.97369e-28	UP
RP11-486O12.2	78.6263	1.37394	0.120898	11.3644	6.28767e-30	2.97369e-28	UP
STRIP2	91.5704	2.73949	0.241098	11.3626	6.42128e-30	3.0317e-28	UP
NDRG2	11853.2	-1.62532	0.143057	-11.3614	6.51171e-30	3.06916e-28	DOWN
FBXL19	385.132	1.2436	0.109462	11.361	6.54052e-30	3.07749e-28	UP
BCKDHB	1894.95	-1.61904	0.14254	-11.3585	6.72699e-30	3.15986e-28	DOWN
HAMP	10063.3	-4.53667	0.39943	-11.3578	6.77951e-30	3.17913e-28	DOWN
LINC01089	192.79	1.6902	0.148829	11.3566	6.87509e-30	3.21849e-28	UP
RP11-1275H24.2	10.7078	2.59031	0.228163	11.3529	7.17722e-30	3.35426e-28	UP
ADAM15	3306.47	1.29468	0.114197	11.3373	8.57402e-30	4.00029e-28	UP
C19orf40	101.44	1.49237	0.131693	11.3322	9.09038e-30	4.23407e-28	UP
JAG2	541.877	1.90811	0.168441	11.3281	9.52481e-30	4.42896e-28	UP
CCDC28B	222.171	2.38237	0.210331	11.3267	9.67401e-30	4.49078e-28	UP
NDOR1	353.903	1.07052	0.0945381	11.3237	1.00206e-29	4.64387e-28	UP
SIGLEC11	65.4482	-2.48303	0.219385	-11.3181	1.06756e-29	4.93918e-28	DOWN
NCAPD2	1317.42	1.64491	0.145354	11.3165	1.08688e-29	5.02017e-28	UP
GABRE	715.46	2.84646	0.251569	11.3148	1.10812e-29	5.10973e-28	UP
ENAH	3285.77	1.75804	0.155421	11.3115	1.1516e-29	5.3014e-28	UP
ANAPC7	1390.12	0.923877	0.081687	11.31	1.17148e-29	5.38392e-28	UP
PSMC3IP	78.3874	1.75515	0.155195	11.3094	1.17921e-29	5.41046e-28	UP
PXDC1	6332.33	-1.44951	0.128179	-11.3085	1.19119e-29	5.45642e-28	DOWN
CCHCR1	1210.98	1.35679	0.120002	11.3064	1.22009e-29	5.57956e-28	UP
PDGFA	932.016	1.95357	0.172827	11.3036	1.25948e-29	5.75018e-28	UP
CHIC2	444.128	-0.943399	0.0834793	-11.301	1.29745e-29	5.91377e-28	DOWN
ZBED8	124.217	1.31052	0.11597	11.3004	1.30585e-29	5.94224e-28	UP
RP11-250B2.6	68.9042	-1.68095	0.148766	-11.2992	1.32369e-29	6.01353e-28	DOWN
C8orf33	2178.14	1.27132	0.112529	11.2977	1.34693e-29	6.10909e-28	UP
ASIC1	121.996	3.42732	0.303404	11.2962	1.36965e-29	6.20196e-28	UP
ZSCAN9	285.304	0.991888	0.087824	11.294	1.40431e-29	6.34854e-28	UP
SPSB2	372.052	1.41876	0.125667	11.2898	1.47391e-29	6.65232e-28	UP
PRAME	406.104	7.08129	0.627245	11.2895	1.47839e-29	6.66168e-28	UP
OSR2	60.8601	4.24409	0.375944	11.2891	1.48494e-29	6.6803e-28	UP
CSPG5	61.9184	2.68015	0.237424	11.2885	1.49645e-29	6.72117e-28	UP
EFNA4	386.933	1.51804	0.134484	11.2879	1.50677e-29	6.75652e-28	UP
METTL6	277.872	0.833823	0.0738766	11.2867	1.52675e-29	6.83506e-28	UP
KCP	58.3787	3.10642	0.27533	11.2825	1.60057e-29	7.15396e-28	UP
IQCD	57.0064	2.80323	0.248475	11.2817	1.61586e-29	7.21067e-28	UP
MCM7	3265.16	1.41587	0.125562	11.2762	1.7195e-29	7.66077e-28	UP
GLI4	602.223	1.57499	0.139703	11.2738	1.76693e-29	7.85942e-28	UP
DUXAP8	62.0403	3.21632	0.285299	11.2735	1.77409e-29	7.8786e-28	UP
MMAA	1036.17	-1.24474	0.110436	-11.2711	1.82195e-29	8.07818e-28	DOWN
RAB11FIP4	1523.7	1.88765	0.16752	11.2682	1.88406e-29	8.34019e-28	UP
TBCE	1346.78	1.04454	0.0927032	11.2676	1.89745e-29	8.38608e-28	UP
TMEM106C	2600.11	1.48208	0.131543	11.2669	1.91275e-29	8.44018e-28	UP
ZNF646	548.511	0.939462	0.0834068	11.2636	1.9845e-29	8.74288e-28	UP
ALDH2	52492.1	-1.87753	0.166716	-11.2619	2.02438e-29	8.9044e-28	DOWN
JUN	9504.66	-1.64952	0.146474	-11.2615	2.03348e-29	8.93022e-28	DOWN
TIMD4	127.886	-3.69688	0.328296	-11.2608	2.04846e-29	8.98174e-28	DOWN
CCDC71L	1625.44	-1.92955	0.171563	-11.2469	2.39776e-29	1.04967e-27	DOWN
CDCA4	278.268	1.52852	0.135908	11.2468	2.40261e-29	1.05013e-27	UP
PPOX	728.777	1.06631	0.0949429	11.2311	2.86892e-29	1.25196e-27	UP
WHSC1	1517.32	1.29291	0.115143	11.2287	2.9473e-29	1.28414e-27	UP
OTUB2	105.873	1.70645	0.152056	11.2225	3.16143e-29	1.37527e-27	UP
SNORD104	79.3863	2.66352	0.237362	11.2214	3.20255e-29	1.39097e-27	UP
ADRA2C	230.047	3.40129	0.303162	11.2194	3.27591e-29	1.42061e-27	UP
2022-03-04	8.27165	4.06289	0.362249	11.2157	3.41323e-29	1.47784e-27	UP
KLHL15	749.966	-1.31271	0.117074	-11.2127	3.53369e-29	1.5276e-27	DOWN
KCNK9	37.2921	6.26508	0.558817	11.2113	3.58744e-29	1.54842e-27	UP
RP11-152N13.5	24.9891	1.81699	0.162091	11.2096	3.65682e-29	1.57591e-27	UP
RP11-172E9.2	17.9498	-4.45992	0.39809	-11.2033	3.92914e-29	1.69063e-27	DOWN
LINC00665	372.403	3.01803	0.269608	11.1941	4.35668e-29	1.87168e-27	UP
LEF1	236.449	2.87641	0.257017	11.1915	4.48665e-29	1.92453e-27	UP
ZNF330	1220.47	-1.02637	0.091715	-11.1909	4.51941e-29	1.93558e-27	DOWN
HAGHL	101.027	3.03084	0.270898	11.1881	4.66245e-29	1.99376e-27	UP
MAGEB17	56.3965	6.65787	0.595205	11.1858	4.78311e-29	2.04219e-27	UP
IQCE	636.137	1.25727	0.112421	11.1836	4.90764e-29	2.09214e-27	UP
DDX39A	2299.91	1.52583	0.13647	11.1807	5.07085e-29	2.15839e-27	UP
ZC3H3	1402.75	1.07586	0.0962583	11.1768	5.29599e-29	2.25076e-27	UP
ZNF605	410.42	1.22459	0.109577	11.1756	5.36567e-29	2.27687e-27	UP
DCAF8L2	22.2404	9.34236	0.836143	11.1732	5.5186e-29	2.33818e-27	UP
NPY1R	240.388	-2.64377	0.236737	-11.1675	5.88071e-29	2.48779e-27	DOWN
VPS72	1570.11	1.01268	0.090698	11.1654	6.02351e-29	2.54431e-27	UP
KIAA1462	1003.19	1.97607	0.177058	11.1605	6.36095e-29	2.68275e-27	UP
SMARCA4	3339.63	1.04812	0.0939343	11.158	6.5424e-29	2.74947e-27	UP
RP5-1120P11.1	44.8388	3.89678	0.349241	11.1579	6.55377e-29	2.74947e-27	UP
RP11-480A16.1	20.581	2.26252	0.202773	11.1579	6.555e-29	2.74947e-27	UP
CAPN11	22.1307	1.98502	0.177904	11.1578	6.5589e-29	2.74947e-27	UP
SH3BP5L	1507.28	0.868576	0.077892	11.151	7.07874e-29	2.9629e-27	UP
COL7A1	707.462	3.3392	0.299632	11.1443	7.63167e-29	3.18951e-27	UP
LAMC1	6432.74	1.58193	0.142011	11.1395	8.05399e-29	3.36093e-27	UP
NSMCE2	834.756	1.30988	0.117612	11.1373	8.25632e-29	3.44018e-27	UP
TAOK2	2134.31	0.77062	0.0692004	11.1361	8.37428e-29	3.48408e-27	UP
ATAD2	1718.26	1.57256	0.141222	11.1354	8.43755e-29	3.50513e-27	UP
CBX1	1351.98	0.942503	0.0846441	11.1349	8.48512e-29	3.51961e-27	UP
RP11-572O17.1	15.703	2.56416	0.230311	11.1335	8.62115e-29	3.57068e-27	UP
KCNMB2-AS1	38.0658	4.60732	0.414349	11.1194	1.00925e-28	4.17382e-27	UP
CD200	137.579	2.0231	0.18195	11.119	1.01391e-28	4.18685e-27	UP
RP11-175K6.1	8.5131	2.7002	0.243048	11.1097	1.12518e-28	4.63942e-27	UP
MTL5	98.8789	2.33495	0.210283	11.1039	1.20118e-28	4.94539e-27	UP
WNK4	278.734	3.76259	0.339142	11.0944	1.33499e-28	5.48812e-27	UP
EPPK1	457.66	3.59246	0.323882	11.0919	1.37367e-28	5.63876e-27	UP
NR2C2AP	662.101	1.29781	0.117018	11.0907	1.39132e-28	5.70277e-27	UP
ARHGAP33	241.958	1.62939	0.146919	11.0904	1.39646e-28	5.71536e-27	UP
LINC00205	72.5596	1.63979	0.147919	11.0858	1.4707e-28	6.01031e-27	UP
SIGLEC7	95.4254	-2.04009	0.184136	-11.0793	1.58183e-28	6.45496e-27	DOWN
CERS1	47.2135	5.05382	0.456283	11.0761	1.63932e-28	6.67969e-27	UP
DYNC1I1	209.701	3.77003	0.340671	11.0665	1.82393e-28	7.42098e-27	UP
SLC6A8	1509.58	3.33219	0.301303	11.0593	1.97683e-28	8.03128e-27	UP
MMADHC	3610.53	-0.840286	0.0760312	-11.0519	2.14738e-28	8.71136e-27	DOWN
RUSC1-AS1	209.299	1.81556	0.164418	11.0424	2.38634e-28	9.6666e-27	UP
LINC01287	237.161	8.29116	0.750982	11.0404	2.43893e-28	9.86519e-27	UP
2022-09-05	346.655	2.18754	0.198194	11.0374	2.5229e-28	1.01899e-26	UP
GPR19	21.9654	2.79015	0.252824	11.0359	2.56388e-28	1.03403e-26	UP
KLC2	589.31	1.183	0.107212	11.0342	2.61245e-28	1.05209e-26	UP
LILRA2	79.3651	-1.9524	0.176944	-11.034	2.61969e-28	1.05347e-26	DOWN
PI4KB	2588.39	0.865495	0.0784406	11.0338	2.62652e-28	1.05469e-26	UP
C5orf46	26.5946	4.01321	0.363864	11.0294	2.75637e-28	1.10523e-26	UP
CYP17A1	3740.63	4.64359	0.421036	11.029	2.76982e-28	1.10901e-26	UP
PRND	35.474	4.20343	0.381318	11.0234	2.94625e-28	1.17795e-26	UP
ZBTB40	632.231	1.02752	0.0932336	11.0209	3.02937e-28	1.20943e-26	UP
PIGU	1109.23	1.10766	0.100516	11.0197	3.0693e-28	1.22361e-26	UP
SH3PXD2B	616.832	1.50275	0.13644	11.014	3.27038e-28	1.30189e-26	UP
ZNF142	504.182	0.934408	0.0848719	11.0096	3.43377e-28	1.36332e-26	UP
DGKI	21.1325	2.37685	0.215888	11.0096	3.43455e-28	1.36332e-26	UP
BRSK2	55.092	3.92975	0.357045	11.0063	3.56246e-28	1.41207e-26	UP
IGFBP3	14306.1	-1.9818	0.180093	-11.0043	3.64149e-28	1.44133e-26	DOWN
LIG1	1224.9	1.15391	0.104868	11.0034	3.67898e-28	1.45409e-26	UP
RP11-498C9.4	12.6344	2.42619	0.220502	11.003	3.69543e-28	1.45851e-26	UP
DDIAS	97.5539	1.77499	0.161341	11.0015	3.75937e-28	1.48027e-26	UP
RP11-284F21.10	476.8	3.74336	0.340261	11.0014	3.76127e-28	1.48027e-26	UP
MT2P1	158.458	-3.61923	0.328985	-11.0012	3.77106e-28	1.48202e-26	DOWN
EGFL6	15.8248	4.43506	0.403213	10.9993	3.8517e-28	1.51156e-26	UP
GAD1	32.2659	4.72017	0.429142	10.9991	3.86021e-28	1.51275e-26	UP
TEX19	9.16265	4.88409	0.444367	10.9911	4.21597e-28	1.64983e-26	UP
SLC7A6	151.459	1.82111	0.165696	10.9907	4.23684e-28	1.65566e-26	UP
SAPCD1	15.5878	2.71611	0.247142	10.9901	4.26483e-28	1.66425e-26	UP
FANCB	18.4653	2.40096	0.218654	10.9806	4.73601e-28	1.84551e-26	UP
ALG1L	238.843	3.28864	0.299655	10.9748	5.05292e-28	1.96623e-26	UP
TYMS	877.557	1.99343	0.181664	10.9732	5.14479e-28	1.99917e-26	UP
OSBPL3	358.953	1.89854	0.173083	10.969	5.38682e-28	2.09028e-26	UP
TTL	1190.41	0.935236	0.0853203	10.9615	5.85358e-28	2.26822e-26	UP
MROH1	1675.25	1.34905	0.123086	10.9603	5.93071e-28	2.2918e-26	UP
FAM222A	626.83	1.88313	0.171814	10.9603	5.93099e-28	2.2918e-26	UP
FERMT2	3076.23	-1.0975	0.100138	-10.9598	5.96192e-28	2.30054e-26	DOWN
NSUN5P1	292.715	1.48239	0.135338	10.9533	6.40863e-28	2.46946e-26	UP
REG1A	911.82	7.91484	0.722749	10.951	6.5703e-28	2.52824e-26	UP
BCL9	875.709	1.4742	0.134623	10.9506	6.60093e-28	2.5365e-26	UP
ACAA2	19694.6	-1.70877	0.156055	-10.9497	6.66377e-28	2.5571e-26	DOWN
FAM171A2	69.4222	2.53173	0.231255	10.9478	6.80971e-28	2.60948e-26	UP
BNIP2	1737.24	-0.777542	0.0710495	-10.9437	7.12602e-28	2.72486e-26	DOWN
N4BP2L1	1482.2	-1.58427	0.144767	-10.9436	7.13051e-28	2.72486e-26	DOWN
RP11-309L24.4	27.3375	2.42648	0.221729	10.9435	7.14269e-28	2.72575e-26	UP
LINC01296	13.3813	4.20332	0.3841	10.9433	7.1563e-28	2.72718e-26	UP
FAM57B	10.0053	4.11146	0.375969	10.9356	7.78748e-28	2.96363e-26	UP
SMC1B	36.7626	3.60075	0.329585	10.9251	8.74629e-28	3.32395e-26	UP
SRRM3	155.017	3.62875	0.332171	10.9243	8.81747e-28	3.3464e-26	UP
FLJ44511	43.0385	3.18637	0.29169	10.9238	8.86903e-28	3.35739e-26	UP
CRAMP1L	325.958	1.03113	0.0943931	10.9238	8.8707e-28	3.35739e-26	UP
UNC119B	652.131	1.37291	0.125737	10.9189	9.36678e-28	3.54031e-26	UP
ACADS	7021.33	-1.75742	0.160957	-10.9185	9.39858e-28	3.54748e-26	DOWN
MCM8	353.027	1.49152	0.136613	10.9178	9.47325e-28	3.57079e-26	UP
DHX57	608.062	0.821169	0.0752178	10.9172	9.53793e-28	3.59029e-26	UP
PPP2R2C	194.057	5.23215	0.479305	10.9161	9.65342e-28	3.62882e-26	UP
TLDC2	104.066	2.35073	0.215386	10.9141	9.87427e-28	3.7068e-26	UP
FAM46A	1569.95	-1.62633	0.149021	-10.9134	9.94755e-28	3.72925e-26	DOWN
TSSK6	81.5468	1.46989	0.134741	10.909	1.04417e-27	3.90922e-26	UP
GINS3	157.175	1.57305	0.1442	10.9088	1.04576e-27	3.90988e-26	UP
GAREML	124.484	2.55173	0.234026	10.9036	1.1078e-27	4.13623e-26	UP
SSX1	303.722	8.77309	0.804821	10.9007	1.14398e-27	4.26555e-26	UP
FEZF1-AS1	39.2237	5.61534	0.515148	10.9004	1.14714e-27	4.27158e-26	UP
CD109	587.95	2.70385	0.248121	10.8973	1.18725e-27	4.41501e-26	UP
PVT1	182.567	2.32667	0.213593	10.893	1.24447e-27	4.62158e-26	UP
FOXD2	98.1408	2.1164	0.194323	10.8911	1.27038e-27	4.71149e-26	UP
U73166.2	20.2963	2.37174	0.217881	10.8855	1.35161e-27	5.00601e-26	UP
DUXAP10	11.9745	3.91596	0.359884	10.8812	1.41734e-27	5.24244e-26	UP
LIN7C	1715.52	-0.822413	0.0756179	-10.8759	1.50158e-27	5.54662e-26	DOWN
NCAPD2P1	20.3848	5.76155	0.529793	10.8751	1.51488e-27	5.5883e-26	UP
TUBG1	1522.23	1.13961	0.104816	10.8724	1.55986e-27	5.74655e-26	UP
CYP2C19	211.135	-3.98237	0.366341	-10.8707	1.59043e-27	5.85139e-26	DOWN
SNHG4	34.6012	2.72318	0.250572	10.8679	1.64e-27	6.02576e-26	UP
RP11-34F20.7	7.39276	2.74059	0.252294	10.8627	1.73553e-27	6.36829e-26	UP
H2AFZ	4102.75	1.22896	0.113218	10.8548	1.89177e-27	6.9324e-26	UP
TCOF1	1610.74	1.07649	0.0991947	10.8523	1.94441e-27	7.11586e-26	UP
NAT9	1053.18	1.11767	0.103033	10.8476	2.04699e-27	7.48137e-26	UP
BACE1-AS	86.2894	1.31031	0.120819	10.8452	2.10118e-27	7.6693e-26	UP
ATXN7L3	1877.95	0.78476	0.0723687	10.8439	2.13118e-27	7.76856e-26	UP
HCFC1	2630.36	0.785659	0.0724538	10.8436	2.13914e-27	7.7873e-26	UP
SLC9A3	104.179	3.76021	0.34682	10.842	2.1773e-27	7.91581e-26	UP
EVX1	13.3314	5.95527	0.549352	10.8405	2.21189e-27	8.03103e-26	UP
MFI2-AS1	41.2157	2.53194	0.233693	10.8345	2.36335e-27	8.56971e-26	UP
PEX13	1788.59	-0.760587	0.0702096	-10.8331	2.39891e-27	8.68725e-26	DOWN
NDST3	25.664	-3.99423	0.368932	-10.8265	2.57864e-27	9.32591e-26	DOWN
AC079466.1	463.14	5.77706	0.533616	10.8262	2.5853e-27	9.33778e-26	UP
HCG25	21.6225	1.72113	0.158995	10.825	2.62004e-27	9.45095e-26	UP
XPO5	1527.76	0.972406	0.0898521	10.8223	2.69933e-27	9.72427e-26	UP
ETFDH	3891.45	-1.63553	0.151134	-10.8217	2.7175e-27	9.77699e-26	DOWN
CSMD1	83.572	6.3757	0.589239	10.8202	2.76126e-27	9.92153e-26	UP
ZNF74	320.803	1.02516	0.0947473	10.8199	2.77061e-27	9.94223e-26	UP
MT1XP1	42.995	-3.34915	0.309546	-10.8195	2.78143e-27	9.96811e-26	DOWN
KLF10	3242.75	-1.50386	0.139017	-10.8178	2.83416e-27	1.01439e-25	DOWN
NECAB3	1611.26	1.32156	0.122179	10.8166	2.87373e-27	1.02723e-25	UP
SF3B4	3201.71	1.06993	0.0989262	10.8155	2.90843e-27	1.03829e-25	UP
FRMD4B	1167.53	-1.31871	0.121956	-10.813	2.98652e-27	1.06479e-25	DOWN
RNF152	2365.19	-1.80858	0.167297	-10.8106	3.0651e-27	1.0914e-25	DOWN
HIST1H4H	54.3136	2.88684	0.267248	10.8021	3.36419e-27	1.19636e-25	UP
SULT1C2	658.009	3.58914	0.33237	10.7987	3.4929e-27	1.24054e-25	UP
DNMT3B	122.951	1.83233	0.169702	10.7974	3.54178e-27	1.25629e-25	UP
CCDC142	253.422	0.988928	0.0916338	10.7922	3.748e-27	1.32773e-25	UP
ZFP62	481.791	0.975026	0.0903937	10.7864	3.98942e-27	1.41145e-25	UP
DUSP12	417.231	0.914258	0.0847936	10.7821	4.18008e-27	1.47701e-25	UP
ZNF740	971.036	0.936019	0.0868628	10.7758	4.47693e-27	1.57989e-25	UP
RP11-57H14.4	65.4663	1.7378	0.161311	10.773	4.61827e-27	1.62769e-25	UP
AC006277.3	14.4231	2.02999	0.188565	10.7654	5.01225e-27	1.7643e-25	UP
ZADH2	1367.06	-1.03023	0.0957292	-10.762	5.20443e-27	1.82962e-25	DOWN
LINC01426	116.192	3.12354	0.29028	10.7604	5.2928e-27	1.85833e-25	UP
PSPH	1015.44	1.63083	0.151629	10.7554	5.58787e-27	1.95944e-25	UP
HCN2	66.2199	3.2551	0.302695	10.7537	5.69133e-27	1.99319e-25	UP
IFNAR1	4405.62	-0.851465	0.0792497	-10.7441	6.31935e-27	2.20917e-25	DOWN
SLC26A2	393.527	1.31501	0.122395	10.744	6.32402e-27	2.20917e-25	UP
TMEM184B	1683.6	1.13742	0.105909	10.7396	6.6353e-27	2.31499e-25	UP
FAM220A	509.184	0.815154	0.0759099	10.7384	6.71713e-27	2.34059e-25	UP
GPAA1	9148.51	1.36523	0.127151	10.7371	6.81709e-27	2.37243e-25	UP
FOXD2-AS1	132.014	2.01276	0.187488	10.7354	6.94417e-27	2.41362e-25	UP
CCDC64	528.739	2.40163	0.223739	10.7341	7.03957e-27	2.44371e-25	UP
LINC00942	63.9477	6.29664	0.586646	10.7333	7.10276e-27	2.46256e-25	UP
FAM219A	555.798	0.83102	0.0774602	10.7283	7.49263e-27	2.59447e-25	UP
HSF2BP	15.7164	2.23161	0.208108	10.7233	7.91375e-27	2.73687e-25	UP
RBM7	804.454	-0.781598	0.0729429	-10.7152	8.63704e-27	2.98328e-25	DOWN
PRCC	2901.85	0.883221	0.0824415	10.7133	8.81611e-27	3.04134e-25	UP
MIOX	51.5113	4.40249	0.411102	10.709	9.23727e-27	3.18266e-25	UP
C4orf46	163.362	1.36225	0.127231	10.7069	9.45043e-27	3.25205e-25	UP
RP11-148K1.12	26.2311	1.72707	0.161408	10.7	1.0178e-26	3.49806e-25	UP
FIBCD1	21.4258	5.86822	0.548478	10.6991	1.02763e-26	3.52749e-25	UP
CENPJ	221.383	1.35955	0.127133	10.6939	1.08663e-26	3.72539e-25	UP
PANK1	3158.27	-1.59639	0.149381	-10.6867	1.17468e-26	4.02047e-25	DOWN
MYCN	108.883	3.90416	0.365331	10.6866	1.17561e-26	4.02047e-25	UP
RP13-143G15.4	63.7378	4.29209	0.401783	10.6826	1.22769e-26	4.19341e-25	UP
MCM5	2297.49	1.39321	0.130518	10.6745	1.34019e-26	4.57203e-25	UP
NSUN5P2	40.0942	1.57327	0.14752	10.6648	1.48709e-26	5.06691e-25	UP
LINC01234	82.2708	6.16475	0.578111	10.6636	1.5063e-26	5.12607e-25	UP
ZNF775	643.802	1.5056	0.141227	10.6608	1.55241e-26	5.27646e-25	UP
SPTAN1	9966.51	0.695027	0.0652043	10.6592	1.57912e-26	5.36068e-25	UP
PDIA2	50.9941	4.79632	0.450059	10.6571	1.6154e-26	5.47713e-25	UP
KPNA2	2463.79	1.54	0.144517	10.6562	1.63176e-26	5.52582e-25	UP
LIN28B	54.9446	10.4184	0.978335	10.6492	1.75948e-26	5.95103e-25	UP
SUCO	1587.38	1.23524	0.115999	10.6487	1.76763e-26	5.97132e-25	UP
ZKSCAN3	307.536	1.44054	0.135281	10.6486	1.77091e-26	5.97508e-25	UP
AC011294.3	27.867	4.09605	0.384665	10.6484	1.77447e-26	5.97828e-25	UP
PODXL	1640.69	1.69909	0.159565	10.6483	1.77618e-26	5.97828e-25	UP
PHF19	509.436	1.53125	0.143834	10.6459	1.82138e-26	6.12299e-25	UP
DDX19B	663.7	-0.973832	0.0915086	-10.642	1.90043e-26	6.38096e-25	DOWN
ZFP36L1	13010.2	-1.08291	0.101778	-10.6399	1.94361e-26	6.51804e-25	DOWN
ZGRF1	92.481	1.46988	0.138192	10.6365	2.01514e-26	6.74975e-25	UP
DNM3	73.0259	1.72063	0.161845	10.6313	2.13062e-26	7.12793e-25	UP
RP11-726G1.1	15.8662	2.69729	0.253745	10.6299	2.1631e-26	7.22784e-25	UP
C1R	82374.1	-1.86646	0.175605	-10.6288	2.19003e-26	7.30901e-25	DOWN
MYO1A	114.946	2.91407	0.274297	10.6238	2.31063e-26	7.70218e-25	UP
DNAH14	269.586	1.26603	0.119186	10.6223	2.34667e-26	7.8129e-25	UP
SDC4	22905.6	-1.49836	0.141088	-10.62	2.4044e-26	7.98923e-25	DOWN
RP11-529E10.6	20.6609	2.47511	0.233061	10.62	2.4054e-26	7.98923e-25	UP
PNCK	50.6878	5.75801	0.542278	10.6182	2.45258e-26	8.13617e-25	UP
ASB16-AS1	261.317	1.02999	0.0970064	10.6178	2.46402e-26	8.16431e-25	UP
HSP90AB1	42322.3	0.97432	0.0917786	10.616	2.5112e-26	8.31069e-25	UP
BCO2	912.403	-2.95638	0.278572	-10.6126	2.60347e-26	8.60576e-25	DOWN
SMG9	959.305	1.29693	0.122243	10.6094	2.69445e-26	8.89587e-25	UP
RP11-81H3.2	56.4039	7.68934	0.725006	10.6059	2.7978e-26	9.22607e-25	UP
VMO1	177.33	-1.62255	0.153004	-10.6046	2.83534e-26	9.33238e-25	DOWN
LPL	143.675	2.10412	0.198417	10.6045	2.8399e-26	9.33238e-25	UP
RP6-65G23.3	25.6445	2.08826	0.196923	10.6045	2.84016e-26	9.33238e-25	UP
SPRYD4	3480.28	-1.42655	0.134528	-10.6041	2.85142e-26	9.35827e-25	DOWN
MAFG	862.51	1.39469	0.13154	10.6028	2.89276e-26	9.4827e-25	UP
TINAG	123.717	6.54181	0.617036	10.602	2.91689e-26	9.55048e-25	UP
NELFE	2682.15	1.23117	0.116167	10.5982	3.03612e-26	9.92911e-25	UP
CCT3	14010.7	1.13592	0.107206	10.5957	3.11912e-26	1.01885e-24	UP
DKK1	301.685	4.7676	0.450003	10.5946	3.1573e-26	1.03011e-24	UP
KLHL12	1409.75	0.828379	0.0782238	10.5899	3.32069e-26	1.08214e-24	UP
CSPG4P8	41.4203	1.90387	0.179804	10.5886	3.36704e-26	1.09595e-24	UP
MESP1	114.433	2.02688	0.191427	10.5882	3.37946e-26	1.0987e-24	UP
CTC-471F3.5	24.5347	2.23902	0.211483	10.5872	3.41553e-26	1.10912e-24	UP
TMEM132A	735.707	2.91965	0.2758	10.5861	3.45603e-26	1.12096e-24	UP
RP4-616B8.5	12.5272	3.07515	0.290537	10.5844	3.52049e-26	1.14053e-24	UP
GSTZ1	3364.52	-2.07759	0.19631	-10.5832	3.56457e-26	1.15346e-24	DOWN
LINC01451	120.441	2.96296	0.279994	10.5823	3.60166e-26	1.1641e-24	UP
TMEM26	65.7013	-1.9638	0.185579	-10.582	3.6105e-26	1.16459e-24	DOWN
DOCK6	1356.89	0.893134	0.0844012	10.582	3.6116e-26	1.16459e-24	UP
CENPP	122.749	1.20305	0.113792	10.5724	4.00058e-26	1.28852e-24	UP
RP11-466F5.8	11.844	2.13968	0.202414	10.5708	4.07072e-26	1.30959e-24	UP
FGD1	317.926	1.48991	0.140954	10.5702	4.09637e-26	1.31631e-24	UP
ZNF7	675.898	0.891202	0.0843173	10.5696	4.12181e-26	1.32295e-24	UP
DLG5	783.955	1.97396	0.186803	10.5671	4.23365e-26	1.35727e-24	UP
RP11-138J23.1	16.7404	6.3998	0.606151	10.5581	4.6604e-26	1.49235e-24	UP
LHX4-AS1	1187.15	0.979647	0.0927917	10.5575	4.69046e-26	1.50024e-24	UP
PACS2	1412.91	0.834937	0.0790891	10.5569	4.71931e-26	1.50773e-24	UP
PYGB	3412.95	1.55671	0.147461	10.5567	4.72971e-26	1.50931e-24	UP
SCNM1	994.573	1.29025	0.122268	10.5527	4.93734e-26	1.57375e-24	UP
STIP1	4955.52	1.00575	0.0953348	10.5497	5.09586e-26	1.62241e-24	UP
DNA2	170.009	1.56928	0.148802	10.5461	5.29537e-26	1.68399e-24	UP
RP11-242J7.1	141.874	4.7386	0.449505	10.5418	5.54184e-26	1.76034e-24	UP
SCN4A	76.4066	2.25286	0.213767	10.5388	5.71954e-26	1.81275e-24	UP
KIAA1244	394.245	3.28598	0.311797	10.5388	5.71993e-26	1.81275e-24	UP
TRIM17	40.029	4.11188	0.390187	10.5382	5.75744e-26	1.82255e-24	UP
CMB9-22P13.1	90.327	2.86996	0.272347	10.5379	5.77773e-26	1.82689e-24	UP
SBF1	2212.51	1.18232	0.112257	10.5323	6.13281e-26	1.93494e-24	UP
KIAA0100	3209.73	1.04329	0.0990564	10.5323	6.13345e-26	1.93494e-24	UP
KIAA1614	88.9254	2.0674	0.196299	10.5319	6.15963e-26	1.94098e-24	UP
FAM72B	20.5304	2.53642	0.240937	10.5273	6.46749e-26	2.03568e-24	UP
PI15	77.3279	4.03388	0.383278	10.5247	6.64949e-26	2.09058e-24	UP
TAPT1	1849.58	-1.05261	0.100029	-10.523	6.76923e-26	2.12582e-24	DOWN
HOXD10	24.475	5.14104	0.48864	10.5211	6.90465e-26	2.16588e-24	UP
VAX2	28.6603	4.08611	0.388427	10.5196	7.01348e-26	2.19753e-24	UP
SLC7A10	51.4933	5.37003	0.51052	10.5188	7.08042e-26	2.216e-24	UP
MIR4435-1HG	636.725	1.82158	0.173177	10.5186	7.09293e-26	2.2174e-24	UP
ATF3	2729.94	-1.8991	0.180579	-10.5167	7.23519e-26	2.25932e-24	DOWN
CD302	1813.62	-1.69187	0.160915	-10.5141	7.44258e-26	2.32146e-24	DOWN
PAGE4	340.35	7.49874	0.713908	10.5038	8.29787e-26	2.58533e-24	UP
RP1-170O19.14	10.0987	5.72293	0.54509	10.499	8.7256e-26	2.71554e-24	UP
HMGA1	3396.27	1.78418	0.169961	10.4976	8.86333e-26	2.7553e-24	UP
PRPF3	1388.88	1.01548	0.0968326	10.4869	9.91914e-26	3.08005e-24	UP
BRSK1	101.525	1.81649	0.17329	10.4824	1.04116e-25	3.22936e-24	UP
DLX5	16.863	5.48101	0.522978	10.4804	1.06332e-25	3.29439e-24	UP
FBF1	119.158	1.47086	0.140346	10.4802	1.06512e-25	3.29627e-24	UP
FUT2	120.56	3.27702	0.312715	10.4792	1.07606e-25	3.32454e-24	UP
CCT6A	5916.12	0.887101	0.0846536	10.4792	1.07666e-25	3.32454e-24	UP
MAPK12	434.84	2.26385	0.216043	10.4787	1.08252e-25	3.33892e-24	UP
AP001469.9	35.4239	1.96325	0.187375	10.4777	1.09396e-25	3.37046e-24	UP
ALPI	81.4907	6.73589	0.642891	10.4775	1.09599e-25	3.37295e-24	UP
TCF3	1443.39	1.10611	0.105607	10.4739	1.13823e-25	3.49903e-24	UP
ZFPM2-AS1	92.3932	3.84447	0.367196	10.4698	1.18885e-25	3.65059e-24	UP
C6orf223	253.272	4.62808	0.442467	10.4597	1.32224e-25	4.05571e-24	UP
CTD-2561B21.8	19.5011	1.79875	0.172012	10.4571	1.35911e-25	4.16417e-24	UP
ANKRD13B	102.091	1.87116	0.178954	10.4561	1.37355e-25	4.20375e-24	UP
LINGO1	319.845	2.69591	0.257843	10.4556	1.3806e-25	4.22066e-24	UP
RP11-424C20.2	11.1185	3.87048	0.370197	10.4552	1.38744e-25	4.23689e-24	UP
LINC00511	139.68	3.1613	0.302446	10.4525	1.42782e-25	4.35539e-24	UP
EFNA3	129.613	2.22476	0.212912	10.4492	1.47739e-25	4.49745e-24	UP
GATSL2	41.7461	1.72082	0.164684	10.4492	1.47764e-25	4.49745e-24	UP
ANTXR2	1754.89	-1.3056	0.124968	-10.4474	1.50562e-25	4.57758e-24	DOWN
GGA3	1080.84	0.733805	0.0702395	10.4472	1.50941e-25	4.58407e-24	UP
ITPKA	308.338	2.49322	0.238672	10.4462	1.52462e-25	4.62519e-24	UP
CHML	561.656	1.8171	0.173996	10.4433	1.57169e-25	4.76276e-24	UP
DLK2	78.643	2.27133	0.217507	10.4425	1.58546e-25	4.79924e-24	UP
HIST1H2AI	12.6102	4.2497	0.406972	10.4422	1.59001e-25	4.80772e-24	UP
POLG2	273.357	0.982357	0.0940837	10.4413	1.60589e-25	4.85046e-24	UP
HSF4	362.483	1.67713	0.160634	10.4407	1.61653e-25	4.87567e-24	UP
GATS	280.918	1.54125	0.147621	10.4406	1.61776e-25	4.87567e-24	UP
TCF15	26.0797	2.26663	0.217157	10.4377	1.66739e-25	5.01977e-24	UP
RP11-520H14.7	8.73823	3.2539	0.311846	10.4343	1.72858e-25	5.19834e-24	UP
RHBDL3	64.2894	3.89255	0.373161	10.4313	1.78468e-25	5.3612e-24	UP
EGR2	308.204	-2.42087	0.232179	-10.4267	1.87192e-25	5.61718e-24	DOWN
SEZ6L2	1310.26	3.39744	0.326034	10.4205	1.99888e-25	5.99166e-24	UP
SUZ12P1	145.191	1.32286	0.126963	10.4192	2.02609e-25	6.06666e-24	UP
CXCL12	5230.17	-2.44549	0.234815	-10.4146	2.1279e-25	6.36462e-24	DOWN
FLNC	1187.3	3.78614	0.363983	10.4019	2.42914e-25	7.25778e-24	UP
CYP19A1	32.9789	5.30293	0.509884	10.4003	2.47223e-25	7.37854e-24	UP
FAM72A	23.4526	2.06825	0.19889	10.399	2.50679e-25	7.47364e-24	UP
GLDN	160.263	3.67475	0.353401	10.3982	2.52549e-25	7.52128e-24	UP
NAAA	1363.46	-1.52869	0.147021	-10.3978	2.53746e-25	7.54881e-24	DOWN
PEG10	6873.29	4.58152	0.440688	10.3963	2.57746e-25	7.65958e-24	UP
UNC13A	40.7286	3.72532	0.358418	10.3938	2.64607e-25	7.85503e-24	UP
COL24A1	34.6943	3.83543	0.369083	10.3918	2.70267e-25	8.01445e-24	UP
LDLR	6314.33	-1.57672	0.151755	-10.39	2.75489e-25	8.16056e-24	DOWN
CLPX	3423.48	-0.950932	0.0915506	-10.387	2.8428e-25	8.41196e-24	DOWN
LCAT	5426.08	-2.49664	0.240436	-10.3838	2.93853e-25	8.68594e-24	DOWN
C1QL1	276.883	3.76789	0.362941	10.3815	3.00883e-25	8.88424e-24	UP
MAGEC1	131.618	8.54089	0.822976	10.378	3.12091e-25	9.20535e-24	UP
RP11-1055B8.9	10.0747	3.68724	0.355433	10.3739	3.25793e-25	9.59927e-24	UP
TP53I3	1228.5	1.81573	0.175075	10.3712	3.35364e-25	9.87075e-24	UP
CACYBP	2369.81	1.14332	0.11025	10.3702	3.38699e-25	9.95834e-24	UP
H2AFX	1170.5	1.56849	0.15128	10.3681	3.463e-25	1.0171e-23	UP
LMNB2	1280.01	1.60935	0.155265	10.3652	3.57058e-25	1.04759e-23	UP
CD244	66.4653	-1.93682	0.186911	-10.3622	3.68206e-25	1.07915e-23	DOWN
TMEM164	687.092	1.50759	0.145499	10.3616	3.70894e-25	1.08588e-23	UP
CCDC97	1071.32	0.786789	0.075955	10.3586	3.82412e-25	1.11841e-23	UP
CEP72	230.641	1.40908	0.136033	10.3584	3.83374e-25	1.12004e-23	UP
NEB	888.133	3.08726	0.298274	10.3504	4.16583e-25	1.21578e-23	UP
APOF	8017.44	-3.18194	0.3075	-10.3478	4.28306e-25	1.24847e-23	DOWN
MRPL53	121.46	1.00503	0.0971257	10.3477	4.28688e-25	1.24847e-23	UP
NDRG3	1086.09	1.12806	0.109065	10.343	4.50075e-25	1.30938e-23	UP
LCN2	4713.31	3.84413	0.371798	10.3393	4.67949e-25	1.35995e-23	UP
MAFA	34.8938	5.0881	0.49213	10.3389	4.69699e-25	1.36361e-23	UP
RP11-89K21.1	29.5114	7.10075	0.686814	10.3387	4.70961e-25	1.36584e-23	UP
NMB	149.102	1.86322	0.180258	10.3364	4.82296e-25	1.39725e-23	UP
ADM2	743.298	2.37904	0.230199	10.3348	4.90686e-25	1.42006e-23	UP
DCAF4L2	300.245	9.3536	0.905213	10.333	4.99529e-25	1.44414e-23	UP
RFX5	1403.06	1.18581	0.114764	10.3325	5.02228e-25	1.45043e-23	UP
RECQL5	1142.89	0.861611	0.0834211	10.3285	5.24e-25	1.51173e-23	UP
PTP4A2P2	5.68963	3.05916	0.296196	10.3282	5.25637e-25	1.51487e-23	UP
COX7B2	126.849	8.61307	0.834557	10.3205	5.69099e-25	1.63843e-23	UP
PPID	1956.17	-0.892454	0.0864844	-10.3192	5.76721e-25	1.65864e-23	DOWN
HOXD4	6.39081	4.77766	0.462998	10.319	5.78399e-25	1.66174e-23	UP
EMX1	64.1856	3.83216	0.371578	10.3132	6.14055e-25	1.76235e-23	UP
STK39	500.101	2.19193	0.212695	10.3055	6.65556e-25	1.90818e-23	UP
FXN	751.57	-1.18128	0.11463	-10.3051	6.68176e-25	1.91371e-23	DOWN
ZWILCH	332.692	0.965149	0.0936695	10.3038	6.7757e-25	1.93861e-23	UP
RAB6B	199.08	1.84622	0.17928	10.298	7.19555e-25	2.0566e-23	UP
CKS1B	952.982	1.16627	0.113304	10.2932	7.56118e-25	2.15888e-23	UP
CYB561D1	238.853	1.37297	0.13339	10.2929	7.58714e-25	2.16406e-23	UP
RP11-77P6.2	29.7452	1.56906	0.152443	10.2928	7.59498e-25	2.16406e-23	UP
FAM72C	11.3495	3.39748	0.330098	10.2924	7.6279e-25	2.16932e-23	UP
CASKIN1	16.6193	4.23221	0.4112	10.2924	7.62912e-25	2.16932e-23	UP
REEP2	37.3792	2.78059	0.270218	10.2902	7.80462e-25	2.21695e-23	UP
P4HA2	1466.51	1.51705	0.147447	10.2888	7.91369e-25	2.24562e-23	UP
FAM133A	125.403	5.41254	0.526234	10.2854	8.19852e-25	2.32406e-23	UP
POLE2	180.851	1.65928	0.161347	10.2839	8.32646e-25	2.35791e-23	UP
EBF3	39.7666	2.40577	0.234159	10.2741	9.22322e-25	2.60919e-23	UP
KRT8P12	204.321	1.27286	0.123945	10.2695	9.67272e-25	2.73356e-23	UP
GOLPH3L	1037.55	0.980625	0.0954922	10.2692	9.7051e-25	2.73991e-23	UP
DNMT1	1762.72	1.37958	0.134355	10.2682	9.79827e-25	2.76339e-23	UP
ZNF789	224.622	1.0205	0.0993889	10.2678	9.84422e-25	2.77352e-23	UP
TRAF2	1091.77	1.14024	0.111078	10.2652	1.01088e-24	2.84516e-23	UP
MTHFD1L	487.157	1.58195	0.154151	10.2624	1.0412e-24	2.92753e-23	UP
B3GNTL1	223.902	1.3679	0.133296	10.2622	1.0435e-24	2.93102e-23	UP
POLR1E	874.272	-0.961903	0.0937525	-10.26	1.06676e-24	2.9933e-23	DOWN
SNCG	647.565	2.92321	0.284991	10.2572	1.09845e-24	3.07911e-23	UP
RP4-717I23.3	188.585	1.42782	0.13922	10.2558	1.11411e-24	3.11984e-23	UP
KCNN2	335.009	-3.22468	0.314527	-10.2525	1.15347e-24	3.22679e-23	DOWN
MED22	784.884	1.01214	0.0987412	10.2504	1.17857e-24	3.29368e-23	UP
RP11-863K10.7	51.2462	-2.41481	0.235717	-10.2445	1.25233e-24	3.49629e-23	DOWN
RP5-1011O1.2	15.4986	4.94951	0.483251	10.2421	1.28412e-24	3.58143e-23	UP
C8orf44	89.5725	1.23501	0.120602	10.2403	1.3079e-24	3.64409e-23	UP
SGMS2	1039.71	-1.70662	0.166659	-10.2402	1.30941e-24	3.6446e-23	DOWN
DSCR8	36.9658	7.5777	0.740029	10.2397	1.31607e-24	3.65947e-23	UP
JUNB	6610.54	-1.59421	0.155698	-10.2391	1.32476e-24	3.67992e-23	DOWN
NRCAM	611.264	3.78177	0.369375	10.2383	1.33575e-24	3.70674e-23	UP
GAS5	4342.41	1.77666	0.173578	10.2355	1.37497e-24	3.81176e-23	UP
GPR35	240.083	3.26413	0.318995	10.2325	1.41762e-24	3.92605e-23	UP
LEMD2	1738.04	0.750036	0.0733057	10.2316	1.43103e-24	3.95923e-23	UP
PNMA3	249.506	3.86854	0.37811	10.2313	1.4363e-24	3.96983e-23	UP
ZNF252P-AS1	13.2317	2.18121	0.213196	10.231	1.44026e-24	3.97681e-23	UP
PGM1	10099.2	-1.33074	0.130073	-10.2307	1.44484e-24	3.98547e-23	DOWN
INTS8	945.224	0.957961	0.0937335	10.22	1.61265e-24	4.44395e-23	UP
RP11-284F21.7	67.5897	3.31106	0.324092	10.2164	1.67447e-24	4.6097e-23	UP
PLK3	483.322	-1.69232	0.165659	-10.2157	1.68583e-24	4.63637e-23	DOWN
ELFN2	243.651	3.62126	0.354516	10.2147	1.70492e-24	4.68422e-23	UP
AGO2	1249.5	1.14944	0.112574	10.2106	1.77847e-24	4.8797e-23	UP
P2RY13	141.001	-1.96631	0.192578	-10.2105	1.7796e-24	4.8797e-23	DOWN
SFSWAP	1153.23	0.694075	0.0679786	10.2102	1.78502e-24	4.88973e-23	UP
RP5-908M14.10	13.9183	2.41246	0.236308	10.209	1.80759e-24	4.94665e-23	UP
CASC3	2490.58	0.678409	0.0664599	10.2078	1.82963e-24	5.00202e-23	UP
GLP1R	23.7962	6.50039	0.636836	10.2073	1.83841e-24	5.02106e-23	UP
CEP152	106.059	1.41491	0.138678	10.2028	1.92541e-24	5.25347e-23	UP
HAUS5	573.184	1.02429	0.100414	10.2007	1.96832e-24	5.36527e-23	UP
TNFRSF1A	7412.55	-0.923938	0.09059	-10.1991	2.00099e-24	5.44895e-23	DOWN
UBE2O	1192.4	0.753148	0.0738551	10.1976	2.03129e-24	5.52603e-23	UP
RP11-620J15.3	94.9472	1.65692	0.162583	10.1913	2.16935e-24	5.89583e-23	UP
DTYMK	1052.37	1.29262	0.126847	10.1904	2.18939e-24	5.94445e-23	UP
CUL9	1184.65	0.878078	0.0861729	10.1897	2.20397e-24	5.97817e-23	UP
NCAPG2	544.147	1.40384	0.137784	10.1887	2.22737e-24	6.03571e-23	UP
PDLIM5	4807.4	-1.05648	0.103758	-10.1822	2.38141e-24	6.44681e-23	DOWN
CCDC163P	93.4355	1.51028	0.148329	10.182	2.38615e-24	6.45333e-23	UP
RAD18	421.792	0.824434	0.0810457	10.1725	2.63184e-24	7.11084e-23	UP
MS4A6A	1536.73	-1.84295	0.181179	-10.172	2.64457e-24	7.13146e-23	DOWN
KNOP1	424.104	0.849932	0.0835562	10.172	2.64462e-24	7.13146e-23	UP
MAMSTR	60.6307	2.22129	0.218457	10.1681	2.75176e-24	7.41315e-23	UP
ARID3A	734.249	2.61719	0.257436	10.1663	2.80232e-24	7.542e-23	UP
PGLYRP1	3.32136	-2.28883	0.225223	-10.1625	2.91475e-24	7.83696e-23	DOWN
GSDMC	17.4388	3.62976	0.357226	10.161	2.96121e-24	7.95414e-23	UP
RP11-328J2.1	24.0429	6.80566	0.669795	10.1608	2.96594e-24	7.95478e-23	UP
KIF19	37.6918	-2.31109	0.227452	-10.1608	2.96719e-24	7.95478e-23	DOWN
CNIH4	1423.31	0.999235	0.0983476	10.1602	2.98339e-24	7.99047e-23	UP
DVL3	2759.78	0.742323	0.0730726	10.1587	3.03062e-24	8.1091e-23	UP
RP11-388C12.8	12.7366	2.10798	0.207599	10.1541	3.17617e-24	8.49035e-23	UP
AHSA2	858.875	1.38101	0.13601	10.1537	3.1895e-24	8.51775e-23	UP
LARS	2710.4	0.692498	0.0682044	10.1533	3.20462e-24	8.54989e-23	UP
GPR158	111.294	3.29214	0.324311	10.1512	3.27318e-24	8.72437e-23	UP
PTK7	736.307	2.68512	0.264549	10.1498	3.32022e-24	8.84124e-23	UP
GADD45B	9768.91	-2.04908	0.201887	-10.1496	3.3256e-24	8.84707e-23	DOWN
PRRG3	12.29	2.46469	0.242849	10.1491	3.34549e-24	8.89142e-23	UP
TMPO-AS1	139.636	1.61428	0.159077	10.1478	3.3898e-24	9.00054e-23	UP
CEL	39.7644	2.97547	0.293308	10.1445	3.50496e-24	9.29738e-23	UP
PLXNA1	990.747	1.59556	0.157299	10.1434	3.54377e-24	9.39132e-23	UP
ZNF296	60.7478	2.42293	0.238874	10.1431	3.555e-24	9.41207e-23	UP
SIPA1L3	1215.59	1.38133	0.136222	10.1403	3.65993e-24	9.68061e-23	UP
RP11-560J1.2	13.9765	2.17811	0.214869	10.1369	3.78868e-24	1.00116e-22	UP
AC098973.2	50.2534	7.39435	0.729782	10.1323	3.97342e-24	1.04897e-22	UP
LINC01532	9.78179	5.44911	0.537918	10.13	4.06663e-24	1.07256e-22	UP
GINS4	127.478	1.95098	0.192689	10.125	4.27864e-24	1.1274e-22	UP
SAE1	2882.82	0.876808	0.0866053	10.1242	4.3158e-24	1.13611e-22	UP
ALPK3	801.65	2.30718	0.227913	10.1231	4.36585e-24	1.14717e-22	UP
CDK16	2139.56	0.991938	0.0979881	10.123	4.3661e-24	1.14717e-22	UP
RPS6KL1	204.024	1.98178	0.195775	10.1228	4.37841e-24	1.14931e-22	UP
ZNF623	888.995	0.91443	0.0903354	10.1226	4.38569e-24	1.15013e-22	UP
SLC30A3	33.2099	3.68881	0.364531	10.1193	4.53481e-24	1.18811e-22	UP
PROSC	2550.14	-1.13092	0.111768	-10.1185	4.57547e-24	1.19763e-22	DOWN
PTPN3	2472.1	-1.07434	0.10618	-10.1181	4.59231e-24	1.2009e-22	DOWN
RP11-618I10.2	42.2306	6.07255	0.600221	10.1172	4.63494e-24	1.2109e-22	UP
AC018890.6	29.9415	4.98558	0.492895	10.1149	4.74528e-24	1.23856e-22	UP
FIGNL1	321.359	1.28739	0.127361	10.1082	5.08279e-24	1.32541e-22	UP
NPFFR2	41.8132	6.084	0.601907	10.1079	5.09805e-24	1.32813e-22	UP
SETDB1	1374.22	0.786531	0.0778179	10.1073	5.12681e-24	1.33437e-22	UP
ADK	2803.33	-1.16994	0.115781	-10.1047	5.26463e-24	1.36895e-22	DOWN
GINS2	313.937	1.70608	0.168844	10.1045	5.27827e-24	1.37121e-22	UP
DVL2	831.026	1.06344	0.105274	10.1017	5.42871e-24	1.40897e-22	UP
SFRP4	189.108	2.92841	0.289989	10.0983	5.61817e-24	1.45678e-22	UP
RP11-284F21.9	104.534	3.87075	0.383321	10.0979	5.64272e-24	1.46177e-22	UP
TSEN54	1085.44	0.991866	0.0982652	10.0938	5.88691e-24	1.5236e-22	UP
MTHFD2L	510.77	-1.34003	0.13277	-10.0928	5.94388e-24	1.53691e-22	DOWN
AP4M1	396.875	0.87456	0.0866699	10.0907	6.07401e-24	1.56909e-22	UP
MCRS1	1731.41	0.786696	0.0779717	10.0895	6.1477e-24	1.58665e-22	UP
GPM6A	190.274	-3.05536	0.302868	-10.0881	6.23644e-24	1.60805e-22	DOWN
CBX8	435.961	1.1207	0.111118	10.0857	6.38999e-24	1.64611e-22	UP
ALDH3A1	3597.61	4.75625	0.471619	10.0849	6.43997e-24	1.65744e-22	UP
RIPK4	1416.55	-1.4126	0.140149	-10.0793	6.82158e-24	1.75402e-22	DOWN
AC139100.4	24.5265	2.15845	0.214186	10.0774	6.95174e-24	1.78583e-22	UP
DBT	2004	-1.1102	0.110171	-10.077	6.98189e-24	1.79191e-22	DOWN
CCDC137	900.917	0.977517	0.0970083	10.0766	7.00835e-24	1.79703e-22	UP
ACADSB	16146.5	-1.76136	0.174866	-10.0726	7.30159e-24	1.87049e-22	DOWN
NXF3	21.3074	-2.98768	0.296631	-10.072	7.34397e-24	1.87961e-22	DOWN
DSTYK	533.875	1.22197	0.121379	10.0674	7.69788e-24	1.96837e-22	UP
FPR2	25.8213	-2.81835	0.280017	-10.0649	7.89605e-24	2.01718e-22	DOWN
MAVS	3146.08	0.934803	0.0929075	10.0617	8.16125e-24	2.08215e-22	UP
UXS1	1302.09	0.915226	0.0909622	10.0616	8.16544e-24	2.08215e-22	UP
SLC39A10	447.095	1.42039	0.141182	10.0607	8.23829e-24	2.09879e-22	UP
ASIC3	60.2215	1.997	0.198519	10.0595	8.34072e-24	2.12293e-22	UP
HGS	2387.77	0.9293	0.0923831	10.0592	8.36756e-24	2.1278e-22	UP
CACNB4	36.0497	3.06137	0.304549	10.0521	8.98964e-24	2.2839e-22	UP
MT1DP	97.3147	-3.01603	0.300059	-10.0514	9.05439e-24	2.29824e-22	DOWN
UBXN8	802.215	-1.12321	0.111756	-10.0505	9.13761e-24	2.31723e-22	DOWN
TFAP2A-AS1	15.6925	4.16721	0.41469	10.049	9.28378e-24	2.35215e-22	UP
RPLP0P2	24.0068	2.95514	0.294085	10.0486	9.31875e-24	2.35885e-22	UP
VASH2	95.2991	2.47235	0.246075	10.0471	9.45665e-24	2.39156e-22	UP
AC016999.2	5.15662	-2.81032	0.279832	-10.0429	9.87479e-24	2.49503e-22	DOWN
ITGA6	2404.22	1.30245	0.129696	10.0423	9.93632e-24	2.50645e-22	UP
DUOX1	159.543	2.4789	0.246848	10.0422	9.93953e-24	2.50645e-22	UP
PLOD3	5128.86	0.941462	0.0937509	10.0422	9.94717e-24	2.50645e-22	UP
SPINK5	60.6684	3.10216	0.30893	10.0416	1.00013e-23	2.51779e-22	UP
SAMD4B	2752.86	0.69763	0.069484	10.0402	1.01512e-23	2.55322e-22	UP
ZNF341	222.583	1.02109	0.101715	10.0388	1.02949e-23	2.587e-22	UP
MEX3A	283.31	2.07247	0.206458	10.0382	1.03512e-23	2.5988e-22	UP
C2orf44	357.992	0.791479	0.0788564	10.037	1.04852e-23	2.63005e-22	UP
TSSK5P	13.1672	2.61961	0.261234	10.0278	1.15024e-23	2.88258e-22	UP
SARAF	10315.5	-0.939135	0.093654	-10.0277	1.15156e-23	2.88327e-22	DOWN
RP11-25H12.1	10.3801	5.06282	0.504899	10.0274	1.1555e-23	2.89053e-22	UP
SLC22A31	589.622	5.15279	0.513895	10.0269	1.1607e-23	2.9009e-22	UP
RAD9A	537.314	0.964547	0.0962034	10.0261	1.1702e-23	2.92201e-22	UP
ZNF687	1537.28	0.958059	0.0955648	10.0252	1.18089e-23	2.94606e-22	UP
PGS1	575.666	0.736188	0.0734398	10.0244	1.19109e-23	2.96881e-22	UP
RP11-363N22.3	7.51383	2.81047	0.28041	10.0227	1.2114e-23	3.01673e-22	UP
LRRC1	410.545	2.38228	0.237935	10.0123	1.3461e-23	3.34916e-22	UP
TUBG2	386.763	0.940303	0.0939278	10.0109	1.36488e-23	3.39283e-22	UP
NOL12	153.16	1.13049	0.112929	10.0106	1.36912e-23	3.40031e-22	UP
PRRX1	134.226	2.56537	0.256319	10.0085	1.39814e-23	3.46926e-22	UP
TSC22D2	1360.96	-1.0349	0.103406	-10.0081	1.40448e-23	3.48187e-22	DOWN
MT-ATP6	323270	-1.43546	0.143499	-10.0032	1.47538e-23	3.65436e-22	DOWN
MSH5-SAPCD1	31.7046	1.69223	0.169346	9.99276	1.63956e-23	4.05741e-22	UP
DHODH	3837.65	-1.87798	0.187994	-9.98959	1.69283e-23	4.18548e-22	DOWN
RABIF	654.186	0.864165	0.0865505	9.98453	1.78151e-23	4.40081e-22	UP
RP11-1109F11.3	14.7519	2.15066	0.21546	9.98173	1.83244e-23	4.52259e-22	UP
AC009005.2	43.9377	2.21001	0.22141	9.98153	1.83621e-23	4.52784e-22	UP
TBC1D15	1642.55	-0.647699	0.0648949	-9.98074	1.85088e-23	4.55995e-22	DOWN
IGDCC4	67.7285	3.59753	0.360505	9.97913	1.881e-23	4.63004e-22	UP
RGMA	45.9865	2.11235	0.2117	9.978	1.90262e-23	4.67908e-22	UP
RHPN1	321.038	2.04159	0.20462	9.97743	1.91362e-23	4.70197e-22	UP
IRGQ	1018.6	0.972767	0.0975319	9.97383	1.98418e-23	4.87101e-22	UP
KRT20	25.4091	6.13746	0.615376	9.97351	1.99076e-23	4.88284e-22	UP
SLC4A11	96.5504	3.18012	0.318941	9.97087	2.0444e-23	5.00996e-22	UP
IVD	9592.52	-1.2924	0.129708	-9.9639	2.1929e-23	5.36912e-22	DOWN
C11orf84	384.826	1.40354	0.140893	9.96177	2.2404e-23	5.48055e-22	UP
ZNF512B	1615.95	0.993008	0.0996901	9.96095	2.25892e-23	5.52099e-22	UP
SNHG20	153.841	1.16982	0.117447	9.96039	2.27164e-23	5.54717e-22	UP
HOXA3	109.798	2.87091	0.288249	9.9598	2.28513e-23	5.5752e-22	UP
RNF139-AS1	43.3986	1.53702	0.154324	9.95966	2.28837e-23	5.57819e-22	UP
TEX41	79.2937	3.25475	0.326807	9.95924	2.29818e-23	5.59259e-22	UP
RMDN2	562.469	-1.24805	0.125316	-9.95923	2.29832e-23	5.59259e-22	DOWN
RAB24	357.641	1.03383	0.103825	9.95743	2.34027e-23	5.68964e-22	UP
MUT	7010.25	-1.3768	0.138372	-9.95001	2.52161e-23	6.12515e-22	DOWN
RBL1	248.07	1.4376	0.144506	9.9484	2.56261e-23	6.21928e-22	UP
FBXW10	49.0587	4.12655	0.414826	9.94765	2.58203e-23	6.26091e-22	UP
MSX1	99.284	2.17159	0.218517	9.93786	2.84886e-23	6.90187e-22	UP
AP004782.1	3.6493	-2.91287	0.293171	-9.93574	2.91013e-23	7.04414e-22	DOWN
CREG2	11.0177	3.45474	0.347737	9.93494	2.93353e-23	7.09459e-22	UP
TSC1	863.926	0.946384	0.0952641	9.93432	2.95186e-23	7.13268e-22	UP
IBSP	14.852	5.75998	0.579846	9.93365	2.97188e-23	7.17477e-22	UP
CTSL	7774.21	-0.903665	0.0909956	-9.93087	3.05571e-23	7.37072e-22	DOWN
ACYP1	109.377	1.15197	0.116007	9.93017	3.07736e-23	7.4165e-22	UP
ATAT1	287.316	1.12385	0.113213	9.92689	3.18031e-23	7.65794e-22	UP
FAHD2A	1877.49	-1.15309	0.116236	-9.92023	3.39963e-23	8.17892e-22	DOWN
GHR	5466.66	-2.36618	0.238547	-9.91916	3.43634e-23	8.26006e-22	DOWN
STX1A	89.2791	1.5521	0.156577	9.91269	3.66657e-23	8.80582e-22	UP
PIAS3	509.704	1.13955	0.114966	9.91207	3.68905e-23	8.85213e-22	UP
MPP3	96.7369	2.02392	0.204277	9.90771	3.85364e-23	9.23905e-22	UP
SCIMP	161.371	-1.73528	0.175336	-9.89689	4.29417e-23	1.02863e-21	DOWN
FAM101A	44.0597	3.38515	0.342051	9.89662	4.30601e-23	1.03057e-21	UP
DLG5-AS1	22.531	2.15122	0.217395	9.89541	4.35801e-23	1.04212e-21	UP
MCAM	2430.33	1.5442	0.156075	9.89398	4.42094e-23	1.05625e-21	UP
PTGES2-AS1	6.97167	3.62939	0.366999	9.88938	4.62872e-23	1.10494e-21	UP
KDM8	1946.7	-2.34285	0.236925	-9.88855	4.66737e-23	1.11321e-21	DOWN
DNAJC25	1230.15	-1.24918	0.126484	-9.87618	5.28085e-23	1.25844e-21	DOWN
NR4A1	2170.32	-2.16471	0.219226	-9.87433	5.37913e-23	1.28076e-21	DOWN
APLP1	176.23	3.08389	0.312362	9.87284	5.45985e-23	1.29886e-21	UP
ID2	10109.7	-1.39442	0.141248	-9.87209	5.50058e-23	1.30743e-21	DOWN
NPEPL1	402.985	1.19237	0.120799	9.87072	5.57604e-23	1.32423e-21	UP
MSI1	270.423	3.45841	0.350442	9.86871	5.6894e-23	1.34999e-21	UP
L3MBTL1	104.361	1.46596	0.148567	9.86732	5.76865e-23	1.36762e-21	UP
SLC52A2	1267.9	1.52758	0.154826	9.86648	5.81689e-23	1.37787e-21	UP
CTBS	1416.58	-1.05994	0.107431	-9.86629	5.82802e-23	1.37866e-21	DOWN
RGS5	4425.29	1.60284	0.162457	9.86625	5.83015e-23	1.37866e-21	UP
DNAJC5	2581.44	0.839338	0.0850786	9.86544	5.87787e-23	1.38875e-21	UP
CTD-2589H19.6	34.5348	2.48535	0.251977	9.86338	5.99954e-23	1.41629e-21	UP
LINC01138	148.779	1.48945	0.151037	9.86148	6.11404e-23	1.44153e-21	UP
FER1L6	64.9996	5.79006	0.587142	9.86143	6.11689e-23	1.44153e-21	UP
GCH1	2450.44	-1.76102	0.17858	-9.86125	6.12836e-23	1.44301e-21	DOWN
MT2A	50679.2	-2.8812	0.292184	-9.8609	6.14933e-23	1.44671e-21	DOWN
TAZ	1001.89	0.965868	0.0979899	9.85681	6.40501e-23	1.50559e-21	UP
LA16c-312E8.4	33.6903	4.18453	0.424554	9.8563	6.43785e-23	1.51202e-21	UP
PABPC1L	858.314	1.70248	0.172739	9.85574	6.47355e-23	1.51912e-21	UP
TM4SF19-AS1	11.7018	1.94633	0.197558	9.85196	6.72204e-23	1.57609e-21	UP
LINC01535	15.4879	3.77137	0.3829	9.84947	6.89079e-23	1.61263e-21	UP
RP11-431J24.2	37.0874	4.45042	0.451847	9.8494	6.89533e-23	1.61263e-21	UP
CCDC25	1770.35	-1.04109	0.105701	-9.8494	6.89537e-23	1.61263e-21	DOWN
RP11-92C4.6	3.75637	3.92746	0.398811	9.84792	6.99745e-23	1.63477e-21	UP
FAM83H	4088.98	1.44907	0.147147	9.84779	7.00702e-23	1.63477e-21	UP
HOXC9	31.8589	6.10617	0.620055	9.84778	7.00776e-23	1.63477e-21	UP
ID1	1841.16	-2.04391	0.207661	-9.8425	7.38541e-23	1.72142e-21	DOWN
SMYD3	276.676	1.50822	0.153259	9.84094	7.50076e-23	1.74683e-21	UP
MAGEA12	205.091	8.01656	0.814658	9.84039	7.54161e-23	1.75487e-21	UP
ACAT1	18139.9	-1.50887	0.153374	-9.83785	7.73432e-23	1.7982e-21	DOWN
UPF3B	438.039	0.960847	0.0977501	9.82962	8.39316e-23	1.94974e-21	UP
NKD1	1279.6	3.87245	0.394035	9.82767	8.55741e-23	1.98622e-21	UP
PRIM1	343.72	1.32146	0.134464	9.82759	8.56478e-23	1.98627e-21	UP
LILRB5	475.142	-1.91029	0.194393	-9.82693	8.62064e-23	1.99755e-21	DOWN
PKN3	438.007	1.49491	0.152133	9.82633	8.67187e-23	2.00774e-21	UP
ITGA9	883.703	-1.74792	0.177922	-9.8241	8.86601e-23	2.05097e-21	DOWN
TRIM54	52.1477	4.10517	0.417879	9.82382	8.89075e-23	2.05497e-21	UP
ZBTB21	855.092	-1.33669	0.136078	-9.82302	8.96181e-23	2.06967e-21	DOWN
HOXD1	8.26127	5.14951	0.524284	9.82198	9.05483e-23	2.08941e-21	UP
SLC6A9	200.243	2.08852	0.212653	9.82126	9.11995e-23	2.10268e-21	UP
LEF1-AS1	6.06321	4.09883	0.417417	9.81951	9.27958e-23	2.1377e-21	UP
LRRC4	54.1632	-1.75204	0.178461	-9.8175	9.46597e-23	2.17883e-21	DOWN
HDAC4	443.393	1.14557	0.116732	9.8137	9.82962e-23	2.26065e-21	UP
SASS6	158.053	1.22624	0.124974	9.81203	9.9937e-23	2.29648e-21	UP
RHOB	32373.2	-1.63975	0.167121	-9.81172	1.00242e-22	2.30095e-21	DOWN
LINC01540	42.4881	3.35533	0.341974	9.81167	1.00298e-22	2.30095e-21	UP
CABIN1	1597.52	0.80691	0.0822422	9.81138	1.00586e-22	2.30565e-21	UP
PCNA	2774.06	1.10315	0.112439	9.81108	1.00883e-22	2.31054e-21	UP
PCDH17	304.889	1.58948	0.162018	9.81053	1.01431e-22	2.32118e-21	UP
SSR2	10523.9	1.10744	0.112896	9.80937	1.02611e-22	2.34624e-21	UP
NAT1	291.86	-1.28674	0.131181	-9.80888	1.03108e-22	2.35564e-21	DOWN
RP3-508I15.9	33.0265	1.66043	0.169285	9.80852	1.03476e-22	2.36211e-21	UP
CST1	68.5768	6.5691	0.669813	9.80737	1.04663e-22	2.38723e-21	UP
LILRA1	44.4419	-1.65282	0.168579	-9.80446	1.07719e-22	2.4549e-21	DOWN
GMEB2	786.765	0.639109	0.0652008	9.80217	1.10192e-22	2.50921e-21	UP
DCST1	20.0768	2.42093	0.247078	9.79824	1.14564e-22	2.60662e-21	UP
TMCC1-AS1	52.2559	1.78651	0.182342	9.79753	1.15374e-22	2.6229e-21	UP
RP11-295G20.2	480.599	2.0995	0.214353	9.79462	1.18744e-22	2.69639e-21	UP
RMI2	262.057	1.92121	0.19615	9.79457	1.18802e-22	2.69639e-21	UP
RP5-882C2.2	40.1823	1.60828	0.164302	9.78857	1.26069e-22	2.85897e-21	UP
RTBDN	20.5495	5.31502	0.542995	9.78833	1.26362e-22	2.86327e-21	UP
NTM	98.3962	3.3281	0.340057	9.78689	1.28173e-22	2.90192e-21	UP
PRMT3	425.623	0.865235	0.08841	9.78662	1.28516e-22	2.90732e-21	UP
LINC01116	26.3293	3.15053	0.321955	9.78563	1.29781e-22	2.93353e-21	UP
CTB-50L17.8	22.7832	1.70849	0.174597	9.78533	1.30166e-22	2.93983e-21	UP
FOSB	3313.19	-3.09149	0.315973	-9.78401	1.31874e-22	2.97599e-21	DOWN
PRKRIP1	817.882	0.748885	0.0765542	9.78241	1.33979e-22	3.02103e-21	UP
TCHP	525.542	0.757939	0.077483	9.782	1.34525e-22	3.03086e-21	UP
DIO2	99.608	3.99367	0.408272	9.78189	1.34674e-22	3.03177e-21	UP
DLC1	1975.98	-1.28722	0.131633	-9.77884	1.38794e-22	3.12197e-21	DOWN
ZNF512	595.86	0.948216	0.0969673	9.77872	1.38962e-22	3.12319e-21	UP
LINC01235	23.6424	3.45077	0.353156	9.77125	1.49596e-22	3.35947e-21	UP
LYPD8	37.6846	4.61818	0.47264	9.77103	1.49919e-22	3.364e-21	UP
CYR61	4244.05	-1.89437	0.193881	-9.77076	1.50321e-22	3.37028e-21	DOWN
MTA3	844.964	0.848698	0.0868975	9.76665	1.56536e-22	3.50679e-21	UP
IGDCC3	24.1301	5.15815	0.528249	9.76463	1.59686e-22	3.57447e-21	UP
AARS2	877.428	0.831846	0.0851987	9.76361	1.61311e-22	3.60791e-21	UP
RP11-395L14.11	69.2894	1.14926	0.117735	9.76136	1.64929e-22	3.68586e-21	UP
ANKRD55	50.196	-2.34284	0.240041	-9.76018	1.66855e-22	3.72588e-21	DOWN
CPXM1	135.829	2.57779	0.264141	9.75916	1.68553e-22	3.76076e-21	UP
EPHX4	12.3504	2.7739	0.284251	9.75863	1.69427e-22	3.77722e-21	UP
RSPO3	108.795	-3.24347	0.332442	-9.7565	1.73025e-22	3.85434e-21	DOWN
HMGB2	1833.39	1.42079	0.145662	9.75403	1.77287e-22	3.94609e-21	UP
HOXA11-AS	7.80978	5.17795	0.531106	9.74938	1.85595e-22	4.1277e-21	UP
SNHG3	538.063	1.85226	0.19	9.74872	1.86814e-22	4.15147e-21	UP
SLX4	257.897	0.907074	0.0930493	9.74832	1.87552e-22	4.16452e-21	UP
ZNF207	3304.61	0.523598	0.0537268	9.74557	1.9269e-22	4.27518e-21	NOT
CD160	37.0415	-1.71606	0.176235	-9.73735	2.08941e-22	4.63202e-21	DOWN
TJAP1	1178.36	0.676584	0.0694938	9.73588	2.1197e-22	4.69542e-21	UP
BLOC1S3	623.504	0.969777	0.099618	9.73496	2.13902e-22	4.73441e-21	UP
NAP1L4P1	29.0244	2.93772	0.301822	9.73329	2.17443e-22	4.80896e-21	UP
PAEP	83.8888	6.76801	0.695534	9.73067	2.23128e-22	4.93075e-21	UP
PLXNC1	699.542	1.94718	0.200118	9.73019	2.24183e-22	4.95009e-21	UP
SLC22A11	701.545	4.2178	0.433491	9.72983	2.24966e-22	4.96343e-21	UP
CMTM4	624.373	1.62835	0.167359	9.72966	2.25338e-22	4.96768e-21	UP
ARL16	847.522	1.16456	0.119734	9.72616	2.33222e-22	5.13738e-21	UP
PVRL1	753.553	1.35047	0.138867	9.72488	2.36187e-22	5.19857e-21	UP
ZSCAN2	346.351	0.982363	0.101053	9.72128	2.44681e-22	5.38123e-21	UP
NFIL3	2955.65	-1.41277	0.145391	-9.71706	2.55039e-22	5.60458e-21	DOWN
2022-09-08	1338.98	0.879551	0.0905207	9.71658	2.56249e-22	5.6267e-21	UP
TPM2	1600.35	1.72029	0.177094	9.71399	2.62851e-22	5.76709e-21	UP
GNAL	252.154	2.18522	0.225065	9.70928	2.75279e-22	6.03499e-21	UP
BOP1	3211.14	1.60757	0.165593	9.70795	2.78898e-22	6.10947e-21	UP
ETV4	758.218	2.89945	0.298744	9.70546	2.85793e-22	6.25557e-21	UP
PAFAH1B3	809.763	2.18719	0.225392	9.70392	2.90131e-22	6.3455e-21	UP
DPF2	1068.55	0.623432	0.0642693	9.70031	3.00599e-22	6.56924e-21	UP
EGF	52.6746	4.9445	0.510015	9.69483	3.17172e-22	6.92598e-21	UP
CCL14	223.746	-1.94795	0.200954	-9.69354	3.21211e-22	7.00469e-21	DOWN
PHEX	39.4508	3.40792	0.351567	9.69351	3.21283e-22	7.00469e-21	UP
CCRN4L	417.523	-1.88768	0.194742	-9.6932	3.22268e-22	7.02062e-21	DOWN
DFNB31	307.174	1.37714	0.142094	9.69177	3.26827e-22	7.11433e-21	UP
RP4-800G7.2	58.8556	1.94444	0.200688	9.68888	3.36205e-22	7.31272e-21	UP
QRICH2	209.445	1.55788	0.160817	9.68729	3.41453e-22	7.42104e-21	UP
LPPR4	23.9692	2.98573	0.30823	9.68672	3.43391e-22	7.4573e-21	UP
ENGASE	880.61	0.98917	0.102122	9.68621	3.45102e-22	7.48375e-21	UP
SAP130	893.722	0.670047	0.0691754	9.68619	3.4515e-22	7.48375e-21	UP
GRAMD1A	2032.47	1.62051	0.167312	9.68557	3.47265e-22	7.5237e-21	UP
COA6	1246.46	1.12597	0.116293	9.68215	3.59101e-22	7.77405e-21	UP
ACAA1	13362.3	-1.56751	0.161916	-9.68101	3.63125e-22	7.85502e-21	DOWN
RP11-396C23.2	28.864	2.26939	0.234446	9.6798	3.67442e-22	7.9422e-21	UP
FAM81A	53.3109	2.44278	0.252523	9.67352	3.90722e-22	8.4388e-21	UP
SNRPE	2071.57	1.01144	0.104569	9.67245	3.94797e-22	8.52017e-21	UP
YJEFN3	80.6737	1.90156	0.196631	9.67073	4.01523e-22	8.65856e-21	UP
TMEM262	30.012	1.16413	0.120432	9.66634	4.19082e-22	9.03016e-21	UP
PLCG1	1554.82	1.06993	0.110694	9.66571	4.21676e-22	9.079e-21	UP
TIGD3	37.6939	2.23409	0.23122	9.6622	4.36408e-22	9.38888e-21	UP
AP000439.1	5.18538	-2.69347	0.278805	-9.66076	4.42571e-22	9.51408e-21	DOWN
MCM3AP-AS1	58.6381	1.18767	0.122985	9.65706	4.58849e-22	9.85635e-21	UP
GPSM1	495.923	1.93273	0.200158	9.65605	4.63385e-22	9.94606e-21	UP
CEACAM20	76.2594	4.70916	0.48787	9.65249	4.79772e-22	1.02898e-20	UP
AF131217.1	17.3213	-2.295	0.237786	-9.65151	4.84357e-22	1.03801e-20	DOWN
AC005154.6	450.128	1.09446	0.113449	9.64721	5.05097e-22	1.08162e-20	UP
RP11-511H23.2	9.72689	2.16169	0.224177	9.64279	5.27367e-22	1.12843e-20	UP
ITGA2	426.46	2.26889	0.235338	9.64097	5.36759e-22	1.14764e-20	UP
CTC-260E6.4	28.3458	3.29461	0.341741	9.64065	5.38444e-22	1.14962e-20	UP
ZNF572	78.1196	1.40426	0.14566	9.64064	5.38515e-22	1.14962e-20	UP
ENTHD2	455.583	0.824671	0.0855518	9.63944	5.44845e-22	1.16224e-20	UP
GUSBP11	45.1597	1.75556	0.182133	9.63886	5.47944e-22	1.16795e-20	UP
CLCN2	290.221	1.03224	0.107095	9.63856	5.49528e-22	1.17042e-20	UP
HMGCL	9221.91	-1.43941	0.149353	-9.63764	5.54489e-22	1.18008e-20	DOWN
RP11-488L18.4	307.805	1.66491	0.172862	9.63144	5.88992e-22	1.25255e-20	UP
MAP2K4	1042.7	-0.811915	0.0843068	-9.63048	5.94486e-22	1.26326e-20	DOWN
EME2	294.17	1.23123	0.127857	9.62972	5.98916e-22	1.2717e-20	UP
RP11-704M14.1	98.3909	2.25269	0.233936	9.62953	6.00041e-22	1.27311e-20	UP
RP11-1260E13.4	19.6138	-1.90729	0.198191	-9.62346	6.36529e-22	1.34875e-20	DOWN
DBN1	1332.08	2.11209	0.219473	9.62344	6.36666e-22	1.34875e-20	UP
UBE2Q1	3927.45	0.721296	0.0749615	9.62222	6.44225e-22	1.36372e-20	UP
GNPNAT1	2336.26	-1.10822	0.115199	-9.62006	6.5795e-22	1.3917e-20	DOWN
EML6	93.8455	1.88011	0.195474	9.61817	6.7013e-22	1.41639e-20	UP
EPHB1	67.4487	-2.08414	0.216723	-9.61661	6.80367e-22	1.43693e-20	DOWN
SETD4	345.638	0.763047	0.0793523	9.61593	6.84856e-22	1.4453e-20	UP
PRDM15	311.972	1.1719	0.121925	9.61169	7.1371e-22	1.50505e-20	UP
AC009014.3	179.615	4.65833	0.484677	9.61119	7.17137e-22	1.51112e-20	UP
SLC41A3	1398.82	0.77621	0.0807645	9.61078	7.20018e-22	1.51604e-20	UP
BHLHE40	8923.28	-1.46815	0.152767	-9.61042	7.22502e-22	1.52011e-20	DOWN
CRIP3	283.924	2.06315	0.214702	9.60938	7.29885e-22	1.53448e-20	UP
LARP1B	1549.85	-1.0942	0.113877	-9.60864	7.35118e-22	1.54431e-20	DOWN
GS1-309P15.2	59.0661	8.76187	0.911899	9.60838	7.37009e-22	1.5471e-20	UP
SLC39A14	23159.9	-1.54754	0.16108	-9.60731	7.44701e-22	1.56207e-20	DOWN
STXBP4	330.434	1.30495	0.135841	9.60647	7.50821e-22	1.57371e-20	UP
FBXL19-AS1	53.0289	1.66844	0.173682	9.60629	7.52072e-22	1.57514e-20	UP
INMT	890.33	-2.47637	0.257789	-9.60618	7.52872e-22	1.57562e-20	DOWN
FAM183DP	2.04145	-3.39677	0.353774	-9.60154	7.87593e-22	1.64704e-20	DOWN
TPBGL	41.8933	2.96313	0.30867	9.5997	8.01805e-22	1.67549e-20	UP
LINC00853	49.1514	2.24911	0.234381	9.59598	8.3124e-22	1.73569e-20	UP
ANKRD27	795.349	1.11144	0.115904	9.58929	8.86909e-22	1.85054e-20	UP
FLAD1	2151.33	0.948632	0.0989418	9.58777	9.00098e-22	1.87664e-20	UP
THUMPD3-AS1	357.232	1.131	0.117973	9.58694	9.0736e-22	1.89036e-20	UP
RIC8A	3248.06	0.531267	0.0554222	9.58582	9.17276e-22	1.90958e-20	NOT
RP11-277B15.3	8.29125	2.44008	0.254568	9.58517	9.23023e-22	1.9201e-20	UP
DIRAS3	158.34	-2.77087	0.289145	-9.58296	9.43008e-22	1.9602e-20	DOWN
LUCAT1	64.5359	4.29859	0.448575	9.58276	9.44838e-22	1.96252e-20	UP
DCTN2	3169.54	0.681808	0.0711538	9.58216	9.50356e-22	1.97251e-20	UP
ODAM	100.404	6.4547	0.674239	9.57331	1.03539e-21	2.14738e-20	UP
RP11-742B18.1	11.3834	5.25095	0.548702	9.56976	1.07159e-21	2.2208e-20	UP
THEM5	130.161	1.69914	0.177579	9.56837	1.08604e-21	2.24906e-20	UP
NRM	580.381	1.61558	0.168901	9.56527	1.11913e-21	2.31585e-20	UP
DIRAS1	68.7599	3.82944	0.400353	9.56515	1.12039e-21	2.31672e-20	UP
ECHS1	31299.7	-1.39467	0.145816	-9.56461	1.12627e-21	2.32715e-20	DOWN
MLYCD	1656.78	-1.33296	0.139387	-9.56301	1.14378e-21	2.36156e-20	DOWN
STX6	809.457	0.868621	0.0908389	9.56222	1.15261e-21	2.37802e-20	UP
CMTM6	4689.69	-1.01497	0.10617	-9.5598	1.17982e-21	2.43236e-20	DOWN
SNRPB	5626.59	1.10293	0.115391	9.55823	1.19792e-21	2.46781e-20	UP
TMEM104	1397.16	0.913301	0.0955575	9.55761	1.20507e-21	2.48071e-20	UP
LINC00221	87.5486	7.61672	0.797011	9.55661	1.21673e-21	2.50284e-20	UP
HSPB1	19420.2	1.45643	0.152429	9.55483	1.23789e-21	2.54449e-20	UP
P3H4	540.183	1.5249	0.159649	9.55158	1.27736e-21	2.62367e-20	UP
MAGEB2	60.9294	9.25935	0.96961	9.54956	1.30246e-21	2.67324e-20	UP
PRKAR2A-AS1	50.8001	1.44325	0.151159	9.54785	1.32417e-21	2.71578e-20	UP
RP11-128M1.1	46.65	2.2219	0.232759	9.54589	1.34941e-21	2.7655e-20	UP
AC025171.1	47.6509	1.54369	0.161756	9.54329	1.38373e-21	2.83372e-20	UP
MIR4664	17.1413	2.42175	0.253871	9.5393	1.43801e-21	2.94271e-20	UP
TRIM7	41.1367	2.30918	0.242152	9.53608	1.48334e-21	3.03322e-20	UP
LINC01224	28.5268	4.83728	0.507419	9.53311	1.52643e-21	3.11904e-20	UP
HOXC6	27.4636	5.30229	0.556397	9.52969	1.5775e-21	3.22101e-20	UP
UBD	2664.93	2.4413	0.256207	9.52861	1.59409e-21	3.25249e-20	UP
ERRFI1	16107.8	-1.70358	0.178873	-9.52393	1.66747e-21	3.3997e-20	DOWN
UBE2D3	8488.07	-0.55508	0.0582947	-9.52196	1.69935e-21	3.46215e-20	NOT
NAB2	1034.92	-0.947087	0.0994721	-9.52113	1.71307e-21	3.48752e-20	DOWN
RNF130	5837.89	-0.82141	0.0862841	-9.51984	1.73453e-21	3.52862e-20	DOWN
LZTS1	224.47	1.5838	0.166413	9.51732	1.77696e-21	3.61229e-20	UP
DONSON	582.34	1.01666	0.106825	9.51708	1.78118e-21	3.6182e-20	UP
CTD-2529O21.1	5.37515	3.5167	0.369534	9.51658	1.78967e-21	3.63278e-20	UP
LIN37	140.997	0.937653	0.0985566	9.51386	1.83718e-21	3.72648e-20	UP
CKAP2	512.461	1.42101	0.149375	9.51308	1.85093e-21	3.75162e-20	UP
AC006960.7	4.11996	-4.97755	0.523331	-9.51128	1.88327e-21	3.81438e-20	DOWN
CCBE1	178.994	-3.15981	0.332273	-9.5097	1.9122e-21	3.87015e-20	DOWN
NKIRAS1	581.43	-1.00648	0.105841	-9.50936	1.91844e-21	3.87994e-20	DOWN
TMBIM6	74052.9	-0.895152	0.094138	-9.50894	1.92622e-21	3.89282e-20	DOWN
CANT1	1972.42	0.739833	0.0778081	9.50843	1.9356e-21	3.90892e-20	UP
NABP2	1150.52	0.884338	0.0930171	9.50726	1.95751e-21	3.95029e-20	UP
FAM212B	223.942	1.39184	0.146416	9.5061	1.97945e-21	3.99082e-20	UP
ADRA1A	818.933	-3.08354	0.324377	-9.50605	1.98048e-21	3.99082e-20	DOWN
ATG2A	2681.95	-0.834628	0.0878161	-9.50428	2.01443e-21	4.05627e-20	DOWN
HAVCR1	30.4809	4.37099	0.459962	9.50295	2.04024e-21	4.10525e-20	UP
RFPL4B	37.2632	7.96351	0.838062	9.50228	2.05341e-21	4.12876e-20	UP
LINC00685	13.0344	2.10507	0.221571	9.50063	2.08621e-21	4.19167e-20	UP
SPARCL1	4858.01	2.47285	0.260299	9.50001	2.09871e-21	4.21372e-20	UP
PPT2-EGFL8	33.0006	1.16527	0.122673	9.49899	2.11937e-21	4.25211e-20	UP
R3HDM1	807.162	0.749547	0.0789167	9.49795	2.14073e-21	4.29185e-20	UP
ZNF174	297.13	0.648586	0.0682923	9.49721	2.15588e-21	4.31909e-20	UP
TPD52L2	3184.6	0.820732	0.0864212	9.49688	2.16265e-21	4.32952e-20	UP
CHTOP	2762.61	0.578547	0.0609398	9.49374	2.22884e-21	4.45881e-20	NOT
SLC9B2	1560.39	-1.50219	0.158252	-9.4924	2.25784e-21	4.51357e-20	DOWN
CTA-228A9.3	26.1033	1.99833	0.210532	9.4918	2.27088e-21	4.53635e-20	UP
RP4-565E6.1	32.3544	3.5167	0.370595	9.48936	2.32461e-21	4.64033e-20	UP
SPOCD1	27.1779	2.77204	0.292132	9.48897	2.33329e-21	4.65431e-20	UP
MKRN3	24.8746	4.03024	0.425029	9.48225	2.48855e-21	4.96044e-20	UP
DLX6-AS1	26.2635	6.09354	0.64281	9.47952	2.55445e-21	5.08811e-20	UP
RP11-649A18.12	30.5283	1.53912	0.16237	9.47905	2.56604e-21	5.10752e-20	UP
UBQLN4	1834.18	0.913275	0.0963497	9.47875	2.57346e-21	5.11861e-20	UP
STAM-AS1	7.3757	2.45417	0.259006	9.47534	2.65899e-21	5.28494e-20	UP
GON4L	973.787	0.792686	0.0836776	9.47309	2.71686e-21	5.39608e-20	UP
CTD-2574D22.4	53.8946	1.0952	0.115615	9.47282	2.72381e-21	5.406e-20	UP
CROCCP3	47.5469	1.25632	0.132691	9.46799	2.85286e-21	5.65807e-20	UP
NUP155	1027.32	0.807181	0.0852666	9.46656	2.89212e-21	5.73182e-20	UP
EDNRB	1386.18	-1.45964	0.154239	-9.46355	2.97656e-21	5.89496e-20	DOWN
HOXD3	4.40078	3.7482	0.396381	9.45604	3.1982e-21	6.32936e-20	UP
ANKS3	447.38	1.01968	0.107838	9.45567	3.2095e-21	6.34718e-20	UP
EPHA10	60.1786	3.90263	0.412957	9.45044	3.37396e-21	6.66766e-20	UP
GLUD1P3	26.6918	1.26283	0.133641	9.44944	3.40639e-21	6.72696e-20	UP
GABBR2	116.428	4.51976	0.478331	9.44902	3.42002e-21	6.74905e-20	UP
RP11-2N1.2	3.12135	-3.39029	0.358824	-9.44833	3.44282e-21	6.7892e-20	DOWN
MIS18A	326.713	1.01194	0.107115	9.44717	3.48111e-21	6.85983e-20	UP
CCDC78	38.6157	2.58663	0.27382	9.44648	3.50407e-21	6.90015e-20	UP
C9orf117	38.9454	1.078	0.114128	9.44551	3.53683e-21	6.9597e-20	UP
TRAM1L1	39.4411	3.19379	0.33815	9.44489	3.55783e-21	6.99605e-20	UP
SYNE1	1437.34	-1.24444	0.131847	-9.43855	3.77963e-21	7.42692e-20	DOWN
GCDH	3976.74	-1.52662	0.161764	-9.43736	3.82285e-21	7.50651e-20	DOWN
IPO9	2919.38	0.774209	0.0820423	9.4367	3.84702e-21	7.54861e-20	UP
CTD-2228K2.7	585.397	2.4518	0.25991	9.43329	3.97436e-21	7.79033e-20	UP
ANO2	35.3937	2.77	0.293643	9.43325	3.97584e-21	7.79033e-20	UP
AGL	2366.59	-1.42944	0.151541	-9.4327	3.99656e-21	7.82041e-20	DOWN
AFF2	26.6429	3.9302	0.416658	9.4327	3.99684e-21	7.82041e-20	UP
RCN2	1044.01	0.807959	0.0857483	9.42244	4.40718e-21	8.61721e-20	UP
BFSP1	50.6959	1.55067	0.164663	9.41725	4.63078e-21	9.048e-20	UP
GNE	5300.88	-1.53722	0.163255	-9.41604	4.68408e-21	9.1457e-20	DOWN
PHACTR3	12.8442	-2.60411	0.276658	-9.41274	4.83382e-21	9.43141e-20	DOWN
SNX25P1	17.6313	2.15329	0.228788	9.41175	4.87937e-21	9.51357e-20	UP
PVALB	28.6089	-3.08552	0.327945	-9.40866	5.02522e-21	9.79103e-20	DOWN
IRF8	1066.82	-1.61169	0.171329	-9.407	5.10516e-21	9.93979e-20	DOWN
OACYLP	3.18245	3.51044	0.373194	9.40646	5.13127e-21	9.98361e-20	UP
AKIP1	613.35	0.739625	0.0786399	9.40521	5.19282e-21	1.00963e-19	UP
KB-1460A1.5	179.515	1.5012	0.159635	9.40397	5.25431e-21	1.02086e-19	UP
RP11-501C14.7	5.93498	4.54798	0.483825	9.40006	5.45298e-21	1.05872e-19	UP
RP11-348J24.2	7.18916	4.22217	0.449303	9.39717	5.60526e-21	1.08752e-19	UP
CFL2	3920.95	-1.12715	0.119985	-9.39402	5.77542e-21	1.11975e-19	DOWN
PMS2P3	61.9194	1.06285	0.113211	9.38822	6.10238e-21	1.18231e-19	UP
NUP37	459.473	0.826351	0.0880248	9.38771	6.13185e-21	1.18719e-19	UP
FITM1	165.002	-2.22372	0.236904	-9.38659	6.19748e-21	1.19906e-19	DOWN
EPHX2	7639.35	-1.66995	0.178005	-9.3815	6.50435e-21	1.25755e-19	DOWN
SLC36A1	381.142	1.14031	0.121559	9.38072	6.55235e-21	1.26595e-19	UP
C15orf27	60.9928	2.17977	0.232404	9.37923	6.64552e-21	1.28305e-19	UP
UCHL1	194.537	3.32435	0.354505	9.37742	6.76063e-21	1.30437e-19	UP
IL6ST	11825.1	-0.981733	0.104725	-9.37444	6.95464e-21	1.34086e-19	DOWN
TRAF5	285.314	1.56375	0.166852	9.37207	7.11255e-21	1.37035e-19	UP
CCDC77	218.866	0.966735	0.103172	9.37014	7.2438e-21	1.39467e-19	UP
RP11-723O4.9	23.1543	2.10465	0.224644	9.36885	7.33305e-21	1.41087e-19	UP
RP11-651L5.3	19.4038	1.76599	0.188546	9.36633	7.50976e-21	1.44387e-19	UP
RP3-406P24.5	14.4586	1.88289	0.201032	9.36613	7.52385e-21	1.44557e-19	UP
C12orf75	620.846	2.52851	0.270013	9.3644	7.6481e-21	1.46843e-19	UP
GTPBP2	1462.22	1.03162	0.110174	9.36352	7.71219e-21	1.4797e-19	UP
GRPEL2	564.974	0.671073	0.0716696	9.36343	7.71922e-21	1.48003e-19	UP
LINC00152	526.587	1.93534	0.206706	9.36276	7.76781e-21	1.48831e-19	UP
EPRS	4244.97	0.837579	0.0894668	9.3619	7.83169e-21	1.49951e-19	UP
ZNF618	670.151	1.21401	0.129705	9.35975	7.99234e-21	1.52921e-19	UP
GPR128	403.991	-2.63624	0.281683	-9.35889	8.05797e-21	1.5407e-19	DOWN
MAGEA6	286.092	8.17776	0.87393	9.35745	8.16837e-21	1.56073e-19	UP
DDX11	489.054	1.32272	0.141382	9.35564	8.30962e-21	1.58663e-19	UP
PYCR2	2124.08	0.746426	0.0798018	9.3535	8.47959e-21	1.61796e-19	UP
ZNF767P	194.052	1.04779	0.112069	9.3495	8.80596e-21	1.67908e-19	UP
SLC35D1	4719.15	-1.27169	0.13605	-9.34722	8.99797e-21	1.71451e-19	DOWN
METTL3	846.661	0.704114	0.0753432	9.34542	9.15264e-21	1.74278e-19	UP
KLF6	7877.1	-1.38338	0.148078	-9.34221	9.43467e-21	1.79525e-19	DOWN
ELOVL1	2224.53	0.789078	0.0844829	9.34009	9.62515e-21	1.83023e-19	UP
TOPBP1	988.928	0.926421	0.0992172	9.33731	9.8812e-21	1.87763e-19	UP
ADAM11	33.3023	2.33464	0.25009	9.3352	1.00803e-20	1.91415e-19	UP
ITGB1BP1	1117.81	0.927801	0.0993883	9.33511	1.00889e-20	1.91447e-19	UP
SNX22	588.747	2.16805	0.232266	9.33433	1.01633e-20	1.92727e-19	UP
LINC01121	8.19352	4.55239	0.487729	9.33386	1.02079e-20	1.93441e-19	UP
IL3RA	263.132	1.22901	0.131675	9.33366	1.02273e-20	1.93676e-19	UP
KLF11	1889.29	-1.135	0.121667	-9.32869	1.07183e-20	2.02834e-19	DOWN
ATP6V1C1	3070.13	1.01888	0.109252	9.32595	1.09997e-20	2.08017e-19	UP
LINC01004	34.6612	1.3447	0.144194	9.32564	1.10312e-20	2.0847e-19	UP
RHBDL1	105.597	1.81236	0.194375	9.32405	1.11983e-20	2.11483e-19	UP
RAP2A	1513.18	1.17903	0.126487	9.32141	1.14805e-20	2.16664e-19	UP
OSBP2	188.923	1.86032	0.199578	9.32126	1.14964e-20	2.16818e-19	UP
BX322557.10	32.7631	1.33818	0.143575	9.32042	1.15884e-20	2.18358e-19	UP
MDFI	157.884	2.72803	0.292697	9.32035	1.15962e-20	2.18358e-19	UP
ZNF883	46.6533	3.03293	0.325411	9.32029	1.16018e-20	2.18358e-19	UP
LPPR2	1138.12	1.14671	0.123055	9.31864	1.17844e-20	2.21644e-19	UP
TLCD1	483.819	1.53196	0.164432	9.31666	1.20058e-20	2.25654e-19	UP
OCRL	1350.39	0.920381	0.0987927	9.31628	1.2049e-20	2.26313e-19	UP
PPP2R3B	381.712	1.02644	0.110186	9.31553	1.2135e-20	2.27773e-19	UP
PKM	8622.02	2.17999	0.234037	9.31472	1.22274e-20	2.29352e-19	UP
C14orf93	338.309	0.748024	0.0803063	9.31464	1.22363e-20	2.29364e-19	UP
MRGBP	759.036	0.81797	0.0878742	9.30842	1.29748e-20	2.43042e-19	UP
SBF2-AS1	122.734	1.09437	0.11759	9.3067	1.31864e-20	2.4684e-19	UP
FAM212A	60.0871	1.46242	0.157139	9.30651	1.32108e-20	2.47128e-19	UP
SNX9	3045	-0.820327	0.0881717	-9.30375	1.35574e-20	2.53442e-19	DOWN
ZSCAN16	145.7	1.0572	0.113702	9.29798	1.43141e-20	2.67407e-19	UP
KCNQ3	24.7331	2.32665	0.250238	9.29775	1.43452e-20	2.67806e-19	UP
RP4-773N10.4	147.716	1.4512	0.156173	9.29225	1.51057e-20	2.81813e-19	UP
SCG2	12.9176	3.58923	0.386335	9.29046	1.5363e-20	2.8642e-19	UP
UNKL	365.424	1.1508	0.123872	9.29025	1.53929e-20	2.86784e-19	UP
TMEM178B	100.833	2.99563	0.322493	9.28898	1.55779e-20	2.90037e-19	UP
DUSP14	786.148	-0.9518	0.102501	-9.28574	1.60589e-20	2.9879e-19	DOWN
PAMR1	290.71	-1.9018	0.20481	-9.28566	1.60702e-20	2.988e-19	DOWN
FAR2P1	37.3678	6.6888	0.720346	9.28555	1.60877e-20	2.98924e-19	UP
KCNN3	144.566	1.61793	0.174298	9.28255	1.65467e-20	3.07247e-19	UP
C20orf96	209.024	1.0384	0.111876	9.28167	1.66837e-20	3.09584e-19	UP
EPB41L4B	3455.05	-1.58652	0.170942	-9.28104	1.67831e-20	3.11219e-19	DOWN
RBM28	803.724	0.635133	0.0684378	9.28043	1.68792e-20	3.12791e-19	UP
DYDC2	67.9519	3.23426	0.348517	9.28005	1.69397e-20	3.13702e-19	UP
NR4A3	308.089	-2.33073	0.251195	-9.27857	1.7177e-20	3.17884e-19	DOWN
SMARCD1	1540.03	0.7346	0.0791754	9.27814	1.72457e-20	3.18941e-19	UP
HPS5	2062.25	-1.49802	0.161476	-9.27706	1.74225e-20	3.21996e-19	DOWN
SCGB3A1	32.7082	-2.31484	0.249579	-9.275	1.77617e-20	3.28046e-19	DOWN
C12orf56	23.3512	4.62293	0.49846	9.27443	1.78568e-20	3.29582e-19	UP
NFE2L2	4389.67	-0.921827	0.0993964	-9.27425	1.78868e-20	3.29916e-19	DOWN
ZNF681	71.1544	2.31185	0.249285	9.27393	1.79414e-20	3.30702e-19	UP
RP11-1020A11.1	6.60061	2.51448	0.271164	9.27289	1.81167e-20	3.33712e-19	UP
GTF2IRD1	559.684	1.14123	0.123118	9.26944	1.87134e-20	3.44474e-19	UP
ZSWIM1	348.861	0.753995	0.0813466	9.26891	1.8805e-20	3.45853e-19	UP
NUDT10	15.4455	-3.11604	0.336183	-9.26887	1.88133e-20	3.45853e-19	DOWN
CDK5R1	86.0886	1.334	0.143948	9.26724	1.91027e-20	3.50939e-19	UP
GNA14	149.086	-1.78805	0.192978	-9.26561	1.93973e-20	3.56114e-19	DOWN
DCST2	62.5777	1.82801	0.197299	9.26518	1.94748e-20	3.57301e-19	UP
NEU1	4851.99	1.08889	0.117553	9.26302	1.98733e-20	3.64371e-19	UP
SPRED3	23.7859	1.97425	0.213168	9.26149	2.016e-20	3.69382e-19	UP
FHAD1	36.4447	2.37154	0.256067	9.26137	2.01827e-20	3.69554e-19	UP
PDE4C	68.4275	1.94287	0.209784	9.26129	2.01971e-20	3.69572e-19	UP
CDH8	9.4805	3.99006	0.430857	9.26074	2.03011e-20	3.7123e-19	UP
STRA6	32.5916	3.76719	0.406845	9.25951	2.05368e-20	3.75292e-19	UP
ACPT	15.887	3.97347	0.429179	9.2583	2.07708e-20	3.79318e-19	UP
ZNF668	100.845	0.879406	0.095014	9.25555	2.13139e-20	3.88979e-19	UP
LLGL1	496.533	1.1042	0.119315	9.2545	2.15226e-20	3.92528e-19	UP
SOX12	1240.84	1.58972	0.171856	9.25033	2.23806e-20	4.07908e-19	UP
POPDC3	32.7713	6.17808	0.667909	9.24989	2.24731e-20	4.09324e-19	UP
DUSP5P1	5.99567	4.80479	0.519513	9.24864	2.27373e-20	4.13864e-19	UP
SUV39H2	285.607	0.857495	0.0927243	9.24779	2.29172e-20	4.16864e-19	UP
AGAP1	768.014	1.04682	0.113211	9.24658	2.31799e-20	4.21366e-19	UP
RP11-398C13.6	24.9259	1.50119	0.162368	9.24564	2.33836e-20	4.24789e-19	UP
GOLGA3	2453.68	0.673157	0.0728113	9.24523	2.3474e-20	4.26151e-19	UP
RP11-1055B8.4	85.4951	2.12067	0.229395	9.24459	2.36135e-20	4.28402e-19	UP
KCTD9P4	9.96748	-2.82914	0.306055	-9.24389	2.37685e-20	4.30933e-19	DOWN
TMEM147-AS1	134.512	1.34496	0.145499	9.2438	2.37894e-20	4.31029e-19	UP
RP11-329L6.2	45.7424	2.12217	0.229604	9.24273	2.40297e-20	4.35097e-19	UP
RP11-5O17.1	48.6037	1.42538	0.154235	9.2416	2.42832e-20	4.394e-19	UP
GOLGA8B	728.454	1.57292	0.170262	9.23824	2.5058e-20	4.53124e-19	UP
POGZ	2429	0.835802	0.0904824	9.23718	2.53087e-20	4.57358e-19	UP
RP11-197N18.2	12.8547	1.50505	0.162985	9.23428	2.60025e-20	4.69589e-19	UP
LINC00355	13.7612	6.11736	0.662532	9.23331	2.62392e-20	4.73554e-19	UP
EEF1A2	3235.07	3.87486	0.41972	9.23202	2.65577e-20	4.78992e-19	UP
PRAM1	76.8235	-1.51835	0.164501	-9.22999	2.70647e-20	4.87816e-19	DOWN
RP11-298I3.3	6.44054	1.92331	0.208393	9.22926	2.72516e-20	4.90867e-19	UP
FLVCR1-AS1	130.548	1.60498	0.174	9.22398	2.86262e-20	5.15291e-19	UP
TMCO3	1806.12	1.42567	0.154595	9.22196	2.91707e-20	5.2475e-19	UP
RP11-806L2.2	4.02741	3.44738	0.373837	9.2216	2.92686e-20	5.26169e-19	UP
ARL5B	2595.77	-1.03452	0.11219	-9.22113	2.93997e-20	5.28183e-19	DOWN
ZNF526	401.546	0.682324	0.0740453	9.21494	3.11441e-20	5.59159e-19	UP
HMGCLL1	13.4881	-2.64743	0.287314	-9.21439	3.13046e-20	5.61676e-19	DOWN
MPV17	1123.91	1.04039	0.112957	9.21054	3.24502e-20	5.81854e-19	UP
TPPP2	115.852	-2.37689	0.258127	-9.20823	3.31548e-20	5.94103e-19	DOWN
TCAM1P	22.4372	5.22973	0.568029	9.2068	3.35988e-20	6.01668e-19	UP
DNAJB11	4435.53	0.785742	0.0853536	9.20572	3.39373e-20	6.07337e-19	UP
FAM155B	75.8834	2.95566	0.321086	9.20519	3.41062e-20	6.09966e-19	UP
DNASE1L2	31.2702	2.44339	0.26561	9.19917	3.60728e-20	6.44719e-19	UP
NKX3-2	9.69402	4.79057	0.52078	9.19885	3.61796e-20	6.46212e-19	UP
TEX22	16.0255	2.05911	0.223884	9.19719	3.67434e-20	6.55858e-19	UP
RP11-1391J7.1	24.2901	1.79494	0.195179	9.19641	3.70097e-20	6.60185e-19	UP
B4GALT1-AS1	82.5998	-1.56424	0.170138	-9.19389	3.78869e-20	6.75398e-19	DOWN
KNSTRN	455.554	0.934978	0.101714	9.19224	3.84742e-20	6.85425e-19	UP
PCDHB2	55.8464	3.0278	0.329434	9.19093	3.89453e-20	6.93371e-19	UP
PLEKHG2	639.788	1.25781	0.136914	9.18685	4.0452e-20	7.19733e-19	UP
KCNC1	7.22714	4.42214	0.481452	9.185	4.11545e-20	7.31762e-19	UP
S100A3	19.5892	2.81949	0.306996	9.18413	4.14854e-20	7.37172e-19	UP
CAPN10	490.839	0.83565	0.0910158	9.18137	4.25642e-20	7.55856e-19	UP
B4GALNT4	159.797	4.08785	0.445237	9.18128	4.2598e-20	7.55971e-19	UP
RP11-404O13.1	2.56526	3.35463	0.365398	9.18075	4.28088e-20	7.59225e-19	UP
BANF2	7.39159	4.74048	0.516353	9.18068	4.28367e-20	7.59233e-19	UP
TAF6	814.678	1.00152	0.10913	9.17731	4.42007e-20	7.82907e-19	UP
UNK	947.479	0.717744	0.0782099	9.17715	4.42664e-20	7.83569e-19	UP
MMS22L	191.674	1.46651	0.159815	9.17626	4.46342e-20	7.89574e-19	UP
TRIM16L	1004.01	2.45753	0.267846	9.17516	4.50889e-20	7.97108e-19	UP
ACTN2	148.045	3.2695	0.356435	9.17278	4.60965e-20	8.14401e-19	UP
POC5	212.996	0.713689	0.0778196	9.17106	4.68376e-20	8.26965e-19	UP
SLC45A4	451.096	2.18631	0.238402	9.17067	4.70079e-20	8.29443e-19	UP
CAMK2N2	98.818	2.50138	0.272803	9.16917	4.76682e-20	8.40559e-19	UP
SERPINI1	233.491	1.66867	0.182044	9.16633	4.89384e-20	8.62407e-19	UP
LARP1	6857	0.664238	0.0725149	9.16001	5.18911e-20	9.13857e-19	UP
AIM1L	104.863	2.27102	0.248	9.15733	5.31966e-20	9.36253e-19	UP
STRN4	2313.74	0.628545	0.0686714	9.15294	5.5406e-20	9.74519e-19	UP
AC092155.4	5.53224	-3.22435	0.352375	-9.15033	5.6761e-20	9.97718e-19	DOWN
USF1	2061.05	0.697989	0.0762881	9.14938	5.72629e-20	1.0059e-18	UP
ALDH6A1	15161.7	-1.8017	0.196936	-9.14863	5.76605e-20	1.01224e-18	DOWN
SLC31A1	6252.73	-1.03423	0.113081	-9.14588	5.91478e-20	1.03769e-18	DOWN
CLEC12A	54.2263	-1.88318	0.205912	-9.14554	5.93315e-20	1.04026e-18	DOWN
CD163	2247.84	-1.94789	0.21305	-9.14291	6.07942e-20	1.06462e-18	DOWN
HIST1H3B	12.5719	3.28308	0.359086	9.1429	6.07978e-20	1.06462e-18	UP
PLEKHG4	150.836	2.67762	0.292882	9.14231	6.11313e-20	1.06978e-18	UP
POU5F1	72.5577	1.92781	0.210884	9.14158	6.15442e-20	1.07632e-18	UP
VKORC1	3565.76	-1.222	0.13368	-9.14125	6.17359e-20	1.07899e-18	DOWN
MARK4	1819.36	0.89298	0.0976967	9.14032	6.22665e-20	1.08758e-18	UP
KLRF1	24.2252	-1.81415	0.198484	-9.14001	6.24467e-20	1.09004e-18	DOWN
RP11-445P17.8	8.40658	3.37783	0.369668	9.13747	6.39311e-20	1.11525e-18	UP
LRRC37BP1	177.619	0.918763	0.100563	9.13617	6.4704e-20	1.12802e-18	UP
PRRT2	27.8266	1.80199	0.197266	9.13484	6.55035e-20	1.14124e-18	UP
CUEDC1	805.553	1.10983	0.12151	9.1336	6.62598e-20	1.15369e-18	UP
ZNF8	172.319	0.994151	0.108853	9.13293	6.66699e-20	1.1601e-18	UP
ZKSCAN5	486.653	0.616146	0.0674706	9.13206	6.72064e-20	1.1687e-18	UP
PRR36	91.4399	2.5755	0.282048	9.13142	6.76094e-20	1.17497e-18	UP
AKAP8L	1420.3	0.740776	0.0811284	9.13091	6.7923e-20	1.17968e-18	UP
C1orf64	55.7013	5.39709	0.591272	9.12793	6.98209e-20	1.21188e-18	UP
SULT4A1	117.839	4.7481	0.520231	9.12692	7.04771e-20	1.2225e-18	UP
KB-1460A1.1	7.81711	4.22633	0.46313	9.12559	7.13497e-20	1.23686e-18	UP
HIST2H2BF	28.4074	2.38712	0.261601	9.12506	7.16937e-20	1.24205e-18	UP
AQP8	115.636	3.83778	0.420731	9.12171	7.39502e-20	1.28034e-18	UP
LOXHD1	8.06298	3.10034	0.339922	9.12074	7.46107e-20	1.29069e-18	UP
FRS3	186.756	0.792404	0.0868798	9.1207	7.46413e-20	1.29069e-18	UP
SUGP2	1169.82	0.910466	0.099834	9.1198	7.52625e-20	1.30049e-18	UP
ANKFN1	82.2272	7.36849	0.807971	9.11974	7.5302e-20	1.30049e-18	UP
ZNF300	99.0784	2.08275	0.228402	9.1188	7.59577e-20	1.31099e-18	UP
RBP7	413.155	1.86916	0.205022	9.11688	7.73153e-20	1.33359e-18	UP
C21orf62	9.38414	-2.49485	0.273662	-9.11655	7.75553e-20	1.3369e-18	DOWN
PLEKHH1	166.765	1.37125	0.150427	9.1157	7.81619e-20	1.34652e-18	UP
RP11-351D16.3	10.368	1.75551	0.192586	9.11544	7.83497e-20	1.34891e-18	UP
HS6ST2	150.126	4.50091	0.493803	9.1148	7.88137e-20	1.35606e-18	UP
ALKBH6	112.321	1.19382	0.131052	9.10952	8.27461e-20	1.42283e-18	UP
SAC3D1	634.212	1.23603	0.135688	9.10931	8.29061e-20	1.4247e-18	UP
AL589743.1	9.9303	3.22406	0.35399	9.10779	8.40776e-20	1.44393e-18	UP
PYCR1	883.413	2.67682	0.293934	9.10689	8.47782e-20	1.45506e-18	UP
MBNL2	3319.89	-1.35411	0.148694	-9.1067	8.49229e-20	1.45664e-18	DOWN
HIST1H2AM	9.36486	2.69409	0.295844	9.10644	8.51256e-20	1.45921e-18	UP
NPM1P25	84.9892	-1.45912	0.160271	-9.10408	8.69971e-20	1.49037e-18	DOWN
DSTNP2	123.082	1.09393	0.120233	9.0984	9.16762e-20	1.56956e-18	UP
FHDC1	63.3147	2.23087	0.245239	9.09674	9.30801e-20	1.59261e-18	UP
RP11-15E18.1	4.94643	2.39892	0.263772	9.09468	9.48631e-20	1.62211e-18	UP
LHFPL4	44.3014	4.70024	0.516818	9.09458	9.49563e-20	1.6227e-18	UP
MASP1	7468.87	-1.70832	0.187902	-9.09157	9.76169e-20	1.66714e-18	DOWN
RP11-154J22.1	8.8996	2.27004	0.249769	9.08855	1.0037e-19	1.71311e-18	UP
HIST1H3D	28.4541	2.35116	0.25879	9.08521	1.035e-19	1.76543e-18	UP
RP11-598F7.3	7.69717	-2.7233	0.299773	-9.08452	1.04154e-19	1.7755e-18	DOWN
ASS1P1	80.7801	-1.92225	0.211609	-9.08397	1.04687e-19	1.78349e-18	DOWN
UBALD1	1494.59	-1.05329	0.115954	-9.08369	1.04958e-19	1.78699e-18	DOWN
FSD1L	96.8083	1.39233	0.15331	9.0818	1.0679e-19	1.81706e-18	UP
AKR1C3	13616.1	1.48006	0.162973	9.0816	1.06988e-19	1.81932e-18	UP
CACNG4	201.124	3.99942	0.440628	9.07662	1.11999e-19	1.90336e-18	UP
TBC1D22B	398.331	0.824125	0.0908098	9.07529	1.13374e-19	1.92554e-18	UP
BARD1	165.939	1.42936	0.157532	9.07342	1.15343e-19	1.95779e-18	UP
WEE1	1871.18	-1.2431	0.137014	-9.07282	1.15981e-19	1.96741e-18	DOWN
ABCB5	20.7201	5.25285	0.579004	9.07222	1.16611e-19	1.97689e-18	UP
RP11-800A18.4	10.4236	5.12949	0.565438	9.07172	1.17157e-19	1.98493e-18	UP
INPP5J	54.976	2.33404	0.257314	9.07076	1.18194e-19	2.00127e-18	UP
PDLIM7	895.152	1.33597	0.147311	9.06908	1.20023e-19	2.031e-18	UP
DOCK3	17.51	2.15262	0.237387	9.06799	1.21238e-19	2.0503e-18	UP
CTD-2349P21.9	15.6063	1.62331	0.179038	9.06684	1.22517e-19	2.07067e-18	UP
UBE2A	1859.38	0.678196	0.0748227	9.06404	1.25705e-19	2.12325e-18	UP
MT1X	18800.4	-2.97269	0.328064	-9.06132	1.28882e-19	2.17559e-18	DOWN
DNAH12	43.2298	2.95354	0.325987	9.06029	1.301e-19	2.19481e-18	UP
TEX11	41.6061	3.85498	0.425514	9.0596	1.30935e-19	2.20754e-18	UP
FER1L4	102.813	2.72211	0.300511	9.05827	1.3253e-19	2.23308e-18	UP
LDLRAD1	82.4645	3.63649	0.401463	9.05811	1.32733e-19	2.23514e-18	UP
ZMIZ2	2576.64	0.793485	0.0876114	9.05687	1.34244e-19	2.2592e-18	UP
TIGD7	63.2115	1.15662	0.127739	9.05456	1.37118e-19	2.30616e-18	UP
C19orf81	15.1287	5.13195	0.566872	9.05309	1.38977e-19	2.33601e-18	UP
CTB-92J24.3	13.1682	4.81389	0.531781	9.05239	1.3987e-19	2.3496e-18	UP
PEMT	3536.46	-1.53749	0.169866	-9.05122	1.41383e-19	2.37357e-18	DOWN
RP11-399J13.2	37.4847	2.76967	0.306007	9.05099	1.41675e-19	2.37703e-18	UP
CSTF2	408.021	1.00259	0.110779	9.05041	1.42427e-19	2.3882e-18	UP
SSTR5-AS1	125.242	5.79612	0.640461	9.04993	1.43063e-19	2.39742e-18	UP
BRD8	1290.33	0.652197	0.0720801	9.04823	1.45311e-19	2.43361e-18	UP
RP11-18H7.1	19.6212	1.41769	0.156706	9.04679	1.4723e-19	2.46425e-18	UP
RP11-1055B8.1	41.3865	1.99711	0.22077	9.04611	1.48153e-19	2.47821e-18	UP
ZNF282	1212.85	0.72783	0.0805317	9.0378	1.59853e-19	2.6723e-18	UP
RBM24	198.18	2.35656	0.260982	9.02959	1.72309e-19	2.87879e-18	UP
LL0XNC01-7P3.1	35.3349	1.44483	0.160069	9.02628	1.77601e-19	2.96542e-18	UP
BCAS4	160.508	1.57723	0.17475	9.02562	1.78681e-19	2.98164e-18	UP
GRPR	37.1371	3.97764	0.440757	9.02457	1.80402e-19	3.00854e-18	UP
CKS2	747.287	1.44969	0.160652	9.02378	1.81701e-19	3.02839e-18	UP
RAD1	695.601	0.619971	0.0687204	9.02165	1.85285e-19	3.08625e-18	UP
RP11-909N17.2	10.6358	5.74341	0.63668	9.02087	1.86602e-19	3.10633e-18	UP
ATXN7L2	157.001	0.928145	0.102906	9.01932	1.89261e-19	3.1487e-18	UP
TEAD2	889.602	1.55199	0.172099	9.018	1.91546e-19	3.1848e-18	UP
CAT	23103.7	-1.45383	0.161219	-9.01777	1.9196e-19	3.18976e-18	DOWN
AC108463.2	10.6518	2.10481	0.233435	9.01668	1.93872e-19	3.2196e-18	UP
SYN3	26.8	2.65109	0.294049	9.01581	1.95427e-19	3.24348e-18	UP
CSAG1	183.867	5.87888	0.652145	9.01468	1.97447e-19	3.27504e-18	UP
SNHG7	1029.7	1.47868	0.164037	9.01428	1.9817e-19	3.28507e-18	UP
PIK3C2B	938.101	1.06131	0.11776	9.01246	2.01494e-19	3.33817e-18	UP
ZNF99	18.1442	3.991	0.442875	9.01157	2.03125e-19	3.36317e-18	UP
ADAMTS16	107.865	3.37497	0.374572	9.01021	2.05662e-19	3.40313e-18	UP
LAPTM4B	5133.64	1.69624	0.188401	9.00333	2.18965e-19	3.6211e-18	UP
PTPDC1	137.418	0.984875	0.109403	9.0023	2.2104e-19	3.65324e-18	UP
TTLL4	948.206	1.49398	0.165966	9.00175	2.22149e-19	3.66938e-18	UP
TSLP	173.256	-2.45063	0.272247	-9.00152	2.22623e-19	3.67501e-18	DOWN
MAP7D2	122.98	3.50708	0.389629	9.00107	2.23531e-19	3.68779e-18	UP
ZNF449	136.158	0.845387	0.0939468	8.99857	2.28675e-19	3.77041e-18	UP
ASXL1	2332.19	0.714721	0.0794352	8.99753	2.30853e-19	3.80405e-18	UP
RP11-523H20.3	19.7591	1.72739	0.192033	8.99531	2.35572e-19	3.87951e-18	UP
RNF215	576.311	0.743203	0.0826431	8.99293	2.40727e-19	3.96204e-18	UP
ACTL8	23.8082	5.968	0.663709	8.99189	2.43007e-19	3.99719e-18	UP
MAGEA3	313.339	7.05585	0.784875	8.98977	2.47742e-19	4.07265e-18	UP
ALDH1B1	8069.95	-1.49118	0.165912	-8.9878	2.52221e-19	4.14382e-18	DOWN
DPY19L1P1	52.6221	1.01279	0.112692	8.98719	2.53626e-19	4.16351e-18	UP
CNTNAP1	214.861	1.9976	0.222273	8.98715	2.53721e-19	4.16351e-18	UP
RPL32P3	154.784	1.09967	0.122366	8.98671	2.54733e-19	4.17766e-18	UP
NCOR1	3426.95	-1.00852	0.112245	-8.98493	2.58899e-19	4.24347e-18	DOWN
BRCA2	132.738	1.40551	0.156485	8.98173	2.66548e-19	4.36624e-18	UP
LINC00634	3.87112	3.57026	0.397647	8.97846	2.74583e-19	4.4952e-18	UP
DRP2	5.02308	3.79399	0.422655	8.97657	2.79348e-19	4.5705e-18	UP
RP11-106M3.3	36.7956	1.19391	0.133007	8.9763	2.8003e-19	4.57719e-18	UP
NFRKB	1030	0.653732	0.0728289	8.97628	2.80088e-19	4.57719e-18	UP
CCL3	246.83	-1.78113	0.198437	-8.97581	2.81273e-19	4.59385e-18	DOWN
RP11-167H9.4	12.5929	4.89452	0.545418	8.97388	2.86244e-19	4.67228e-18	UP
RP11-93H24.3	15.7607	1.73915	0.193822	8.97292	2.88759e-19	4.71055e-18	UP
LA16c-60H5.7	5.92229	3.34572	0.37292	8.97167	2.9204e-19	4.76127e-18	UP
ZFAT	359.391	0.804535	0.089677	8.97147	2.92589e-19	4.7674e-18	UP
ZNF785	208.897	0.869851	0.0969654	8.97074	2.94524e-19	4.79611e-18	UP
SHPK	352.582	-1.12919	0.125876	-8.97063	2.9481e-19	4.79795e-18	DOWN
PRRT3	71.6085	1.0943	0.121989	8.97049	2.95187e-19	4.80125e-18	UP
ATP5G1P4	7.59375	3.01382	0.336016	8.96927	2.98473e-19	4.85185e-18	UP
LRRC37A3	127.165	1.51898	0.169358	8.96906	2.99045e-19	4.8583e-18	UP
PTGES	256.236	3.10087	0.345752	8.96848	3.00635e-19	4.88126e-18	UP
MIR600HG	98.934	1.56884	0.17494	8.96785	3.02353e-19	4.90628e-18	UP
SERINC1	8785.26	-0.851141	0.094948	-8.96429	3.12298e-19	5.06469e-18	DOWN
HRCT1	263.318	2.42194	0.270227	8.96263	3.17032e-19	5.13845e-18	UP
HERC2P2	519.522	1.423	0.158774	8.96242	3.17628e-19	5.14509e-18	UP
USP38	1447.81	-0.951477	0.106177	-8.96123	3.21067e-19	5.19776e-18	DOWN
YKT6	2008.88	0.848161	0.0946626	8.95983	3.25171e-19	5.26112e-18	UP
RP11-383J24.1	8.24323	5.20333	0.580794	8.95899	3.27655e-19	5.29821e-18	UP
TANGO6	977.619	-1.03761	0.115827	-8.95829	3.29761e-19	5.32915e-18	DOWN
SCML2	147.621	1.4808	0.165303	8.95811	3.30279e-19	5.3344e-18	UP
CLVS1	23.7529	2.64926	0.295955	8.95157	3.50455e-19	5.65696e-18	UP
DPY19L2P2	22.3856	2.32463	0.259717	8.95062	3.53502e-19	5.70282e-18	UP
IGFALS	4011.79	-3.05155	0.340962	-8.94981	3.56083e-19	5.74111e-18	DOWN
SNHG12	233.916	1.31384	0.146807	8.94941	3.57372e-19	5.75854e-18	UP
STEAP1B	8.6542	2.99915	0.335157	8.9485	3.60361e-19	5.80333e-18	UP
AC004381.6	204.33	1.3729	0.153428	8.94814	3.61512e-19	5.81847e-18	UP
MNX1-AS1	23.6848	7.72196	0.862977	8.94805	3.61822e-19	5.82007e-18	UP
SNX27	1879.82	0.826758	0.0924087	8.94675	3.66086e-19	5.88525e-18	UP
NR0B1	24.2252	6.68083	0.746787	8.94609	3.6828e-19	5.91708e-18	UP
C18orf54	65.6327	1.63777	0.183118	8.94381	3.75979e-19	6.03727e-18	UP
C1QTNF6	837.129	1.34254	0.150124	8.94284	3.79284e-19	6.0868e-18	UP
RP11-98G7.1	22.5698	2.39412	0.267799	8.93999	3.8922e-19	6.24263e-18	UP
ZNF695	10.6398	4.52813	0.506513	8.93979	3.89894e-19	6.24983e-18	UP
LINC00894	46.5061	1.61244	0.180426	8.93686	4.00382e-19	6.41423e-18	UP
POLM	674.298	0.729171	0.0816098	8.93485	4.07733e-19	6.52822e-18	UP
C1QL4	15.4776	4.20385	0.470551	8.93389	4.11269e-19	6.58102e-18	UP
RP11-506M12.1	6.15534	2.42919	0.271995	8.931	4.2217e-19	6.75155e-18	UP
PLA2G6	610.943	1.35371	0.151613	8.92868	4.31111e-19	6.89055e-18	UP
SLC22A5	532.107	0.811486	0.0908894	8.92828	4.32676e-19	6.91157e-18	UP
MMS19	1494.31	0.563326	0.0631078	8.9264	4.40107e-19	7.02622e-18	NOT
SPAG5	1212.68	1.43864	0.161194	8.92488	4.46196e-19	7.11933e-18	UP
RP11-587P21.2	29.1846	7.36667	0.825522	8.92365	4.51151e-19	7.19424e-18	UP
C19orf48	2216.93	1.38301	0.155004	8.92239	4.56315e-19	7.27239e-18	UP
VSIG1	72.6708	3.73452	0.418588	8.9217	4.59202e-19	7.31419e-18	UP
KRTCAP2	1187.19	1.025	0.11496	8.91617	4.82694e-19	7.68394e-18	UP
CYP2C8	32213.8	-2.73173	0.306466	-8.91364	4.93827e-19	7.85664e-18	DOWN
CPSF6	1757.28	0.622679	0.0698697	8.91201	5.01144e-19	7.96847e-18	UP
RNF125	821.215	-1.78549	0.200425	-8.90853	5.17133e-19	8.21799e-18	DOWN
SMC4	844.613	1.54167	0.173122	8.90511	5.33329e-19	8.47051e-18	UP
PIM3	3017.48	-1.08705	0.122146	-8.89962	5.60379e-19	8.89501e-18	DOWN
TCERG1	1018.99	0.73284	0.0823634	8.89765	5.70429e-19	9.04935e-18	UP
CEP89	482.788	0.865901	0.0973253	8.89698	5.7388e-19	9.09887e-18	UP
HOXB9	8.15441	4.95402	0.556922	8.89537	5.82272e-19	9.22664e-18	UP
EFNB3	57.827	-1.94053	0.218193	-8.89367	5.91255e-19	9.36362e-18	DOWN
AP003774.6	3.1581	-1.85347	0.208406	-8.89355	5.91857e-19	9.36779e-18	DOWN
DCLRE1B	233.321	0.889361	0.100006	8.89308	5.94366e-19	9.40213e-18	UP
ISOC1	2636.33	-0.992353	0.11164	-8.88891	6.17119e-19	9.75647e-18	DOWN
C4orf29	492.646	-0.789567	0.0888405	-8.88746	6.25209e-19	9.87872e-18	DOWN
LINC00528	50.0954	1.63822	0.184383	8.8849	6.39764e-19	1.01029e-17	UP
SERPINB8	632.386	-1.65519	0.18633	-8.88309	6.50261e-19	1.02628e-17	DOWN
MT-CYB	456193	-1.31957	0.14858	-8.88122	6.61317e-19	1.04314e-17	DOWN
ZNF213	315.568	1.15786	0.130374	8.88108	6.62129e-19	1.04382e-17	UP
CEP295	243.847	0.998919	0.112479	8.88097	6.62804e-19	1.04429e-17	UP
ZCCHC24	2237.21	-1.06804	0.120266	-8.88064	6.64761e-19	1.04678e-17	DOWN
EIF5	9196.49	-0.744169	0.0838179	-8.87839	6.78328e-19	1.06754e-17	DOWN
PFKFB4	185.3	1.82747	0.205865	8.87704	6.86653e-19	1.08003e-17	UP
TNNC1	101.2	2.94	0.331259	8.87523	6.97872e-19	1.09705e-17	UP
RP5-1157M23.2	6.63388	2.21861	0.249993	8.87469	7.01263e-19	1.10175e-17	UP
DGKQ	802.867	0.800734	0.0902428	8.87311	7.11304e-19	1.11689e-17	UP
LINC00482	153.686	1.68852	0.190324	8.87185	7.19377e-19	1.12893e-17	UP
GALNT10	886.875	1.16724	0.131584	8.87072	7.26752e-19	1.13985e-17	UP
SLC38A6	348.713	1.1342	0.127903	8.86766	7.46989e-19	1.17093e-17	UP
PON3	8642.76	-1.79803	0.202771	-8.86731	7.49333e-19	1.17394e-17	DOWN
RP11-440L14.1	44.6029	1.08119	0.121938	8.86668	7.53564e-19	1.1799e-17	UP
PPP2CB	2634.54	-0.84066	0.094815	-8.86632	7.56002e-19	1.18305e-17	DOWN
CTD-2297D10.2	20.1576	5.58713	0.630246	8.86499	7.65103e-19	1.19661e-17	UP
AC006538.1	16.0317	2.62902	0.296591	8.86412	7.71091e-19	1.2053e-17	UP
DNER	33.5589	5.13037	0.578842	8.86316	7.77793e-19	1.21509e-17	UP
PIP4K2B	2063.19	0.637194	0.0718952	8.86282	7.80186e-19	1.21814e-17	UP
PPP1R3B	5856.37	-1.67009	0.188474	-8.86112	7.92162e-19	1.23595e-17	DOWN
BMP10	22.2283	-4.79326	0.540934	-8.86107	7.92485e-19	1.23595e-17	DOWN
NNMT	40778.8	-2.62725	0.29653	-8.86	8.00148e-19	1.24719e-17	DOWN
LAMA3	1136.87	2.34351	0.264536	8.85895	8.07714e-19	1.25828e-17	UP
HSP90AB3P	30.445	1.53606	0.173434	8.85676	8.23709e-19	1.28191e-17	UP
TAF1A	108.453	1.03649	0.117028	8.85675	8.23809e-19	1.28191e-17	UP
CCDC154	40.5719	2.09709	0.236786	8.85646	8.25958e-19	1.28453e-17	UP
NUPL2	757.289	0.597625	0.067489	8.85516	8.35657e-19	1.29888e-17	UP
SRSF8	1374.45	-0.867002	0.0979131	-8.85481	8.38252e-19	1.30218e-17	DOWN
NES	1545.57	1.29941	0.146756	8.85422	8.42721e-19	1.30839e-17	UP
OSTF1	1299.2	-0.655723	0.0740615	-8.85376	8.46158e-19	1.3126e-17	DOWN
SFI1	606.32	1.29242	0.145974	8.85374	8.46379e-19	1.3126e-17	UP
YAF2	607.548	-0.631631	0.0713702	-8.85007	8.74642e-19	1.35567e-17	DOWN
ATXN2L	3149.47	0.667929	0.075486	8.84838	8.87972e-19	1.37556e-17	UP
ANKRD65	296.018	2.52773	0.285681	8.84807	8.90451e-19	1.37863e-17	UP
SHC1	6035.07	0.82354	0.0930917	8.84654	9.02737e-19	1.39687e-17	UP
PSRC1	225.224	1.73557	0.196216	8.8452	9.13628e-19	1.41284e-17	UP
AVPI1	1316.53	-1.30371	0.147393	-8.84515	9.14079e-19	1.41284e-17	DOWN
ZNF473	339.044	0.734576	0.0830973	8.83995	9.57592e-19	1.47927e-17	UP
CNOT3	1373.36	0.602834	0.06821	8.83791	9.75226e-19	1.50567e-17	UP
RP11-496H1.1	12.1026	2.58735	0.292767	8.83757	9.78223e-19	1.50945e-17	UP
RP11-802E16.3	36.6493	1.58505	0.179391	8.83572	9.94589e-19	1.53385e-17	UP
RP3-329A5.8	15.9566	1.90077	0.215164	8.83401	1.00988e-18	1.55657e-17	UP
KLHL17	180.6	0.928312	0.105087	8.83377	1.01203e-18	1.55901e-17	UP
FAP	109.66	2.59653	0.293953	8.83314	1.01778e-18	1.567e-17	UP
MMRN1	237.486	-1.88424	0.213351	-8.83164	1.0315e-18	1.58724e-17	DOWN
VPS11	1417.89	0.561817	0.0636541	8.82609	1.08395e-18	1.66702e-17	NOT
LPCAT1	1744.17	1.49129	0.16898	8.82526	1.09207e-18	1.67858e-17	UP
INPPL1	2796.58	0.731931	0.0829371	8.82513	1.09331e-18	1.6789e-17	UP
STK40	2617.47	-0.814321	0.0922732	-8.82511	1.09349e-18	1.6789e-17	DOWN
INHA	41.1012	3.6935	0.418632	8.82277	1.11659e-18	1.71341e-17	UP
ADAMTS18	14.8512	3.54551	0.401937	8.82105	1.13388e-18	1.73897e-17	UP
SOWAHC	2341.26	-1.13671	0.128865	-8.82092	1.13523e-18	1.74008e-17	DOWN
RP11-1348G14.8	13.7868	1.44004	0.163302	8.81824	1.1627e-18	1.7812e-17	UP
RP11-733O18.1	14.6808	-1.70645	0.193521	-8.8179	1.16623e-18	1.78546e-17	DOWN
RCL1	2144.12	-1.54258	0.174939	-8.81785	1.16677e-18	1.78546e-17	DOWN
DGKZ	1444.88	0.731913	0.0830118	8.81698	1.17588e-18	1.7984e-17	UP
CA4	57.1026	3.33094	0.377959	8.81296	1.21887e-18	1.86311e-17	UP
PARP2	700.711	0.665121	0.0755001	8.80954	1.25662e-18	1.91977e-17	UP
FIRRE	9.9713	3.30954	0.3757	8.809	1.26266e-18	1.92793e-17	UP
CTD-2231E14.2	9.47998	2.12313	0.241048	8.80792	1.27495e-18	1.94562e-17	UP
CYP2R1	417.463	0.667492	0.0757852	8.80769	1.27756e-18	1.94852e-17	UP
RP11-421M1.8	5.42161	2.23049	0.253266	8.80689	1.28661e-18	1.96124e-17	UP
FLJ31104	14.4347	2.00991	0.228258	8.80542	1.30359e-18	1.98604e-17	UP
INTS10	1802.75	-0.840184	0.095418	-8.80529	1.30514e-18	1.98731e-17	DOWN
GAREM	660.753	-1.41486	0.160733	-8.80255	1.33745e-18	2.03538e-17	DOWN
C1QTNF3	365.083	2.57218	0.292215	8.80235	1.33979e-18	2.03783e-17	UP
CTD-2562G15.3	6.38504	2.11034	0.239751	8.80225	1.34106e-18	2.03863e-17	UP
GRHPR	18666.2	-1.365	0.155079	-8.80196	1.34451e-18	2.04276e-17	DOWN
CPT2	3673.04	-1.22079	0.138707	-8.80124	1.35317e-18	2.05478e-17	DOWN
CPSF1	3707	0.849949	0.0965769	8.80075	1.3591e-18	2.06265e-17	UP
ZNF337-AS1	100.539	1.08729	0.123548	8.80057	1.36128e-18	2.06484e-17	UP
FLJ39080	7.75117	4.82	0.547747	8.79967	1.37215e-18	2.08019e-17	UP
EPM2A	291.987	-1.02103	0.116041	-8.79891	1.3815e-18	2.0932e-17	DOWN
TSPO2	28.0654	2.0839	0.236859	8.79807	1.39185e-18	2.10774e-17	UP
MYO15B	2133.34	1.42859	0.162378	8.79793	1.39366e-18	2.10933e-17	UP
SOCS3	3451.56	-2.15464	0.244915	-8.79751	1.39882e-18	2.11598e-17	DOWN
MT-ND4	822856	-1.29328	0.147033	-8.79583	1.41988e-18	2.14666e-17	DOWN
SOX11	12.1109	4.22845	0.480801	8.79458	1.43578e-18	2.16951e-17	UP
RPL18P13	10.2842	4.87521	0.554516	8.79182	1.47157e-18	2.22237e-17	UP
RFC3	346.842	1.07432	0.122201	8.7914	1.47703e-18	2.2294e-17	UP
NUP107	1008.04	0.733569	0.0834523	8.79027	1.49199e-18	2.25075e-17	UP
NR4A2	654.647	-2.05055	0.233372	-8.78662	1.54125e-18	2.3238e-17	DOWN
PROCA1	58.2045	1.50471	0.171272	8.78548	1.55691e-18	2.34614e-17	UP
THOC5	990.31	0.812561	0.0924948	8.78493	1.56457e-18	2.35639e-17	UP
KCNH4	20.274	2.41394	0.274789	8.7847	1.56783e-18	2.36003e-17	UP
NAT2	925.532	-2.88528	0.328509	-8.78294	1.59253e-18	2.39518e-17	DOWN
RP11-465N4.5	44.0185	1.44442	0.164458	8.78291	1.59292e-18	2.39518e-17	UP
PLIN2	23666.4	-1.64315	0.187148	-8.77991	1.63613e-18	2.45881e-17	DOWN
C1orf198	2155.94	1.13727	0.129563	8.7778	1.66698e-18	2.50382e-17	UP
PRR7-AS1	5.91488	2.75729	0.314134	8.77743	1.67256e-18	2.51083e-17	UP
KIAA0195	2586.79	0.660668	0.0752973	8.77413	1.72231e-18	2.58412e-17	UP
SLC50A1	3101.37	1.12749	0.128522	8.77275	1.7436e-18	2.61464e-17	UP
H2AFY	4445.24	0.716723	0.0817018	8.77242	1.7486e-18	2.62071e-17	UP
ANKZF1	1125.84	0.762134	0.0868833	8.77193	1.75626e-18	2.63077e-17	UP
HIST3H2A	121.186	3.16472	0.360818	8.77097	1.77129e-18	2.65185e-17	UP
GPC2	16.9094	2.38275	0.271676	8.77056	1.77777e-18	2.66012e-17	UP
PRRC2A	6848.45	0.690662	0.0787934	8.76547	1.85998e-18	2.78162e-17	UP
MT1E	13368.9	-3.06263	0.349432	-8.76458	1.87468e-18	2.80209e-17	DOWN
ZNF385D	125.124	3.31419	0.378186	8.76338	1.89487e-18	2.83074e-17	UP
TMPOP2	3.16724	3.16856	0.361662	8.7611	1.9336e-18	2.88704e-17	UP
ZNF607	107.153	1.66435	0.189996	8.75991	1.95399e-18	2.91591e-17	UP
IL17D	64.4766	2.62021	0.299126	8.75954	1.9604e-18	2.92391e-17	UP
BAI2	41.1391	2.60125	0.297046	8.75706	2.00407e-18	2.98742e-17	UP
HIST1H2BG	40.2255	2.41574	0.27588	8.75646	2.01473e-18	3.00169e-17	UP
AGBL5	949.22	0.852915	0.0974309	8.75405	2.05838e-18	3.06508e-17	UP
BRD9	940.446	0.675823	0.0772021	8.75395	2.06006e-18	3.06593e-17	UP
BDKRB1	25.2316	2.44965	0.279958	8.75007	2.13213e-18	3.17148e-17	UP
C15orf39	930.691	1.06037	0.121192	8.74953	2.14239e-18	3.18503e-17	UP
SERTAD4-AS1	22.5333	2.9414	0.336181	8.74945	2.14401e-18	3.18573e-17	UP
MTMR11	495.648	1.90456	0.217744	8.74678	2.19537e-18	3.26029e-17	UP
TSPYL1	3041.08	-0.901549	0.103082	-8.74595	2.21152e-18	3.28251e-17	DOWN
SERPINE1	12632.4	-2.2494	0.257216	-8.74516	2.22691e-18	3.30359e-17	DOWN
CD1D	395.609	-1.81561	0.207617	-8.74501	2.22994e-18	3.30631e-17	DOWN
SMPD4	1696.36	0.606421	0.0693474	8.74469	2.23629e-18	3.31395e-17	UP
TLX1	103.989	2.44867	0.28002	8.74462	2.23761e-18	3.31414e-17	UP
FAM53B	660.742	1.04202	0.119237	8.739	2.35175e-18	3.48132e-17	UP
MYBL1	173.634	1.29321	0.148056	8.7346	2.44516e-18	3.61766e-17	UP
RP11-968A15.2	12.7064	2.12223	0.243012	8.733	2.48001e-18	3.66726e-17	UP
CH17-264L24.1	25.6073	1.83666	0.210333	8.73217	2.49833e-18	3.69238e-17	UP
MCC	1056.9	-1.61032	0.18444	-8.73084	2.52784e-18	3.734e-17	DOWN
HID1-AS1	6.61627	-1.61438	0.184915	-8.73039	2.53804e-18	3.74706e-17	DOWN
RP11-347I19.8	24.8841	1.71782	0.196787	8.72934	2.5616e-18	3.77983e-17	UP
RP11-143K11.7	5.84972	1.94359	0.222675	8.72837	2.58376e-18	3.81049e-17	UP
SYP	99.3105	1.83827	0.210651	8.72662	2.62397e-18	3.86773e-17	UP
RP11-158L12.4	18.7926	1.86492	0.213822	8.72183	2.7374e-18	4.03279e-17	UP
MAFA-AS1	8.83893	5.4755	0.627917	8.72011	2.77941e-18	4.0925e-17	UP
HEATR6	377.754	0.716299	0.0821446	8.71997	2.78279e-18	4.0953e-17	UP
CTC-351M12.1	52.8937	1.26275	0.144814	8.71982	2.78648e-18	4.09854e-17	UP
MUS81	931.271	0.497787	0.0571023	8.71746	2.84516e-18	4.18262e-17	NOT
AACS	675.174	1.11074	0.127442	8.71567	2.89044e-18	4.24693e-17	UP
SAMD1	1363.44	0.915714	0.105066	8.71559	2.89242e-18	4.24759e-17	UP
MCCD1	40.1518	5.28059	0.605889	8.71545	2.89614e-18	4.2508e-17	UP
RP11-108L7.15	6.10719	2.72468	0.312638	8.71511	2.90466e-18	4.26104e-17	UP
NGFR	852.644	-2.12964	0.244366	-8.71496	2.90862e-18	4.26459e-17	DOWN
TPT1	108547	-0.954348	0.109515	-8.7143	2.92562e-18	4.28724e-17	DOWN
IFT52	486.617	0.873413	0.100237	8.71352	2.94593e-18	4.31472e-17	UP
CYP2B6	12726.6	-2.74918	0.315513	-8.71335	2.95014e-18	4.31859e-17	DOWN
RP11-37C7.3	8.22984	2.17749	0.249937	8.71216	2.9814e-18	4.36205e-17	UP
RCOR3	1028.1	0.746348	0.0856706	8.71184	2.98986e-18	4.37211e-17	UP
EPS15L1	900.44	0.768764	0.0882534	8.71086	3.01566e-18	4.40752e-17	UP
MED24	2715.44	0.582712	0.0669158	8.70814	3.08892e-18	4.5122e-17	NOT
AC004447.2	371.157	1.05931	0.121681	8.70559	3.15939e-18	4.61271e-17	UP
CPNE7	116.222	2.68894	0.308883	8.70538	3.16525e-18	4.61882e-17	UP
LRRC55	40.042	-2.42138	0.278344	-8.69922	3.34162e-18	4.87362e-17	DOWN
AC005229.1	26.8652	-1.17498	0.135076	-8.69862	3.35941e-18	4.89699e-17	DOWN
CLCN7	2719.04	0.854861	0.0982785	8.69835	3.36753e-18	4.90624e-17	UP
JRKL	254.97	1.00334	0.115353	8.69798	3.37839e-18	4.91947e-17	UP
HES2	25.4978	2.75128	0.316386	8.69597	3.4387e-18	5.00465e-17	UP
C6orf48	2395.47	1.13802	0.130923	8.69233	3.55066e-18	5.16489e-17	UP
PCBP4	1000.04	1.03514	0.119093	8.69184	3.56614e-18	5.18468e-17	UP
EZH1	873.396	0.672804	0.0774074	8.69173	3.56974e-18	5.18474e-17	UP
RAB14	4779.23	-0.61253	0.0704728	-8.69172	3.56993e-18	5.18474e-17	DOWN
CSE1L	3033.76	0.694607	0.0799255	8.69068	3.60271e-18	5.22959e-17	UP
SIRT7	817.879	0.914838	0.10527	8.69043	3.61055e-18	5.23823e-17	UP
DXO	726.923	0.808766	0.0930722	8.68966	3.63526e-18	5.27132e-17	UP
GTSF1	202.122	4.16781	0.479675	8.68883	3.66203e-18	5.30735e-17	UP
LPHN1	544.652	2.19831	0.253021	8.68823	3.68121e-18	5.33235e-17	UP
TMEM136	132.23	1.54493	0.177843	8.68704	3.72019e-18	5.386e-17	UP
DAND5	6.52378	3.1529	0.362977	8.68622	3.74696e-18	5.42192e-17	UP
CCDC180	23.1025	1.84533	0.21247	8.68515	3.78243e-18	5.47039e-17	UP
STEAP3	7922.38	-1.7247	0.198595	-8.68453	3.80321e-18	5.49757e-17	DOWN
TRIM25	1600.12	0.959832	0.110524	8.68434	3.80931e-18	5.50351e-17	UP
PIGV	1145.91	-1.0085	0.116158	-8.68209	3.88547e-18	5.61062e-17	DOWN
GLA	927.687	1.16759	0.134514	8.6801	3.95438e-18	5.70714e-17	UP
UGT1A10	44.4872	5.00408	0.576612	8.67842	4.0131e-18	5.78886e-17	UP
LOX	454.181	2.03297	0.234263	8.67814	4.0229e-18	5.79998e-17	UP
ADAM23	110.559	2.9057	0.334844	8.67777	4.03609e-18	5.81597e-17	UP
NCOR2	3788.38	0.679284	0.0782803	8.67758	4.04263e-18	5.82235e-17	UP
GNPAT	2933.8	0.824261	0.0949979	8.67663	4.07678e-18	5.86849e-17	UP
CTC-435M10.12	8.52958	2.03982	0.23525	8.67086	4.28868e-18	6.1703e-17	UP
SYT3	43.0955	3.7734	0.435195	8.6706	4.29866e-18	6.18145e-17	UP
SLC7A2	12918.4	-1.82144	0.210082	-8.67015	4.31561e-18	6.20259e-17	DOWN
CBR4	1793.79	-1.16053	0.133941	-8.66448	4.53578e-18	6.51565e-17	DOWN
HIST1H3H	158.845	2.20507	0.254497	8.66442	4.53837e-18	6.51599e-17	UP
PCDHA1	19.4266	4.43061	0.511366	8.66427	4.54416e-18	6.52092e-17	UP
ADCY10P1	108.541	1.38699	0.160115	8.66249	4.61577e-18	6.62024e-17	UP
RP11-268G12.1	7.36584	4.62447	0.533884	8.66193	4.63857e-18	6.6495e-17	UP
CD5L	1613.24	-3.19625	0.369049	-8.66077	4.68572e-18	6.71361e-17	DOWN
CRYGS	65.3719	1.20868	0.139578	8.65955	4.73644e-18	6.78277e-17	UP
RP11-98D18.9	12.3963	1.676	0.193555	8.65902	4.75832e-18	6.81058e-17	UP
CTB-31O20.2	80.0876	1.13103	0.130696	8.65391	4.97658e-18	7.11929e-17	UP
AC024560.3	298.063	0.968492	0.111945	8.65153	5.08123e-18	7.26524e-17	UP
USP15	1497	-0.515989	0.0596537	-8.64973	5.16193e-18	7.37681e-17	NOT
NSD1	1758.35	0.726489	0.0839917	8.64953	5.17115e-18	7.38617e-17	UP
ASB9P1	9.93201	3.1766	0.367279	8.64902	5.19455e-18	7.41576e-17	UP
KDM6B	1392.78	-0.957521	0.110742	-8.64641	5.31427e-18	7.58277e-17	DOWN
TRMU	983.269	0.953636	0.110303	8.64561	5.35178e-18	7.63235e-17	UP
SNX15	23.2751	1.20955	0.13991	8.6452	5.37105e-18	7.65589e-17	UP
TMEM150B	395.474	2.16198	0.250092	8.64473	5.39319e-18	7.68349e-17	UP
MTATP6P1	41167.3	-1.39918	0.161884	-8.64313	5.46939e-18	7.78804e-17	DOWN
PDE2A	580.754	-1.51963	0.175821	-8.64306	5.47288e-18	7.789e-17	DOWN
SMC2	586.933	1.07371	0.124259	8.64087	5.57851e-18	7.93525e-17	UP
MFGE8	1129.9	1.32689	0.153567	8.64047	5.59801e-18	7.9589e-17	UP
CLCNKA	41.5982	3.007	0.348043	8.63974	5.6342e-18	8.00623e-17	UP
CDAN1	507.657	0.631824	0.0731366	8.63896	5.67255e-18	8.05659e-17	UP
STXBP6	447.715	1.56232	0.180861	8.63824	5.70841e-18	8.10337e-17	UP
ANKS1B	51.6405	2.6009	0.301112	8.63767	5.73695e-18	8.1397e-17	UP
AKR1B15	268.93	4.08453	0.472911	8.63699	5.7715e-18	8.18453e-17	UP
ACSL1	40973.6	-1.78646	0.206876	-8.63541	5.85144e-18	8.29364e-17	DOWN
DNASE1	288.552	1.21938	0.141238	8.63349	5.95094e-18	8.43034e-17	UP
IDNK	876.329	-1.29053	0.149504	-8.6321	6.02354e-18	8.52883e-17	DOWN
MPZL1	2922.21	0.946146	0.109632	8.63016	6.12666e-18	8.67039e-17	UP
VPS33A	832.379	0.711352	0.0824282	8.62995	6.13792e-18	8.68189e-17	UP
CELSR3-AS1	6.64687	2.26529	0.262497	8.62977	6.1473e-18	8.69072e-17	UP
MIP	24.5583	-1.87066	0.216778	-8.62939	6.16826e-18	8.7159e-17	DOWN
RP11-334C17.5	143.217	1.37868	0.159779	8.62862	6.20963e-18	8.76987e-17	UP
C11orf96	1274.04	-2.0489	0.237466	-8.62818	6.2335e-18	8.79909e-17	DOWN
STK11IP	486.075	0.818722	0.0948981	8.62739	6.277e-18	8.85598e-17	UP
DARS2	1377.79	0.920151	0.106656	8.6273	6.28161e-18	8.85797e-17	UP
CCDC14	761.678	1.06215	0.123139	8.62563	6.37406e-18	8.98361e-17	UP
JDP2	637.295	-1.14896	0.133204	-8.62557	6.3772e-18	8.98361e-17	DOWN
POLR3F	359.006	0.514422	0.0596408	8.62534	6.39043e-18	8.99766e-17	NOT
PSMD10	1249.99	0.738161	0.085584	8.62499	6.41004e-18	9.02068e-17	UP
ARPC5	6467.14	0.684683	0.0793985	8.62337	6.50095e-18	9.14396e-17	UP
FAM24B	19.0873	1.94087	0.225101	8.62225	6.56518e-18	9.22961e-17	UP
KCNF1	74.0165	3.68467	0.427521	8.61869	6.77258e-18	9.51635e-17	UP
AC022007.5	51.0807	1.25248	0.145327	8.61834	6.79333e-18	9.54066e-17	UP
CYP4A11	28187	-2.33191	0.270585	-8.61803	6.81181e-18	9.56176e-17	DOWN
PBLD	6977.8	-1.71836	0.199429	-8.61641	6.90843e-18	9.69247e-17	DOWN
RHO	4.98663	3.7607	0.436473	8.6161	6.92759e-18	9.71443e-17	UP
BEND3	163.406	1.26682	0.147042	8.61536	6.9722e-18	9.77203e-17	UP
MAPK3	1415.35	0.699695	0.0812414	8.61254	7.14565e-18	1.00101e-16	UP
RP5-994D16.9	22.1663	-0.837487	0.0972565	-8.61112	7.23473e-18	1.01297e-16	DOWN
WFS1	1805.29	1.1014	0.127917	8.61032	7.28549e-18	1.01956e-16	UP
HEY1	250.058	1.3987	0.162493	8.60777	7.4496e-18	1.042e-16	UP
SLC35E4	89.6863	1.57895	0.18348	8.60557	7.59382e-18	1.06164e-16	UP
RP11-46F15.2	6.84987	2.1052	0.244698	8.60325	7.74877e-18	1.08275e-16	UP
ILDR2	337.212	2.62384	0.304993	8.60293	7.77051e-18	1.08524e-16	UP
GNA12	1759.08	0.774252	0.0900062	8.6022	7.82e-18	1.0916e-16	UP
CCDC170	328.948	2.50125	0.290778	8.60194	7.83818e-18	1.09359e-16	UP
KCNH6	17.5191	3.93822	0.457852	8.60151	7.86768e-18	1.09715e-16	UP
FBXL22	25.0983	1.23415	0.143483	8.60134	7.87906e-18	1.09819e-16	UP
KBTBD11	532.747	-2.20793	0.256769	-8.59891	8.04749e-18	1.12079e-16	DOWN
RP11-173M1.5	5.80043	2.54732	0.296238	8.59889	8.04931e-18	1.12079e-16	UP
DROSHA	1344.8	0.649675	0.0755561	8.59858	8.07066e-18	1.12319e-16	UP
AMH	31.6804	2.86388	0.333067	8.59851	8.07586e-18	1.12335e-16	UP
PABPC4L	21.1803	1.66696	0.193882	8.5978	8.12612e-18	1.12978e-16	UP
RP13-516M14.4	5.69131	2.49742	0.290507	8.59676	8.19973e-18	1.13944e-16	UP
SDHD	5061.55	-0.874384	0.101719	-8.59608	8.24879e-18	1.14568e-16	DOWN
IDUA	630.015	1.08004	0.125698	8.59235	8.52062e-18	1.18284e-16	UP
RXFP1	29.2814	-1.70666	0.198688	-8.58967	8.72207e-18	1.2102e-16	DOWN
CCNO	51.9242	2.91444	0.339389	8.58731	8.90312e-18	1.2347e-16	UP
SDHB	5841.27	-0.982629	0.114432	-8.58698	8.92866e-18	1.23762e-16	DOWN
SARDH	6728.18	-1.63059	0.189999	-8.58208	9.3172e-18	1.29083e-16	DOWN
PORCN	179.314	0.978593	0.114067	8.57907	9.56404e-18	1.32437e-16	UP
DMD	2049.77	-1.31469	0.153251	-8.57868	9.59651e-18	1.3282e-16	DOWN
[truncated: 25,668 more rows]
