# Supplementary material for: Life span‐associated ferroptosis‐related genes identification and validation for hepatocellular carcinoma patients as hepatitis B virus carriers
Source: J Clin Lab Anal. 2023 Jul 18;37(13-14):e24930. doi: 10.1002/jcla.24930 (PMC10492458; doi:10.1002/jcla.24930)
Supplement: Supplementary file 10 — Tables S1–S14 [file JCLA-37-e24930-s009.zip › TableS5_DEG_survival.tex]

\begin{table}[!ht]
    \centering
    \begin{tabular}{|l|l|l|l|l|l|l|l|}
    \hline
        Gene & baseMean & log2FoldChange & lfcSE & stat & pvalue & padj & reg \\ \hline
        MAGEA4 & 25.7317922906606 & 23.7882524572765 & 1.77484534680719 & 13.4030001543908 & 5.80675017152765e-41 & 1.57537132153545e-36 & UP \\ \hline
        ANGPTL7 & 14.4627892992017 & -6.55700967254711 & 0.789891779387855 & -8.30114940255312 & 1.03108930984807e-16 & 1.39867264880891e-12 & DOWN \\ \hline
        AFP & 29400.1092860782 & 6.38325857815287 & 0.825928439311012 & 7.72858552186164 & 1.08748115356103e-14 & 9.83445456537021e-11 & UP \\ \hline
        UPK3A & 580.499884030635 & 5.40301997365003 & 0.721869503834424 & 7.4847599807864 & 7.16780104403961e-14 & 4.86156105811986e-10 & UP \\ \hline
        TMEM233 & 62.9890880200016 & -2.06524554945189 & 0.286644490101096 & -7.20490231200154 & 5.80854773449321e-13 & 3.15171800073602e-09 & DOWN \\ \hline
        GNRH2 & 35.3077190520865 & -4.46819846844229 & 0.647647138544481 & -6.89912485135671 & 5.23238710316047e-12 & 2.36591103514572e-08 & DOWN \\ \hline
        MEP1A & 760.183699170248 & 5.32165833575978 & 0.778933933190023 & 6.83197651175065 & 8.3752565725478e-12 & 3.2460101544746e-08 & UP \\ \hline
        TNNT1 & 88.6412759314611 & 4.75367182430855 & 0.704917131045046 & 6.74358958656769 & 1.54520625324517e-11 & 5.24018070631768e-08 & UP \\ \hline
        LINC00942 & 295.198119468304 & 6.18438706478666 & 0.922992861800003 & 6.70036283132893 & 2.07902674415192e-11 & 6.06709100542228e-08 & UP \\ \hline
        CMA1 & 18.3725870829345 & -3.98993527478623 & 0.596429730259376 & -6.68969884021557 & 2.23630335621905e-11 & 6.06709100542228e-08 & DOWN \\ \hline
        DQX1 & 165.633966524 & 5.11620019077481 & 0.782325832543565 & 6.53973060577659 & 6.16297447151494e-11 & 1.52001361283818e-07 & UP \\ \hline
        MEX3A & 480.739012209033 & 2.32693331406021 & 0.356816960894464 & 6.52136408602069 & 6.96708367162118e-11 & 1.57514150009236e-07 & UP \\ \hline
        SOAT2 & 802.439969623517 & 4.18324610859651 & 0.655331850112309 & 6.38340118503259 & 1.73197372374335e-10 & 3.6144959327044e-07 & UP \\ \hline
        MYBL2 & 1740.05147200585 & 2.47838661521896 & 0.392271110441372 & 6.31804522242372 & 2.64892508253831e-10 & 5.1332383920903e-07 & UP \\ \hline
        C6orf223 & 409.33886983164 & 4.52693284899184 & 0.722601317633836 & 6.26477248037039 & 3.7337014924862e-10 & 6.75302143274337e-07 & UP \\ \hline
        ASB15 & 11.1760431121684 & -4.1538302920775 & 0.674241073884341 & -6.16074940102217 & 7.24014892342273e-10 & 1.22765775182787e-06 & DOWN \\ \hline
        ESRP1 & 253.092652428187 & 5.18366362457175 & 0.85544167886317 & 6.05963416636482 & 1.36431487970421e-09 & 2.17728604037501e-06 & UP \\ \hline
        DSCC1 & 245.250163804836 & 1.3724310089062 & 0.227889156101187 & 6.02236206577909 & 1.7188984131255e-09 & 2.4328635753847e-06 & UP \\ \hline
        CA9 & 704.726936955627 & 4.65709351133009 & 0.774053101826575 & 6.01650390695482 & 1.78224198848022e-09 & 2.4328635753847e-06 & UP \\ \hline
        KDM8 & 980.734493632401 & -2.10789002698339 & 0.35041063595436 & -6.01548529268368 & 1.79348586464039e-09 & 2.4328635753847e-06 & DOWN \\ \hline
        NKAPL & 18.0682173447378 & -2.56246203536059 & 0.428237309051516 & -5.98374308169476 & 2.18067191504974e-09 & 2.81722043120473e-06 & DOWN \\ \hline
        AC090616.2 & 19.5784196980455 & -1.65580811834526 & 0.279348261054008 & -5.92739726425265 & 3.0777377866352e-09 & 3.60871657125248e-06 & DOWN \\ \hline
        FAM49B & 2042.88325074933 & 1.14703599871024 & 0.193595190336808 & 5.92491991518322 & 3.12449621189061e-09 & 3.60871657125248e-06 & UP \\ \hline
        TRIP13 & 433.821315086145 & 2.00402658462152 & 0.338438714405269 & 5.92138694340319 & 3.19237735753998e-09 & 3.60871657125248e-06 & UP \\ \hline
        NUDCD1 & 824.06107282777 & 1.09099775609418 & 0.185403422127166 & 5.88445317555074 & 3.99372181374044e-09 & 4.33398691227113e-06 & UP \\ \hline
        MUC6 & 508.942093317474 & 4.8498272191542 & 0.827186055298386 & 5.86304276781449 & 4.54461106441494e-09 & 4.74212685298375e-06 & UP \\ \hline
        XPO5 & 2093.48411184136 & 0.825510166503667 & 0.141108211860501 & 5.85019224338102 & 4.91005172579753e-09 & 4.9336927155884e-06 & UP \\ \hline
        CHP2 & 29.9169327497169 & 6.62490307648154 & 1.13565882256451 & 5.83353287523571 & 5.42659091538316e-09 & 5.25797898336947e-06 & UP \\ \hline
        CLEC2L & 46.373165274583 & 5.17661300679705 & 0.893211086346248 & 5.79550913096299 & 6.81142217903099e-09 & 6.18810334339345e-06 & UP \\ \hline
        C12orf56 & 43.7486653521875 & 4.30992765537314 & 0.743765535516693 & 5.79473967206485 & 6.84272393298207e-09 & 6.18810334339345e-06 & UP \\ \hline
        TNRC6C & 728.548406539378 & -1.17199052383805 & 0.20273485973156 & -5.78090282741641 & 7.43008001701628e-09 & 6.50251841489199e-06 & DOWN \\ \hline
        TEX15 & 55.3200103648334 & 7.03263401414219 & 1.22042823655045 & 5.76243141835197 & 8.29107371722826e-09 & 7.02927593588759e-06 & UP \\ \hline
        TMEM65 & 1099.04614652994 & 1.26724190795983 & 0.220125113797962 & 5.75691653757849 & 8.56642374697697e-09 & 7.04263867440864e-06 & UP \\ \hline
        HMGA1 & 5242.71974553399 & 1.37857251055492 & 0.240309693395083 & 5.73664961691108 & 9.65677445973294e-09 & 7.70553797331043e-06 & UP \\ \hline
        G6PD & 3703.60798571372 & 2.25030991738415 & 0.3938529305689 & 5.71357921377833 & 1.10624342723634e-08 & 8.57496690883481e-06 & UP \\ \hline
        HILPDA & 384.311110090083 & 1.65600868848316 & 0.291711942619953 & 5.67686284493547 & 1.37187380460853e-08 & 1.03385934219526e-05 & UP \\ \hline
        PAK1IP1 & 847.895469960663 & 0.785437414994921 & 0.138616871824785 & 5.6662468619818 & 1.45959198686935e-08 & 1.06958475096518e-05 & UP \\ \hline
        RP11-20J15.3 & 8.50602906885 & -2.69512881096705 & 0.476570706743296 & -5.65525487158986 & 1.55615177137747e-08 & 1.06958475096518e-05 & DOWN \\ \hline
        CTB-36O1.7 & 52.8574074597085 & -2.89717007980326 & 0.513088827310066 & -5.64652731768113 & 1.63721160888827e-08 & 1.06958475096518e-05 & DOWN \\ \hline
        IGDCC3 & 41.424613495479 & 4.32413179283662 & 0.766773332051188 & 5.6393873027237 & 1.70656299782492e-08 & 1.06958475096518e-05 & UP \\ \hline
        PFKFB4 & 314.092302037335 & 1.95011255862254 & 0.345950156457769 & 5.63697550707886 & 1.73062715855738e-08 & 1.06958475096518e-05 & UP \\ \hline
        CDCA7 & 319.224422566872 & 2.87733978024363 & 0.51049186716733 & 5.63640669969868 & 1.7363503871364e-08 & 1.06958475096518e-05 & UP \\ \hline
        GAD1 & 58.0710655078674 & 3.48380855064761 & 0.618395244243594 & 5.63362765654662 & 1.76457788677483e-08 & 1.06958475096518e-05 & UP \\ \hline
        TRIM73 & 19.3250242314985 & -2.38409719565212 & 0.423225793286025 & -5.63315665886388 & 1.76940589481861e-08 & 1.06958475096518e-05 & DOWN \\ \hline
        AGR2 & 402.896213199323 & 4.96316718787963 & 0.881134748421582 & 5.63269942170636 & 1.77410511899873e-08 & 1.06958475096518e-05 & UP \\ \hline
        SPESP1 & 102.129203124708 & 3.77381897895462 & 0.670435168446958 & 5.62890963446407 & 1.81352372076661e-08 & 1.06958475096518e-05 & UP \\ \hline
        SRL & 20.3672291616872 & -1.45551675014734 & 0.259010555688482 & -5.61952676514824 & 1.91481215058424e-08 & 1.10529475841171e-05 & DOWN \\ \hline
        MTND1P23 & 1624.74893619786 & 4.30958354566443 & 0.768066084493489 & 5.61095409974578 & 2.01214134804132e-08 & 1.13727905775752e-05 & UP \\ \hline
        RP5-1154L15.2 & 137.609043032211 & 3.68586959167565 & 0.657771991358126 & 5.60356725446047 & 2.09984584758509e-08 & 1.16262893561191e-05 & UP \\ \hline
        CHRAC1 & 1604.65931363252 & 0.936730532434013 & 0.167299225569833 & 5.59913250789682 & 2.15427089651224e-08 & 1.16890738844754e-05 & UP \\ \hline
        RP11-874J12.4 & 16.6890275078113 & 5.42269123745398 & 0.974830214393149 & 5.56270328657151 & 2.65627316619008e-08 & 1.41303315683798e-05 & UP \\ \hline
        PKIB & 465.640135390245 & 2.64247989465464 & 0.475529246968403 & 5.55692401992305 & 2.74570206523319e-08 & 1.43251725057262e-05 & UP \\ \hline
        ALG9 & 559.170454012392 & -1.19997460805338 & 0.216589482152501 & -5.5403180068018 & 3.0192286744443e-08 & 1.5455032818429e-05 & DOWN \\ \hline
        CMSS1 & 809.111891466695 & 0.937801280779917 & 0.169369316438852 & 5.5370199307529 & 3.07661552263983e-08 & 1.54571442831886e-05 & UP \\ \hline
        NDRG1 & 18386.7891742508 & 2.07700541317389 & 0.376149868192569 & 5.52174967694146 & 3.35640439608575e-08 & 1.65562275028739e-05 & UP \\ \hline
        TPSB2 & 240.882615492531 & -3.24027668043666 & 0.587161260339485 & -5.51854643571545 & 3.41815155036557e-08 & 1.65597234931104e-05 & DOWN \\ \hline
        PPM1K & 519.586057951345 & -1.80644488906088 & 0.329145833415533 & -5.48828119838392 & 4.05863599170563e-08 & 1.93176832377147e-05 & DOWN \\ \hline
        RP11-20J15.5 & 3.94129327079688 & -2.82221813499147 & 0.51724185872603 & -5.45628333704974 & 4.86203889810145e-08 & 2.27426060871538e-05 & DOWN \\ \hline
        DCAF13 & 2188.57407380272 & 1.18111322090618 & 0.217394711794319 & 5.43303565738826 & 5.54033311179776e-08 & 2.54761419191649e-05 & UP \\ \hline
        TUBA3C & 83.5272002889286 & 6.41557875764841 & 1.18429081011461 & 5.41723257738321 & 6.05285836719951e-08 & 2.73690079170205e-05 & UP \\ \hline
        MAPK13 & 981.844530062735 & 2.3054667493432 & 0.427430012411177 & 5.39378771354361 & 6.89877183307737e-08 & 3.06825704641621e-05 & UP \\ \hline
        VSIG2 & 152.247534855661 & -2.68741509461841 & 0.502751418707403 & -5.34541523826602 & 9.02100058196948e-08 & 3.91261069655969e-05 & DOWN \\ \hline
        FDCSP & 21.7816894130207 & 4.06086934976869 & 0.760222688443157 & 5.34168397168579 & 9.20870940083627e-08 & 3.91261069655969e-05 & UP \\ \hline
        PPP1R12B & 1118.97438706199 & -0.992541824405837 & 0.185825149699262 & -5.34126745498206 & 9.22989622483671e-08 & 3.91261069655969e-05 & DOWN \\ \hline
        RAN & 8245.81217068638 & 0.826065660728052 & 0.155025722012458 & 5.3285716073728 & 9.89881697447775e-08 & 4.1316139156551e-05 & UP \\ \hline
        LAPTM4B & 7547.22311995232 & 1.4980506705578 & 0.282049687959087 & 5.31130057756029 & 1.088456344692e-07 & 4.47421524719607e-05 & UP \\ \hline
        CYP19A1 & 53.5955254848722 & 3.83194961564695 & 0.724924916056714 & 5.28599518484085 & 1.25023182293823e-07 & 4.95990443504406e-05 & UP \\ \hline
        NEURL3 & 353.593612785141 & 2.36443896629073 & 0.447455595814796 & 5.28418682972374 & 1.26264343073504e-07 & 4.95990443504406e-05 & UP \\ \hline
        TRIM54 & 118.018036747995 & 3.69360070510754 & 0.699074463456634 & 5.28355833060218 & 1.26698497180809e-07 & 4.95990443504406e-05 & UP \\ \hline
        CCT2 & 5095.55872575441 & 0.730535899303518 & 0.138368237498724 & 5.27965024711871 & 1.2943070903729e-07 & 4.95990443504406e-05 & UP \\ \hline
        MS4A8 & 22.343994346606 & 5.98691343366344 & 1.13407303014393 & 5.27912513086006 & 1.29802143342473e-07 & 4.95990443504406e-05 & UP \\ \hline
        LYPD6B & 63.9614263338958 & 4.37748967739894 & 0.8301726200547 & 5.27298729402869 & 1.34220859204313e-07 & 5.05751654196252e-05 & UP \\ \hline
        LINC00494 & 48.3348804951398 & 4.75034894400706 & 0.901930950700348 & 5.26686542946378 & 1.38772855119272e-07 & 5.08118148597206e-05 & UP \\ \hline
        MCM3 & 4298.5906784539 & 1.13244192970732 & 0.215022123105968 & 5.26662983952227 & 1.38950982105587e-07 & 5.08118148597206e-05 & UP \\ \hline
        CTSG & 83.9983534220703 & -3.55368756560275 & 0.675011104249179 & -5.26463571226069 & 1.40467604661963e-07 & 5.08118148597206e-05 & DOWN \\ \hline
        INTS8 & 1345.33456208074 & 0.824688264194914 & 0.157227245773881 & 5.2451994572299 & 1.5611334668407e-07 & 5.57283565202474e-05 & UP \\ \hline
        SLC7A10 & 136.894556781624 & 4.42507791041778 & 0.844434568052032 & 5.24028513023299 & 1.6032867421424e-07 & 5.6489830278342e-05 & UP \\ \hline
        RNF17 & 38.3588068731395 & 5.677333870416 & 1.08455985120296 & 5.23468932039008 & 1.65262602818778e-07 & 5.74817232624803e-05 & UP \\ \hline
        UBE2C & 1213.04485131173 & 1.94851934477007 & 0.372862934695184 & 5.22583277515366 & 1.73372999562155e-07 & 5.95393604825476e-05 & UP \\ \hline
        HHIPL2 & 345.110948684834 & 3.7925241659419 & 0.726566152996222 & 5.21979196292347 & 1.79124225948456e-07 & 5.99672355824771e-05 & UP \\ \hline
        P2RX2 & 9.23458133498116 & -3.82039331157043 & 0.731991143939649 & -5.21917968980976 & 1.7971733715683e-07 & 5.99672355824771e-05 & DOWN \\ \hline
        CXCL5 & 234.044479329673 & 4.28058429359107 & 0.820411487428251 & 5.2176064806326 & 1.81250030142393e-07 & 5.99672355824771e-05 & UP \\ \hline
        TNNC1 & 177.740278789617 & 3.10170847227916 & 0.594986118712259 & 5.213077036137 & 1.85733718838016e-07 & 6.07103107478959e-05 & UP \\ \hline
        PHYHIP & 47.894526960383 & -2.11124053040207 & 0.408388708128838 & -5.16968390256279 & 2.34490281042743e-07 & 7.57347776748762e-05 & DOWN \\ \hline
        CLTCL1 & 861.985548486439 & -1.52770723903026 & 0.296111980697276 & -5.15922130348411 & 2.4797905597805e-07 & 7.89202471116144e-05 & DOWN \\ \hline
        VNN2 & 1003.91339170283 & 2.56588562660096 & 0.497710010098415 & 5.15538280231412 & 2.53113310504836e-07 & 7.89202471116144e-05 & UP \\ \hline
        PRAME & 636.712049230943 & 5.33167958850655 & 1.03453313138101 & 5.15370598270663 & 2.553882584302e-07 & 7.89202471116144e-05 & UP \\ \hline
        ASNSP1 & 41.4770234230792 & 5.33655122752837 & 1.03556689114389 & 5.15326559121022 & 2.55989006480725e-07 & 7.89202471116144e-05 & UP \\ \hline
        PFN1P11 & 166.438144986414 & -4.17102584946323 & 0.811735883336209 & -5.13840269364518 & 2.77083609292186e-07 & 8.44638013494045e-05 & DOWN \\ \hline
        CEP55 & 333.829489124284 & 1.79854645006347 & 0.350774530595619 & 5.12735758496925 & 2.9383709692973e-07 & 8.85755604411508e-05 & UP \\ \hline
        SMCO3 & 51.574371772433 & -1.87814218521396 & 0.366564359976702 & -5.12363554747475 & 2.99700015323705e-07 & 8.93501254476058e-05 & DOWN \\ \hline
        MCM2 & 2223.09074042487 & 1.41929804385221 & 0.277482169433398 & 5.11491620074303 & 3.1388027219004e-07 & 9.25605628751715e-05 & UP \\ \hline
        C10orf91 & 38.2823677822157 & 4.76219129605903 & 0.932193761225485 & 5.10858524712559 & 3.24579957346941e-07 & 9.46866047615322e-05 & UP \\ \hline
        PAGE1 & 76.2230454947005 & 6.10032328528957 & 1.1976518193067 & 5.09356992320268 & 3.51383370944557e-07 & 0.000101415221848147 & UP \\ \hline
        RP11-35G9.3 & 79.9486136242252 & 0.965535098835256 & 0.190065567365569 & 5.08001061011837 & 3.77413788829608e-07 & 0.000106901835449269 & UP \\ \hline
        MTRNR2L1 & 109.608165248858 & -3.58699339272651 & 0.706159716094554 & -5.07957804866656 & 3.78274095213043e-07 & 0.000106901835449269 & DOWN \\ \hline
        EZH2 & 812.487346456115 & 1.26378412392041 & 0.249430279792545 & 5.06668286212693 & 4.04807868476248e-07 & 0.000111926909115799 & UP \\ \hline
        HTR3A & 27.3211537984482 & 4.69463443161256 & 0.926643605430094 & 5.0662783448806 & 4.05668615713447e-07 & 0.000111926909115799 & UP \\ \hline
        NUP37 & 620.640807128991 & 0.763279085628613 & 0.150697200435737 & 5.06498517173253 & 4.08432141631556e-07 & 0.000111926909115799 & UP \\ \hline
        TKT & 19451.1482585957 & 1.56751772172948 & 0.310284012185013 & 5.05188040689257 & 4.37481601455608e-07 & 0.000118688758474906 & UP \\ \hline
        TNNI3 & 21.6328763255206 & 4.58388300937533 & 0.909195136875771 & 5.04169327733838 & 4.61430477965516e-07 & 0.000123069600369118 & UP \\ \hline
        PPFIA4 & 54.7532778792416 & 2.65264560093615 & 0.526196746082934 & 5.04116686521293 & 4.62701778018799e-07 & 0.000123069600369118 & UP \\ \hline
        PKD1L3 & 16.5490738860363 & -1.85613081519531 & 0.368535801076742 & -5.03650068669666 & 4.74119410313974e-07 & 0.000124882132056486 & DOWN \\ \hline
        RAD51 & 207.123303037701 & 1.41961896729463 & 0.282123742031135 & 5.03190180689565 & 4.85638001017503e-07 & 0.000126686143919278 & UP \\ \hline
        HJURP & 610.886931256097 & 1.60094610181339 & 0.318615891862692 & 5.02469005062473 & 5.04246238632827e-07 & 0.00012868029697388 & UP \\ \hline
        RUVBL1 & 1680.1699314176 & 0.700682300625368 & 0.139469659258031 & 5.02390487187643 & 5.06313228660698e-07 & 0.00012868029697388 & UP \\ \hline
        RBP2 & 36.2677955332676 & 3.96027572398689 & 0.788357584191187 & 5.02345103719644 & 5.07511676233143e-07 & 0.00012868029697388 & UP \\ \hline
        SPC25 & 221.078425415495 & 1.4966106141759 & 0.298670219323374 & 5.01091343343979 & 5.41722810540182e-07 & 0.000136082776388474 & UP \\ \hline
        GLDN & 254.359461066466 & 2.91324459209313 & 0.581831692221838 & 5.00702287455043 & 5.52783598471863e-07 & 0.000137587330518731 & UP \\ \hline
        REN & 154.725690305189 & -2.81293240276464 & 0.562429479538198 & -5.00139573955885 & 5.69167446300423e-07 & 0.000140344303895259 & DOWN \\ \hline
        STS & 1388.93608815255 & -1.74686209244425 & 0.349393628146756 & -4.99969647903972 & 5.74206329980604e-07 & 0.000140344303895259 & DOWN \\ \hline
        THOC7 & 1763.67281203358 & 0.734637997224771 & 0.147066787689664 & 4.99526785595524 & 5.87541614713821e-07 & 0.000141543719477154 & UP \\ \hline
        EEF1E1 & 398.821065470926 & 0.990674510598549 & 0.198348725904188 & 4.99460990274822 & 5.89548112824121e-07 & 0.000141543719477154 & UP \\ \hline
        VPS72 & 2223.83817121049 & 0.778058796500314 & 0.155875698531858 & 4.99153366322392 & 5.99017400104605e-07 & 0.000142555632147701 & UP \\ \hline
        ALPI & 128.49264989809 & 4.28252653534021 & 0.858981075312432 & 4.98558892439225 & 6.17733593087498e-07 & 0.00014549611172601 & UP \\ \hline
        SFN & 2565.11180171074 & 2.67102801833924 & 0.535896108286666 & 4.98422731017564 & 6.22099113904059e-07 & 0.00014549611172601 & UP \\ \hline
        ZNF239 & 112.179215315512 & 2.28305914569096 & 0.458757200412385 & 4.97661757382484 & 6.47049799906621e-07 & 0.000150038128815954 & UP \\ \hline
        CTD-2207A17.1 & 20.4188378970902 & 5.85973233967425 & 1.1792148149498 & 4.96918141239915 & 6.72361429867365e-07 & 0.000154586149087302 & UP \\ \hline
        RP11-362F19.1 & 43.5947875470675 & 3.63177516029577 & 0.732209491070959 & 4.96002196718837 & 7.04852084792046e-07 & 0.000160694429079061 & UP \\ \hline
        PAGE5 & 218.338975730285 & 4.26698434378686 & 0.860956978399388 & 4.95609473044709 & 7.19241589832307e-07 & 0.000162608536101254 & UP \\ \hline
        ZNF623 & 1218.00850676708 & 0.730186263213381 & 0.147655541504265 & 4.9452005375111 & 7.60655190608475e-07 & 0.000170550209266181 & UP \\ \hline
        DGKK & 16.8066749513507 & 4.22482628802808 & 0.855832252440717 & 4.93651212136426 & 7.95320964959156e-07 & 0.000176861129338868 & UP \\ \hline
        DLX6 & 27.2881288986869 & 5.87577210557496 & 1.19110319676794 & 4.93305040362485 & 8.09552534916043e-07 & 0.00017856227863636 & UP \\ \hline
        BUB1B & 459.183968145688 & 1.62469632889679 & 0.329564064959541 & 4.92983459557777 & 8.22992669551648e-07 & 0.000180062831652711 & UP \\ \hline
        PPP1R14D & 38.1989579136207 & 3.00307260170098 & 0.610531161384832 & 4.91878677394498 & 8.70822659485161e-07 & 0.000188252526078605 & UP \\ \hline
        ABCA9 & 295.785419223485 & -1.89764307466133 & 0.385856190869689 & -4.91800603324308 & 8.74302185252644e-07 & 0.000188252526078605 & DOWN \\ \hline
        MPV17 & 1487.42292795051 & 0.72963152103849 & 0.148482877917838 & 4.91391015092143 & 8.92776762325028e-07 & 0.000189596596736297 & UP \\ \hline
        GTSE1 & 408.96487785325 & 1.60975834041946 & 0.327617645204651 & 4.91352759529757 & 8.94521355777592e-07 & 0.000189596596736297 & UP \\ \hline
        PABPC1 & 50770.096249883 & 1.1233463264784 & 0.229002558704208 & 4.90538766394036 & 9.32429941567716e-07 & 0.000196099413292497 & UP \\ \hline
        MTBP & 176.359921632856 & 1.06703328700913 & 0.217619419013687 & 4.90320804937918 & 9.4284031848666e-07 & 0.000196763521850331 & UP \\ \hline
        ASPA & 193.253428176881 & -1.89672876622329 & 0.387025782666189 & -4.90078142380303 & 9.54562117800363e-07 & 0.000197689085923083 & DOWN \\ \hline
        RP11-495P10.8 & 95.6543829531562 & 3.47308324010314 & 0.709097052201526 & 4.89789547047234 & 9.6868538887449e-07 & 0.000197893118029507 & UP \\ \hline
        ABCB5 & 27.0101779880138 & 3.53350988857224 & 0.721477639658484 & 4.89760138684942 & 9.70135816362861e-07 & 0.000197893118029507 & UP \\ \hline
        KIFC1 & 1108.95559339824 & 1.53912898305372 & 0.314388052093261 & 4.89563446449659 & 9.79890615839105e-07 & 0.000198391286624738 & UP \\ \hline
        KPNA2 & 3909.86261710831 & 1.09244699327346 & 0.223233879191493 & 4.89373296396621 & 9.89410680683429e-07 & 0.000198834901977344 & UP \\ \hline
        IGFBP4 & 45189.7904350428 & -1.32260478090629 & 0.270464233698322 & -4.89012821703271 & 1.0077031733537e-06 & 0.000201021963919749 & DOWN \\ \hline
        LINC01093 & 202.191631075981 & -3.20411981798186 & 0.655552003043672 & -4.88766688699814 & 1.0203798930609e-06 & 0.000201856856125928 & DOWN \\ \hline
        GEMIN2 & 229.480918051841 & 0.746607875857218 & 0.152791860914506 & 4.88643748029863 & 1.02676911704305e-06 & 0.000201856856125928 & UP \\ \hline
        KCNN2 & 97.8457432235737 & -2.40176956315438 & 0.491725877753262 & -4.88436682268641 & 1.03761746106398e-06 & 0.000202522026752991 & DOWN \\ \hline
        TRMT6 & 754.499714559614 & 0.730466901585721 & 0.149821706770233 & 4.87557455680282 & 1.08492209122517e-06 & 0.000209029561677665 & UP \\ \hline
        SF3B4 & 4782.24963109572 & 0.833914830252965 & 0.171072211602538 & 4.87463640319591 & 1.09009043216852e-06 & 0.000209029561677665 & UP \\ \hline
        EVX1 & 18.6951469194279 & 3.68172102100735 & 0.755392727480438 & 4.87391642396067 & 1.09407289930809e-06 & 0.000209029561677665 & UP \\ \hline
        PRKCD & 1275.11509597084 & 0.999927560143643 & 0.205355735237808 & 4.86924584300358 & 1.12024965849399e-06 & 0.000212534078566028 & UP \\ \hline
        MUC1 & 201.346172569448 & 2.53828605499089 & 0.521601059493832 & 4.8663360796354 & 1.13686131339264e-06 & 0.000214187829391266 & UP \\ \hline
        C4orf29 & 484.165309250596 & -0.749535344540353 & 0.154080103658086 & -4.86458229677481 & 1.14698776169037e-06 & 0.000214605365342481 & DOWN \\ \hline
        KIAA0101 & 600.345981207286 & 1.43774607081152 & 0.295954136101748 & 4.8580029654231 & 1.18575634168854e-06 & 0.000219056808351895 & UP \\ \hline
        H2AFY & 5927.23479269632 & 0.622730779468698 & 0.128237616701461 & 4.85606950196544 & 1.19738689066267e-06 & 0.000219056808351895 & UP \\ \hline
        CYP4V2 & 4705.97325699757 & -1.36428481243499 & 0.280970560505918 & -4.85561480170182 & 1.20013799128989e-06 & 0.000219056808351895 & DOWN \\ \hline
        KIF2C & 807.044155175381 & 1.73395215481341 & 0.357138134185507 & 4.85513023908209 & 1.20307646311951e-06 & 0.000219056808351895 & UP \\ \hline
        UQCRFS1P1 & 9.16214988728675 & -1.6736275990402 & 0.345087796231619 & -4.84986028864633 & 1.23548465123292e-06 & 0.000223457990586327 & DOWN \\ \hline
        PBK & 487.460949380693 & 1.73846205249849 & 0.359288703733966 & 4.838621516433 & 1.30742750353747e-06 & 0.000234904027622327 & UP \\ \hline
        SIK2 & 4933.13307384724 & -1.03985289293848 & 0.215288586307642 & -4.83004190223331 & 1.36504321081948e-06 & 0.000243642252036399 & DOWN \\ \hline
        SUSD2 & 763.45247964835 & -2.03248416703531 & 0.42129152633993 & -4.82441264530763 & 1.40416441100064e-06 & 0.000248968167684654 & DOWN \\ \hline
        COL22A1 & 150.516616261604 & 3.11331781710556 & 0.64549754346585 & 4.82312883855347 & 1.41323618958484e-06 & 0.000248968167684654 & UP \\ \hline
        RECQL4 & 1270.92346391941 & 1.28566274966334 & 0.266823746597608 & 4.81839703571146 & 1.44716174527036e-06 & 0.000253299988059257 & UP \\ \hline
        DDIT4L & 33.7254687889793 & -1.86285658406554 & 0.386776304453317 & -4.81636688343296 & 1.4619561544464e-06 & 0.000253617919060485 & DOWN \\ \hline
        SSB & 3192.35799433789 & 0.767343638662877 & 0.159370670122441 & 4.81483599255336 & 1.47320834254725e-06 & 0.000253617919060485 & UP \\ \hline
        RAD21 & 8073.75917680124 & 0.756130267716242 & 0.157058595273197 & 4.8143195627147 & 1.47702289758779e-06 & 0.000253617919060485 & UP \\ \hline
        GTPBP2 & 1996.75137364361 & 0.877244129345502 & 0.182555551551434 & 4.80535443535029 & 1.54477596033513e-06 & 0.000263583470464731 & UP \\ \hline
        PEG10 & 10516.504055868 & 3.64427435873991 & 0.758752669702008 & 4.8029806078589 & 1.56321030033364e-06 & 0.000265061846550323 & UP \\ \hline
        SLC39A4 & 1672.43298042273 & 2.91351974826079 & 0.606826247159736 & 4.80124213792266 & 1.57684462579405e-06 & 0.000265713010545295 & UP \\ \hline
        NFYB & 1582.74523545813 & -0.873352311830593 & 0.182140829169845 & -4.79492882409249 & 1.62732599520629e-06 & 0.000272526878086091 & DOWN \\ \hline
        KB-431C1.4 & 229.320155109462 & 0.790639295357298 & 0.165079608623057 & 4.78944251171958 & 1.67245302267377e-06 & 0.00027836595401926 & UP \\ \hline
        GARNL3 & 169.49050283958 & -1.48166851952398 & 0.309612463774703 & -4.7855583766232 & 1.70512615391391e-06 & 0.000282073613144417 & DOWN \\ \hline
        PSMC3IP & 121.099989852042 & 1.19010275876687 & 0.248890082403973 & 4.78163994029791 & 1.7387090008289e-06 & 0.000285885910257503 & UP \\ \hline
        SAPCD2 & 271.091207559349 & 2.08215809209993 & 0.435741193093242 & 4.77842839993871 & 1.76670652113495e-06 & 0.000288739445291514 & UP \\ \hline
        DBF4 & 369.740132539632 & 0.989605860160409 & 0.207184770601036 & 4.77644113169899 & 1.78424754358012e-06 & 0.000289860094954064 & UP \\ \hline
        NLE1 & 829.497421259787 & 0.928430446931159 & 0.194454003703263 & 4.77455042966329 & 1.80109147914848e-06 & 0.000290371063754801 & UP \\ \hline
        CYP2G1P & 11.065338564924 & -3.23398208478759 & 0.677459456422102 & -4.77369096280295 & 1.80879873846522e-06 & 0.000290371063754801 & DOWN \\ \hline
        TMEM106C & 4086.59912552916 & 1.01921433414538 & 0.213643926652077 & 4.77062161380879 & 1.8365826023754e-06 & 0.00029220139252866 & UP \\ \hline
        CENPW & 367.155121262214 & 1.42687721463999 & 0.299132131897928 & 4.77005664883532 & 1.84174117664581e-06 & 0.00029220139252866 & UP \\ \hline
        GINS1 & 645.023083371806 & 1.46323532205555 & 0.307170656539156 & 4.76359082778804 & 1.90177948142977e-06 & 0.000299972542623195 & UP \\ \hline
        PRIM2 & 474.615371299742 & 0.738960096929694 & 0.155176825767934 & 4.76205189320476 & 1.91634385000248e-06 & 0.00030052259335588 & UP \\ \hline
        NCAPH & 454.979717624922 & 1.52767183577902 & 0.321097692033139 & 4.7576543640225 & 1.95855475439913e-06 & 0.000305376956820968 & UP \\ \hline
        FARSB & 1825.31528963294 & 0.714791107981962 & 0.150296579496769 & 4.75587076149879 & 1.9759285355858e-06 & 0.000306325378116816 & UP \\ \hline
        RP11-383J24.1 & 17.4143700160225 & 3.56043786001082 & 0.75183703998638 & 4.73565103958609 & 2.18353016447518e-06 & 0.000336586212285294 & UP \\ \hline
        NCL & 20266.5447024233 & 0.580715197568861 & 0.122775186481629 & 4.72990686644775 & 2.24622858709241e-06 & 0.000343051220240889 & NOT \\ \hline
        TRAIP & 249.208525799644 & 1.37810062712686 & 0.291384140927197 & 4.72949770959286 & 2.25075994113079e-06 & 0.000343051220240889 & UP \\ \hline
        ZNF695 & 16.6054754647637 & 3.1750347010181 & 0.672487322478321 & 4.72133019447434 & 2.34307199215648e-06 & 0.000355125939369862 & UP \\ \hline
        LINC01559 & 12.8668407310087 & 4.07583490950115 & 0.86391684663286 & 4.71785557300662 & 2.38343593796682e-06 & 0.000356980745844509 & UP \\ \hline
        F11-AS1 & 372.819461843885 & -1.88215683949104 & 0.399015535434569 & -4.71700140056245 & 2.3934604360675e-06 & 0.000356980745844509 & DOWN \\ \hline
        DEPDC1B & 356.801382632558 & 1.78777139355231 & 0.379014949586413 & 4.71688886019708 & 2.39478421465907e-06 & 0.000356980745844509 & UP \\ \hline
        PLVAP & 5912.7173609658 & -1.10402926445951 & 0.234541149211336 & -4.70718792063523 & 2.51157360053575e-06 & 0.000372344217390901 & DOWN \\ \hline
        FSD1L & 144.571330769521 & 1.12860841286761 & 0.239850466948123 & 4.70546681533755 & 2.53285705250128e-06 & 0.000373458759969347 & UP \\ \hline
        CH507-154B10.1 & 11.4585661760163 & 3.33716300285137 & 0.709500077897953 & 4.70354141854139 & 2.55687196642268e-06 & 0.000374961818643499 & UP \\ \hline
        CNOT11 & 2594.15641275613 & 0.739472618854829 & 0.157310009008225 & 4.70073470541958 & 2.59227116031866e-06 & 0.000378109228921749 & UP \\ \hline
        STON1 & 225.968721970034 & -1.76206535507183 & 0.375225600899143 & -4.69601581248571 & 2.65285013898624e-06 & 0.000384876065618699 & DOWN \\ \hline
        TKTL1 & 61.0721747436776 & 3.64386695856752 & 0.776483670644493 & 4.69277989522054 & 2.69517417748255e-06 & 0.000388936571463306 & UP \\ \hline
        CD3EAP & 214.735114303005 & 0.826074079203221 & 0.176183882499729 & 4.68870402605921 & 2.74940707490989e-06 & 0.000394663565832303 & UP \\ \hline
        CCT5 & 6992.61602384248 & 0.762477297318382 & 0.162658610706837 & 4.68759258427832 & 2.76437651946192e-06 & 0.000394723868278958 & UP \\ \hline
        SNRK & 1623.42442807272 & -0.717550301884684 & 0.153234976614995 & -4.68267961881534 & 2.83148885424334e-06 & 0.000402008332924823 & DOWN \\ \hline
        KIAA0922 & 1363.7625485772 & -1.04107932684478 & 0.222371973174771 & -4.68170206875196 & 2.84502764178275e-06 & 0.000402008332924823 & DOWN \\ \hline
        RP5-1184F4.5 & 3.67801031024894 & -1.76626885295694 & 0.377591396509539 & -4.67772536473119 & 2.90074691369829e-06 & 0.000407757843360801 & DOWN \\ \hline
        RTKN2 & 120.173894597296 & 1.81014391979992 & 0.387105463262452 & 4.67610016284548 & 2.92381838966528e-06 & 0.000408416191120781 & UP \\ \hline
        SCRIB & 5797.74079243213 & 0.837264023455716 & 0.179083210233209 & 4.67527928701636 & 2.93553841756551e-06 & 0.000408416191120781 & UP \\ \hline
        IGF2BP2 & 888.010092746099 & 2.05496735096817 & 0.439712558322013 & 4.67343338750691 & 2.96205804930896e-06 & 0.000410003239172204 & UP \\ \hline
        YWHAZ & 19530.2164251351 & 0.878679376749594 & 0.188439646900581 & 4.66292200819703 & 3.11750924488911e-06 & 0.000429330080273308 & UP \\ \hline
        MCM6 & 2012.02646343518 & 1.11384060820789 & 0.238929078502403 & 4.66180431109262 & 3.13449161205597e-06 & 0.000429488673914537 & UP \\ \hline
        BCYRN1 & 25.9204729272588 & 1.6786225624082 & 0.360288720386903 & 4.65910384484305 & 3.1758896645218e-06 & 0.000432974304514957 & UP \\ \hline
        RCOR2 & 86.363299155043 & 2.71436179528203 & 0.583072237635045 & 4.65527531595665 & 3.23548069537863e-06 & 0.000438892956328111 & UP \\ \hline
        TLX2 & 9.85001970338791 & 4.09613599018243 & 0.880432858276005 & 4.65241154016351 & 3.28075492099645e-06 & 0.000440345460666553 & UP \\ \hline
        MIR663AHG & 26.2929206494503 & 6.2227760432214 & 1.33776815338653 & 4.65161024163162 & 3.2935312656945e-06 & 0.000440345460666553 & UP \\ \hline
        NPTX2 & 829.785897229029 & 3.49402451803256 & 0.751156654262599 & 4.65152574793149 & 3.29488125747549e-06 & 0.000440345460666553 & UP \\ \hline
        PITX2 & 16.002520543766 & 4.38241609532747 & 0.942471963948827 & 4.64991666910255 & 3.32069170648872e-06 & 0.000441619441161956 & UP \\ \hline
        ADORA1 & 238.567868041036 & 2.79599314699378 & 0.60190630363722 & 4.64522988062769 & 3.39697980737439e-06 & 0.000447663747245998 & UP \\ \hline
        RP11-228B15.4 & 88.0996033955424 & -1.55867536608986 & 0.335576652956764 & -4.64476700734803 & 3.40460465363913e-06 & 0.000447663747245998 & DOWN \\ \hline
        MTFR2 & 105.231082081981 & 1.50540803888866 & 0.324155050483972 & 4.64409867019206 & 3.41564304017403e-06 & 0.000447663747245998 & UP \\ \hline
        FXYD3 & 489.401737905181 & 3.27200223166463 & 0.704715004443304 & 4.6430148514425 & 3.4336165895872e-06 & 0.000447855856132215 & UP \\ \hline
        ROBO4 & 949.380134439344 & -1.02923854173601 & 0.221830485340635 & -4.63975246754541 & 3.48826747208966e-06 & 0.000450997778811738 & DOWN \\ \hline
        WBP1L & 2802.96765627083 & -0.67449357576963 & 0.145393651133097 & -4.63908547940778 & 3.49954297357616e-06 & 0.000450997778811738 & DOWN \\ \hline
        IFT46 & 376.4279259012 & -0.87073185181387 & 0.187741067478716 & -4.63794024135174 & 3.51898490356055e-06 & 0.000450997778811738 & DOWN \\ \hline
        PTPLA & 74.5078722904034 & 2.56245255776465 & 0.55253443805971 & 4.63763411157321 & 3.52419937737149e-06 & 0.000450997778811738 & UP \\ \hline
        HNRNPA3 & 9028.81009081081 & 0.556086089126256 & 0.119958625603161 & 4.63564905258138 & 3.55819217348145e-06 & 0.000453210111110571 & NOT \\ \hline
        BOP1 & 4820.33951581207 & 1.33915693428954 & 0.289333789183755 & 4.62841529178966 & 3.68474525642691e-06 & 0.000467136162648889 & UP \\ \hline
        COL25A1 & 15.8425706221626 & -2.44239320317839 & 0.528113459566189 & -4.62475091088316 & 3.75048833690147e-06 & 0.000468641152526082 & DOWN \\ \hline
        POPDC3 & 24.5867281103414 & 4.2040817086708 & 0.909106650348592 & 4.62440980610886 & 3.75666502341727e-06 & 0.000468641152526082 & UP \\ \hline
        EXOC3L2 & 360.167525890732 & -1.03172197904674 & 0.223116643936641 & -4.62413722635466 & 3.76160787525748e-06 & 0.000468641152526082 & DOWN \\ \hline
        ATIC & 3933.94915893855 & 0.807289655042682 & 0.174606084680476 & 4.62349096550672 & 3.7733518356087e-06 & 0.000468641152526082 & UP \\ \hline
        LINC00475 & 5.6039041251098 & -1.92060866606039 & 0.415449784559499 & -4.62296223861761 & 3.78298608194663e-06 & 0.000468641152526082 & DOWN \\ \hline
        ANXA10 & 798.147578446364 & -2.41300891766602 & 0.522243032398825 & -4.62047125182756 & 3.82869395527526e-06 & 0.000472147577302808 & DOWN \\ \hline
        RQCD1 & 1990.77715118157 & 0.559456264348305 & 0.121136213768905 & 4.61840639509829 & 3.86698347185803e-06 & 0.000474711590911803 & NOT \\ \hline
        FAM225A & 18.871515643002 & 2.33864137978705 & 0.506636191869166 & 4.61601720784878 & 3.91174526183775e-06 & 0.000478043463755217 & UP \\ \hline
        PAGE2 & 16.1692297519722 & 5.46712773581082 & 1.18492717138135 & 4.61389346776259 & 3.95195042244895e-06 & 0.000480791098480001 & UP \\ \hline
        SMYD5 & 1373.40984078791 & 0.745159565505019 & 0.1615737930296 & 4.61188384287364 & 3.99035973047676e-06 & 0.000483296694142119 & UP \\ \hline
        PLEKHG4B & 73.3362722181869 & 3.34837833969734 & 0.727016228278406 & 4.60564456398227 & 4.11190209825558e-06 & 0.000495319699819754 & UP \\ \hline
        RP11-43F13.3 & 51.7984912068277 & 2.81512333533063 & 0.611328795426487 & 4.60492513421798 & 4.12614272610631e-06 & 0.000495319699819754 & UP \\ \hline
        FAM24B & 32.2554699622004 & 1.59917715542976 & 0.347461289310354 & 4.60246135218064 & 4.17527057970604e-06 & 0.000497743208827896 & UP \\ \hline
        PAIP2B & 767.465730381029 & -1.98347184102433 & 0.430995111012051 & -4.60207503599472 & 4.18302438675858e-06 & 0.000497743208827896 & DOWN \\ \hline
        HTR1D & 135.5659310091 & 3.01659667907754 & 0.655690173309077 & 4.60064341646857 & 4.21187911594487e-06 & 0.000498988124085521 & UP \\ \hline
        MCM10 & 314.281297270205 & 1.5764783886357 & 0.342844916039671 & 4.59822594672304 & 4.26103742323794e-06 & 0.000502617153445415 & UP \\ \hline
        BRIX1 & 1130.52308372716 & 0.698376431419039 & 0.151984664068771 & 4.59504539946894 & 4.32655059437457e-06 & 0.000507974301291118 & UP \\ \hline
        EIF3H & 9229.32645366919 & 0.855850838671217 & 0.18630946823207 & 4.59370555234025 & 4.35443683018595e-06 & 0.000507974301291118 & UP \\ \hline
        HSF2BP & 25.6068307357884 & 1.27092518850236 & 0.276690265514368 & 4.59331370454868 & 4.36262485074937e-06 & 0.000507974301291118 & UP \\ \hline
        F11 & 3410.91181419799 & -1.80555894124817 & 0.393359683080324 & -4.590096593299 & 4.4304093543525e-06 & 0.000513662417878561 & DOWN \\ \hline
        TTK & 404.083974269414 & 1.59598864038417 & 0.347917250823477 & 4.58726503674845 & 4.49090410969167e-06 & 0.000518460546791212 & UP \\ \hline
        NR0B1 & 45.6144034572741 & 4.66617609136445 & 1.01761170252473 & 4.58541905501627 & 4.53076782857859e-06 & 0.000518988756969618 & UP \\ \hline
        C6orf25 & 6.17223743728247 & -1.86490905057039 & 0.406716317708244 & -4.585282098045 & 4.53373886479172e-06 & 0.000518988756969618 & DOWN \\ \hline
        C11orf96 & 785.171183279009 & -1.70548117894968 & 0.372029225152772 & -4.58426667488107 & 4.55582494187867e-06 & 0.000519325759130959 & DOWN \\ \hline
        NR4A3 & 153.49433835601 & -1.76601245129868 & 0.385393902985943 & -4.58235700569215 & 4.59764092175876e-06 & 0.000521043872974823 & DOWN \\ \hline
        RP5-888M10.2 & 32.8055501317432 & -1.76961029216659 & 0.38622371242652 & -4.58182715154565 & 4.60930812804857e-06 & 0.000521043872974823 & DOWN \\ \hline
        CCR3 & 23.064452629183 & 3.42409523894408 & 0.747558386350559 & 4.5803716491763 & 4.64150393494932e-06 & 0.000522506231349274 & UP \\ \hline
        RP11-286H15.1 & 10.9081753230787 & -2.02513195906345 & 0.442286822778152 & -4.5787752534496 & 4.67706400019683e-06 & 0.000524333662501405 & DOWN \\ \hline
        LINC00907 & 6.51855999120838 & -1.9403770922352 & 0.424153786981397 & -4.57470179871411 & 4.76898749901369e-06 & 0.000532438810075067 & DOWN \\ \hline
        RPIA & 579.20021930662 & 0.68328167507953 & 0.149410883988941 & 4.57317202627691 & 4.80395400734401e-06 & 0.000534144558275586 & UP \\ \hline
        SUPT3H & 233.721268277133 & 0.993369758249968 & 0.217663464305709 & 4.5637873191928 & 5.02389742545859e-06 & 0.000555302909964508 & UP \\ \hline
        DLK1 & 494.486392553415 & 5.59228543063241 & 1.22571722642601 & 4.56245968488066 & 5.0557803714828e-06 & 0.000555302909964508 & UP \\ \hline
        PTCHD4 & 81.928429342131 & -2.46979642359447 & 0.541350969990125 & -4.56228317765742 & 5.06003373129232e-06 & 0.000555302909964508 & DOWN \\ \hline
        CDK5R1 & 124.399106335207 & 0.916091069640912 & 0.200839321879543 & 4.56131329795246 & 5.08346649425867e-06 & 0.000555302909964508 & UP \\ \hline
        SLC1A5 & 2068.22919798949 & 1.77994094416519 & 0.390271847140075 & 4.56077208030416 & 5.09658771032667e-06 & 0.000555302909964508 & UP \\ \hline
        AMD1 & 2092.62562481099 & 0.586735584646218 & 0.128672253902766 & 4.55992311356881 & 5.11723531720416e-06 & 0.000555322376622996 & UP \\ \hline
        CRHBP & 139.226719846035 & -2.47024960679813 & 0.542053156294501 & -4.55720915580468 & 5.18377980230083e-06 & 0.000560302573850285 & DOWN \\ \hline
        CCDC138 & 192.688068621259 & 1.08619495032702 & 0.238426247935135 & 4.55568528940875 & 5.22150643406356e-06 & 0.000560805619977953 & UP \\ \hline
        FCN3 & 321.196130919243 & -2.23540853193473 & 0.490721288212171 & -4.55535267295806 & 5.22977596219765e-06 & 0.000560805619977953 & DOWN \\ \hline
        CDCA2 & 204.260584203604 & 1.6664905487592 & 0.366179975512639 & 4.55101496586801 & 5.33877500668825e-06 & 0.000570240023352175 & UP \\ \hline
        NPR1 & 528.628775893867 & -1.03944028755734 & 0.228522130479145 & -4.54853228165664 & 5.40213575571717e-06 & 0.00057273271723776 & DOWN \\ \hline
        FRMD7 & 8.03955908864359 & -3.04802661974932 & 0.670124737026139 & -4.54844665677582 & 5.40433378595159e-06 & 0.00057273271723776 & DOWN \\ \hline
        UBE2E1 & 2034.84923466084 & 0.583160778641749 & 0.128245753948331 & 4.54721314887898 & 5.436093673623e-06 & 0.000573856892472342 & NOT \\ \hline
        CBX1 & 1845.93209343219 & 0.667300864490112 & 0.146884898628413 & 4.54301885844807 & 5.54542883620852e-06 & 0.000583129784210609 & UP \\ \hline
        CPSF6 & 2294.61520973381 & 0.49269043227239 & 0.108522524474122 & 4.53998314782917 & 5.62587245880756e-06 & 0.00058930470968127 & NOT \\ \hline
        CBX3 & 5571.43185667643 & 0.556445209236393 & 0.122772661259731 & 4.53232180134312 & 5.83388849969173e-06 & 0.000608743826910141 & NOT \\ \hline
        GABRA2 & 50.7171555256882 & 5.43686971802354 & 1.20058839093945 & 4.52850432259239 & 5.94026662820768e-06 & 0.000617122760409128 & UP \\ \hline
        CSAG2 & 20.7208802416614 & 4.64080634588386 & 1.0249550148487 & 4.52781466371861 & 5.95968165231079e-06 & 0.000617122760409128 & UP \\ \hline
        RPL7AP34 & 24.2481853765297 & -1.66169943314182 & 0.367136336793391 & -4.52610996681855 & 6.00793257677179e-06 & 0.000619753653261668 & DOWN \\ \hline
        SCN4B & 154.017230746964 & -1.34441182780878 & 0.297218874351301 & -4.52330569767161 & 6.08812091163056e-06 & 0.000625646667926277 & DOWN \\ \hline
        SLC6A19 & 315.323824087679 & 4.40478337153933 & 0.975804000338126 & 4.51400421602395 & 6.36149512450935e-06 & 0.00064837071896676 & UP \\ \hline
        MCM4 & 3101.50348540574 & 1.12583085293511 & 0.249420584441252 & 4.51378484040191 & 6.36808231869251e-06 & 0.00064837071896676 & UP \\ \hline
        NAALADL1 & 440.465831095334 & 2.36782251359871 & 0.524625556480749 & 4.51335716369279 & 6.38094294007095e-06 & 0.00064837071896676 & UP \\ \hline
        IZUMO4 & 105.656432510304 & -1.43785456608817 & 0.31868157170225 & -4.51188488373462 & 6.42540600725101e-06 & 0.000650452481256418 & DOWN \\ \hline
        AUNIP & 59.1552557255058 & 1.41601458670925 & 0.313897512284809 & 4.51107298175864 & 6.45005221367989e-06 & 0.000650520135900132 & UP \\ \hline
        RIOK1 & 776.10718743077 & 0.711731254886998 & 0.157860953065818 & 4.50859595779998 & 6.52580524793571e-06 & 0.000655722579172206 & UP \\ \hline
        NCAPG & 767.086226106178 & 1.49460736514299 & 0.33177399481058 & 4.5048960693749 & 6.64054345444279e-06 & 0.000661035907188449 & UP \\ \hline
        NSMCE2 & 1218.83080908487 & 0.924208020120975 & 0.205162798753723 & 4.50475439862951 & 6.64497498232429e-06 & 0.000661035907188449 & UP \\ \hline
        MCM7 & 4821.5249852047 & 0.955177137654278 & 0.212064753876087 & 4.50417676768863 & 6.66307285235972e-06 & 0.000661035907188449 & UP \\ \hline
        CACYBP & 3456.92517763449 & 0.889838077065791 & 0.197579037479702 & 4.50370691352925 & 6.67782871394253e-06 & 0.000661035907188449 & UP \\ \hline
        SMG5 & 8183.64813383455 & 0.739170677033558 & 0.164164211152821 & 4.50262984753394 & 6.71177223774008e-06 & 0.000661035907188449 & UP \\ \hline
        LINC01060 & 8.65692849896624 & 4.93151595927616 & 1.09535317708533 & 4.50221541548694 & 6.72487690320722e-06 & 0.000661035907188449 & UP \\ \hline
        DCHS2 & 17.3508970273122 & 2.85136153607875 & 0.633619345492389 & 4.50011754906716 & 6.7915894954493e-06 & 0.000662684080948111 & UP \\ \hline
        POLR2K & 2674.5172486212 & 0.789692769529248 & 0.17549640503838 & 4.49976607416288 & 6.80282820674052e-06 & 0.000662684080948111 & UP \\ \hline
        MIR503HG & 42.6014083751792 & -1.43758233719476 & 0.319506162540576 & -4.49938844923591 & 6.81492291133516e-06 & 0.000662684080948111 & DOWN \\ \hline
        C18orf42 & 4.35855187443864 & -3.36532077612844 & 0.749585086903139 & -4.48957808116492 & 7.13643851684966e-06 & 0.000691469917721898 & DOWN \\ \hline
        ZNF93 & 97.3590799916342 & 1.52011342913839 & 0.338749140248248 & 4.48743110617018 & 7.20871118408958e-06 & 0.000695986955246798 & UP \\ \hline
        MED10 & 1011.24797865007 & 0.664251932264251 & 0.148141368874138 & 4.48390572675621 & 7.32890512369217e-06 & 0.000705082255339605 & UP \\ \hline
        DLGAP5 & 465.045632605029 & 1.53999549191346 & 0.34357421427754 & 4.48227901838246 & 7.38500991811747e-06 & 0.000706529241656589 & UP \\ \hline
        CKS2 & 1121.05539346377 & 1.16354860960138 & 0.259607042789481 & 4.48196087863812 & 7.39603039552051e-06 & 0.000706529241656589 & UP \\ \hline
        FER1L5 & 18.8553292616622 & 2.16590272397055 & 0.483807620021094 & 4.47678505740798 & 7.57754705016383e-06 & 0.000719266379117339 & UP \\ \hline
        UGT1A7 & 22.0016703763111 & 2.65589662116467 & 0.593277879815476 & 4.47664865238312 & 7.5823879258223e-06 & 0.000719266379117339 & UP \\ \hline
        GSR & 4954.04542025202 & 0.993437989539302 & 0.221995417285171 & 4.47503827641249 & 7.63976251895076e-06 & 0.000722183822784439 & UP \\ \hline
        RPE & 1136.40665688542 & 0.51076577757287 & 0.114353216976325 & 4.46656238519826 & 7.94864906649186e-06 & 0.000743353789083734 & NOT \\ \hline
        GABRA3 & 54.3259025700107 & 5.19644457051203 & 1.16365528230907 & 4.46562194965556 & 7.9836480182678e-06 & 0.000743353789083734 & UP \\ \hline
        METTL21A & 693.285407712203 & 0.648195618254141 & 0.145174686676404 & 4.46493554140727 & 8.00928612336952e-06 & 0.000743353789083734 & UP \\ \hline
        E2F3 & 846.566596049879 & 0.972857789535103 & 0.217909740170311 & 4.46449887359212 & 8.02563708912055e-06 & 0.000743353789083734 & UP \\ \hline
        BAMBI & 2155.56921104764 & 1.79192464489751 & 0.40138166406941 & 4.46439089102893 & 8.02968539966273e-06 & 0.000743353789083734 & UP \\ \hline
        LINC01197 & 52.8033408786218 & -1.3281833966986 & 0.297529830296455 & -4.46403439740888 & 8.04306435672023e-06 & 0.000743353789083734 & DOWN \\ \hline
        SLCO1A2 & 499.688811149162 & -2.19928943813526 & 0.492705117905573 & -4.4637032541577 & 8.05551102066413e-06 & 0.000743353789083734 & DOWN \\ \hline
        HS3ST4 & 39.1897078951678 & 7.65790463640851 & 1.71679892165014 & 4.46057167198588 & 8.17413159235256e-06 & 0.000746039542683405 & UP \\ \hline
        ALPL & 2803.7781504204 & -2.13048788726951 & 0.477651828635717 & -4.46033650358812 & 8.18310657031513e-06 & 0.000746039542683405 & DOWN \\ \hline
        ATAD2 & 2532.75087324951 & 0.990814509047665 & 0.222163274439853 & 4.45984833247455 & 8.2017672368021e-06 & 0.000746039542683405 & UP \\ \hline
        TONSL & 1052.4043038789 & 0.974483221080419 & 0.218511939193315 & 4.45963376041575 & 8.2099822592361e-06 & 0.000746039542683405 & UP \\ \hline
        AURKB & 648.169315906594 & 1.69061471855135 & 0.379119621343434 & 4.45931738526365 & 8.22210922456093e-06 & 0.000746039542683405 & UP \\ \hline
        ZBTB21 & 691.435122522479 & -0.894713917592693 & 0.200996969820671 & -4.45138012971517 & 8.53201551955114e-06 & 0.000771578603484742 & DOWN \\ \hline
        MCIDAS & 5.59411973948588 & 3.99615887337535 & 0.898838635343533 & 4.44591355582755 & 8.75191385113473e-06 & 0.000786375366601482 & UP \\ \hline
        RP1-18D14.7 & 7.27271823196375 & -1.89604298045168 & 0.42647269008894 & -4.44587197378633 & 8.75360710334123e-06 & 0.000786375366601482 & DOWN \\ \hline
        HRCT1 & 437.100942023584 & 2.01655464632365 & 0.453651746156371 & 4.44516011105258 & 8.78264329336861e-06 & 0.000786379909402939 & UP \\ \hline
        AC018804.6 & 7.10545146013824 & 2.32603154803091 & 0.523402731121248 & 4.44405695600406 & 8.82782182221055e-06 & 0.000787825019857145 & UP \\ \hline
        RP11-133K1.11 & 2.30393808930031 & 3.01121564256583 & 0.678763951236506 & 4.43632228417595 & 9.15088147239665e-06 & 0.000813832568056916 & UP \\ \hline
        EFNA5 & 152.2124745207 & 2.69244033016929 & 0.606999375489764 & 4.43565584889914 & 9.17923943329953e-06 & 0.000813832568056916 & UP \\ \hline
        SPATS2L & 7103.72636704587 & 0.705462744278651 & 0.159123524035854 & 4.43342836047104 & 9.27463345494771e-06 & 0.000819611744732024 & UP \\ \hline
        MS4A2 & 27.4228956098043 & -2.69668111193716 & 0.609177984851224 & -4.42675405053542 & 9.56617005342894e-06 & 0.000842630498537425 & DOWN \\ \hline
        LINC00880 & 15.7309759924466 & -1.89392771348742 & 0.427936363606732 & -4.42572278159544 & 9.61198987559059e-06 & 0.000843926489724183 & DOWN \\ \hline
        NUP210 & 3719.77491928711 & 0.911259632029022 & 0.205964357210941 & 4.42435596318126 & 9.67304148984583e-06 & 0.000845322324842315 & UP \\ \hline
        MMP12 & 130.586758736535 & 2.92566333595693 & 0.661320310713589 & 4.42397320717405 & 9.69020431352599e-06 & 0.000845322324842315 & UP \\ \hline
        RP11-115N4.1 & 6.35824905851139 & 3.54081429048219 & 0.801406649260311 & 4.41824920438372 & 9.95036532812018e-06 & 0.000865235292794553 & UP \\ \hline
        TUBA1C & 2646.76947242453 & 0.944960479983463 & 0.213991106831738 & 4.41588668788227 & 1.00596773364437e-05 & 0.000871945834305804 & UP \\ \hline
        SRPX & 173.431657357545 & -2.00225249372345 & 0.453599126641205 & -4.4141453898945 & 1.01409792078573e-05 & 0.000876193522003721 & DOWN \\ \hline
        SLC16A3 & 1635.14354537465 & 1.76467530975659 & 0.400157186812276 & 4.40995530734888 & 1.03391955376293e-05 & 0.00089048372995518 & UP \\ \hline
        RP11-380P13.1 & 4.02716284942321 & -2.52769915713655 & 0.573388652658337 & -4.40835225011458 & 1.04160040317889e-05 & 0.000894260092982381 & DOWN \\ \hline
        XRCC2 & 171.851610047232 & 1.33463447373164 & 0.302821148274841 & 4.40733575357928 & 1.04649901801704e-05 & 0.000895631493968525 & UP \\ \hline
        DLX6-AS1 & 42.0693411699398 & 4.59478600879774 & 1.04271859511601 & 4.40654461358921 & 1.05032682999035e-05 & 0.000896080720051513 & UP \\ \hline
        GTF2IRD2 & 97.6606328983711 & -0.927935007492721 & 0.210636576567342 & -4.40538401551573 & 1.05596641130637e-05 & 0.00089738760115067 & DOWN \\ \hline
        C12orf75 & 777.117779134751 & 1.90820117985878 & 0.43324881829406 & 4.40440019518673 & 1.06076962701804e-05 & 0.00089738760115067 & UP \\ \hline
        C18orf54 & 100.912268259214 & 1.36500095860034 & 0.309932110780695 & 4.40419340597528 & 1.06178186498107e-05 & 0.00089738760115067 & UP \\ \hline
        DOK5 & 65.1910568920402 & -1.75798807033755 & 0.399619122607999 & -4.3991590263863 & 1.08671174437113e-05 & 0.000915605267850584 & DOWN \\ \hline
        RP1-228H13.5 & 103.054775653068 & 1.02428901014141 & 0.232975727446111 & 4.39654817851501 & 1.09985956733428e-05 & 0.00092381393380121 & UP \\ \hline
        TMEM192 & 2171.19381885195 & -0.858950465663709 & 0.195518452811375 & -4.39319385619513 & 1.11697442281394e-05 & 0.000935225179590785 & DOWN \\ \hline
        HSP90AB1 & 58191.0086768453 & 0.712177755883617 & 0.162133468609603 & 4.39254005968656 & 1.12033978388133e-05 & 0.000935225179590785 & UP \\ \hline
        EPAS1 & 10535.2776632646 & -0.807345251002591 & 0.183857300335937 & -4.39115145021407 & 1.12751967257711e-05 & 0.000938331555736717 & DOWN \\ \hline
        TICRR & 183.950732461195 & 1.41823887719633 & 0.323073635501258 & 4.38983167102413 & 1.13438436894382e-05 & 0.000941157429035042 & UP \\ \hline
        SGMS1-AS1 & 203.238841666802 & -0.832834577167857 & 0.189847265316164 & -4.38686633584575 & 1.14995407932635e-05 & 0.000951166285735485 & DOWN \\ \hline
        EHMT2 & 3157.19296717715 & 0.649146276998405 & 0.148062954010478 & 4.38425858336222 & 1.16381466110227e-05 & 0.000959704916586767 & UP \\ \hline
        RP11-495P10.5 & 55.7188774931999 & 3.28296815441602 & 0.7490284498141 & 4.38296857112812 & 1.17073007681078e-05 & 0.000960676773949527 & UP \\ \hline
        MAGEA8 & 15.8735746094075 & 4.42922144251505 & 1.01061052741392 & 4.38271848785222 & 1.17207523839769e-05 & 0.000960676773949527 & UP \\ \hline
        MRPL9 & 2194.82103085042 & 0.635223081511051 & 0.145050424406195 & 4.37932590760431 & 1.19046981471299e-05 & 0.000972814640757931 & UP \\ \hline
        PPP1R32 & 103.639737007405 & -1.39017453494697 & 0.317603742206059 & -4.37707227657613 & 1.2028409630921e-05 & 0.000979972232092754 & DOWN \\ \hline
        ATP5G1P4 & 12.9035225027374 & 1.95593262972612 & 0.447064640333685 & 4.37505553618875 & 1.21401566058586e-05 & 0.000986115115918996 & UP \\ \hline
        STIP1 & 6959.35614851339 & 0.672212997778405 & 0.153685757613283 & 4.37394465315311 & 1.2202132767744e-05 & 0.000988190632802667 & UP \\ \hline
        ZCCHC24 & 1989.95349653874 & -0.872614416913016 & 0.19958126538415 & -4.37222609664002 & 1.22986062610134e-05 & 0.000993039249587186 & DOWN \\ \hline
        SGOL2 & 329.535719380886 & 1.23304303664687 & 0.28225326615075 & 4.36856959518161 & 1.25062964363387e-05 & 0.00100681252913314 & UP \\ \hline
        HMGA2 & 23.3238568985453 & 3.17881266633847 & 0.72791433950875 & 4.36701476231911 & 1.25956217418228e-05 & 0.00100807646601929 & UP \\ \hline
        ADCY1 & 904.252154795835 & -2.39692477695243 & 0.548871820138292 & -4.3670028028557 & 1.25963111677309e-05 & 0.00100807646601929 & DOWN \\ \hline
        WDHD1 & 310.703194684909 & 1.24936776171207 & 0.286304465306397 & 4.36377323132219 & 1.27838095577679e-05 & 0.00102007280383012 & UP \\ \hline
        LINC01224 & 53.7128734244586 & 2.90947233286875 & 0.667051712861831 & 4.36168932148653 & 1.29062048896619e-05 & 0.00102404399990294 & UP \\ \hline
        LA16c-83F12.6 & 4.89057538418565 & 4.62713471943776 & 1.06113738915062 & 4.36054253365017 & 1.29740358663735e-05 & 0.00102404399990294 & UP \\ \hline
        KIAA1524 & 280.785164235424 & 1.4045284279428 & 0.322134278148881 & 4.36007132185313 & 1.30020058943953e-05 & 0.00102404399990294 & UP \\ \hline
        CDC20 & 1512.45773123894 & 1.67164742212599 & 0.383408099589495 & 4.35996898322123 & 1.30080880751233e-05 & 0.00102404399990294 & UP \\ \hline
        MAGEA10 & 9.84959048818783 & 5.63742587312014 & 1.29326728385864 & 4.35905705145506 & 1.30624059220458e-05 & 0.00102404399990294 & UP \\ \hline
        PSRC1 & 374.547328198882 & 1.26968866926419 & 0.291301113544651 & 4.35868113861354 & 1.30848595331127e-05 & 0.00102404399990294 & UP \\ \hline
        AL133493.2 & 49.1244307111672 & 3.12690668069586 & 0.717433046718565 & 4.3584648003014 & 1.30977983032186e-05 & 0.00102404399990294 & UP \\ \hline
        CTD-2550O8.7 & 3.70409830849761 & -1.7039738107784 & 0.391036403459947 & -4.35758357969078 & 1.31506286139106e-05 & 0.00102521998360746 & DOWN \\ \hline
        RP11-442O1.3 & 20.0474294441104 & -2.15490058644828 & 0.494898364786315 & -4.35422854423597 & 1.33536337263306e-05 & 0.00103675058500275 & DOWN \\ \hline
        FLVCR1 & 1012.98353363232 & 1.1150067054311 & 0.256095020757944 & 4.35387889280746 & 1.33749614725751e-05 & 0.00103675058500275 & UP \\ \hline
        OFCC1 & 4.84305032257496 & 4.96320362333472 & 1.14030399264136 & 4.35252674318727 & 1.34577449772617e-05 & 0.00103892050241924 & UP \\ \hline
        YARS & 4427.46249760937 & 0.826796967818592 & 0.18997341214665 & 4.3521720143677 & 1.34795435625349e-05 & 0.00103892050241924 & UP \\ \hline
        RP11-451G4.2 & 11.0340283912411 & 5.10705245410752 & 1.17542980636404 & 4.34483831059653 & 1.39378286458295e-05 & 0.00106852160796451 & UP \\ \hline
        LINC00661 & 8.44947139031502 & 4.3471847443567 & 1.00064452658186 & 4.34438467295314 & 1.3966659274266e-05 & 0.00106852160796451 & UP \\ \hline
        WDR4 & 522.393382640199 & 0.856625272518395 & 0.197190654707543 & 4.34414741301443 & 1.39817608119205e-05 & 0.00106852160796451 & UP \\ \hline
        VAX2 & 44.0843392490365 & -2.53852321875208 & 0.584547335454533 & -4.34271626057138 & 1.40731841415501e-05 & 0.00106988966812664 & DOWN \\ \hline
        GNA14 & 85.2823499966676 & -1.44599253126172 & 0.333001822348354 & -4.34229615040685 & 1.41001292279715e-05 & 0.00106988966812664 & DOWN \\ \hline
        MATN3 & 120.792113573888 & 2.59862084091834 & 0.598482223488237 & 4.34201842416029 & 1.41179690818038e-05 & 0.00106988966812664 & UP \\ \hline
        KIF20A & 796.937091204861 & 1.35902552735378 & 0.313081122059194 & 4.34080955892584 & 1.41958720976071e-05 & 0.00107279668525928 & UP \\ \hline
        OLA1 & 3137.49962459403 & 0.636999275068753 & 0.146808410343789 & 4.33898353355274 & 1.43143246341252e-05 & 0.00107874340923282 & UP \\ \hline
        BAIAP2L2 & 774.824722908633 & 1.8911615934341 & 0.436304709412169 & 4.33449731950419 & 1.46093568404821e-05 & 0.00109792756532487 & UP \\ \hline
        OTOG & 13.0199319054219 & 3.68158516141978 & 0.849912808505141 & 4.33172100076371 & 1.47948342834814e-05 & 0.00110725847064794 & UP \\ \hline
        CNTN4 & 114.784135672841 & -1.74071194410064 & 0.401922900817273 & -4.33095984468928 & 1.48460756863152e-05 & 0.00110725847064794 & DOWN \\ \hline
        ENPEP & 2532.58813785609 & -1.49923811923055 & 0.346179341257473 & -4.33081336911863 & 1.48559558907428e-05 & 0.00110725847064794 & DOWN \\ \hline
        CTC-510F12.7 & 16.4172273355929 & -1.30570886040343 & 0.301635947041576 & -4.32875747472982 & 1.49952952525955e-05 & 0.00111458180877511 & DOWN \\ \hline
        RIPK2 & 931.832412961547 & 1.07682360416828 & 0.249034668205736 & 4.32399075970689 & 1.53231717060499e-05 & 0.00113584056935829 & UP \\ \hline
        ACTL6A & 1332.08958476875 & 0.708882026722486 & 0.163973405410434 & 4.32315243406769 & 1.53815378143285e-05 & 0.00113706027493932 & UP \\ \hline
        ERCC6L & 122.487012384717 & 1.42783663354106 & 0.330534142214593 & 4.31978561722699 & 1.56180850755392e-05 & 0.0011491170498733 & UP \\ \hline
        PFN1P2 & 10.4163887640594 & -1.37371482755807 & 0.318043436303304 & -4.31926797020274 & 1.56547603149647e-05 & 0.0011491170498733 & DOWN \\ \hline
        NKAIN1 & 12.6115032925754 & 3.29815703008113 & 0.763701566459623 & 4.31864641232932 & 1.5698906107627e-05 & 0.0011491170498733 & UP \\ \hline
        RP11-432J24.3 & 13.9865080879905 & 4.06226010468174 & 0.940679103943665 & 4.31843344627439 & 1.57140591781421e-05 & 0.0011491170498733 & UP \\ \hline
        BDKRB2 & 295.146141048334 & -1.64690894416786 & 0.381605998317426 & -4.31573128155583 & 1.59075398658162e-05 & 0.00116013859290213 & DOWN \\ \hline
        RP11-15N24.4 & 12.8461064635036 & 1.34687837440357 & 0.312261560339114 & 4.31330187724954 & 1.60834270808658e-05 & 0.00116982138526512 & UP \\ \hline
        TRIM16L & 1808.75114082836 & 2.02437182206381 & 0.469886747428298 & 4.30821220888491 & 1.64579442754079e-05 & 0.00119386103794603 & UP \\ \hline
        DNMT3B & 199.11152875194 & 1.28118206760222 & 0.297678234415392 & 4.30391583757651 & 1.67805431882976e-05 & 0.00121401636452937 & UP \\ \hline
        SOCS2 & 653.632902128665 & -1.45959292089479 & 0.339219215323874 & -4.30280141854943 & 1.68652000011702e-05 & 0.00121689594689295 & DOWN \\ \hline
        MYCN & 245.847759992871 & 2.72017052526238 & 0.633504938200787 & 4.29384265415186 & 1.75606949832924e-05 & 0.00126257911690962 & UP \\ \hline
        CXCL14 & 188.217671284427 & -2.84879701514417 & 0.663520893864212 & -4.29345487306865 & 1.75914082636136e-05 & 0.00126257911690962 & DOWN \\ \hline
        KIF18B & 518.270015850747 & 1.55127138355747 & 0.361545422802468 & 4.29066802044679 & 1.78136447298627e-05 & 0.00127515615177091 & UP \\ \hline
        RIBC2 & 101.159881661184 & 1.97624930870105 & 0.460924922723255 & 4.28757311933773 & 1.80635806262498e-05 & 0.00128761203672811 & UP \\ \hline
        SLC38A1 & 2365.45772808749 & 1.68651627958897 & 0.393371281224143 & 4.28733962057589 & 1.80825722813642e-05 & 0.00128761203672811 & UP \\ \hline
        ATP6V1C1 & 4431.14025120632 & 0.812079712687681 & 0.189512710234281 & 4.28509365774869 & 1.82662220703215e-05 & 0.00129728430567493 & UP \\ \hline
        ZBTB12 & 200.542178232521 & 1.20434616238478 & 0.281099096229755 & 4.28441847924125 & 1.83217771016076e-05 & 0.00129783240931231 & UP \\ \hline
        RP11-511B23.2 & 7.58158425422993 & -1.60264767776317 & 0.374284694716087 & -4.28189477258443 & 1.85308613313194e-05 & 0.00130624821550054 & DOWN \\ \hline
        PDCL3 & 667.339179065592 & 0.618815536356774 & 0.144521528595353 & 4.28182252409881 & 1.8536880315802e-05 & 0.00130624821550054 & UP \\ \hline
        S100A9 & 1194.97948185233 & 2.17627584658959 & 0.509030155502321 & 4.27533776352011 & 1.90847735297654e-05 & 0.00134137281311538 & UP \\ \hline
        NMUR1 & 46.2273915783583 & -1.37778574169405 & 0.322474328302143 & -4.27254395395819 & 1.93255443885241e-05 & 0.00135478557948491 & DOWN \\ \hline
        ARHGAP39 & 281.013755232679 & 0.989834686283328 & 0.23179830372103 & 4.27024128474467 & 1.95261607707888e-05 & 0.00136532149925645 & UP \\ \hline
        PRSS16 & 79.6271680835198 & 3.5459708520707 & 0.830988100104023 & 4.2671740445222 & 1.97964713523991e-05 & 0.00138066392748223 & UP \\ \hline
        EFNA3 & 210.642830776137 & 1.54036532511409 & 0.361039813973774 & 4.26646941831734 & 1.98590702642106e-05 & 0.00138147840068727 & UP \\ \hline
        RP11-187E13.1 & 11.4346463850209 & 2.43659495693897 & 0.571616538472329 & 4.26263901224916 & 2.02026740489412e-05 & 0.00140178656508383 & UP \\ \hline
        PRRT3-AS1 & 63.5848297048209 & 1.72645015485722 & 0.405255877396644 & 4.26014834367832 & 2.04291269040671e-05 & 0.00141089902314325 & UP \\ \hline
        CDK4 & 2624.1889495125 & 0.863572688695263 & 0.202714160241301 & 4.26005113637503 & 2.0438013862709e-05 & 0.00141089902314325 & UP \\ \hline
        KCTD6 & 629.170015063774 & 1.05579059825523 & 0.247933888341537 & 4.25835534350528 & 2.05936413953092e-05 & 0.00141803424125568 & UP \\ \hline
        ACTBP8 & 16.2325066964357 & 3.31828574866536 & 0.779553829463948 & 4.25664735807551 & 2.0751527982989e-05 & 0.00142528849159112 & UP \\ \hline
        TAGLN2 & 23216.723169328 & 0.853739259314828 & 0.200651306682581 & 4.25484026707783 & 2.09198303563752e-05 & 0.00142686004027529 & UP \\ \hline
        DUSP5P1 & 8.81586260668128 & 2.94884198332071 & 0.693062484178006 & 4.254799604134 & 2.09236323850726e-05 & 0.00142686004027529 & UP \\ \hline
        PRSS22 & 40.7577142247782 & 3.32404601699103 & 0.781262998243218 & 4.25470811297301 & 2.09321893118159e-05 & 0.00142686004027529 & UP \\ \hline
        EPPK1 & 829.015493709404 & 2.33656107791467 & 0.549298192848447 & 4.25372067182339 & 2.10247543462478e-05 & 0.00142957790830502 & UP \\ \hline
        ELFN1 & 1180.12280590218 & -2.23544647951884 & 0.525755442505661 & -4.25187510920493 & 2.11988075210258e-05 & 0.00143491700400717 & DOWN \\ \hline
        CDCA4 & 445.582028061376 & 1.06122122839122 & 0.249595346740691 & 4.25176687886632 & 2.12090570809758e-05 & 0.00143491700400717 & UP \\ \hline
        SBK3 & 28.9323423467139 & 2.95260895917696 & 0.694651502379139 & 4.2504895606854 & 2.13303777872318e-05 & 0.00143932791389463 & UP \\ \hline
        EPHB4 & 6124.05656537248 & -1.30293397585166 & 0.306575200188788 & -4.24996534308489 & 2.13803593549404e-05 & 0.00143932791389463 & DOWN \\ \hline
        TUBB4A & 665.180790085476 & 2.73589902092632 & 0.644130670140665 & 4.2474285851485 & 2.16238059736845e-05 & 0.00144909045814259 & UP \\ \hline
        PNMA3 & 554.341390302796 & 2.8746884261565 & 0.676820634476745 & 4.24734158464146 & 2.16322018263084e-05 & 0.00144909045814259 & UP \\ \hline
        TOP1MT & 2400.45669463442 & 0.97635533911566 & 0.229924567051475 & 4.24641590777499 & 2.17217252411613e-05 & 0.00145150346254361 & UP \\ \hline
        GOLGA7B & 281.661892215371 & 2.49475479185495 & 0.58803909025625 & 4.24249821685802 & 2.21045298266759e-05 & 0.00147298524360513 & UP \\ \hline
        ASNS & 548.774291578161 & 1.80183176699878 & 0.42479884665696 & 4.24161172088545 & 2.21920374475962e-05 & 0.00147298524360513 & UP \\ \hline
        ARHGAP36 & 24.1214618338001 & -7.72126935184261 & 1.82051405692965 & -4.24125774939895 & 2.22270706436997e-05 & 0.00147298524360513 & DOWN \\ \hline
        NUP107 & 1366.34179644123 & 0.646346563400414 & 0.152407094964378 & 4.24092174679588 & 2.22603741200922e-05 & 0.00147298524360513 & UP \\ \hline
        XX-CR54.1 & 11.1118115888675 & 5.64192766502426 & 1.33231401811487 & 4.23468310647004 & 2.2887422855732e-05 & 0.00151079265711924 & UP \\ \hline
        PKM & 12182.362217355 & 1.60180952845744 & 0.378359196362375 & 4.23356837591785 & 2.30012205663767e-05 & 0.00151087025774112 & UP \\ \hline
        RP11-354E11.2 & 3.47503404106283 & -2.56858588417209 & 0.606856826183131 & -4.23260606678415 & 2.30998911250829e-05 & 0.00151087025774112 & DOWN \\ \hline
        SKA3 & 310.232881226626 & 1.42238053141663 & 0.336098252305907 & 4.2320378688611 & 2.31583404038365e-05 & 0.00151087025774112 & UP \\ \hline
        RPS6KA2 & 756.667765456623 & -1.07314903789268 & 0.25361201916065 & -4.23145969755043 & 2.32179600700547e-05 & 0.00151087025774112 & DOWN \\ \hline
        QPCT & 171.461655867656 & 1.66702171846843 & 0.393993938630065 & 4.23108468182212 & 2.32567088713506e-05 & 0.00151087025774112 & UP \\ \hline
        PMAIP1 & 62.5242914013835 & 1.85823421867595 & 0.439273131176711 & 4.23024784989279 & 2.33433971900195e-05 & 0.00151087025774112 & UP \\ \hline
        RP11-494O16.3 & 4.77163427385992 & 2.3660818622042 & 0.559379870813917 & 4.22983018456039 & 2.33867785335943e-05 & 0.00151087025774112 & UP \\ \hline
        CLDN5 & 1163.06497200807 & -1.52435392157536 & 0.360402181492728 & -4.22959127289888 & 2.34116278789571e-05 & 0.00151087025774112 & DOWN \\ \hline
        CCL14 & 145.133812396572 & -1.49006726824763 & 0.352299428076302 & -4.22954779229702 & 2.3416153023937e-05 & 0.00151087025774112 & DOWN \\ \hline
        EFHC2 & 13.7368412363171 & 3.22276349502852 & 0.762014847130811 & 4.22926601386192 & 2.34454986549581e-05 & 0.00151087025774112 & UP \\ \hline
        CTSC & 4310.54588200035 & 1.26155021894178 & 0.298513192256506 & 4.2261121172084 & 2.37763560667357e-05 & 0.00152856052154156 & UP \\ \hline
        EIF3E & 12624.1384109315 & 0.949370642159078 & 0.224675623215602 & 4.22551689663301 & 2.38392935625211e-05 & 0.00152898353274515 & UP \\ \hline
        LINC00632 & 8.88349063824707 & 4.11947761903739 & 0.975162859473322 & 4.22439962619402 & 2.39578598899451e-05 & 0.00153296400663729 & UP \\ \hline
        MMAA & 854.834222651627 & -0.761193324274782 & 0.18051253188457 & -4.2168447604598 & 2.47744401170707e-05 & 0.00158148367147324 & DOWN \\ \hline
        SPINT2 & 1829.39748733828 & 2.40883652665325 & 0.571801788600622 & 4.21271247253079 & 2.52322174858229e-05 & 0.00160388643883198 & UP \\ \hline
        SH2D5 & 20.6078211069472 & 2.41851765388208 & 0.574113770417046 & 4.21261042410676 & 2.52436236410342e-05 & 0.00160388643883198 & UP \\ \hline
        MYEOV & 139.712024647087 & 2.95473160786126 & 0.702162423706 & 4.20804575708601 & 2.57588714572509e-05 & 0.00163279949213836 & UP \\ \hline
        WDYHV1 & 520.422458758837 & 0.900848014914764 & 0.21428239882023 & 4.20402244829507 & 2.62212915050581e-05 & 0.00165713616571624 & UP \\ \hline
        LINC00501 & 9.95075294091314 & 3.40640428075128 & 0.810345192404418 & 4.2036459433343 & 2.62649668727601e-05 & 0.00165713616571624 & UP \\ \hline
        RP11-77K12.9 & 39.6765364829958 & -1.36979648432016 & 0.325904985833656 & -4.20305470570283 & 2.63336913353347e-05 & 0.00165761727593418 & DOWN \\ \hline
        TPX2 & 2253.15001996749 & 1.29472054655514 & 0.308277237899668 & 4.19985774939544 & 2.6708272416252e-05 & 0.00167730423762249 & UP \\ \hline
        ARHGEF2 & 1776.87348572428 & 1.0294383490601 & 0.24516567938482 & 4.19894967208792 & 2.68155906159592e-05 & 0.00168015467300456 & UP \\ \hline
        CIDEA & 10.3966106496313 & -4.17803908318144 & 0.995476330207694 & -4.19702503856595 & 2.70444043821559e-05 & 0.00168988195997494 & DOWN \\ \hline
        SLC39A1 & 9039.0053673121 & 0.688454264346791 & 0.164050560281975 & 4.19659806808007 & 2.70954166085182e-05 & 0.00168988195997494 & UP \\ \hline
        RND2 & 417.555126099592 & 2.5296432118763 & 0.602995002405994 & 4.1951313058696 & 2.72713556978469e-05 & 0.00169695385340043 & UP \\ \hline
        LRRC1 & 601.669075370894 & 1.54889258094832 & 0.369383331123157 & 4.19318483115824 & 2.75065144362663e-05 & 0.00170657591322669 & UP \\ \hline
        RP5-1157M23.2 & 9.90265991424319 & 1.33326687205313 & 0.317988720970134 & 4.19281183302837 & 2.75517969035492e-05 & 0.00170657591322669 & UP \\ \hline
        PCNA & 3896.33362315607 & 0.786923520111953 & 0.187739540005424 & 4.19157051353817 & 2.77030057199588e-05 & 0.00171203313253413 & UP \\ \hline
        YBX1 & 14839.7954479124 & 0.677124660065605 & 0.161615586709095 & 4.18972373799823 & 2.79294278432968e-05 & 0.00172210313042873 & UP \\ \hline
        FRAS1 & 699.454105174396 & 2.76584132032776 & 0.660658540108119 & 4.18649143606791 & 2.83299617327221e-05 & 0.00174283868890873 & UP \\ \hline
        FCGBP & 838.504235145984 & 2.08022604880642 & 0.497033884091839 & 4.18528014967696 & 2.84814613665181e-05 & 0.00174515939850861 & UP \\ \hline
        CD7 & 660.111385027673 & 2.01475782977895 & 0.481412851686618 & 4.18509356931437 & 2.85048659404577e-05 & 0.00174515939850861 & UP \\ \hline
        CTSE & 108.375204699044 & 3.31770683132801 & 0.792918148163811 & 4.18417315710447 & 2.86205899283221e-05 & 0.00174515939850861 & UP \\ \hline
        SPIB & 101.419738822547 & 2.67440638453291 & 0.639177347461671 & 4.18413824450073 & 2.86249882910553e-05 & 0.00174515939850861 & UP \\ \hline
        E2F5 & 333.600688817041 & 1.16520637125994 & 0.27860880471982 & 4.18223096872949 & 2.88662496700033e-05 & 0.00175592231737038 & UP \\ \hline
        NBPF8P & 263.197118863149 & -1.28961055835468 & 0.308683320434974 & -4.17777856133418 & 2.94370034060368e-05 & 0.00178663512842456 & DOWN \\ \hline
        RP11-94C24.13 & 51.8526476437002 & -1.39233463652074 & 0.333333505232787 & -4.17700175548925 & 2.95376746818083e-05 & 0.0017887435582979 & DOWN \\ \hline
        DIO2 & 101.209532110205 & -2.55302229557592 & 0.61153576310718 & -4.17477186060903 & 2.98284822409596e-05 & 0.00180233123206511 & DOWN \\ \hline
        SLC6A14 & 12.5183927940762 & 3.75750527002642 & 0.900484499316637 & 4.17275952320993 & 3.00932515412789e-05 & 0.00181428869847755 & UP \\ \hline
        AC019129.2 & 4.59787367253942 & 2.92386395923037 & 0.701266068137411 & 4.16940743617649 & 3.05392615229649e-05 & 0.00183709570979609 & UP \\ \hline
        UBE2Q2 & 849.96055118929 & 0.882800576792134 & 0.211794154014814 & 4.16820086889832 & 3.07013326890115e-05 & 0.00184275919436478 & UP \\ \hline
        NUDT17 & 101.141913068039 & 1.01706626819445 & 0.244225960324061 & 4.16444782055485 & 3.12106992591456e-05 & 0.00186919706600578 & UP \\ \hline
        RP11-96D1.6 & 84.4422586733218 & -2.12622968956274 & 0.510912490858316 & -4.16163184029959 & 3.15981484473266e-05 & 0.00188823296778848 & DOWN \\ \hline
        PPARGC1A & 2516.80562707695 & -1.62464308299805 & 0.390488894255545 & -4.16053595095293 & 3.17501630597888e-05 & 0.00189314708530126 & DOWN \\ \hline
        DGKG & 162.894044571544 & 1.58680575879205 & 0.381622959006412 & 4.15804584431565 & 3.20981616980434e-05 & 0.00190695306381168 & UP \\ \hline
        SNRPD1 & 1752.69282487906 & 0.744628249198222 & 0.179088691639331 & 4.15787419284875 & 3.21222834560243e-05 & 0.00190695306381168 & UP \\ \hline
        TPRKB & 791.421164224677 & 0.585775228213566 & 0.14099672587238 & 4.15453071402359 & 3.25955833428933e-05 & 0.00193082571199279 & UP \\ \hline
        GPR114 & 565.458103136213 & -2.29850827156206 & 0.553325858022121 & -4.15398672994994 & 3.26732131396449e-05 & 0.00193120756531278 & DOWN \\ \hline
        NOP58 & 3021.55656280587 & 0.65412587845617 & 0.157644952836653 & 4.14936137621835 & 3.33404117762647e-05 & 0.00196635950323926 & UP \\ \hline
        SLC6A3 & 8.489683264909 & 3.16453098495539 & 0.76310808563337 & 4.14689746384861 & 3.37010895416493e-05 & 0.00198332008517342 & UP \\ \hline
        CTD-2555C10.3 & 11.8420432002891 & 2.77099155126873 & 0.668481535066993 & 4.14520283045818 & 3.39513048197688e-05 & 0.00199372056225179 & UP \\ \hline
        TUBG1 & 2298.6085182642 & 0.706823028961886 & 0.170555594058888 & 4.14423832218508 & 3.40945028695328e-05 & 0.00199518783666466 & UP \\ \hline
        BASP1 & 347.420920796378 & -1.57690780040834 & 0.380569157459906 & -4.14355122977738 & 3.41968633883101e-05 & 0.00199518783666466 & DOWN \\ \hline
        ACYP1 & 151.959596279292 & 0.822496523966111 & 0.198500404361581 & 4.14355087392104 & 3.41969164780341e-05 & 0.00199518783666466 & UP \\ \hline
        RPL5P30 & 6.16635477999587 & -1.39578797267534 & 0.336952845968189 & -4.14238368773748 & 3.43714692403443e-05 & 0.00200106858474365 & DOWN \\ \hline
        RP3-395M20.2 & 3.28421284935511 & -2.49545192500199 & 0.602717849245144 & -4.14033187855204 & 3.46803705463435e-05 & 0.00201472902124689 & DOWN \\ \hline
        FMO1 & 410.585453792435 & 2.52121503629145 & 0.609062226161767 & 4.13950320344085 & 3.48058740830163e-05 & 0.00201639317152125 & UP \\ \hline
        NFYA & 1306.60526651295 & 0.703499108352105 & 0.16996172052748 & 4.13916207819489 & 3.48576630093426e-05 & 0.00201639317152125 & UP \\ \hline
        PZP & 124.934302550646 & -2.04605303328662 & 0.494471093274414 & -4.13786177011389 & 3.50557450100766e-05 & 0.00202353694068804 & DOWN \\ \hline
        PTDSS1 & 4616.36276021336 & 0.698672998852531 & 0.168921545348681 & 4.13607984351763 & 3.53289309728251e-05 & 0.00203126807927834 & UP \\ \hline
        CENPA & 271.539053281654 & 1.50887045047891 & 0.364812909291446 & 4.13601167077531 & 3.53394225366524e-05 & 0.00203126807927834 & UP \\ \hline
        RP11-89K10.1 & 9.92038451779373 & 1.70082693312234 & 0.411401169698896 & 4.13422969693346 & 3.56147142882572e-05 & 0.00203957225511675 & UP \\ \hline
        AC016831.7 & 53.0068370293135 & 1.64680797012893 & 0.39834703685838 & 4.13410372803751 & 3.56342517112178e-05 & 0.00203957225511675 & UP \\ \hline
        SMS & 2423.46370819155 & 0.687145649851766 & 0.166362113679633 & 4.13042149232978 & 3.62098737395371e-05 & 0.00206815552537608 & UP \\ \hline
        MELK & 505.554022668617 & 1.3009812535946 & 0.315104768915684 & 4.12872600459663 & 3.64778777390024e-05 & 0.00207908576272927 & UP \\ \hline
        MAGOH & 1298.83686318208 & 0.587812699549327 & 0.142418794914613 & 4.12735341498818 & 3.66962199751683e-05 & 0.00208714559313693 & UP \\ \hline
        LMNB2 & 1862.02739371905 & 1.08509869672087 & 0.263289472813666 & 4.12131440397091 & 3.76716892813724e-05 & 0.00213814420544693 & UP \\ \hline
        NIFK & 1393.53687781779 & 0.696884694226539 & 0.169143873244391 & 4.12007056986114 & 3.7875637388108e-05 & 0.00214523182116778 & UP \\ \hline
        CCT6A & 8176.36172867457 & 0.610889182756991 & 0.148422783388836 & 4.11587202994699 & 3.85718283115253e-05 & 0.00217833399541791 & UP \\ \hline
        SMARCC1 & 3503.50694050904 & 0.582872462358558 & 0.141625829696012 & 4.11558021308434 & 3.86206653813496e-05 & 0.00217833399541791 & NOT \\ \hline
        STARD5 & 227.076164156889 & -1.33378484851027 & 0.32420740982853 & -4.1139863188682 & 3.88884493164782e-05 & 0.00218888719907895 & DOWN \\ \hline
        CDC25A & 290.256464270256 & 1.27947238263757 & 0.311075186139119 & 4.11306474977197 & 3.9044081602764e-05 & 0.00219309717160039 & UP \\ \hline
        RP11-150O12.3 & 66.6338822905919 & 2.56748579557526 & 0.624516968412187 & 4.1111545809604 & 3.93685506985569e-05 & 0.00220675367861952 & UP \\ \hline
        RCC2 & 2972.52399851778 & 0.826519841671043 & 0.20109558002022 & 4.11008457564277 & 3.95514227842473e-05 & 0.00221037491334465 & UP \\ \hline
        RP11-618I10.2 & 57.7348204695872 & 3.61671533532599 & 0.880017111576604 & 4.10982387472719 & 3.95961005486731e-05 & 0.00221037491334465 & UP \\ \hline
        RP11-1267H10.4 & 78.7402311340209 & 3.00314687369482 & 0.730906635420582 & 4.10879683964934 & 3.97725757181615e-05 & 0.00221566730848813 & UP \\ \hline
        XRCC5 & 10242.9429715051 & 0.437330420648915 & 0.106482743361123 & 4.10705440942445 & 4.00736856936031e-05 & 0.00222786699358084 & NOT \\ \hline
        PRMT3 & 582.396576605398 & 0.640115457448148 & 0.1558886288583 & 4.10623572826472 & 4.02159081195976e-05 & 0.00223120160998913 & UP \\ \hline
        WDR12 & 1293.72341037681 & 0.562338320495919 & 0.136972444650469 & 4.10548502606428 & 4.03467420243508e-05 & 0.00223153611899012 & NOT \\ \hline
        C19orf81 & 24.5446962826906 & 3.57500432394365 & 0.870835549027091 & 4.10525767802852 & 4.03864443208311e-05 & 0.00223153611899012 & UP \\ \hline
        SLC6A16 & 176.590556286419 & -1.11875167054664 & 0.273067613748641 & -4.09697677138842 & 4.1858088609353e-05 & 0.0023081502926255 & DOWN \\ \hline
        CREG2 & 17.672222315175 & 1.78791135677002 & 0.436499724892076 & 4.09601943554966 & 4.20314659591318e-05 & 0.0023130094756009 & UP \\ \hline
        RP11-567C20.2 & 25.4599575761787 & -3.26478685409695 & 0.797631818108135 & -4.09310007446862 & 4.25643904759142e-05 & 0.00233480959470313 & DOWN \\ \hline
        SLC41A3 & 1926.04529048903 & 0.60705776343624 & 0.148319436518761 & 4.09290769763308 & 4.25997327452285e-05 & 0.00233480959470313 & UP \\ \hline
        FBXO5 & 272.987568081403 & 1.11519561083879 & 0.272544313227674 & 4.09179556025884 & 4.28045939736907e-05 & 0.00234130773085933 & UP \\ \hline
        LINC01269 & 11.0283747378657 & 3.06398436924361 & 0.748914343005029 & 4.09123472912714 & 4.29082560031079e-05 & 0.00234225550375114 & UP \\ \hline
        CENPC & 484.387843935902 & -0.661378650891981 & 0.16180390774685 & -4.08753200155548 & 4.35986550522065e-05 & 0.0023751636778441 & DOWN \\ \hline
        ESCO2 & 180.753029144278 & 1.44706078005054 & 0.354164992311246 & 4.08583798925795 & 4.39180165913296e-05 & 0.00238642553487582 & UP \\ \hline
        VAT1 & 8320.55195823212 & 0.820423523652241 & 0.200813311679994 & 4.08550367895743 & 4.39813036283785e-05 & 0.00238642553487582 & UP \\ \hline
        PNCK & 114.852502218649 & 3.38611087740312 & 0.829214878552302 & 4.08351437605029 & 4.43596836628905e-05 & 0.00240215213128587 & UP \\ \hline
        DLGAP2 & 10.9553768192312 & -2.54767174906588 & 0.624027598911131 & -4.08262671957351 & 4.45295168510694e-05 & 0.00240654540272811 & DOWN \\ \hline
        SCNN1A & 728.869046426169 & -2.09172939134248 & 0.512663007587891 & -4.08012546328276 & 4.50113996886946e-05 & 0.00242316386713917 & DOWN \\ \hline
        TJAP1 & 1528.67738206446 & 0.473815634559688 & 0.116131971182276 & 4.07997582178303 & 4.50403853059381e-05 & 0.00242316386713917 & NOT \\ \hline
        TIGD5 & 823.940154135375 & 1.01050761484695 & 0.24769512411528 & 4.07964274006723 & 4.51049669334788e-05 & 0.00242316386713917 & UP \\ \hline
        UCK2 & 2151.45226971651 & 0.881099401450605 & 0.216228735358993 & 4.07484879374503 & 4.6044254409523e-05 & 0.00246285686825736 & UP \\ \hline
        EXOSC3 & 609.049189547029 & 0.526436877175534 & 0.129220152719229 & 4.07395337412565 & 4.62217391805136e-05 & 0.00246285686825736 & NOT \\ \hline
        PIK3R3 & 717.217100457044 & -0.996751007868879 & 0.244674652420604 & -4.07378123564443 & 4.62559337147272e-05 & 0.00246285686825736 & DOWN \\ \hline
        BEND3 & 241.569707954242 & 1.01156382534466 & 0.248327549347962 & 4.07350625414191 & 4.63106073238438e-05 & 0.00246285686825736 & UP \\ \hline
        CDKN3 & 571.568514929151 & 1.35851771643787 & 0.333526462727336 & 4.07319318931669 & 4.63729275038954e-05 & 0.00246285686825736 & UP \\ \hline
        TRIM9 & 93.9247662974158 & 2.24108805995905 & 0.550270726152267 & 4.07270086059223 & 4.64710937060222e-05 & 0.00246285686825736 & UP \\ \hline
        CLDN19 & 66.5144105786288 & 2.37511343433214 & 0.583184824262741 & 4.07265987645469 & 4.64792744765118e-05 & 0.00246285686825736 & UP \\ \hline
        RP11-640L9.2 & 12.3547733041641 & -1.10432819885181 & 0.271297793676012 & -4.07053881230826 & 4.69045254130062e-05 & 0.00248054536930772 & DOWN \\ \hline
        TM4SF19 & 22.0899368660832 & 2.15877728267853 & 0.530670954972183 & 4.06801476970168 & 4.74153766158671e-05 & 0.00250268320542505 & UP \\ \hline
        TMEM237 & 466.831321270806 & 0.873094915772486 & 0.214861725858161 & 4.06351997911835 & 4.833818276091e-05 & 0.00253724316807545 & UP \\ \hline
        SPCS3 & 4185.37896542554 & -0.553384947120747 & 0.136195859520742 & -4.06315543708925 & 4.84137671069015e-05 & 0.00253724316807545 & NOT \\ \hline
        C16orf59 & 312.632505656022 & 1.20802480616098 & 0.297319561487751 & 4.06305188974506 & 4.84352570955691e-05 & 0.00253724316807545 & UP \\ \hline
        PLA2G4D & 2.2882836056311 & 3.32763514780054 & 0.819050536321815 & 4.06279588405406 & 4.84884267797666e-05 & 0.00253724316807545 & UP \\ \hline
        HCG20 & 8.52375230344471 & 1.96807172971199 & 0.484441434532813 & 4.0625586281858 & 4.85377517224901e-05 & 0.00253724316807545 & UP \\ \hline
        SLC25A48 & 32.1918652358546 & -2.92292374111244 & 0.720294184473676 & -4.05795826777116 & 4.9503611030647e-05 & 0.00258275570627202 & DOWN \\ \hline
        FAM83H-AS1 & 80.3824929288719 & 1.60301952350391 & 0.395204248873317 & 4.05617988185588 & 4.98818486676544e-05 & 0.00259749434616787 & UP \\ \hline
        MCM5 & 3355.97324144165 & 0.867649103741817 & 0.214070963683865 & 4.05309103491094 & 5.05453221306357e-05 & 0.00262700112912672 & UP \\ \hline
        SLC52A2 & 1926.52230124458 & 1.08043530654983 & 0.266667511029767 & 4.05161957066912 & 5.08643207690497e-05 & 0.00263852585557231 & UP \\ \hline
        PHF5A & 983.091405393047 & 0.555715387106381 & 0.137200744123627 & 4.05038172829183 & 5.11341493585965e-05 & 0.00264470068080479 & NOT \\ \hline
        C8orf33 & 3299.51179044991 & 0.837574782086691 & 0.206799413490639 & 4.05017967869916 & 5.11783213204024e-05 & 0.00264470068080479 & UP \\ \hline
        DDX55 & 821.878823408604 & 0.561825317521906 & 0.138738304956252 & 4.04953280710086 & 5.13199833600697e-05 & 0.00264697936988344 & NOT \\ \hline
        P2RX4 & 1593.27681161918 & 0.894615043043975 & 0.22102114705919 & 4.04764455775987 & 5.1735630407852e-05 & 0.00266335418019929 & UP \\ \hline
        CBR4 & 1495.60039507455 & -0.964751669878608 & 0.238416337612142 & -4.0464998310983 & 5.1989162207239e-05 & 0.00266822541796301 & DOWN \\ \hline
        TCL6 & 27.5825714958249 & 2.79407868486992 & 0.690521762892377 & 4.04632965247381 & 5.20269534132855e-05 & 0.00266822541796301 & UP \\ \hline
        KLK6 & 5.08653022486725 & 3.98544047812769 & 0.985760802144702 & 4.04300969307832 & 5.27694382368437e-05 & 0.00270119784785957 & UP \\ \hline
        PLBD1 & 546.86418684081 & 1.65450978701131 & 0.409345710349327 & 4.04183980723626 & 5.30334588876889e-05 & 0.0027096002629435 & UP \\ \hline
        AMOTL1 & 1905.36963685632 & -1.53379376439522 & 0.379680345063005 & -4.03969756227624 & 5.35201699667986e-05 & 0.00272932746466024 & DOWN \\ \hline
        HDAC2 & 2297.68743449946 & 0.715937781261355 & 0.177304056777667 & 4.03790975949927 & 5.39295897956013e-05 & 0.00274504647496184 & UP \\ \hline
        ARMC3 & 4.33174189336062 & 3.16592329767542 & 0.784226815467352 & 4.03699954558264 & 5.41391736803973e-05 & 0.00275055389878123 & UP \\ \hline
        RP11-347I19.7 & 14.386217278996 & -1.14538247174444 & 0.283849949959575 & -4.03516883447596 & 5.45630484344725e-05 & 0.00276164879396458 & DOWN \\ \hline
        RP11-81A22.5 & 19.2236890078985 & -1.81106220861852 & 0.448866168126374 & -4.03474874521761 & 5.4660756589866e-05 & 0.00276164879396458 & DOWN \\ \hline
        RP11-336K24.12 & 13.5963482669823 & 1.83053892435654 & 0.453694463719666 & 4.03473939123845 & 5.46629341083296e-05 & 0.00276164879396458 & UP \\ \hline
        RP11-429J17.7 & 4.45724754501 & 3.09278717113192 & 0.766928869963389 & 4.03269102554395 & 5.51417589889404e-05 & 0.00278066156388467 & UP \\ \hline
        ARPC2 & 6337.22367675354 & 0.496050531809242 & 0.123061465157327 & 4.03091683635547 & 5.5559701237105e-05 & 0.00279653932200864 & NOT \\ \hline
        EIF5A2 & 431.143368334999 & 1.58844964616423 & 0.394249137939834 & 4.02905039809278 & 5.60026124742161e-05 & 0.00281361273412127 & UP \\ \hline
        RP11-182J1.17 & 6.69522593235795 & -0.99582916432429 & 0.247286418341957 & -4.02702732726396 & 5.64864696788504e-05 & 0.00283072669989827 & DOWN \\ \hline
        PLCH2 & 546.164993060255 & -2.11928951615881 & 0.526302090538189 & -4.02675488898714 & 5.65519303849932e-05 & 0.00283072669989827 & DOWN \\ \hline
        RP11-7F17.8 & 35.645267412836 & -0.831374347356567 & 0.206512444981027 & -4.02578327631997 & 5.67859723404627e-05 & 0.00283720705266437 & DOWN \\ \hline
        CORO1C & 4208.84277071839 & 0.578918536334909 & 0.14386458558418 & 4.02405174271444 & 5.7205340047699e-05 & 0.00285094319632024 & NOT \\ \hline
        RP11-617F23.1 & 301.393392286666 & -1.42998840545672 & 0.355394319213139 & -4.02366703165879 & 5.72989123462307e-05 & 0.00285094319632024 & DOWN \\ \hline
        CAD & 2206.1149868476 & 0.754396129980392 & 0.187504478796782 & 4.0233499211398 & 5.73761513155493e-05 & 0.00285094319632024 & UP \\ \hline
        MAMDC4 & 1720.90998951906 & -1.9845097014841 & 0.493384852867018 & -4.02223475234855 & 5.76485581532096e-05 & 0.00285406158721965 & DOWN \\ \hline
        RAB44 & 4.30270615112924 & -2.02812795623028 & 0.50422952096568 & -4.02223168597127 & 5.76493088756494e-05 & 0.00285406158721965 & DOWN \\ \hline
        RP11-358D17.2 & 2.17011699999818 & -1.99370031821471 & 0.49580390350556 & -4.02114687705833 & 5.79154778809264e-05 & 0.00286201623845088 & DOWN \\ \hline
        SCGB1D2 & 8.84684104752422 & 4.31711759045942 & 1.07425927400798 & 4.0186924096569 & 5.85220088775356e-05 & 0.00287638262342562 & UP \\ \hline
        ZNF207 & 4274.49749220175 & 0.337078651248502 & 0.0838784936725511 & 4.0186540850913 & 5.85315269055179e-05 & 0.00287638262342562 & NOT \\ \hline
        PPP2R1B & 5236.16767610993 & -1.01463871740784 & 0.252503283446873 & -4.01831890483643 & 5.86148324913318e-05 & 0.00287638262342562 & DOWN \\ \hline
        PDE2A & 400.067809829105 & -1.20107574236746 & 0.298904675815786 & -4.0182567873501 & 5.8630283477861e-05 & 0.00287638262342562 & DOWN \\ \hline
        AVIL & 253.492715768508 & -1.30039153840898 & 0.323707190407725 & -4.01718459442028 & 5.88975873673196e-05 & 0.00288428076764509 & DOWN \\ \hline
        CD58 & 418.675637249787 & 0.782560500306423 & 0.19488485110567 & 4.01550195341815 & 5.93194074705566e-05 & 0.00289970364806523 & UP \\ \hline
        RP11-632C17\_\_A.1 & 311.578298223048 & 1.65119595507198 & 0.411599953016149 & 4.01165243817993 & 6.02952242171122e-05 & 0.00294162650567279 & UP \\ \hline
        WNT3A & 26.2067979814876 & 3.03366921064746 & 0.75628711808593 & 4.01126653899025 & 6.03938799727144e-05 & 0.00294162650567279 & UP \\ \hline
        CCT3 & 20100.1659842409 & 0.796855785803468 & 0.198798359623468 & 4.00836197699391 & 6.11413557629497e-05 & 0.0029726971000875 & UP \\ \hline
        RNA5SP18 & 2.29330978273956 & 3.17636834485543 & 0.792957242287026 & 4.00572461598841 & 6.18276485754626e-05 & 0.00300068713032612 & UP \\ \hline
        RPL22L1 & 1890.12778091024 & 1.31695877959118 & 0.328899878090604 & 4.00413276902579 & 6.22454009413989e-05 & 0.00301095589663945 & UP \\ \hline
        DYNLL1-AS1 & 229.774723961719 & 0.728712109269045 & 0.181992723279152 & 4.00407277905996 & 6.22611963883056e-05 & 0.00301095589663945 & UP \\ \hline
        FBXO43 & 91.7537159382966 & 1.26155957243505 & 0.315335486194329 & 4.00069014642266 & 6.31580135177614e-05 & 0.00304672166035029 & UP \\ \hline
        HMCN2 & 499.903745081585 & -2.08577688198076 & 0.521409764195635 & -4.00026433183204 & 6.32717698799421e-05 & 0.00304672166035029 & DOWN \\ \hline
        FANCE & 231.548996157625 & 0.975669804830146 & 0.243916354752712 & 4.00001798083323 & 6.33376710813699e-05 & 0.00304672166035029 & UP \\ \hline
        SMARCD1 & 2097.16125927365 & 0.557460459765801 & 0.13939962756727 & 3.9990096781054 & 6.36080793314367e-05 & 0.00305409434280313 & NOT \\ \hline
        ZNF702P & 72.6876633475816 & 1.81951258110987 & 0.45503648924692 & 3.99860807673059 & 6.37160854414512e-05 & 0.00305409434280313 & UP \\ \hline
        CRYAB & 680.355619761995 & 1.85370857679073 & 0.463927950349942 & 3.9956820350929 & 6.45082671393009e-05 & 0.00308661249998101 & UP \\ \hline
        RRP9 & 1102.67593220919 & 0.77120802180346 & 0.193048196661445 & 3.99489886536445 & 6.47218747756684e-05 & 0.00309138109623923 & UP \\ \hline
        GOT2 & 12102.6083625231 & -0.994116965860754 & 0.248907003393754 & -3.99392926798499 & 6.4987257640631e-05 & 0.00309294826610445 & DOWN \\ \hline
        SCGB3A1 & 19.2694153444821 & -1.58971342231697 & 0.39803411316483 & -3.99391250583252 & 6.49918545555893e-05 & 0.00309294826610445 & DOWN \\ \hline
        KLF8 & 43.7140547864777 & -1.34302491518717 & 0.336302168124044 & -3.99350656190774 & 6.51032761486465e-05 & 0.00309294826610445 & DOWN \\ \hline
        RAE1 & 1329.18587667668 & 0.511130851562568 & 0.128003012814262 & 3.99311578942476 & 6.5210704320374e-05 & 0.00309294826610445 & NOT \\ \hline
        AHSA1 & 4020.87217227283 & 0.611195776634273 & 0.153231291954495 & 3.98871385105714 & 6.64324984898512e-05 & 0.00314539909952821 & UP \\ \hline
        RACGAP1 & 1083.65890145375 & 1.05301901347445 & 0.264208309539176 & 3.98556357031727 & 6.73201501478501e-05 & 0.00318187399566406 & UP \\ \hline
        RRS1 & 1482.08195742557 & 0.925284755889134 & 0.232270981016274 & 3.98364337998944 & 6.7866693359332e-05 & 0.00320212763624118 & UP \\ \hline
        CDCA3 & 543.03051721042 & 1.29317675803869 & 0.324792596596472 & 3.98154629012483 & 6.84683829746987e-05 & 0.00322490838559648 & UP \\ \hline
        MZT2A & 1856.05860895621 & 0.990318068027796 & 0.248852180421696 & 3.97954346371263 & 6.90477361793464e-05 & 0.00324655993508781 & UP \\ \hline
        PLA2G12A & 1618.67827127528 & -0.755500113877376 & 0.190184737403513 & -3.97245396340317 & 7.11359872618556e-05 & 0.00333013330859967 & DOWN \\ \hline
        S100A10 & 8204.08506520106 & 1.18927202629406 & 0.299392693198269 & 3.97228139935425 & 7.11875541576517e-05 & 0.00333013330859967 & UP \\ \hline
        RAD54L & 183.807090202892 & 1.4104235234408 & 0.355068118682987 & 3.9722617977427 & 7.11934138956066e-05 & 0.00333013330859967 & UP \\ \hline
        IGLL4P & 3.49333557208196 & 4.483835333742 & 1.12913384829907 & 3.97103969604352 & 7.15596533541936e-05 & 0.00334150326247723 & UP \\ \hline
        NPM1 & 17538.7999367646 & 0.741267811204837 & 0.186737097409494 & 3.96957980759075 & 7.19994888501832e-05 & 0.0033536726472633 & UP \\ \hline
        CDH16 & 87.0214250819365 & 2.60760497815515 & 0.656934208792884 & 3.9693548353139 & 7.20674955161998e-05 & 0.0033536726472633 & UP \\ \hline
        PADI1 & 81.6752047965728 & -3.33177412720365 & 0.840486559330126 & -3.96410161497299 & 7.36728679086972e-05 & 0.00342250840130643 & DOWN \\ \hline
        FAM72C & 19.0483898999789 & 1.64924248428978 & 0.416311119917311 & 3.96156241182642 & 7.4460912504805e-05 & 0.00344507146432718 & UP \\ \hline
        ERVFRD-1 & 5.04097140351905 & -2.4192870504129 & 0.610710741783673 & -3.96142868446526 & 7.45026351302131e-05 & 0.00344507146432718 & DOWN \\ \hline
        AC005682.5 & 45.6014273248953 & 1.39843941833265 & 0.35302443500139 & 3.96131054873623 & 7.45395115945469e-05 & 0.00344507146432718 & UP \\ \hline
        CDC6 & 957.157819490483 & 1.209008103469 & 0.305293853938059 & 3.96014557081221 & 7.49040889643037e-05 & 0.00345120939968183 & UP \\ \hline
        C17orf53 & 193.890960836565 & 0.998873991275375 & 0.252236232724227 & 3.9600733823497 & 7.49267355846885e-05 & 0.00345120939968183 & UP \\ \hline
        TCF3 & 2041.635046403 & 0.794812872060715 & 0.200957132829196 & 3.95513640581382 & 7.64909968458824e-05 & 0.00351348038197415 & UP \\ \hline
        POLD1 & 1289.28847113161 & 0.715401473445561 & 0.180886912086433 & 3.95496537142346 & 7.65457379474965e-05 & 0.00351348038197415 & UP \\ \hline
        DTYMK & 1597.95479981559 & 0.919950855908188 & 0.232659402674848 & 3.95406695509255 & 7.68338930705768e-05 & 0.00351348038197415 & UP \\ \hline
        FAR2P1 & 52.3016416460863 & 4.05535381100634 & 1.02565480343359 & 3.95391685139113 & 7.68821367273176e-05 & 0.00351348038197415 & UP \\ \hline
        MBOAT4 & 48.3556428212899 & 2.10459184850312 & 0.532298688804723 & 3.95377988480298 & 7.69261830775026e-05 & 0.00351348038197415 & UP \\ \hline
        ANKFN1 & 59.0460277927053 & 4.58500354451498 & 1.160141607381 & 3.9521068077763 & 7.74661483480414e-05 & 0.00353008485155395 & UP \\ \hline
        SUV39H2 & 390.462065682099 & 0.65262703686683 & 0.16514476824324 & 3.95184808946283 & 7.75499657768579e-05 & 0.00353008485155395 & UP \\ \hline
        RNASEH2A & 1152.46607477992 & 0.932615711007315 & 0.236039980174274 & 3.95109214260544 & 7.77953627786611e-05 & 0.00353532360500013 & UP \\ \hline
        RP11-932O9.9 & 1.69028346771291 & -1.63294516265319 & 0.413388626878361 & -3.95014535108069 & 7.81037478262232e-05 & 0.0035410503656528 & DOWN \\ \hline
        TAT-AS1 & 49.6953015713459 & -1.90676646135527 & 0.482768599498272 & -3.94964888631307 & 7.82659158483948e-05 & 0.0035410503656528 & DOWN \\ \hline
        BOC & 99.6083503076297 & -1.45617640773045 & 0.368698450730648 & -3.94950508971423 & 7.83129457940171e-05 & 0.0035410503656528 & DOWN \\ \hline
        NDC80 & 568.846988384357 & 1.23691633054729 & 0.313331425309078 & 3.94762934910587 & 7.89288758267454e-05 & 0.00356296239796939 & UP \\ \hline
        SPP1 & 54307.8537628347 & 2.51826867692839 & 0.63798626172227 & 3.94721458441789 & 7.90656874930468e-05 & 0.0035632094712398 & UP \\ \hline
        FAT4 & 359.339514225638 & -1.52141085729656 & 0.385590565268236 & -3.94566411716581 & 7.95791028749649e-05 & 0.00357646994862784 & DOWN \\ \hline
        TRIM16 & 1092.14832646219 & 1.67310246002715 & 0.424161921825873 & 3.94449000236753 & 7.99699896884921e-05 & 0.00357646994862784 & UP \\ \hline
        AP001469.9 & 54.3810446111622 & 1.14872378123822 & 0.291241461516308 & 3.94423161886893 & 8.00562541554425e-05 & 0.00357646994862784 & UP \\ \hline
        FAIM & 395.219035916494 & 0.622841305049106 & 0.157937109434665 & 3.94360329423885 & 8.02663951427318e-05 & 0.00357646994862784 & UP \\ \hline
        B3GALT5 & 33.4558083898494 & 2.82650693800057 & 0.716862201172732 & 3.94288739645725 & 8.05064601388541e-05 & 0.00357646994862784 & UP \\ \hline
        CDH10 & 13.6713030077757 & 4.33315979197963 & 1.09900754113313 & 3.94279350213732 & 8.05379964122965e-05 & 0.00357646994862784 & UP \\ \hline
        SEMA6A & 1131.60354862339 & 1.76968028710047 & 0.448869476280628 & 3.94252757341443 & 8.06273772418746e-05 & 0.00357646994862784 & UP \\ \hline
        PWRN1 & 4.79489084746958 & -3.28205957603661 & 0.832487579548883 & -3.94247272471635 & 8.06458240004096e-05 & 0.00357646994862784 & DOWN \\ \hline
        RP11-79N23.1 & 6.36789563293753 & 2.10324435563617 & 0.533494023662994 & 3.9423953453034 & 8.06718550914375e-05 & 0.00357646994862784 & UP \\ \hline
        PNPLA7 & 554.474862480917 & -1.23341016856546 & 0.312886235859922 & -3.94204035590002 & 8.07913783699054e-05 & 0.00357646994862784 & DOWN \\ \hline
        RP11-116B13.1 & 8.5270973982044 & -2.00925187367071 & 0.509759722416048 & -3.94156655639188 & 8.09511652730976e-05 & 0.00357646994862784 & DOWN \\ \hline
        TSPO2 & 42.2368924344087 & 1.49384843020339 & 0.378999768267992 & 3.94155499627401 & 8.09550676050438e-05 & 0.00357646994862784 & UP \\ \hline
        CTD-3157E16.2 & 26.3209914510425 & -1.30586681215261 & 0.331337037261948 & -3.94120386583955 & 8.10736829489908e-05 & 0.00357646994862784 & DOWN \\ \hline
        CEP19 & 60.8322422746138 & 0.939973089500359 & 0.238605444314677 & 3.93944527208987 & 8.16702291586815e-05 & 0.00359693720304388 & UP \\ \hline
        CASC19 & 25.1319814376401 & 2.31600544877821 & 0.588271343285981 & 3.93696799140582 & 8.25176086521143e-05 & 0.00362836745985715 & UP \\ \hline
        ORC1 & 286.075122517853 & 1.27041648915339 & 0.322858276889542 & 3.93490450792448 & 8.32297812256789e-05 & 0.00365376046060303 & UP \\ \hline
        PPHLN1 & 1491.66138880319 & 0.390736306650837 & 0.0993169411190848 & 3.93423621638054 & 8.34616720670935e-05 & 0.00365802126523465 & NOT \\ \hline
        CTD-2325A15.3 & 22.3337031707833 & 1.8381314117498 & 0.467338270059943 & 3.93319257058497 & 8.38250289693581e-05 & 0.00366448473084619 & UP \\ \hline
        HTR2B & 87.7410309328947 & -1.7304798555081 & 0.439985642532023 & -3.93303709991435 & 8.38792855825831e-05 & 0.00366448473084619 & DOWN \\ \hline
        IGFALS & 1277.28466409199 & -2.2046131730067 & 0.56084903609332 & -3.93084953548867 & 8.464623569159e-05 & 0.003689040891719 & DOWN \\ \hline
        C11orf80 & 290.048996781463 & 1.07267739832365 & 0.27290013673159 & 3.93065907247483 & 8.47133238312178e-05 & 0.003689040891719 & UP \\ \hline
        LINC00989 & 2.65414389807914 & -1.38189057061858 & 0.351753329643015 & -3.92857850704931 & 8.54494559336806e-05 & 0.00371513419788583 & DOWN \\ \hline
        DNM3OS & 39.86138844611 & -1.43664978182549 & 0.366035378384907 & -3.92489323891193 & 8.67682108752613e-05 & 0.00376643449767334 & DOWN \\ \hline
        GPRIN1 & 277.991115418343 & 1.30588619842447 & 0.332836912885123 & 3.92350171471274 & 8.72711439661336e-05 & 0.00378221427444282 & UP \\ \hline
        RP11-317N8.5 & 9.82085668381908 & -1.23617527878015 & 0.315234957177085 & -3.92144097802493 & 8.80210099883706e-05 & 0.00380862839072487 & DOWN \\ \hline
        ETV5 & 927.056645177123 & 0.986830844436094 & 0.251691866598009 & 3.92078956612537 & 8.82593108148639e-05 & 0.00381285844332366 & UP \\ \hline
        DHX37 & 1244.91879348199 & 0.57776815913551 & 0.147383120394179 & 3.92017863097387 & 8.84833581136453e-05 & 0.00381646026331192 & NOT \\ \hline
        RP11-568K15.2 & 6.58588767120195 & 2.37887627445711 & 0.606920629276397 & 3.9195838132794 & 8.87020108304368e-05 & 0.0038198183394123 & UP \\ \hline
        CHI3L2 & 40.4895727767304 & 1.94696720177701 & 0.496823041113383 & 3.91883435481141 & 8.89782356901819e-05 & 0.00382564110027676 & UP \\ \hline
        SLC25A15 & 1932.83197195622 & -1.58130830481641 & 0.403773458208684 & -3.91632553519438 & 8.99088259061932e-05 & 0.00385953551714402 & DOWN \\ \hline
        RP11-214O1.2 & 74.2941886439662 & 1.95245074046131 & 0.498928265704311 & 3.91328949404207 & 9.10472727369478e-05 & 0.00390223145237503 & UP \\ \hline
        EIF2AK4 & 2206.31272656066 & -0.544976174834678 & 0.139332489035842 & -3.91133596052023 & 9.17869883734933e-05 & 0.00392773027535154 & NOT \\ \hline
        ILF2 & 7040.35885982891 & 0.58529486036243 & 0.149659030827998 & 3.91085561041154 & 9.19697429559591e-05 & 0.00392935295495302 & UP \\ \hline
        LINC00402 & 17.7067853450475 & -2.64131109961794 & 0.675880491582812 & -3.90795581839088 & 9.30803218752568e-05 & 0.00397031818279225 & DOWN \\ \hline
        MIR22HG & 523.826363855691 & -0.982103545457485 & 0.251339653639214 & -3.90747552659259 & 9.326548496581e-05 & 0.00397031818279225 & DOWN \\ \hline
        CH17-472G23.4 & 156.774406704539 & -1.38765985748807 & 0.35516831056662 & -3.90704861949609 & 9.34303590403486e-05 & 0.00397031818279225 & DOWN \\ \hline
        MRPS23 & 2074.4613678486 & 0.660806662962591 & 0.169141284945439 & 3.90683246361615 & 9.35139446665776e-05 & 0.00397031818279225 & UP \\ \hline
        NCAPH2 & 2348.00126924697 & 0.752833784782043 & 0.192795916558968 & 3.90482225048467 & 9.42946663179592e-05 & 0.00399720983938474 & UP \\ \hline
        PPIAP9 & 6.59085852041455 & 1.71821589414266 & 0.440242125182549 & 3.90288842402391 & 9.50515267293844e-05 & 0.00402300767576942 & UP \\ \hline
        FAM65C & 133.561009661627 & -1.77992381596165 & 0.456133309279775 & -3.90220091308857 & 9.53219841015717e-05 & 0.0040277052500785 & DOWN \\ \hline
        CST1 & 185.638437438788 & 4.22007951582957 & 1.08155801000473 & 3.90185221392898 & 9.54594351566708e-05 & 0.0040277052500785 & UP \\ \hline
        FANCI & 807.425046962879 & 0.991921198918284 & 0.254243752839566 & 3.90145751012498 & 9.5615246246029e-05 & 0.00402801495443287 & UP \\ \hline
        RAB42 & 106.88868001193 & 1.43706455540064 & 0.368517793770726 & 3.8995798295013 & 9.63597632199983e-05 & 0.00405308585450938 & UP \\ \hline
        FEN1 & 1774.7232955554 & 0.801848708247955 & 0.205685819571834 & 3.89841511639997 & 9.68243294598727e-05 & 0.00406632207158877 & UP \\ \hline
        GGT1 & 2889.1095186548 & 1.51569568399794 & 0.388837711592346 & 3.89801616152649 & 9.69839452711088e-05 & 0.00406673019351651 & UP \\ \hline
        CDH8 & 18.0251298197654 & -2.05941873275542 & 0.528400873306942 & -3.8974552026509 & 9.72087967265195e-05 & 0.00406986829504703 & DOWN \\ \hline
        USP53 & 511.094628426194 & -0.875156749475903 & 0.224887140659807 & -3.89153753704297 & 9.96109743243798e-05 & 0.00415466757200006 & DOWN \\ \hline
        SLC2A4 & 355.794221613263 & -1.53402629690347 & 0.394214301955347 & -3.89135119982843 & 9.96875172975669e-05 & 0.00415466757200006 & DOWN \\ \hline
        XXyac-YM21GA2.4 & 38.314892470213 & 2.42171836223006 & 0.622376308175923 & 3.89108378711859 & 9.97974612126024e-05 & 0.00415466757200006 & UP \\ \hline
        ELN & 1690.9021927907 & -1.86268026452657 & 0.478719491427809 & -3.89096391076748 & 9.98467842589029e-05 & 0.00415466757200006 & DOWN \\ \hline
        MTRNR2L3 & 4.53761805706457 & -1.57935786298617 & 0.406025874936743 & -3.8897960954637 & 0.000100328486644366 & 0.00416831828891525 & DOWN \\ \hline
        SNHG1 & 1217.15588967137 & 0.93967426521327 & 0.241736056217324 & 3.88719117833414 & 0.000101410882965601 & 0.00420630241585676 & UP \\ \hline
        HPS5 & 1553.86580120133 & -0.882167817381417 & 0.226962056631504 & -3.88685153137163 & 0.000101552822793446 & 0.00420630241585676 & DOWN \\ \hline
        S100A14 & 1290.3059044559 & 1.98021515598136 & 0.509617262606279 & 3.88569089252229 & 0.00010203927497994 & 0.00420870541557833 & UP \\ \hline
        TNFAIP1 & 4383.9041115816 & -0.534190874258174 & 0.13748788430237 & -3.88536689591756 & 0.000102175462073816 & 0.00420870541557833 & NOT \\ \hline
        PDE11A & 393.605052678782 & -1.82369978103297 & 0.469390138517095 & -3.88525371835556 & 0.000102223074975728 & 0.00420870541557833 & DOWN \\ \hline
        DNM1 & 463.4083180993 & 1.66734438231636 & 0.429149022248108 & 3.88523402332815 & 0.000102231362656326 & 0.00420870541557833 & UP \\ \hline
        CHODL & 32.3506238625943 & 2.9282296181441 & 0.754259829902871 & 3.88225582492068 & 0.000103491915475051 & 0.00425414494975476 & UP \\ \hline
        PLEKHS1 & 11.4116805158994 & 2.01785498354603 & 0.519831923096471 & 3.88174502929008 & 0.00010370958326287 & 0.00425664295600855 & UP \\ \hline
        ETFDH & 2629.29079898293 & -0.911147580776221 & 0.234764691165497 & -3.88110995845585 & 0.000103980811592322 & 0.00426132842673671 & DOWN \\ \hline
        IL1R1 & 4453.26270200576 & -0.918031337124151 & 0.236636178287737 & -3.87950542375592 & 0.000104669067434443 & 0.00428306455429326 & DOWN \\ \hline
        LDB2 & 571.864575073511 & -0.981454197409185 & 0.253093816750938 & -3.87782763723147 & 0.00010539334102237 & 0.0043062068402664 & DOWN \\ \hline
        AP000997.2 & 5.22599269433428 & -2.34669562963887 & 0.605500756843128 & -3.87562790486627 & 0.000106350097245938 & 0.00433876411771774 & DOWN \\ \hline
        ANAPC7 & 1939.0922257895 & 0.602682236682614 & 0.15554772401087 & 3.87458087551637 & 0.000106808367824241 & 0.00435091744605352 & UP \\ \hline
        PRKAG2 & 1267.14071531427 & -0.896354717062883 & 0.231369324065121 & -3.87412947107282 & 0.000107006515729708 & 0.00435245393065515 & DOWN \\ \hline
        SNORD17 & 9.31550599130315 & 1.36446442328963 & 0.352415031975578 & 3.87175432228493 & 0.000108054834628727 & 0.00437717162141014 & UP \\ \hline
        MBL1P & 34.911266914743 & -2.02867370308309 & 0.523982925628268 & -3.8716408567143 & 0.000108105156624337 & 0.00437717162141014 & DOWN \\ \hline
        KLKB1 & 4510.5464816263 & -1.46300287410949 & 0.377879495474884 & -3.8716122246086 & 0.000108117858460424 & 0.00437717162141014 & DOWN \\ \hline
        AC079466.1 & 1178.86858388457 & 3.29990116416689 & 0.852422216819652 & 3.87120501912616 & 0.000108298656317084 & 0.00437717162141014 & UP \\ \hline
        ZNF560 & 3.47041294298664 & 4.29792006605247 & 1.1103916540869 & 3.87063433900422 & 0.000108552516430602 & 0.00437717162141014 & UP \\ \hline
        NUP35 & 502.458079435279 & 0.560053630900783 & 0.144695479415611 & 3.87056757517718 & 0.000108582252163989 & 0.00437717162141014 & NOT \\ \hline
        SV2A & 135.044529794435 & 1.73012619565991 & 0.447043644361244 & 3.87015052664935 & 0.000108768174125682 & 0.00437816107422811 & UP \\ \hline
        USP2 & 552.846722352393 & -1.36405412296192 & 0.352636787316537 & -3.86815605184581 & 0.000109661479683473 & 0.00439619920552727 & DOWN \\ \hline
        ORC6 & 244.368220781139 & 1.24901639191719 & 0.322903777063239 & 3.86807612867462 & 0.000109697420323855 & 0.00439619920552727 & UP \\ \hline
        STARD6 & 2.63734186758224 & 3.19358656815554 & 0.825628982918593 & 3.86806499557008 & 0.000109702427649906 & 0.00439619920552727 & UP \\ \hline
        CCL26 & 16.6398426800446 & 2.06094687108076 & 0.533137664355432 & 3.86569362637784 & 0.000110773924824794 & 0.00443259082669125 & UP \\ \hline
        TFF2 & 25.4966503799129 & 3.31559338078842 & 0.857871999704221 & 3.8649045334637 & 0.000111132658361467 & 0.00444039620227775 & UP \\ \hline
        GALNT9 & 25.6579824536121 & -2.90096761834749 & 0.750722009391809 & -3.86423680411033 & 0.000111437073966634 & 0.00444228942404182 & DOWN \\ \hline
        TMC7 & 160.027081433451 & 1.10769726298994 & 0.286665012197932 & 3.86408252090813 & 0.000111507522955123 & 0.00444228942404182 & UP \\ \hline
        RP11-441O15.3 & 65.7877212779912 & -1.38224420694001 & 0.357801777699918 & -3.8631563426699 & 0.000111931319530604 & 0.0044526344558142 & DOWN \\ \hline
        TSPYL2 & 969.790922319431 & -0.924820900512548 & 0.239458426120379 & -3.86213555102725 & 0.00011240016883342 & 0.00446473877079162 & DOWN \\ \hline
        FABP5 & 363.527259803147 & 1.20802303914141 & 0.312931914181211 & 3.86033825377708 & 0.000113230172300495 & 0.00449113241887781 & UP \\ \hline
        RP11-138H11.1 & 7.69283869103133 & -3.53658060790543 & 0.91645911659904 & -3.85896167526774 & 0.000113869791154101 & 0.00450990866278944 & DOWN \\ \hline
        AATF & 2874.80027953483 & 0.553446833675743 & 0.143477052362974 & 3.85738921005715 & 0.000114604597028921 & 0.0045323946317706 & NOT \\ \hline
        CHEK1 & 504.971935620694 & 0.888551444434217 & 0.230405160475725 & 3.85647371178491 & 0.000115034462688668 & 0.00454277288608961 & UP \\ \hline
        RPL17 & 1234.86314829437 & 0.673234952037549 & 0.174610633228068 & 3.85563547643861 & 0.000115429383283868 & 0.00454465466817761 & UP \\ \hline
        TREM1 & 72.964732574025 & 2.10437590548927 & 0.545834490019617 & 3.85533700044062 & 0.000115570313723296 & 0.00454465466817761 & UP \\ \hline
        SRC & 2040.72621527642 & 1.06535323094622 & 0.2763342398767 & 3.85530664394533 & 0.000115584656138686 & 0.00454465466817761 & UP \\ \hline
        PABPC3 & 22.4877488630484 & 1.29582859595006 & 0.336203372933826 & 3.85429980860161 & 0.000116061303971745 & 0.00455679186216127 & UP \\ \hline
        BLM & 199.724139983441 & 1.14597366097407 & 0.297371134636979 & 3.85368156991108 & 0.000116354903486517 & 0.00456100928751589 & UP \\ \hline
        HDC & 46.7960401544263 & -1.69629985134485 & 0.440212473004068 & -3.85336617058821 & 0.000116504955261648 & 0.00456100928751589 & DOWN \\ \hline
        SEC16A & 6640.13397440221 & -0.703902883800763 & 0.182698185044504 & -3.85281815267785 & 0.00011676610983475 & 0.00456438217366493 & DOWN \\ \hline
        NEIL3 & 156.829299504975 & 1.50186564965905 & 0.389843867241799 & 3.85247986658085 & 0.000116927593464693 & 0.00456438217366493 & UP \\ \hline
        MMP10 & 30.0749990530654 & 2.23703789539793 & 0.580792988447926 & 3.85169576749893 & 0.000117302699744305 & 0.00456749630890058 & UP \\ \hline
        HNRNPA3P3 & 4.77187720867558 & 1.45951844676536 & 0.378937293766309 & 3.85160941077878 & 0.000117344081360254 & 0.00456749630890058 & UP \\ \hline
        PVALB & 7.68330409345388 & -2.11614293050354 & 0.549617989059552 & -3.85020682114947 & 0.000118018124384657 & 0.00458715145351825 & DOWN \\ \hline
        SLC26A3 & 105.060476815369 & 2.40090832930192 & 0.623767437303895 & 3.84904402781804 & 0.00011857969480681 & 0.00460238500730865 & UP \\ \hline
        CTC-490E21.11 & 239.253940027465 & -1.951831796666 & 0.507378221256376 & -3.84689707775168 & 0.000119623190324154 & 0.00463625307642042 & DOWN \\ \hline
        RP11-1221G12.3 & 5.09960502263486 & 2.70907759390114 & 0.7043289225945 & 3.84632450407098 & 0.000119902940857433 & 0.00464046617041679 & UP \\ \hline
        CHORDC1 & 865.970758364536 & 0.812736249883713 & 0.211458831626763 & 3.84347271585345 & 0.00012130549109639 & 0.00468805979123228 & UP \\ \hline
        SEC24B & 1992.73294768449 & -0.802241921917764 & 0.208797383028837 & -3.84220295427251 & 0.00012193494206952 & 0.0047019830401891 & DOWN \\ \hline
        LARP1B & 1421.2988301128 & -0.838437732413527 & 0.218226819845821 & -3.84204715536747 & 0.000122012387036238 & 0.0047019830401891 & DOWN \\ \hline
        SLC50A1 & 4536.22256166555 & 0.875938783094826 & 0.228021987912998 & 3.84146630380681 & 0.00012230152731671 & 0.00470644033489692 & UP \\ \hline
        RP11-504I13.3 & 2.73454741985159 & -1.21785816241394 & 0.317074242396914 & -3.84092429964534 & 0.000122571912379399 & 0.00471016428166161 & DOWN \\ \hline
        UGT2B11 & 1108.78547967984 & 2.01972652372244 & 0.525902398604934 & 3.84049688512581 & 0.000122785530388932 & 0.00471169934858801 & UP \\ \hline
        PRSS56 & 17.2050306910407 & 4.00711697359915 & 1.0434940652767 & 3.84009560469958 & 0.000122986406206566 & 0.00471274180845217 & UP \\ \hline
        RAPGEF3 & 296.498551476928 & -0.938161319023748 & 0.244351487318478 & -3.83939270973614 & 0.00012333901319221 & 0.00471947275006461 & DOWN \\ \hline
        DMBT1 & 40.1574373511213 & 3.14546148745607 & 0.819462828613236 & 3.83844315767084 & 0.00012381686915536 & 0.00471947275006461 & UP \\ \hline
        TFAP4 & 511.227113243875 & 0.600427455893729 & 0.156425929689258 & 3.83841385559597 & 0.000123831642958508 & 0.00471947275006461 & UP \\ \hline
        TMEM206 & 264.069951960857 & 0.722989568779451 & 0.188358890050584 & 3.83836180275478 & 0.000123857891560855 & 0.00471947275006461 & UP \\ \hline
        SLC34A2 & 350.026321818819 & 3.28135489638253 & 0.855719825870379 & 3.83461361672316 & 0.000125761830719505 & 0.00476927197801274 & UP \\ \hline
        FOXJ1 & 124.142845656973 & 2.68173079676911 & 0.699462642569855 & 3.83398716894488 & 0.000126082721178386 & 0.00476927197801274 & UP \\ \hline
        COL2A1 & 726.135259882196 & 4.04091571804421 & 1.05407631588906 & 3.83360830438155 & 0.000126277164410356 & 0.00476927197801274 & UP \\ \hline
        TNR & 31.1995699134644 & -2.54674305171371 & 0.664327753392105 & -3.83356413864972 & 0.000126299849808383 & 0.00476927197801274 & DOWN \\ \hline
        LRRC37BP1 & 235.935817078266 & 0.672043946538941 & 0.175305929078802 & 3.8335494416555 & 0.000126307399661387 & 0.00476927197801274 & UP \\ \hline
        FCN2 & 124.538544939239 & -2.62354728968226 & 0.684380309015195 & -3.83346401864992 & 0.000126351289922638 & 0.00476927197801274 & DOWN \\ \hline
        GLP1R & 65.57955519776 & 3.82142095703184 & 0.996880744659414 & 3.83337824258752 & 0.000126395376048329 & 0.00476927197801274 & UP \\ \hline
        ADSL & 2627.94456443807 & 0.657682697095728 & 0.171800041643148 & 3.82818706448176 & 0.00012909062905107 & 0.00486236515343793 & UP \\ \hline
        GHR & 2933.07960969973 & -1.71870552021042 & 0.448989835649264 & -3.82793859403314 & 0.000129220983252073 & 0.00486236515343793 & DOWN \\ \hline
        FAM213B & 1296.02433182762 & 0.855724144595366 & 0.223640739051763 & 3.82633391493714 & 0.000130065832756928 & 0.00488737679043693 & UP \\ \hline
        SLC2A1 & 733.574507489648 & 1.48730653939852 & 0.388782164765549 & 3.82555238946061 & 0.000130479181446049 & 0.00489377540273982 & UP \\ \hline
        NME6 & 643.376618087344 & 0.502233876408317 & 0.131291637528379 & 3.82533027893539 & 0.000130596881370572 & 0.00489377540273982 & NOT \\ \hline
        HES5 & 8.72301874990844 & -1.36696927104285 & 0.357464843895088 & -3.82406632257254 & 0.00013126857903736 & 0.00490806954942349 & DOWN \\ \hline
        PAEP & 46.0076542616939 & 3.08400519886898 & 0.806501059030417 & 3.82393198909943 & 0.000131340158233743 & 0.00490806954942349 & UP \\ \hline
        CTD-2589H19.6 & 44.4982232581067 & 1.44889491611581 & 0.379008081084258 & 3.82286021968407 & 0.000131912566170582 & 0.00492267939505899 & UP \\ \hline
        PCSK1N & 168.844415035147 & 3.00117407441966 & 0.785159203809736 & 3.8223764809193 & 0.000132171689351807 & 0.00492557408257488 & UP \\ \hline
        P2RX1 & 36.5334157568573 & -1.40508671986426 & 0.367630524929153 & -3.82200776210039 & 0.000132369522114667 & 0.00492617988336204 & DOWN \\ \hline
        KIF4A & 865.252689629708 & 1.33837082843309 & 0.350266627940424 & 3.8210058329072 & 0.000132908508336078 & 0.00493946278240792 & UP \\ \hline
        TMEM98 & 2380.03851783222 & 1.21856965918027 & 0.318992102294103 & 3.82006215958533 & 0.000133418046355802 & 0.0049516164126305 & UP \\ \hline
        RNF34 & 966.373966328881 & 0.466320286907321 & 0.122094230336558 & 3.81934744681947 & 0.000133805181003617 & 0.00495481705332051 & NOT \\ \hline
        MIR621 & 451.331288689446 & -1.59305121461438 & 0.417113322656167 & -3.81922879966977 & 0.0001338695503164 & 0.00495481705332051 & DOWN \\ \hline
        UHRF1 & 481.002088651975 & 1.38348907946712 & 0.362421467841624 & 3.81734859059646 & 0.000134893517651448 & 0.00498406340333986 & UP \\ \hline
        NCBP2 & 2507.81209328514 & 0.532878746759112 & 0.139602881660828 & 3.81710420601322 & 0.000135027150809244 & 0.00498406340333986 & NOT \\ \hline
        PPP1R1B & 54.6006733289824 & 2.81325959671828 & 0.737538065775505 & 3.81439240530616 & 0.000136518398874385 & 0.00502802272885887 & UP \\ \hline
        EPO & 286.04390872178 & 2.92663724510217 & 0.767349998288539 & 3.81395354353243 & 0.000136761187398413 & 0.00502802272885887 & UP \\ \hline
        TPSAB1 & 169.292947279531 & -2.38828506590362 & 0.626236695612259 & -3.81370986822905 & 0.000136896169803152 & 0.00502802272885887 & DOWN \\ \hline
        PRMT9 & 283.684456287991 & -0.592513670100695 & 0.155383598906753 & -3.81323173275365 & 0.00013716139476962 & 0.00502802272885887 & DOWN \\ \hline
        RP11-596D21.1 & 3.63573517552351 & -1.55986575054488 & 0.409077660055543 & -3.81312866200781 & 0.000137218632192392 & 0.00502802272885887 & DOWN \\ \hline
        TTC36 & 554.202638718708 & -2.40411949430694 & 0.630563145091392 & -3.81265462947172 & 0.000137482162574354 & 0.00502802272885887 & DOWN \\ \hline
        CCL20 & 2085.47356978586 & 2.02579470479724 & 0.53137469583567 & 3.81236577630285 & 0.00013764297931224 & 0.00502802272885887 & UP \\ \hline
        UCN2 & 7.4471658487166 & 2.643936084345 & 0.693572495847931 & 3.81205439975333 & 0.000137816534225685 & 0.00502802272885887 & UP \\ \hline
        LRRC32 & 1676.61948339389 & -1.20147937539634 & 0.315189274494939 & -3.81192975973435 & 0.000137886063777036 & 0.00502802272885887 & DOWN \\ \hline
        RBM17 & 2771.07677286337 & 0.566049070973329 & 0.148511367578234 & 3.81148648890559 & 0.000138133607087741 & 0.00503028826884621 & NOT \\ \hline
        DPH2 & 1216.70644990584 & 0.667398907132411 & 0.175151982334989 & 3.8103988218413 & 0.000138742786609304 & 0.00504569946475925 & UP \\ \hline
        RP11-38G5.2 & 3.75248467488504 & -1.87882160861721 & 0.493177647720097 & -3.80962441688665 & 0.00013917805591288 & 0.00505034311544896 & DOWN \\ \hline
        MAPKAPK5 & 1270.43972582042 & 0.390622833551465 & 0.102538880135138 & 3.80950945667297 & 0.000139242781067299 & 0.00505034311544896 & NOT \\ \hline
        CDCP1 & 233.611351405785 & 2.04033321954581 & 0.535671177911403 & 3.8089285062921 & 0.000139570302940782 & 0.00505546370999122 & UP \\ \hline
        YEATS2 & 1023.74363550027 & 0.700405100969998 & 0.183974096747999 & 3.80708541773349 & 0.000140614188697212 & 0.00508648391914049 & UP \\ \hline
        SNRPC & 4621.48007759564 & 0.709835733114423 & 0.186511347431596 & 3.80585815763707 & 0.000141313356264233 & 0.00510496851591031 & UP \\ \hline
        NAT8L & 76.1824140761735 & 2.22903583155558 & 0.585955627003355 & 3.80410346591453 & 0.000142318689788329 & 0.00513235526966477 & UP \\ \hline
        SPG7 & 2873.55996485177 & -0.578388622117875 & 0.15205246019334 & -3.80387546102466 & 0.000142449816367769 & 0.00513235526966477 & NOT \\ \hline
        MAMDC2-AS1 & 10.9517366738553 & -1.28940828710109 & 0.339075459063994 & -3.80271780995433 & 0.000143117343689742 & 0.00514121785813116 & DOWN \\ \hline
        LYAR & 648.086687947526 & 0.707650378222193 & 0.18609469899701 & 3.80263587322045 & 0.000143164701689782 & 0.00514121785813116 & UP \\ \hline
        KIF23 & 530.020989482069 & 1.34598978546476 & 0.3539783466242 & 3.80246362044775 & 0.000143264308910695 & 0.00514121785813116 & UP \\ \hline
        HNRNPC & 13183.3452611261 & 0.325403708087817 & 0.0856052439253382 & 3.80121232259583 & 0.000143989848323888 & 0.00516042877810711 & NOT \\ \hline
        TAF3 & 570.610708014619 & 0.510005173704944 & 0.134189122150168 & 3.80064468365929 & 0.000144320121759925 & 0.00516544182499572 & NOT \\ \hline
        DUOX1 & 198.276116785604 & 1.57510560145568 & 0.414711354285571 & 3.79807686763035 & 0.000145823105374871 & 0.00521235948461166 & UP \\ \hline
        LMNB1 & 1604.59944659728 & 1.0461176925495 & 0.275578723524552 & 3.79607568817373 & 0.000147004633675176 & 0.00524203576223756 & UP \\ \hline
        EDARADD & 93.7269721209422 & 2.03894008155622 & 0.537126258232248 & 3.79601639336464 & 0.000147039779397817 & 0.00524203576223756 & UP \\ \hline
        PLOD2 & 5361.95247032105 & 0.987731494828624 & 0.26026912777552 & 3.79503901699987 & 0.00014762023944988 & 0.00525582296099112 & UP \\ \hline
        MT1JP & 3.99676906966738 & -2.96461748570026 & 0.781791701671779 & -3.7920810356016 & 0.000149390146528734 & 0.00531186720226023 & DOWN \\ \hline
        BARD1 & 262.567518882326 & 1.05523118734263 & 0.278320273275468 & 3.79142767763169 & 0.000149783767634339 & 0.00531735229022506 & UP \\ \hline
        SSTR3 & 14.3224061359047 & 2.79784304241122 & 0.73801121045862 & 3.79105764622812 & 0.000150007129108251 & 0.00531735229022506 & UP \\ \hline
        RP11-1072C15.6 & 5.21827358354415 & -1.23012251836027 & 0.324502151465679 & -3.79079926836903 & 0.000150163279214316 & 0.00531735229022506 & DOWN \\ \hline
        ZFP41 & 660.260185929505 & 0.866928696068878 & 0.228732771367362 & 3.7901376828794 & 0.000150563804840125 & 0.00531735229022506 & UP \\ \hline
        MTERF3 & 994.676375964103 & 0.662438296550155 & 0.174798739006957 & 3.78972011076 & 0.000150817121613039 & 0.00531735229022506 & UP \\ \hline
        GAS2L3 & 424.945440911121 & 1.04445509649767 & 0.275638564667525 & 3.78921976232713 & 0.000151121182384388 & 0.00531735229022506 & UP \\ \hline
        AC005682.6 & 31.3500727920274 & 1.68298717296825 & 0.44415460382162 & 3.78919222830833 & 0.000151137931495298 & 0.00531735229022506 & UP \\ \hline
        WIF1 & 7.88895060999354 & 4.62077748616818 & 1.21947937802591 & 3.78913950447304 & 0.000151170008601782 & 0.00531735229022506 & UP \\ \hline
        PAK3 & 79.0577755727334 & -2.5166796598096 & 0.664222214317294 & -3.78891221275445 & 0.000151308365943743 & 0.00531735229022506 & DOWN \\ \hline
        SUB1 & 7813.96190708563 & 0.613219659220874 & 0.161904383739692 & 3.78754203596366 & 0.000152144950545159 & 0.00533983506893941 & UP \\ \hline
        TPRN & 2019.87525727519 & 1.08001178000461 & 0.285224172110391 & 3.78653664594251 & 0.000152761576019769 & 0.00535454981578337 & UP \\ \hline
        AS3MT & 136.171452388703 & -1.404927200726 & 0.371322572694814 & -3.78357607115012 & 0.00015459104620881 & 0.00541168397889678 & DOWN \\ \hline
        PCDHB15 & 65.1924821362215 & -1.23318353315129 & 0.325979474536771 & -3.78300975821773 & 0.000154943337468091 & 0.00541702673390375 & DOWN \\ \hline
        GAGE2A & 7.97454238751862 & 4.6669451134785 & 1.23386205040817 & 3.78238808133749 & 0.000155330939473699 & 0.00541936479403151 & UP \\ \hline
        ZNF385C & 72.0215578387629 & 1.52429615785459 & 0.403029806238357 & 3.78209287318343 & 0.000155515314740697 & 0.00541936479403151 & UP \\ \hline
        HERC1 & 2005.16515254395 & -0.812659770043425 & 0.214893760084269 & -3.78168156080822 & 0.000155772547543385 & 0.00541936479403151 & DOWN \\ \hline
        RP11-875O11.3 & 27.4912520125164 & 1.77456042931754 & 0.469258953781181 & 3.78162295043822 & 0.000155809234771271 & 0.00541936479403151 & UP \\ \hline
        ARHGAP40 & 10.0233663520988 & 2.80761587512563 & 0.742550278090445 & 3.78104480998344 & 0.000156171558465498 & 0.00542501201174004 & UP \\ \hline
        SLC22A6 & 4.73556019899285 & 4.05657803882419 & 1.07302699464456 & 3.78049952058096 & 0.000156514020798699 & 0.00542995573435896 & UP \\ \hline
        EIF5AL1 & 116.965891980221 & -1.62321426759598 & 0.429447800548326 & -3.77977082551928 & 0.000156972772269223 & 0.0054389161068506 & DOWN \\ \hline
        CCDC34 & 683.696102120454 & 0.819523071488672 & 0.216950537477841 & 3.7774650434889 & 0.000158432733695237 & 0.00548250008310175 & UP \\ \hline
        KDELC1 & 590.222260589228 & 1.0769967571111 & 0.28519700206598 & 3.77632566019027 & 0.000159158870057054 & 0.00549498159231105 & UP \\ \hline
        HAVCR1 & 65.6931550664686 & 2.80293059535032 & 0.742289393564405 & 3.77606176196444 & 0.00015932750023377 & 0.00549498159231105 & UP \\ \hline
        ATP1A1 & 29436.8252807076 & 0.936696412877123 & 0.248069286238678 & 3.77594674084678 & 0.000159401050982263 & 0.00549498159231105 & UP \\ \hline
        SIDT2 & 2374.97824771104 & -0.587753844167766 & 0.155671427951197 & -3.77560514413749 & 0.000159619674867745 & 0.00549553525274356 & DOWN \\ \hline
        DPCR1 & 5.30974406975274 & 3.59232783501249 & 0.951910750705026 & 3.77380739985535 & 0.000160774899362567 & 0.00552270603347314 & UP \\ \hline
        CD160 & 28.4837171053167 & -1.16978730325588 & 0.309980592726902 & -3.77374368171005 & 0.000160815988442454 & 0.00552270603347314 & DOWN \\ \hline
        PDE4C & 87.6185874383525 & 1.21150620494499 & 0.321188947096314 & 3.7719423906007 & 0.00016198165971251 & 0.00555570471302199 & UP \\ \hline
        MAP3K19 & 4.15485722069968 & -1.82627792613898 & 0.484317667954388 & -3.7708265607006 & 0.00016270773077541 & 0.00557356153527382 & DOWN \\ \hline
        VSIG10 & 1711.57658675209 & 0.655426168282983 & 0.173848278133516 & 3.77010445728784 & 0.000163179234733083 & 0.00558266410883799 & UP \\ \hline
        SNRPG & 1620.99732569973 & 0.625115317320017 & 0.165847401998871 & 3.76921983573955 & 0.000163758608571915 & 0.00558978550871866 & UP \\ \hline
        MAFG-AS1 & 192.201199560106 & 1.64094181761869 & 0.435360366124746 & 3.76915756531798 & 0.000163799464778155 & 0.00558978550871866 & UP \\ \hline
        SRPR & 10197.7062551344 & -0.531488897183472 & 0.141030740610535 & -3.76860317745344 & 0.000164163626852165 & 0.00559024964219887 & NOT \\ \hline
        BRDT & 4.52746200839346 & 3.62065537628 & 0.960765863844001 & 3.7685095948287 & 0.000164225173786675 & 0.00559024964219887 & UP \\ \hline
        LRRC4B & 83.135113881884 & -0.888962457903448 & 0.235967084226373 & -3.76731551698384 & 0.000165012396882422 & 0.00560710008133652 & DOWN \\ \hline
        PCDHGB2 & 87.3062280591671 & -1.79021697526375 & 0.475220104231071 & -3.76713223898725 & 0.00016513354091367 & 0.00560710008133652 & DOWN \\ \hline
        ZMAT3 & 1321.9119803359 & -0.787934337701127 & 0.209192900781282 & -3.76654434619145 & 0.000165522694218659 & 0.00561328836769029 & DOWN \\ \hline
        NLRP2 & 59.744306212989 & 2.31298814102595 & 0.614436439902251 & 3.76440586986332 & 0.000166945539551295 & 0.00565186743879448 & UP \\ \hline
        AP000473.8 & 7.93093943516708 & -1.82494772171956 & 0.48482531460563 & -3.76413455886483 & 0.000167126877897471 & 0.00565186743879448 & DOWN \\ \hline
        CDK1 & 1095.01172690139 & 1.24090117845244 & 0.329705002987922 & 3.76367106112096 & 0.00016743709841146 & 0.00565186743879448 & UP \\ \hline
        RHPN1-AS1 & 51.8833758989278 & 1.16328287054087 & 0.309088897114651 & 3.7635867266671 & 0.000167493601945845 & 0.00565186743879448 & UP \\ \hline
        LINC01138 & 229.668948359994 & 0.977431073231491 & 0.259773611816411 & 3.76262649003113 & 0.000168138220342717 & 0.00566008164065479 & UP \\ \hline
        CLSPN & 159.092974332572 & 1.39609994073941 & 0.371046344426849 & 3.76260260128948 & 0.000168154286854691 & 0.00566008164065479 & UP \\ \hline
        COMMD2 & 1132.49261580994 & 0.481187962308084 & 0.128066074105783 & 3.75734140105381 & 0.00017172813717533 & 0.00577145445731372 & NOT \\ \hline
        TATDN1 & 1011.63948001702 & 0.728749755393916 & 0.193965626376673 & 3.75710773608266 & 0.000171888507243254 & 0.00577145445731372 & UP \\ \hline
        NOL7 & 2379.12892567639 & 0.517204066918707 & 0.13767551397317 & 3.75668884025013 & 0.000172176358514573 & 0.0057729488620859 & NOT \\ \hline
        SMYD2 & 3045.60690905217 & 0.889924480534028 & 0.236930633681971 & 3.75605495458456 & 0.000172612805899699 & 0.0057729488620859 & UP \\ \hline
        AP000925.2 & 3.03707707766013 & -1.44309257949859 & 0.384229560138131 & -3.75580832193077 & 0.000172782900154247 & 0.0057729488620859 & DOWN \\ \hline
        CERS5 & 983.723073143191 & 0.551409987236728 & 0.146819712014393 & 3.75569451588812 & 0.000172861441500675 & 0.0057729488620859 & NOT \\ \hline
        SORBS2 & 4572.05564664375 & -1.02595484505214 & 0.273202826972424 & -3.75528634319619 & 0.000173143411360023 & 0.0057729488620859 & DOWN \\ \hline
        GOLGA2P7 & 17.1793807934478 & 1.21808278741557 & 0.32440162233047 & 3.7548603446092 & 0.000173438156822756 & 0.0057729488620859 & UP \\ \hline
        TRIB3 & 5143.5403307957 & 1.16017234060362 & 0.308982759629 & 3.75481254033931 & 0.000173471261697231 & 0.0057729488620859 & UP \\ \hline
        INPP4B & 230.332785525478 & -1.31809371654656 & 0.351063289341298 & -3.75457576045536 & 0.0001736353214693 & 0.0057729488620859 & DOWN \\ \hline
        A4GNT & 13.5676675377848 & 3.48962734571913 & 0.929591261542731 & 3.75393733793045 & 0.000174078398375897 & 0.00578059601950805 & UP \\ \hline
        TMEM184C & 1293.25822423335 & -0.671759904258827 & 0.179012314312335 & -3.7525904675293 & 0.000175016641315192 & 0.0058046472846958 & DOWN \\ \hline
        PDZD4 & 111.600630189802 & -1.42366154289416 & 0.379412141734282 & -3.75228250837373 & 0.000175231835615496 & 0.00580468827869158 & DOWN \\ \hline
        TCF21 & 45.1741605837984 & -1.3322962173823 & 0.355189491048931 & -3.75094492083034 & 0.00017616939968738 & 0.00582862904087635 & DOWN \\ \hline
        LYSMD4 & 409.715949872122 & 0.701226499288653 & 0.187048573161675 & 3.74890055259897 & 0.000177611491552782 & 0.00586918363681727 & UP \\ \hline
        EGLN3 & 636.490196271168 & 1.73076427060757 & 0.4618562945874 & 3.74740864396739 & 0.00017867087803605 & 0.00589700841985162 & UP \\ \hline
        GRIN2D & 97.611030933928 & 1.56778544184518 & 0.41846964296705 & 3.74647353325131 & 0.000179337915075554 & 0.00591183187849305 & UP \\ \hline
        DKC1 & 2267.91369288174 & 0.62497013121575 & 0.166902670882737 & 3.74451845444009 & 0.000180740092577247 & 0.0059500114371614 & UP \\ \hline
        RP11-326C3.13 & 55.702626578701 & -1.81691550546414 & 0.485284919654822 & -3.74401806418484 & 0.000181100624306641 & 0.0059500114371614 & DOWN \\ \hline
        ENO1 & 54647.9856752527 & 0.907194602328636 & 0.242317495397412 & 3.74382625918444 & 0.000181238999197583 & 0.0059500114371614 & UP \\ \hline
        WFS1 & 2659.75324035354 & -0.909719269212386 & 0.243003930742071 & -3.74364013962383 & 0.000181373367435771 & 0.0059500114371614 & DOWN \\ \hline
        VPS13D & 2165.8689669807 & -0.614964936849908 & 0.164283926817193 & -3.74330556107421 & 0.000181615150567708 & 0.00595074762669314 & DOWN \\ \hline
        SP8 & 23.1106758965416 & 3.98646864277755 & 1.06527285489272 & 3.74220428547294 & 0.000182413129183861 & 0.0059696841915056 & UP \\ \hline
        KCNN3 & 180.132583456541 & -0.886184531588578 & 0.236873583532518 & -3.74117078980621 & 0.00018316499199593 & 0.00598283295239698 & DOWN \\ \hline
        RP11-468E2.6 & 3.59413349596356 & -1.5132834006808 & 0.404508095687844 & -3.74104601814591 & 0.000183255959581345 & 0.00598283295239698 & DOWN \\ \hline
        KRT20 & 41.4568039957766 & 2.96274745126573 & 0.792191317517752 & 3.73993931232317 & 0.000184064689531697 & 0.00600201325359968 & UP \\ \hline
        AC114271.2 & 40.6416172783646 & -0.817329458324705 & 0.218582436720163 & -3.73922749965076 & 0.000184586621343982 & 0.00601180676718154 & DOWN \\ \hline
        PAGE2B & 6.95030580595025 & 3.00630924189138 & 0.804078549539999 & 3.73882532199279 & 0.000184882130165621 & 0.00601421126066342 & UP \\ \hline
        GRIN2C & 32.0657167630656 & -1.01463604182702 & 0.271448374733561 & -3.73786007310942 & 0.000185593183433171 & 0.00602392843596575 & DOWN \\ \hline
        RP11-437L7.1 & 1.70301018648742 & -2.70877599623954 & 0.724694640580149 & -3.73781706743554 & 0.000185624923423051 & 0.00602392843596575 & DOWN \\ \hline
        ITPKB & 568.184741215561 & -0.916792331046395 & 0.245375746749321 & -3.73627933156329 & 0.000186763195855486 & 0.0060536266470243 & DOWN \\ \hline
        GALNTL6 & 28.7829662382222 & -2.95177500439575 & 0.790310439293461 & -3.73495636352045 & 0.000187747738810486 & 0.00607827703332755 & DOWN \\ \hline
        RP11-44F21.5 & 8.45253411513991 & 3.37774885442466 & 0.904721466585585 & 3.73346823213145 & 0.000188861024373237 & 0.00610703169397608 & UP \\ \hline
        C5orf34 & 101.991091515763 & 0.882920424956188 & 0.236522131137258 & 3.73292943332991 & 0.000189265632714541 & 0.00611282930422083 & UP \\ \hline
        ZNF846 & 208.636678973693 & -0.739926389775974 & 0.198321398537995 & -3.73094580428857 & 0.000190762261147233 & 0.00615384083819791 & DOWN \\ \hline
        GAS6-AS1 & 252.538806599792 & -1.69544286108441 & 0.454500381874272 & -3.73034419485575 & 0.000191218363169165 & 0.00616122825745776 & DOWN \\ \hline
        PLK1 & 926.942871238372 & 1.26316376257366 & 0.338774580530237 & 3.72862615783217 & 0.000192526518561433 & 0.00618356522692918 & UP \\ \hline
        RP11-626E13.1 & 2.79995126875788 & -1.48792413701854 & 0.399093278995055 & -3.72826157525188 & 0.000192805200255298 & 0.00618356522692918 & DOWN \\ \hline
        RP11-517P14.7 & 2.55944507918709 & -2.0868905104713 & 0.559749364154647 & -3.72825883174158 & 0.000192807298791568 & 0.00618356522692918 & DOWN \\ \hline
        MMACHC & 1280.25382617663 & -0.627362163429382 & 0.168273103381003 & -3.72823791101607 & 0.000192823301952897 & 0.00618356522692918 & DOWN \\ \hline
        NUCB1 & 24903.8272724654 & -0.667194961085978 & 0.178989212084616 & -3.7275708033765 & 0.00019333425624019 & 0.00619263089940538 & DOWN \\ \hline
        SLC8A3 & 8.32974189068099 & -1.54319648148556 & 0.414177841463272 & -3.72592719116387 & 0.000194598574081924 & 0.00622577749391817 & DOWN \\ \hline
        KIAA0196 & 2504.68674138825 & 0.689742690892798 & 0.185298607615713 & 3.72233067354312 & 0.000197392279326893 & 0.00630771794833758 & UP \\ \hline
        RBM45 & 373.095120502977 & 0.354408297507453 & 0.0952441500296131 & 3.72105055688209 & 0.000198395710701943 & 0.00633232427216909 & NOT \\ \hline
        TYK2 & 3538.45541535931 & -0.466359725392915 & 0.125405132521562 & -3.71882486797523 & 0.000200151756845848 & 0.00637736442381256 & NOT \\ \hline
        ZBED1 & 3608.61163714291 & -0.579109555439401 & 0.15573933189551 & -3.71845408857889 & 0.000200445713253145 & 0.00637736442381256 & NOT \\ \hline
        HAND2-AS1 & 50.8965791493428 & -2.25785063063282 & 0.607215079129748 & -3.71837048886983 & 0.000200512047678294 & 0.00637736442381256 & DOWN \\ \hline
        OLFM3 & 9.57078500274791 & 4.16676388888026 & 1.12081968754431 & 3.71760412061422 & 0.000201121104914195 & 0.00638924540552939 & UP \\ \hline
        OSBP & 4893.95547759183 & -0.535309371967297 & 0.14406068196347 & -3.71586032129876 & 0.000202513440474373 & 0.00642595279540319 & NOT \\ \hline
        SKA1 & 395.330720325973 & 1.30749925276076 & 0.352130667837758 & 3.7131081504187 & 0.000204729346602827 & 0.00648867660436297 & UP \\ \hline
        CYP2S1 & 229.796798229121 & 1.71357661315367 & 0.461565490897257 & 3.71253190922609 & 0.00020519618078602 & 0.00649121408340439 & UP \\ \hline
        GPR1-AS & 8.43729608869956 & 4.55180602208031 & 1.2261025148697 & 3.712418796045 & 0.000205287935258421 & 0.00649121408340439 & UP \\ \hline
        UNG & 2322.20663885131 & 0.599270519369779 & 0.161437134063735 & 3.71209835237282 & 0.000205548080118812 & 0.00649187358978274 & UP \\ \hline
        PUS7 & 677.819192968641 & 0.681474806913755 & 0.183636040961192 & 3.71100794455578 & 0.000206435624228914 & 0.00651232382015167 & UP \\ \hline
        MYO1H & 6.56474012729073 & -1.54150807479292 & 0.41561555084756 & -3.70897593136093 & 0.000208099206140362 & 0.00655465479688627 & DOWN \\ \hline
        CTD-2199O4.6 & 7.47542162463959 & 1.67136492423769 & 0.450650928119405 & 3.70877950082652 & 0.000208260686874897 & 0.00655465479688627 & UP \\ \hline
        SNHG4 & 59.4928404668765 & 1.50225181719726 & 0.405162836035466 & 3.70777298307233 & 0.000209089968658932 & 0.00657288079105578 & UP \\ \hline
        RP4-640H8.2 & 13.4512800780994 & 2.80225309823772 & 0.755835805556951 & 3.70748921609084 & 0.000209324327440921 & 0.00657288079105578 & UP \\ \hline
        LINC00313 & 21.2996354285256 & -2.11258592884338 & 0.569861695341819 & -3.70719061504247 & 0.000209571203825722 & 0.0065730251558287 & DOWN \\ \hline
        ENOPH1 & 1286.24921997219 & 0.510710766113447 & 0.137781235308855 & 3.70667867049253 & 0.00020999510407265 & 0.00657871498093647 & NOT \\ \hline
        RP11-400L8.2 & 3.14637586244174 & -1.2661076390761 & 0.34165725876133 & -3.70578293482288 & 0.000210738728666051 & 0.00659439643449821 & DOWN \\ \hline
        TMEM101 & 1941.27517657472 & 0.635874503629599 & 0.171618074452183 & 3.70517211348137 & 0.000211247239639982 & 0.00660269310072892 & UP \\ \hline
        AC006538.1 & 22.7234788889114 & 1.63153657577293 & 0.440594013975504 & 3.70303845268228 & 0.000213032577285782 & 0.00664621243029927 & UP \\ \hline
        CCT7P2 & 4.17110742340407 & 4.04270051586645 & 1.0917592604943 & 3.70292303638084 & 0.00021312955452858 & 0.00664621243029927 & UP \\ \hline
        MCM8 & 550.333538844436 & 0.882566777396284 & 0.238413967610839 & 3.70182496537657 & 0.000214054271977726 & 0.00665771814449961 & UP \\ \hline
        RPL36A & 2452.56318567499 & 0.960546955716947 & 0.259490024306589 & 3.70167199407271 & 0.000214183392129822 & 0.00665771814449961 & UP \\ \hline
        CRYBB1 & 22.9128108103096 & -1.23287079407847 & 0.333063286307666 & -3.70161120952734 & 0.000214234719504171 & 0.00665771814449961 & DOWN \\ \hline
        CDC37L1 & 1303.76033026133 & -0.766235072076193 & 0.207087360294548 & -3.70005716904377 & 0.000215550903527422 & 0.00668898755963283 & DOWN \\ \hline
        GDF7 & 533.646003178442 & -1.52602097539971 & 0.412455752312869 & -3.6998416602083 & 0.000215734025605556 & 0.00668898755963283 & DOWN \\ \hline
        RP11-332H14.1 & 18.4250840573275 & -1.37896282369998 & 0.372779297307524 & -3.69914003717434 & 0.000216331220900979 & 0.0066929834384731 & DOWN \\ \hline
        NRM & 942.378260151336 & 1.16989930566185 & 0.316265023947784 & 3.69911061001484 & 0.000216356302084073 & 0.0066929834384731 & UP \\ \hline
        YBX1P1 & 28.2819145187721 & 1.11181625186537 & 0.300590670128769 & 3.69877165977603 & 0.000216645391065748 & 0.00669429323418422 & UP \\ \hline
        CXCL1 & 444.288017897446 & 2.26682770896506 & 0.613031913168342 & 3.69773197817611 & 0.000217534394439368 & 0.00671008882583215 & UP \\ \hline
        RGCC & 513.680081407175 & -0.750441922130042 & 0.202954027007674 & -3.69759562396693 & 0.000217651240941109 & 0.00671008882583215 & DOWN \\ \hline
        FNDC3A & 3421.03985264849 & -0.890309755052669 & 0.240814765270999 & -3.69707295169698 & 0.000218099682462232 & 0.00671628193552821 & DOWN \\ \hline
        SLC25A24P1 & 6.27162312375965 & 4.31184198055321 & 1.16668387106438 & 3.69581005402899 & 0.000219186804305275 & 0.00674210657687313 & UP \\ \hline
        KB-1980E6.3 & 2.49589758507552 & 3.47208758902483 & 0.940108827777715 & 3.69328261413346 & 0.000221377760084116 & 0.00680178780416996 & UP \\ \hline
        SQLE & 6134.4962860911 & 1.1887612100458 & 0.321917084053482 & 3.69275589564022 & 0.000221836936599555 & 0.00680818562211077 & UP \\ \hline
        RP3-342P20.2 & 24.7842895265855 & -2.05570620492402 & 0.556829226364358 & -3.69180730391274 & 0.000222666144730753 & 0.00682591243677438 & DOWN \\ \hline
        CRLF1 & 75.1380078005149 & -1.21260434671402 & 0.328578111437248 & -3.6904599074172 & 0.000223848969491178 & 0.00685442724864071 & DOWN \\ \hline
        ZNF696 & 429.047956629197 & 0.638240470982634 & 0.1730102504148 & 3.6890326986547 & 0.000225108289285 & 0.00688521746144539 & UP \\ \hline
        RP11-552C15.1 & 4.82566211801741 & 3.24838115679402 & 0.880739907037975 & 3.68824113774825 & 0.000225809599222325 & 0.00689607201034595 & UP \\ \hline
        DNASE1L3 & 594.978575260793 & -1.47436581302745 & 0.399767449831458 & -3.68805867923726 & 0.00022597154504967 & 0.00689607201034595 & DOWN \\ \hline
        PDRG1 & 1064.31722100456 & 0.606478987286866 & 0.164509465840248 & 3.68659021649129 & 0.000227278892671794 & 0.0069281756833548 & UP \\ \hline
        RP11-927P21.1 & 4.68385326914446 & -1.42574534846228 & 0.386770152119131 & -3.68628587457062 & 0.00022755072978858 & 0.00692867710343904 & DOWN \\ \hline
        RRP7B & 152.283820926643 & 0.745934321154286 & 0.20240998598191 & 3.68526442771925 & 0.000228465314983826 & 0.00694872645236681 & UP \\ \hline
        ELMOD1 & 6.85371420496611 & -2.34128960562412 & 0.635477747708972 & -3.68429833155442 & 0.000229333513927682 & 0.00696732164933708 & DOWN \\ \hline
        RP11-73K9.2 & 26.1310753650374 & -1.06593338048478 & 0.289403849092146 & -3.68320388214804 & 0.000230320800294184 & 0.00698948916328994 & DOWN \\ \hline
        FDXR & 1491.36457818309 & -0.915914126581445 & 0.248717034436264 & -3.68255487066833 & 0.0002309081464217 & 0.00699948381276058 & DOWN \\ \hline
        USHBP1 & 157.593412242951 & -0.7641694442217 & 0.207631394013725 & -3.68041378256694 & 0.000232855783842605 & 0.00705064443710925 & DOWN \\ \hline
        PTPRB & 878.515131266661 & -0.980966302615392 & 0.266660970002616 & -3.67870222104784 & 0.000234423779316579 & 0.00709020862080133 & DOWN \\ \hline
        KIT & 142.955010426947 & -1.23420244379097 & 0.335575044837718 & -3.67787313978553 & 0.000235186874162448 & 0.0071053673675136 & DOWN \\ \hline
        PTMA & 19788.1501326594 & 0.509323479839736 & 0.138539137391126 & 3.67638697216516 & 0.000236560595131691 & 0.00713891985085959 & NOT \\ \hline
        CCNB1 & 1589.06606922086 & 1.13959451722427 & 0.310038090266616 & 3.6756597108577 & 0.000237235570530451 & 0.00715133447610126 & UP \\ \hline
        RP11-274H2.5 & 48.5825367127759 & 1.12947361240303 & 0.307331111160343 & 3.67510340277184 & 0.000237753102627034 & 0.00715898077055652 & UP \\ \hline
        RP11-168L7.1 & 54.2566756706321 & -2.12248375271961 & 0.577621294720145 & -3.67452476582938 & 0.000238292531028001 & 0.00716726869932334 & DOWN \\ \hline
        RP11-474P2.4 & 3.63708342852461 & -1.65865306129654 & 0.451482961761894 & -3.67378882876048 & 0.000238980259937728 & 0.00717999385615789 & DOWN \\ \hline
        LINC00925 & 33.2434087664227 & 2.03539194676201 & 0.554105435081259 & 3.6732935970273 & 0.00023944409885619 & 0.0071859716835934 & UP \\ \hline
        PPIAP21 & 7.23016465076102 & 1.51813602906533 & 0.413372911281758 & 3.67255808891299 & 0.00024013454201892 & 0.00718998521976526 & UP \\ \hline
        RAD51AP1 & 283.134048816155 & 1.1704364057109 & 0.31870803710716 & 3.67244082180883 & 0.000240244796601963 & 0.00718998521976526 & UP \\ \hline
        BCL2L14 & 67.5656687527619 & 1.84694010650721 & 0.502941809791498 & 3.67227395008756 & 0.000240401771347645 & 0.00718998521976526 & UP \\ \hline
        RP11-863K10.7 & 23.1624513957584 & -1.54086665697202 & 0.419663834965087 & -3.67166891352505 & 0.000240971731191432 & 0.00718998521976526 & DOWN \\ \hline
        PKMP3 & 10.8292172284231 & -1.16815559904121 & 0.318166389458879 & -3.67152420162277 & 0.000241108241233695 & 0.00718998521976526 & DOWN \\ \hline
        RP11-7F17.5 & 8.25911841249089 & -1.80178570270646 & 0.49082489697245 & -3.67093379700255 & 0.000241665935567665 & 0.00718998521976526 & DOWN \\ \hline
        TPT1P12 & 3.28401003097352 & -1.81240237645054 & 0.493718317045276 & -3.67092391324898 & 0.000241675282021028 & 0.00718998521976526 & DOWN \\ \hline
        KLHL8 & 810.673385407971 & -0.883497361497477 & 0.240675961133686 & -3.67089989933282 & 0.000241697991906595 & 0.00718998521976526 & DOWN \\ \hline
        FAR2P4 & 13.9862846304978 & 3.77931196416016 & 1.02964995418526 & 3.67048233120222 & 0.000242093205002664 & 0.00719326708524675 & UP \\ \hline
        FHOD3 & 221.264714977313 & 2.23610537650169 & 0.609291733291018 & 3.67000773902451 & 0.000242543125365883 & 0.00719326708524675 & UP \\ \hline
        ADAD2 & 3.7057301488798 & -1.45537854388526 & 0.396566976680898 & -3.66994386690031 & 0.000242603736933313 & 0.00719326708524675 & DOWN \\ \hline
        LY6K & 34.5315414592959 & 2.43769626001843 & 0.664644349072966 & 3.66767018092983 & 0.000244770634411705 & 0.0072495931349231 & UP \\ \hline
        WNT4 & 469.964948588508 & -2.2364990210488 & 0.609854234173918 & -3.66726816954591 & 0.00024515564827452 & 0.00725307823084812 & DOWN \\ \hline
        RP11-44N11.2 & 39.9416855802378 & 1.42854250099525 & 0.389671269555024 & 3.66601957241173 & 0.000246355078611404 & 0.00728062449098846 & UP \\ \hline
        TCEB1 & 2682.10926526111 & 0.765881507382847 & 0.208947592403494 & 3.6654239399125 & 0.000246929193756973 & 0.00728807787254315 & UP \\ \hline
        RP11-337N6.3 & 26.0595517043848 & 0.872789130374073 & 0.238142045690838 & 3.66499383946314 & 0.000247344536765001 & 0.00728807787254315 & UP \\ \hline
        PQLC2L & 7.16743182881643 & 2.62106555314707 & 0.715176194448993 & 3.66492281691014 & 0.000247413185426179 & 0.00728807787254315 & UP \\ \hline
        C1R & 52921.1993219109 & -1.14351319851179 & 0.31206910961552 & -3.66429474522691 & 0.000248021042438198 & 0.00729805952423894 & DOWN \\ \hline
        GTSF1 & 288.540309767167 & 2.87245729348739 & 0.784014596805496 & 3.66378037499729 & 0.000248519900564661 & 0.00730481571215522 & UP \\ \hline
        DDX11-AS1 & 28.482427358986 & 1.09233886794349 & 0.298215406786234 & 3.66291896087883 & 0.000249357444965457 & 0.00731418340350796 & UP \\ \hline
        CCT7 & 9690.26336627524 & 0.481504064523975 & 0.131454399323008 & 3.66289806201792 & 0.000249377797576294 & 0.00731418340350796 & NOT \\ \hline
        GNL3 & 3088.77885930286 & 0.539824762630633 & 0.147497177530257 & 3.65989893277718 & 0.000252314745999155 & 0.00739233159714588 & NOT \\ \hline
        DAXX & 2748.1263397038 & 0.457164979086282 & 0.124941030778148 & 3.65904600145365 & 0.000253155899332275 & 0.00740897470214092 & NOT \\ \hline
        PRR11 & 495.554601014377 & 1.19493822404099 & 0.326609351721392 & 3.65861607373788 & 0.000253580886439529 & 0.0074134153546384 & UP \\ \hline
        TPRG1 & 194.633492717365 & -1.44920348807993 & 0.396144887613393 & -3.65826628941439 & 0.00025392714465905 & 0.0074155472923574 & DOWN \\ \hline
        RP11-236L14.2 & 7.81609785719088 & -1.48790948920745 & 0.406969804381336 & -3.65606851709633 & 0.000256112927346628 & 0.0074713373321656 & DOWN \\ \hline
        BUB1 & 594.329034780169 & 1.16181119110957 & 0.317814834943335 & 3.65562290796375 & 0.000256558251421451 & 0.00747628932445108 & UP \\ \hline
        TEX19 & 17.6789159991028 & 2.05672011531608 & 0.56268643788228 & 3.65517982458708 & 0.000257001771207735 & 0.007481178168311 & UP \\ \hline
        NDUFA13 & 2204.1237899409 & -1.07146355045717 & 0.293170982095108 & -3.65473943839904 & 0.000257443303480041 & 0.00748599873892124 & DOWN \\ \hline
        FHL3 & 687.863190460895 & 0.890425626666823 & 0.243657894267038 & 3.65440910234149 & 0.000257774965993506 & 0.00748761758822678 & UP \\ \hline
        ENG & 4261.14092338811 & -0.974026159680538 & 0.266585157663019 & -3.65371488877775 & 0.000258473273306644 & 0.00749987155594571 & DOWN \\ \hline
        CTD-2147F2.1 & 12.3439615762602 & 4.11869547048776 & 1.12744056978435 & 3.653137540789 & 0.000259055376493605 & 0.00750873115840973 & UP \\ \hline
        NAA20 & 3682.61275615445 & 0.57031194016222 & 0.156147814207036 & 3.65238503694996 & 0.000259815923408355 & 0.00752273852942227 & NOT \\ \hline
        MRPL13 & 2587.67905189945 & 0.792938737303679 & 0.217119973075713 & 3.65207643530413 & 0.000260128428440996 & 0.00752375721066548 & UP \\ \hline
        LINC01537 & 13.3967398951028 & -1.51149015907271 & 0.413979818580791 & -3.65112039580677 & 0.000261098799107824 & 0.0075437810647447 & DOWN \\ \hline
        CPEB3 & 602.78512841369 & -1.20731797304481 & 0.330765781344437 & -3.65006914602086 & 0.00026216972450501 & 0.00756666449555417 & DOWN \\ \hline
        CDC7 & 312.098357427656 & 1.03696015704298 & 0.284138317825741 & 3.64949073035247 & 0.000262760720983712 & 0.00757566244451445 & UP \\ \hline
        AOC1 & 250.229618805158 & 2.39980081387049 & 0.657763372967683 & 3.648425729519 & 0.000263852154525587 & 0.00759905408946834 & UP \\ \hline
        CYP46A1 & 47.2796907749894 & -1.22214966507996 & 0.335012338475143 & -3.64807359228244 & 0.000264213965596486 & 0.00760140496991798 & DOWN \\ \hline
        TREML3P & 54.0806113306371 & 3.0870736987925 & 0.846310721190991 & 3.64768355344494 & 0.000264615262387466 & 0.00760488566586012 & UP \\ \hline
        FBXW7 & 622.461069825231 & -0.53206730887589 & 0.14587558129693 & -3.64740489220652 & 0.000264902316683397 & 0.00760507920806408 & NOT \\ \hline
        TRIM2 & 1088.44286389027 & -1.02188790529683 & 0.280211484596267 & -3.64684519183496 & 0.000265479757029684 & 0.00761360022010078 & DOWN \\ \hline
        CTB-51J22.1 & 17.3152037471742 & -1.86097069743463 & 0.510447728371339 & -3.64576154226867 & 0.000266601108892799 & 0.00763768541104712 & DOWN \\ \hline
        XRCC3 & 460.86509008785 & 0.760456913238186 & 0.208618006018173 & 3.64521226021085 & 0.00026717119578027 & 0.00764425499621936 & UP \\ \hline
        RNU6-8 & 16.8383823147907 & 1.46779785884458 & 0.402702730439577 & 3.64486691521158 & 0.000267530206089517 & 0.00764425499621936 & UP \\ \hline
        CYP26B1 & 307.226080236898 & 2.24479173261076 & 0.615901188891913 & 3.6447270651473 & 0.000267675718629133 & 0.00764425499621936 & UP \\ \hline
        WDR62 & 473.186758680894 & 1.01926090840588 & 0.279686977151809 & 3.64429162482114 & 0.000268129265040045 & 0.00764915558416028 & UP \\ \hline
        MPZL1 & 4202.03441017099 & 0.722626585157965 & 0.198354400681689 & 3.64310840936475 & 0.000269365320749906 & 0.00767634574784132 & UP \\ \hline
        IER3IP1 & 2154.90576193447 & 0.425421642163703 & 0.116837961057821 & 3.64112518150817 & 0.000271449102326043 & 0.00772023823120293 & NOT \\ \hline
        CPA3 & 156.081674488942 & -2.19097108733799 & 0.601733133634099 & -3.64110095468048 & 0.000271474650665964 & 0.00772023823120293 & DOWN \\ \hline
        NPM1P6 & 14.9318105999755 & 1.00479970638626 & 0.275984619145164 & 3.6407815388355 & 0.000271811700650148 & 0.00772172925511887 & UP \\ \hline
        HSPH1 & 3386.49342404146 & 0.658719861190446 & 0.180973936051699 & 3.63986038852727 & 0.000272785903185876 & 0.00773641358758844 & UP \\ \hline
        SLC4A10 & 9.8332711262065 & -1.71916729318287 & 0.472401090303448 & -3.63921110359538 & 0.000273474547959875 & 0.00773641358758844 & DOWN \\ \hline
        GABARAPL1 & 3999.20020487338 & -1.0875232837078 & 0.298843172713984 & -3.63911035286941 & 0.000273581552143721 & 0.00773641358758844 & DOWN \\ \hline
        RP11-92K15.3 & 19.778959031469 & 1.34248541970446 & 0.368927809109197 & 3.63888377768536 & 0.000273822333903033 & 0.00773641358758844 & UP \\ \hline
        DBH & 271.696508983425 & -1.59625965814224 & 0.4386790068664 & -3.6387874349054 & 0.000273924777677139 & 0.00773641358758844 & DOWN \\ \hline
        C2orf27A & 70.8014208946157 & 1.42770760206816 & 0.392400611842874 & 3.63839290505451 & 0.000274344666344432 & 0.00773641358758844 & UP \\ \hline
        RPL30 & 32352.7672057507 & 0.806636310078837 & 0.221713668989801 & 3.63818935365659 & 0.000274561537043495 & 0.00773641358758844 & UP \\ \hline
        UTP18 & 1458.71535860562 & 0.514336621556637 & 0.141373354846524 & 3.63814399194959 & 0.000274609888862796 & 0.00773641358758844 & NOT \\ \hline
        BICC1 & 1459.84027560797 & 2.0638127029562 & 0.567409363497053 & 3.63725527939216 & 0.000275558794025779 & 0.00775441121867805 & UP \\ \hline
        APBA1 & 942.336260560409 & -1.51250418305401 & 0.415870357568187 & -3.6369607872473 & 0.000275873909412064 & 0.00775441121867805 & DOWN \\ \hline
        RP4-737E23.6 & 3.85724026642613 & -1.17544645866875 & 0.323213976840183 & -3.63674390000147 & 0.000276106201151603 & 0.00775441121867805 & DOWN \\ \hline
        FAM167B & 258.680611577663 & -0.950210916731072 & 0.261327740545943 & -3.63608897679969 & 0.000276808753466211 & 0.00776150198318835 & DOWN \\ \hline
        PKIA & 51.4105686164947 & 1.99380708567028 & 0.548355506094585 & 3.63597531803824 & 0.0002769308484971 & 0.00776150198318835 & UP \\ \hline
        MTRNR2L10 & 7.29611289848526 & -1.39014061983826 & 0.382417661984202 & -3.63513707140358 & 0.000277832873493748 & 0.00776745546772586 & DOWN \\ \hline
        NPM1P39 & 10.5166955465644 & 1.17841443510971 & 0.324173529365202 & 3.63513466820466 & 0.000277835463494758 & 0.00776745546772586 & UP \\ \hline
        FSIP1 & 16.5107445118132 & 1.59851287444539 & 0.439758366570539 & 3.63498001621074 & 0.00027800218426693 & 0.00776745546772586 & UP \\ \hline
        PRDM15 & 456.835058778405 & -0.852513973384859 & 0.234585500987703 & -3.63412900539641 & 0.000278921285144392 & 0.00778511776334091 & DOWN \\ \hline
        AC003956.1 & 3.05213834509975 & -1.77653112837686 & 0.488928348845843 & -3.6335203973558 & 0.000279580333944534 & 0.00779549276455828 & DOWN \\ \hline
        RP11-505K9.4 & 24.167482516712 & -1.28695752562757 & 0.354288250563788 & -3.63251539835036 & 0.000280671821470448 & 0.00781789170071176 & DOWN \\ \hline
        FLJ20021 & 168.865524546381 & -0.955946076534694 & 0.263184394150217 & -3.63222933343483 & 0.000280983233916948 & 0.00781853860119672 & DOWN \\ \hline
        UGT8 & 31.0556409000147 & 3.03299197851888 & 0.835224200353815 & 3.63135069270509 & 0.000281941754519613 & 0.00783132460260727 & UP \\ \hline
        PLCXD1 & 2195.5625297634 & -1.32979026903047 & 0.366204374403622 & -3.63127903973316 & 0.000282020056643837 & 0.00783132460260727 & DOWN \\ \hline
        SASS6 & 243.005669413323 & 0.847225201813362 & 0.233336514702806 & 3.63091564512502 & 0.000282417486858026 & 0.00783434194116386 & UP \\ \hline
        CCT4 & 6636.44488198672 & 0.541991336361003 & 0.149293248373124 & 3.63038075912463 & 0.00028300342517832 & 0.00784257704299063 & NOT \\ \hline
        MFSD8 & 607.897302806643 & -0.589566144573913 & 0.162421178214842 & -3.62986004075199 & 0.0002835749376747 & 0.00785039597868839 & DOWN \\ \hline
        TUBA1B & 5962.16858402752 & 0.828564988254409 & 0.228326213593337 & 3.62886492625912 & 0.000284670131032344 & 0.00786881976137699 & UP \\ \hline
        DYNC1LI1 & 1354.3738354632 & 0.474938212655916 & 0.130882816419223 & 3.62872855008461 & 0.000284820530986812 & 0.00786881976137699 & NOT \\ \hline
        OIP5 & 135.538494379452 & 1.10982204794384 & 0.305923810295088 & 3.62777270220756 & 0.000285876761640335 & 0.00788348575537744 & UP \\ \hline
        SNRPGP2 & 82.4249201630642 & 0.669656058582917 & 0.184594078910728 & 3.62772231121655 & 0.000285932546380074 & 0.00788348575537744 & UP \\ \hline
        RP13-20L14.10 & 9.85719599297589 & -1.30419352042318 & 0.359695250786272 & -3.62582913611535 & 0.000288035767494747 & 0.00793341154531216 & DOWN \\ \hline
        TRNP1 & 1240.37177145106 & 1.69827519921829 & 0.468504539520871 & 3.62488525928708 & 0.000289089772682178 & 0.00795377285373905 & UP \\ \hline
        CLEC4G & 71.2252390682758 & -2.30593940846652 & 0.636183945143316 & -3.62464256772002 & 0.000289361364048671 & 0.00795377285373905 & DOWN \\ \hline
        EDEM1 & 3904.24777091696 & -0.747705694427771 & 0.206370810448924 & -3.62311749806703 & 0.000291073517555324 & 0.00799003934490745 & DOWN \\ \hline
        CCDC58 & 941.299599937975 & 0.64968627475949 & 0.17932554676441 & 3.62294322522277 & 0.000291269771917194 & 0.00799003934490745 & UP \\ \hline
        RP11-1000B6.3 & 9.26051953773646 & -1.27117219776375 & 0.351068451083421 & -3.62086708116557 & 0.000293617340126903 & 0.0080438701587829 & DOWN \\ \hline
        CTD-3037G24.3 & 6.04139195040809 & 2.65215322274157 & 0.732500589394703 & 3.62068408017687 & 0.000293825113429924 & 0.0080438701587829 & UP \\ \hline
        SRSF3 & 7327.67116708804 & 0.370135105958159 & 0.102263918200171 & 3.61941056506029 & 0.000295274839064229 & 0.00807010044786576 & NOT \\ \hline
        PTK2 & 4444.01163517748 & 0.619392367133179 & 0.171135009919142 & 3.61932001772069 & 0.000295378169728371 & 0.00807010044786576 & UP \\ \hline
        EREG & 29.2232494192704 & 2.77857040342538 & 0.76807369029925 & 3.61758310240105 & 0.000297366868090576 & 0.00811626069547015 & UP \\ \hline
        STX3 & 948.787684455438 & 0.812270320579069 & 0.224575838977429 & 3.61690876577647 & 0.000298142330501501 & 0.00812924766482987 & UP \\ \hline
        GPR37L1 & 34.7981661964845 & 1.29023589974707 & 0.356768886913158 & 3.61644736151313 & 0.000298674019384125 & 0.00813299745044106 & UP \\ \hline
        C4BPAP1 & 3.12040630978437 & -1.71102083462321 & 0.473145299908163 & -3.61626932562854 & 0.000298879412388122 & 0.00813299745044106 & DOWN \\ \hline
        NUP62 & 2489.92485973059 & 0.53979534699407 & 0.149330741146923 & 3.614763730818 & 0.000300621655149697 & 0.00817220992405939 & NOT \\ \hline
        POF1B & 317.728896212148 & 2.45355044008875 & 0.678898916608444 & 3.61401436954102 & 0.000301492341072971 & 0.00818470147571509 & UP \\ \hline
        CDIPT-AS1 & 10.7670149590903 & 1.85937787949758 & 0.514514514018526 & 3.61384922842163 & 0.000301684536517327 & 0.00818470147571509 & UP \\ \hline
        IL12A & 17.2287174173021 & 1.61442546377941 & 0.447004919713927 & 3.6116503254877 & 0.000304254635591792 & 0.00824618208152378 & UP \\ \hline
        CENPM & 444.401476584671 & 1.23663655846619 & 0.342433887449217 & 3.61131477867997 & 0.00030464862433322 & 0.0082486199382837 & UP \\ \hline
        RINL & 544.177353777841 & 0.960380678267726 & 0.26598032780661 & 3.61072071076627 & 0.000305347332513037 & 0.00825197717726581 & UP \\ \hline
        HDAC11 & 1400.0331144939 & 0.870931456557098 & 0.241209002954833 & 3.61069216276385 & 0.000305380946773862 & 0.00825197717726581 & UP \\ \hline
        TRIM17 & 47.4645615150598 & 2.14254904731337 & 0.593503585514727 & 3.61000185947522 & 0.000306194810097398 & 0.00826113480446932 & UP \\ \hline
        CHD9 & 1161.05180927357 & -0.6691478839584 & 0.185365258285789 & -3.60988833693277 & 0.000306328846785704 & 0.00826113480446932 & DOWN \\ \hline
        GADD45A & 3078.32674496987 & -0.969082717740208 & 0.268602859696841 & -3.60786448377342 & 0.000308727661400614 & 0.00831075020386654 & DOWN \\ \hline
        FZD4 & 2022.54447138009 & -0.930263826638298 & 0.257846560571065 & -3.60781941235903 & 0.000308781282915498 & 0.00831075020386654 & DOWN \\ \hline
        DSC2 & 831.16740310697 & 1.09770760270775 & 0.304302994416848 & 3.60728491946438 & 0.000309417834966381 & 0.00831962919983936 & UP \\ \hline
        RASGEF1A & 158.081795835581 & 2.04166712779854 & 0.566264546365832 & 3.60550054016543 & 0.000311551842923045 & 0.00836871435495269 & UP \\ \hline
        CYP2U1 & 373.771182764576 & -0.915136233610317 & 0.253867042255605 & -3.60478550299142 & 0.000312410844374656 & 0.00838348784162652 & DOWN \\ \hline
        TMEM14B & 2882.37045734371 & 0.626922249921943 & 0.173991393721504 & 3.60317965453748 & 0.000314348099813417 & 0.00842713828847629 & UP \\ \hline
        LINC00540 & 11.7811393958972 & 2.9668454266936 & 0.823545655136836 & 3.60252696154489 & 0.000315138702088809 & 0.00843999307765981 & UP \\ \hline
        CTA-989H11.1 & 22.2299567277058 & 0.905429801785342 & 0.251391785298644 & 3.60166821167097 & 0.000316181735490672 & 0.00845957641406502 & UP \\ \hline
        SRSF9 & 2875.04815821103 & 0.508204968396423 & 0.141114076766688 & 3.60137684376213 & 0.000316536363177649 & 0.00846072072217696 & NOT \\ \hline
        CNTN1 & 213.962166823965 & -3.4729258998861 & 0.964648233879544 & -3.60019930365597 & 0.000317973359213591 & 0.00849076499553615 & DOWN \\ \hline
        CTD-2008L17.2 & 16.4523592423102 & 3.13989223917966 & 0.872252123162497 & 3.59975304823043 & 0.000318519535221715 & 0.00849698622474447 & UP \\ \hline
        GFY & 3.57715439869693 & 3.46658142665371 & 0.963083602863096 & 3.59946054148166 & 0.000318878013177957 & 0.00849819302310214 & UP \\ \hline
        ADAMTSL3 & 787.581699338438 & -1.32935638505302 & 0.369364669101373 & -3.59903503572015 & 0.000319400160713525 & 0.00850375501487529 & DOWN \\ \hline
        CLEC4GP1 & 2.82064119516859 & -3.02044763413241 & 0.839315552882979 & -3.5987032812122 & 0.000319807819139611 & 0.00850626091495847 & DOWN \\ \hline
        POGK & 3006.37610984631 & 0.700286883143964 & 0.194627099855748 & 3.59809545362899 & 0.00032055597877241 & 0.00851780970038736 & UP \\ \hline
        NUF2 & 487.240602398454 & 1.28758622695012 & 0.357910763650901 & 3.59750629965967 & 0.000321282716812504 & 0.00852876722810493 & UP \\ \hline
        CTD-2201I18.1 & 29.1819662943552 & -1.01822185376549 & 0.283351886247431 & -3.59348888497024 & 0.000326279573553422 & 0.00865294704839133 & DOWN \\ \hline
        KCNMA1 & 451.671285281765 & -1.34581797497929 & 0.374694597644528 & -3.59177309584822 & 0.000328435757083133 & 0.0086987074309825 & DOWN \\ \hline
        XPOT & 4138.62141657957 & 0.550686280728733 & 0.153325912317281 & 3.59160609192518 & 0.000328646336776891 & 0.0086987074309825 & NOT \\ \hline
        CDCA8 & 667.996427119515 & 1.15285320376347 & 0.321160778761047 & 3.5896450625474 & 0.000331128522078335 & 0.00875586433136962 & UP \\ \hline
        CTC-458G6.2 & 2.81787322964954 & 4.17049235952054 & 1.16194726693927 & 3.58922687645386 & 0.000331660108219613 & 0.00875990943371027 & UP \\ \hline
        TMEM88 & 146.125108713945 & -1.07865605747633 & 0.300543595926264 & -3.58901694162522 & 0.000331927272313091 & 0.00875990943371027 & DOWN \\ \hline
        PARD3 & 2654.38294637751 & 0.644264535817465 & 0.179541409708894 & 3.58838964705729 & 0.000332726770839647 & 0.00877247550328437 & UP \\ \hline
        OGG1 & 1303.37871020055 & 0.634921466500114 & 0.176972638510482 & 3.58768153000391 & 0.000333631444146655 & 0.00878778745601819 & UP \\ \hline
        RP11-12J10.3 & 6.45088132219411 & -1.38107910301448 & 0.384978013505707 & -3.58742331916055 & 0.000333961900382743 & 0.00878795960948963 & DOWN \\ \hline
        GPRIN3 & 604.404120249431 & -1.26089391894615 & 0.351548686190599 & -3.58668363295356 & 0.000334910241180057 & 0.00880437484807651 & DOWN \\ \hline
        SSRP1 & 5353.33619199737 & 0.437348688993664 & 0.121985354988488 & 3.58525569757892 & 0.000336748107556563 & 0.00883330020404315 & NOT \\ \hline
        DENR & 2521.98726561652 & 0.413872123952904 & 0.115440919269257 & 3.58514230978688 & 0.000336894450342137 & 0.00883330020404315 & NOT \\ \hline
        RAP1A & 2684.21166903539 & 0.447009937897306 & 0.124696845049587 & 3.58477343768839 & 0.000337370943080142 & 0.00883330020404315 & NOT \\ \hline
        SOCS2-AS1 & 92.3436341099817 & -1.45839809788984 & 0.406858563338495 & -3.58453337180097 & 0.000337681388267422 & 0.00883330020404315 & DOWN \\ \hline
        PNMA1 & 804.576686166483 & 0.873415698672727 & 0.24367007154049 & 3.58441926474993 & 0.000337829041388539 & 0.00883330020404315 & UP \\ \hline
        MAMDC2 & 38.8178121332425 & -1.6853833572121 & 0.470210733072385 & -3.58431494364177 & 0.000337964084474633 & 0.00883330020404315 & DOWN \\ \hline
        AC005083.1 & 25.3277369377445 & -2.05269408536578 & 0.572790189020379 & -3.58367535742263 & 0.000338793129895323 & 0.00884103133086797 & DOWN \\ \hline
        IL4I1 & 236.24839445164 & 1.50146251002089 & 0.41898347763141 & 3.58358405565042 & 0.000338911632292764 & 0.00884103133086797 & UP \\ \hline
        FANCD2 & 503.107286490006 & 0.973715191397997 & 0.271832241970304 & 3.58204451517701 & 0.000340915681968914 & 0.00888476700462694 & UP \\ \hline
        LRP8 & 138.597014048286 & 1.58645127140362 & 0.44294447894227 & 3.58160299275427 & 0.000341492462669859 & 0.00889125768928338 & UP \\ \hline
        RP11-92C4.6 & 4.73210700146029 & -1.4262784485728 & 0.3982633370322 & -3.58124465887626 & 0.000341961241393015 & 0.00889492663374161 & DOWN \\ \hline
        HAT1 & 1343.54891646706 & 0.526023140400133 & 0.146940639019972 & 3.57983430525734 & 0.000343812144861413 & 0.00893450525870703 & NOT \\ \hline
        HTRA2 & 1003.43700143314 & 0.476403937985682 & 0.133096182098199 & 3.57939597120966 & 0.000344389306889078 & 0.00893484645479798 & NOT \\ \hline
        SHC4 & 13.2884574138333 & -1.39812400272285 & 0.390611170949675 & -3.57932416352469 & 0.000344483943668215 & 0.00893484645479798 & DOWN \\ \hline
        ABCA12 & 10.5868399024644 & 2.00717300894806 & 0.56082078191051 & 3.57899185210356 & 0.000344922220393137 & 0.00893667249553088 & UP \\ \hline
        KIF18A & 219.975100721267 & 1.25902357920516 & 0.35180328952398 & 3.57877148024603 & 0.000345213150582984 & 0.00893667249553088 & UP \\ \hline
        IQGAP3 & 1186.88345774078 & 1.12728650039905 & 0.31503562036888 & 3.57828266873153 & 0.000345859288514132 & 0.00894417127052132 & UP \\ \hline
        C19orf48 & 2877.39698895553 & 0.910500459738789 & 0.254468072417487 & 3.57805382454816 & 0.00034616217596931 & 0.00894417127052132 & UP \\ \hline
        AC006126.4 & 44.109498123384 & -1.12750007102156 & 0.315179704227156 & -3.57732447838378 & 0.000347129160814346 & 0.0089478731593925 & DOWN \\ \hline
        KHDRBS3 & 834.853664133875 & 0.960790987331825 & 0.268578214857813 & 3.57732285859623 & 0.000347131311177226 & 0.0089478731593925 & UP \\ \hline
        YEATS4 & 540.448897489708 & 0.540200338045473 & 0.151016753210199 & 3.57708881009759 & 0.000347442155281994 & 0.0089478731593925 & NOT \\ \hline
        PRAC2 & 5.3356917162506 & 4.39047647600682 & 1.22743859799748 & 3.57694183902128 & 0.000347637483327254 & 0.0089478731593925 & UP \\ \hline
        SPTSSB & 34.9961463707385 & 2.00939044740225 & 0.561799565897413 & 3.57670345329026 & 0.000347954522047884 & 0.0089478731593925 & UP \\ \hline
        ENY2 & 3701.8043120083 & 0.687832697643717 & 0.192331317047421 & 3.57629068527684 & 0.000348504118393134 & 0.00895351963258118 & UP \\ \hline
        RFC4 & 946.534587012212 & 0.83679267886759 & 0.234031508626018 & 3.57555563257417 & 0.000349484844451644 & 0.00897022122040975 & UP \\ \hline
        WDR76 & 415.567301850662 & 1.05538586826412 & 0.295242395993175 & 3.57464199785356 & 0.000350707437594805 & 0.00899309336667963 & UP \\ \hline
        SPATS2 & 1054.16976193518 & 0.693715456658644 & 0.194097306953938 & 3.57406018427278 & 0.000351488083233979 & 0.00899625567657818 & UP \\ \hline
        PRTFDC1 & 209.581660133848 & 1.27671484490328 & 0.357217377681985 & 3.57405581214439 & 0.000351493955664315 & 0.00899625567657818 & UP \\ \hline
        UTP23 & 743.128443012378 & 0.552537917877628 & 0.154685721197355 & 3.57200337303709 & 0.000354260847616104 & 0.00905012033548307 & NOT \\ \hline
        PTTG1 & 1127.41799424326 & 1.23687958886519 & 0.346287554499649 & 3.57182801632116 & 0.000354498188005401 & 0.00905012033548307 & UP \\ \hline
        OXCT1 & 263.745543100299 & 1.60761683101384 & 0.450091779243733 & 3.57175337375643 & 0.000354599259735293 & 0.00905012033548307 & UP \\ \hline
        MIF-AS1 & 57.3786905091015 & -1.22115266619483 & 0.341967529865696 & -3.57096086483539 & 0.000355674040693178 & 0.00906901947744917 & DOWN \\ \hline
        STAT4 & 231.942108378225 & -1.19883473227543 & 0.33589796589584 & -3.56904433487156 & 0.000358285796407712 & 0.009123985994255 & DOWN \\ \hline
        ANXA2P2 & 151.505275842336 & 1.12659749071185 & 0.315672030233449 & 3.56888600449872 & 0.000358502361587756 & 0.009123985994255 & UP \\ \hline
        PROM2 & 40.3347549467898 & 1.91929166603535 & 0.538045696419412 & 3.56715364291147 & 0.000360879906055898 & 0.00917304324476833 & UP \\ \hline
        CLVS2 & 15.1445720948923 & 4.39302923204864 & 1.23157901854142 & 3.56698934125346 & 0.000361106162381592 & 0.00917304324476833 & UP \\ \hline
        RBM14 & 1880.03090179125 & 0.323719230713106 & 0.0908073018920954 & 3.56490308563264 & 0.000363990659981608 & 0.00923086398600404 & NOT \\ \hline
        ZFP69B & 58.3380499672612 & 0.793615817050887 & 0.222622431405965 & 3.56485108907863 & 0.000364062825839452 & 0.00923086398600404 & UP \\ \hline
        GFRA3 & 15.4629661852642 & 2.70166982969947 & 0.758720592106374 & 3.56082312488586 & 0.000369694060910982 & 0.00936489250468247 & UP \\ \hline
        TOMM5 & 889.693821570764 & 0.574801717969355 & 0.161476340740793 & 3.55966524465677 & 0.000371327824323596 & 0.00939750361371191 & NOT \\ \hline
        PKMYT1 & 408.645475472393 & 1.05476233140994 & 0.296340874477929 & 3.55928736887254 & 0.000371862464383383 & 0.00940226342844473 & UP \\ \hline
        RP11-290F5.2 & 52.9251425179163 & -1.40403827489678 & 0.394576032573524 & -3.55834657705712 & 0.000373196677685743 & 0.00942721216537637 & DOWN \\ \hline
        CCDC59 & 806.24619555878 & 0.44625571168661 & 0.125441911183735 & 3.55746901075971 & 0.000374445258542266 & 0.0094326318112112 & NOT \\ \hline
        DCUN1D3 & 483.069793863299 & -0.618319603144124 & 0.173812844136707 & -3.55738729329926 & 0.000374561722761461 & 0.0094326318112112 & DOWN \\ \hline
        B4GALT3 & 2094.99273891356 & 0.545554070937582 & 0.15336235315722 & 3.55728808085193 & 0.000374703166453919 & 0.0094326318112112 & NOT \\ \hline
        APMAP & 14499.0917830899 & -0.786357334651249 & 0.221071704788918 & -3.55702388689711 & 0.000375080062015522 & 0.0094326318112112 & DOWN \\ \hline
        LBR & 4756.37224157491 & 0.625509357122522 & 0.175856512425164 & 3.55693029786831 & 0.000375213659853172 & 0.0094326318112112 & UP \\ \hline
        TNFRSF11A & 223.080408916175 & 1.46940323702366 & 0.413133001334462 & 3.55673168756148 & 0.00037549732237774 & 0.0094326318112112 & UP \\ \hline
        SLC52A3 & 136.563443703894 & 1.7742661107543 & 0.498997916203907 & 3.55565835675609 & 0.000377033764883981 & 0.00946246627317521 & UP \\ \hline
        CCDC64B & 27.7113719075127 & 2.56646613778903 & 0.722201527631925 & 3.55367032551757 & 0.000379895108685196 & 0.0095219058026248 & UP \\ \hline
        SETD8 & 877.747105375723 & 0.498908543115308 & 0.140405557399106 & 3.55333900136979 & 0.000380373947232001 & 0.0095219058026248 & NOT \\ \hline
        RBM5-AS1 & 4.01773581760414 & -1.40829537353163 & 0.396336404445908 & -3.55328291253103 & 0.000380455064137312 & 0.0095219058026248 & DOWN \\ \hline
        PRKRA & 904.687255702163 & 0.443206825971124 & 0.124748855916506 & 3.55279271072243 & 0.000381164693179644 & 0.00953087384881451 & NOT \\ \hline
        PDE6B & 87.9497664593739 & 1.67840459515995 & 0.472491164669262 & 3.55224546121367 & 0.000381958367326008 & 0.00953660020946141 & UP \\ \hline
        HSPA14 & 868.177291159761 & 0.54760208877549 & 0.154160737465622 & 3.55215016338129 & 0.000382096735262976 & 0.00953660020946141 & NOT \\ \hline
        AC093724.2 & 23.4730116150176 & 1.3315418296017 & 0.374880965522247 & 3.55190567690394 & 0.0003824519323402 & 0.00953669202609342 & UP \\ \hline
        PNMA5 & 8.52598952015911 & 2.39352603942637 & 0.674189291704974 & 3.55022850240372 & 0.000384896912679982 & 0.00957753354684871 & UP \\ \hline
        LINC01012 & 5.07967075357064 & 2.64310811764658 & 0.744526087922644 & 3.55005440443505 & 0.000385151547375232 & 0.00957753354684871 & UP \\ \hline
        SESTD1 & 1377.99251439949 & 0.634311631965761 & 0.17867924467719 & 3.55000175376684 & 0.000385228584941504 & 0.00957753354684871 & UP \\ \hline
        NME2 & 35.6082581838666 & 1.07647094804521 & 0.303256113949248 & 3.54970897050195 & 0.000385657243219527 & 0.00957753354684871 & UP \\ \hline
        C15orf41 & 426.903022941161 & 0.665851481175369 & 0.187597756072047 & 3.54935738634127 & 0.000386172579783378 & 0.00957753354684871 & UP \\ \hline
        CKAP4 & 7131.60528867013 & 0.791316644641992 & 0.222947969162548 & 3.54933327096179 & 0.00038620795061749 & 0.00957753354684871 & UP \\ \hline
        BZW2 & 1646.38279362751 & 0.654341272085771 & 0.184403177374634 & 3.54842731780272 & 0.000387538937888426 & 0.00960176382183835 & UP \\ \hline
        MIR99AHG & 146.873109738077 & -1.36284773566304 & 0.38414682226546 & -3.54772617309656 & 0.000388571970627523 & 0.00961857441890941 & DOWN \\ \hline
        CTD-2116N20.1 & 4.96321740712643 & 1.82485453567901 & 0.514477469069828 & 3.54700573958727 & 0.000389636102592872 & 0.00963612348527312 & UP \\ \hline
        CASP2 & 1049.48255155428 & 0.67888568267743 & 0.191414449876423 & 3.54667938139319 & 0.00039011905274147 & 0.00963928041974141 & UP \\ \hline
        ATP10B & 35.8794618285555 & 2.58345301771785 & 0.728494065748752 & 3.54629246713569 & 0.000390692339420868 & 0.00964466166377447 & UP \\ \hline
        LINC01297 & 5.51500989412985 & 4.62202582917911 & 1.30421225001405 & 3.54392149677272 & 0.000394222608824357 & 0.009722963070368 & UP \\ \hline
        STRA6 & 54.4075958449879 & 2.24618310950211 & 0.634279190723858 & 3.54131609920656 & 0.000398136290356565 & 0.0098105699885319 & UP \\ \hline
        GPATCH4 & 1979.6211966303 & 0.681451061242554 & 0.192544040200352 & 3.53919581480408 & 0.000401348021850687 & 0.00987609715145376 & UP \\ \hline
        MED30 & 468.607923413918 & 0.710370768307039 & 0.200721852936087 & 3.53908036377699 & 0.00040152359594742 & 0.00987609715145376 & UP \\ \hline
        RP11-314M24.1 & 3.9481805815615 & 4.3152500654492 & 1.21940300665405 & 3.53882190047236 & 0.000401916918543175 & 0.00987681702905467 & UP \\ \hline
        RP11-830F9.5 & 27.7309433267812 & -2.30942132335985 & 0.652651834432113 & -3.53851962335988 & 0.000402377372459348 & 0.00987918381431866 & DOWN \\ \hline
        GPR182 & 26.4417356912071 & -1.68482947542941 & 0.476256005337364 & -3.53765507741142 & 0.000403697043390079 & 0.00990262277321232 & DOWN \\ \hline
        DDI2 & 2962.99842431868 & -0.729888988835223 & 0.206354642628675 & -3.53706114646823 & 0.000404605980535514 & 0.0099159532537746 & DOWN \\ \hline
        CDK5R2 & 3.51240819401986 & 3.97243182450722 & 1.12348177535118 & 3.53582221951531 & 0.000406508160195409 & 0.00995357977084969 & UP \\ \hline
        ST20-AS1 & 208.200578258546 & -0.904146228981968 & 0.255739028392489 & -3.53542529141994 & 0.000407119346283531 & 0.00995955623505158 & DOWN \\ \hline
        RNU6ATAC35P & 13.448724244682 & -1.48282605829949 & 0.419484223357141 & -3.53487920578371 & 0.000407961606628845 & 0.0099711697187753 & DOWN \\ \hline
        RP11-448G15.1 & 7.08191569050157 & -1.4356213492583 & 0.406177152017791 & -3.53447096205799 & 0.000408592328124127 & 0.00997759663547035 & DOWN \\ \hline
        KNSTRN & 644.13509291676 & 0.635696002188734 & 0.179886380605658 & 3.53387510521038 & 0.000409514540030148 & 0.00999112362501611 & UP \\ \hline
        CAPG & 1875.0052707376 & 1.20537783615199 & 0.341125078096949 & 3.53353627026336 & 0.00041003982406989 & 0.00999237309859997 & UP \\ \hline
        RP5-905G11.3 & 3.467834996756 & 3.22546295219621 & 0.912858160087534 & 3.53336705878482 & 0.000410302382301525 & 0.00999237309859997 & UP \\ \hline
        XXyac-YX65C7\_A.3 & 2.2504769298639 & 2.94205068454148 & 0.832767937068337 & 3.53285777896136 & 0.000411093557936748 & 0.0100026620868377 & UP \\ \hline
        KCNK10 & 8.11101433531398 & 2.81235489669222 & 0.796204360726534 & 3.53220232821377 & 0.000412113909998476 & 0.0100185039231708 & UP \\ \hline
        REEP4 & 857.231636892903 & 0.727990064615277 & 0.206165858881638 & 3.53108933052404 & 0.000413851954068071 & 0.0100320104462549 & UP \\ \hline
        VWF & 4712.69566829293 & -1.15249095155333 & 0.326394656184824 & -3.53097371453507 & 0.000414032890612353 & 0.0100320104462549 & DOWN \\ \hline
        KIAA0930 & 4096.4832246537 & 0.737546767147271 & 0.208890045308123 & 3.53078944503724 & 0.000414321421148678 & 0.0100320104462549 & UP \\ \hline
        IKBKE & 408.907272274576 & 1.11941304313026 & 0.317047961578966 & 3.53073723469265 & 0.000414403206626415 & 0.0100320104462549 & UP \\ \hline
        HSPD1 & 29713.0605786392 & 0.661999502573897 & 0.187500015332442 & 3.53066372501441 & 0.00041451838224297 & 0.0100320104462549 & UP \\ \hline
        VLDLR-AS1 & 10.2030149185165 & 2.01706626524346 & 0.571471449993089 & 3.52960111177532 & 0.00041618663731644 & 0.0100634077276248 & UP \\ \hline
        PPARG & 1084.14661226223 & 0.894413883027265 & 0.253439002568004 & 3.52910907147084 & 0.00041696124059011 & 0.0100731598016115 & UP \\ \hline
        AP000892.6 & 62.9417625871737 & -1.22597075294252 & 0.34750379436201 & -3.52793486814526 & 0.000418815194923206 & 0.010108946831198 & DOWN \\ \hline
        C11orf71 & 601.106577260546 & -0.726117126846982 & 0.205874434168908 & -3.52699027335878 & 0.000420312203772699 & 0.0101360623007585 & DOWN \\ \hline
        RP11-208G20.2 & 13.1223911796095 & 2.60973569088204 & 0.739987190116044 & 3.52673090256169 & 0.000420724132293803 & 0.0101369855320878 & UP \\ \hline
        PDE6C & 20.1124520484021 & -1.1158384286954 & 0.316507237417144 & -3.52547523968549 & 0.000422723691710637 & 0.0101761257818186 & DOWN \\ \hline
        RP11-540A21.2 & 23.4904376887463 & 1.17279241232091 & 0.332808394296855 & 3.52392677714378 & 0.000425201734370111 & 0.0102241240561715 & UP \\ \hline
        METTL6 & 385.836733844773 & 0.446807809721469 & 0.126804453197163 & 3.52359714864859 & 0.000425730995024334 & 0.0102241240561715 & NOT \\ \hline
        FPGT-TNNI3K & 8.466605415584 & -1.21220077480364 & 0.344048796675561 & -3.5233396730835 & 0.000426144832762174 & 0.0102241240561715 & DOWN \\ \hline
        CLEC1B & 18.0857550478691 & -2.7372172147667 & 0.776892436746599 & -3.52328982147049 & 0.00042622500212053 & 0.0102241240561715 & DOWN \\ \hline
        HAUS1 & 478.087281335084 & 0.698109412648107 & 0.198173883085674 & 3.52271147831474 & 0.000427156100258798 & 0.010237407243835 & UP \\ \hline
        RP11-205M3.3 & 22.0158866309274 & -2.51304455034091 & 0.713436341321072 & -3.52245099497944 & 0.000427576082976178 & 0.0102380756690895 & DOWN \\ \hline
        UPF3B & 575.84652232648 & 0.569259538925298 & 0.161619242028604 & 3.5222262632846 & 0.00042793873235339 & 0.0102380756690895 & NOT \\ \hline
        ADORA2B & 72.5232334970162 & 1.5561915920516 & 0.441867211113111 & 3.52185351823546 & 0.000428540864038792 & 0.0102434481421783 & UP \\ \hline
        CTD-2184C24.2 & 19.7953370927332 & -1.22460383947469 & 0.347747697334588 & -3.52152968620934 & 0.000429064623769003 & 0.0102469394743425 & DOWN \\ \hline
        KCTD17 & 834.949835165427 & 1.41143784458273 & 0.400957510335662 & 3.52016811806603 & 0.00043127334427841 & 0.0102813020821401 & UP \\ \hline
        MAMSTR & 117.185778666628 & 1.45501485607597 & 0.413341579467595 & 3.52012700476468 & 0.000431340202628456 & 0.0102813020821401 & UP \\ \hline
        SAMD13 & 27.4772876607384 & 1.23510476504735 & 0.350887767409042 & 3.51994249947034 & 0.000431640363861318 & 0.0102813020821401 & UP \\ \hline
        RALGPS1 & 333.447381280897 & -1.22431245509082 & 0.347882622132759 & -3.51932628190781 & 0.000432644267252342 & 0.0102961745355755 & DOWN \\ \hline
        TTLL10 & 3.42034258850839 & -1.29534547395181 & 0.368110050921957 & -3.51890819255688 & 0.000433326633212543 & 0.0103033755995235 & DOWN \\ \hline
        FZD7 & 319.289882762723 & 1.51615081480497 & 0.431021974576514 & 3.51757196670684 & 0.000435514238028811 & 0.0103463233605268 & UP \\ \hline
        TMOD1 & 536.314333771555 & -1.45835862944153 & 0.414785207335385 & -3.51593693229841 & 0.000438205063767448 & 0.0103972163561424 & DOWN \\ \hline
        B3GNT3 & 838.519963335502 & 1.93944212131152 & 0.551635304243499 & 3.51580492835068 & 0.000438422982360006 & 0.0103972163561424 & UP \\ \hline
        CTD-3025N20.3 & 54.9655987036569 & 0.853052455239195 & 0.242674786396738 & 3.51520843143786 & 0.00043940897072328 & 0.0104114981447359 & UP \\ \hline
        TTC39C-AS1 & 18.1368117804927 & -1.67870864713884 & 0.477619427877066 & -3.51474112893691 & 0.00044018285084384 & 0.0104207336329785 & DOWN \\ \hline
        VPS26B & 3091.99120524569 & -0.482291185257249 & 0.137236463119609 & -3.51430789087668 & 0.000440901454612672 & 0.0104214351212993 & NOT \\ \hline
        DNAJB13 & 11.6972908855093 & 1.97452381036029 & 0.561870167816707 & 3.51419940665798 & 0.000441081566686695 & 0.0104214351212993 & UP \\ \hline
        GPR4 & 377.074418002213 & -0.725777960780039 & 0.206539761490953 & -3.51398663163379 & 0.00044143502814734 & 0.0104214351212993 & DOWN \\ \hline
        RBM19 & 1505.97503802302 & 0.463102385932776 & 0.131795401271274 & 3.51379776127069 & 0.000441749000718546 & 0.0104214351212993 & NOT \\ \hline
        CASC8 & 5.91848051123988 & 2.42808640853773 & 0.691115500429664 & 3.51328599492877 & 0.000442600794062198 & 0.0104324583344113 & UP \\ \hline
        HAUS5 & 788.297451284421 & 0.606937475069526 & 0.172818383591838 & 3.51199601833442 & 0.000444754662214137 & 0.0104741267238451 & UP \\ \hline
        RP11-314B1.2 & 13.710941002165 & 3.79909955964965 & 1.08185005741277 & 3.51166923144151 & 0.000445301847808 & 0.0104779177198881 & UP \\ \hline
        GAGE1 & 6.23714223387422 & 4.63152032174617 & 1.31946218231921 & 3.51015768682766 & 0.000447841025783383 & 0.0105223635407045 & UP \\ \hline
        COLEC10 & 78.122007961537 & -1.89561468538868 & 0.540048358404975 & -3.51008322844893 & 0.000447966453723321 & 0.0105223635407045 & DOWN \\ \hline
        GUCY1A2 & 249.657397739004 & -0.921735016534039 & 0.262757036382518 & -3.50793656841291 & 0.000451596712839222 & 0.01059845918627 & DOWN \\ \hline
        AP000695.6 & 39.8299852740197 & -1.29126987615732 & 0.368261079338676 & -3.50639790247773 & 0.000454215653210437 & 0.0106507093099388 & DOWN \\ \hline
        GABRR1 & 2.20763324583579 & 2.47402467062942 & 0.705646785272843 & 3.50603832152771 & 0.000454829730370714 & 0.0106558986053173 & UP \\ \hline
        TADA2B & 1505.65723503245 & -0.46281239137746 & 0.132033244415606 & -3.5052716717363 & 0.000456141570129416 & 0.0106620626871835 & NOT \\ \hline
        SLC26A6 & 1343.937159648 & 0.821847794707471 & 0.234464297755508 & 3.50521509063383 & 0.000456238527693395 & 0.0106620626871835 & UP \\ \hline
        RP11-341D18.4 & 7.05147983284855 & 2.17182217125289 & 0.619660405591411 & 3.50485871237823 & 0.000456849660825808 & 0.0106620626871835 & UP \\ \hline
        HBB & 844.091222830853 & -1.59193508681111 & 0.45421261961887 & -3.50482355190154 & 0.000456909996942627 & 0.0106620626871835 & DOWN \\ \hline
        PLEKHJ1 & 2415.05257851527 & 0.698476942029293 & 0.199295084891148 & 3.50473742195294 & 0.000457057829163081 & 0.0106620626871835 & UP \\ \hline
        MYO3B & 31.5895086893286 & 1.98039603152477 & 0.565297722034306 & 3.50327969551696 & 0.000459566630091896 & 0.0107113768680353 & UP \\ \hline
        NCAPG2 & 847.661604371448 & 0.867480618704079 & 0.247697973504258 & 3.50217083503579 & 0.000461483618191362 & 0.0107418583758286 & UP \\ \hline
        RP11-513G19.1 & 11.240132378544 & -1.33551109517574 & 0.381349560318216 & -3.50206538604982 & 0.000461666305426322 & 0.0107418583758286 & DOWN \\ \hline
        DUOXA1 & 9.63401214379554 & 1.93503771793951 & 0.552636047892546 & 3.50146850774338 & 0.000462701651964487 & 0.0107549445119568 & UP \\ \hline
        CNNM3 & 2494.4872928758 & -0.566350659804208 & 0.161772770078125 & -3.50090228121024 & 0.000463685831885446 & 0.0107549445119568 & NOT \\ \hline
        NAP1L1 & 9939.01921931433 & 0.648281655744129 & 0.185179131289584 & 3.50083538695483 & 0.000463802232256949 & 0.0107549445119568 & UP \\ \hline
        ESR1 & 344.908261791667 & -1.71995738183146 & 0.491312901129792 & -3.5007372651448 & 0.000463973019936812 & 0.0107549445119568 & DOWN \\ \hline
        ZNF391 & 58.9011763177138 & 1.5565856483856 & 0.444662441292258 & 3.50060068905734 & 0.000464210837578377 & 0.0107549445119568 & UP \\ \hline
        ZNF860 & 9.17193908506761 & 1.94871579873375 & 0.556844530770911 & 3.49956889409668 & 0.000466011163321747 & 0.0107874427140947 & UP \\ \hline
        STEAP1B & 17.289412661846 & 1.74191257802146 & 0.497824619387193 & 3.49904868137237 & 0.000466921323742329 & 0.0107992971126423 & UP \\ \hline
        LAIR2 & 9.90369726296078 & 1.45103929828983 & 0.414898051817493 & 3.49733938719027 & 0.000469923582936252 & 0.0108470179026267 & UP \\ \hline
        RP11-30P6.6 & 412.554775867913 & 1.76637136586793 & 0.505072302992265 & 3.497264362752 & 0.000470055769942052 & 0.0108470179026267 & UP \\ \hline
        NEU1 & 6905.7763778854 & 0.706976083276781 & 0.202155377324811 & 3.49719157923193 & 0.000470184041779911 & 0.0108470179026267 & UP \\ \hline
        ANKRD7 & 4.01752830745001 & 3.34708436042197 & 0.957290770232589 & 3.49641348741798 & 0.000471557373200688 & 0.0108638909269555 & UP \\ \hline
        SNX25P1 & 31.6505531640592 & 1.17675444006762 & 0.336569088950296 & 3.49632357427036 & 0.000471716310798141 & 0.0108638909269555 & UP \\ \hline
        CGREF1 & 1625.1891171768 & 1.4254295112472 & 0.40782143957457 & 3.49522946300757 & 0.000473654356612917 & 0.0108877154714008 & UP \\ \hline
        RP11-80I15.1 & 3.84599069518234 & -1.19364403856458 & 0.341521224583304 & -3.49508010818645 & 0.000473919490590477 & 0.0108877154714008 & DOWN \\ \hline
        PAQR4 & 492.098070436685 & 1.13099305854581 & 0.323597584707956 & 3.49506026000323 & 0.000473954735411883 & 0.0108877154714008 & UP \\ \hline
        AXDND1 & 11.2041820199223 & 1.54914984632597 & 0.443332658994409 & 3.49432827673881 & 0.000475256242034496 & 0.0109083771966124 & UP \\ \hline
        TMPRSS4 & 13.1641662070747 & 1.94905105835607 & 0.557879710910631 & 3.49367618186835 & 0.000476418509855798 & 0.0109182414733325 & UP \\ \hline
        FTX & 40.3973733234235 & -0.684395021063419 & 0.195897653730406 & -3.49363562059443 & 0.000476490892164604 & 0.0109182414733325 & DOWN \\ \hline
        FLJ36000 & 2.74567640885609 & 3.967476140332 & 1.13578648363859 & 3.49315315641179 & 0.000477352645041094 & 0.010928757181405 & UP \\ \hline
        CHML & 857.060449833323 & 1.01717386755807 & 0.291239699160778 & 3.49256598770398 & 0.000478403376972185 & 0.0109435780921209 & UP \\ \hline
        PEBP4 & 62.1296821438102 & -2.99386520336089 & 0.857597033477916 & -3.4909929564699 & 0.000481228939923948 & 0.0109989394609408 & DOWN \\ \hline
        PER1 & 2733.07753238215 & -0.878409513563816 & 0.251673476618236 & -3.49027448329915 & 0.000482524671382957 & 0.0110192713254374 & DOWN \\ \hline
        MYB & 45.8215159894233 & 1.55807813019425 & 0.446464656833748 & 3.48981292549309 & 0.000483358784311642 & 0.0110290360120899 & UP \\ \hline
        NMRK1 & 955.081143300616 & -0.620913583300025 & 0.178105151323145 & -3.48621911655699 & 0.000489899552895022 & 0.0111688864454134 & DOWN \\ \hline
        GRIA2 & 4.02066553824983 & 3.20885539562605 & 0.920608766002788 & 3.48557988379651 & 0.000491071574142231 & 0.011186206386632 & UP \\ \hline
        IL15RA & 1063.84558290181 & 0.93712161217758 & 0.268904595737084 & 3.4849594504284 & 0.00049221162709894 & 0.0112027696671093 & UP \\ \hline
        FABP6 & 18.3027561587513 & 2.62783515812998 & 0.754100083629472 & 3.4847299651291 & 0.000492633933704742 & 0.0112029829181975 & UP \\ \hline
        CDC25C & 281.248072620355 & 1.03066613219029 & 0.295814306154637 & 3.48416594717198 & 0.000493673294708983 & 0.0112172164869805 & UP \\ \hline
        ADARB1 & 569.06571727433 & -0.700527861227666 & 0.201096387452085 & -3.48354274337513 & 0.000494824099901855 & 0.0112337904017095 & DOWN \\ \hline
        ZNF527 & 181.218169667807 & -0.584339665983436 & 0.167753521955501 & -3.48332278912415 & 0.000495230863267401 & 0.0112337904017095 & NOT \\ \hline
        HYDIN & 19.8942481046502 & -2.26929139011798 & 0.651726656833571 & -3.48196804031829 & 0.000497743094483675 & 0.0112813451573451 & DOWN \\ \hline
        RP6-65G23.3 & 37.6423665586936 & 1.01276104197878 & 0.290925088923011 & 3.4811746409633 & 0.000499219877573535 & 0.0113053716849499 & UP \\ \hline
        TPM3 & 12530.5381303622 & 0.463213869763965 & 0.133086040978829 & 3.48055939118102 & 0.000500367875585671 & 0.0113219186527433 & NOT \\ \hline
        TRABD2A & 297.067536059623 & 1.7915169619739 & 0.514992066772817 & 3.4787273000153 & 0.000503800978876085 & 0.0113805034821931 & UP \\ \hline
        EXO1 & 346.199897328527 & 1.10659019764569 & 0.318105290494889 & 3.47869158643707 & 0.000503868119225153 & 0.0113805034821931 & UP \\ \hline
        AC016768.1 & 95.7359295488942 & -1.60986557155337 & 0.462803615578465 & -3.47850690306551 & 0.00050421545099875 & 0.0113805034821931 & DOWN \\ \hline
        NOVA2 & 169.007613278141 & -0.78825904788416 & 0.226678593786163 & -3.47743046539173 & 0.000506244340332068 & 0.0114167987973475 & DOWN \\ \hline
        bP-21201H5.1 & 6.44615406849702 & 2.70720097150107 & 0.778572041204816 & 3.4771361264293 & 0.00050680043939161 & 0.0114198471102113 & UP \\ \hline
        SOCS3 & 1961.82210967092 & -1.28856955227244 & 0.370714104044088 & -3.47591186365866 & 0.000509119573571198 & 0.0114625842580802 & DOWN \\ \hline
        CDT1 & 789.410157106279 & 1.0838687871493 & 0.311859641880014 & 3.47550192969922 & 0.000509898324186553 & 0.0114705982878783 & UP \\ \hline
        IGSF3 & 1161.58786829633 & 1.35504773898963 & 0.389937268597663 & 3.47504034139338 & 0.000510776531488531 & 0.0114808345478739 & UP \\ \hline
        FOXM1 & 1361.87702437186 & 1.18709996674105 & 0.341682572314013 & 3.47427718862432 & 0.000512231581660187 & 0.0115040089490405 & UP \\ \hline
        RPS2P32 & 21.2968585179659 & 1.49118738899578 & 0.429255864420874 & 3.47388938065551 & 0.000512972467797565 & 0.011504989591891 & UP \\ \hline
        NINJ2 & 433.618889110488 & 1.20625802099566 & 0.347263726927843 & 3.47360788777776 & 0.000513510870244 & 0.011504989591891 & UP \\ \hline
        PAQR8 & 450.048308596341 & 1.41208041926511 & 0.406519168572673 & 3.47358877128244 & 0.000513547452848507 & 0.011504989591891 & UP \\ \hline
        MAD2L2 & 1789.49930920355 & 0.756155265827153 & 0.217730781121286 & 3.47289098001232 & 0.000514884456825944 & 0.0115254251763101 & UP \\ \hline
        RP11-327J17.2 & 24.6394000335209 & -1.33101765325447 & 0.383409716219132 & -3.4715282293309 & 0.00051750491775512 & 0.0115711957230496 & DOWN \\ \hline
        KREMEN2 & 24.1156588664696 & 1.63041242322967 & 0.469686662858662 & 3.47127681528461 & 0.000517989723064494 & 0.0115711957230496 & UP \\ \hline
        STK39 & 719.962822314445 & 1.14145159930033 & 0.328838345000314 & 3.47116331369216 & 0.000518208728474208 & 0.0115711957230496 & UP \\ \hline
        PYGO2 & 3123.77237475675 & 0.541244816892459 & 0.155947380640815 & 3.47068873275326 & 0.00051912538467207 & 0.0115821313208497 & NOT \\ \hline
        GGT5 & 1496.62037280811 & -1.45853687660026 & 0.420348038869476 & -3.46983152466462 & 0.000520784918945236 & 0.0116043357983377 & DOWN \\ \hline
        TMEM14C & 4981.32538866015 & 0.569691633105317 & 0.164197363883548 & 3.46955407584591 & 0.000521323111485011 & 0.0116043357983377 & NOT \\ \hline
        OLFM4 & 30.6580338483601 & 3.25709867530656 & 0.938777040710228 & 3.46951249770916 & 0.000521403809000136 & 0.0116043357983377 & UP \\ \hline
        G6PC & 28736.9010767724 & -1.76111668710938 & 0.507669851925124 & -3.46901964028607 & 0.000522361265643393 & 0.0116161156859879 & DOWN \\ \hline
        ZBED4 & 873.238046665402 & 0.584706481393811 & 0.168569009741689 & 3.46864754256908 & 0.000523085211964385 & 0.0116226877973741 & NOT \\ \hline
        SNORA51 & 3.78481258924969 & 1.91752148327183 & 0.55289865535481 & 3.46812470007058 & 0.000524104024632412 & 0.0116357955714217 & UP \\ \hline
        ZNF16 & 483.591011423118 & 0.570524110092859 & 0.164548544136919 & 3.46720849513036 & 0.000525893805676104 & 0.0116602646539935 & NOT \\ \hline
        CSNK2B-LY6G5B-562 & 5.43676049840815 & 0.997912440490081 & 0.287821667664135 & 3.46712062572914 & 0.000526065755123039 & 0.0116602646539935 & UP \\ \hline
        C3orf52 & 71.0970923459538 & 2.02939154394573 & 0.585457328461021 & 3.46633553854445 & 0.000527604399736107 & 0.0116848223386454 & UP \\ \hline
        AGPS & 2450.4197920951 & 0.535861379762857 & 0.154651726742959 & 3.46495568493389 & 0.000530318858168318 & 0.0117353593981293 & NOT \\ \hline
        EDC3 & 1164.78885245317 & 0.390893409736656 & 0.112830694053096 & 3.46442440168549 & 0.000531367468225505 & 0.0117477429511093 & NOT \\ \hline
        RP11-175B9.3 & 153.624815268529 & 1.23005583571029 & 0.355073003907971 & 3.46423361441779 & 0.000531744502173321 & 0.0117477429511093 & UP \\ \hline
        SCGB1B2P & 29.5811582504699 & -1.30940495244094 & 0.378062045358491 & -3.46346576842781 & 0.000533264442012085 & 0.0117717366247257 & DOWN \\ \hline
        RAET1K & 6.20130717928304 & 1.64584546060451 & 0.475289513030319 & 3.46282721474548 & 0.000534531531806707 & 0.0117901141934276 & UP \\ \hline
        TM4SF18 & 401.692797523373 & -0.718308110211197 & 0.207553819427149 & -3.46082819479659 & 0.000538516372207273 & 0.0118683583899133 & DOWN \\ \hline
        ENTPD2 & 322.041405629252 & 1.51482228122297 & 0.437824002575611 & 3.45988861348771 & 0.000540398877078672 & 0.0119001798174873 & UP \\ \hline
        SYTL5 & 89.0080829026607 & -1.76096335683316 & 0.509146718574955 & -3.45865600737231 & 0.000542877772044638 & 0.0119450721456375 & DOWN \\ \hline
        SLC10A7 & 375.836318229243 & -0.616622965652818 & 0.178310060093735 & -3.45815017575939 & 0.000543898112779647 & 0.0119463121858007 & DOWN \\ \hline
        PARPBP & 235.14813298235 & 1.00358744996668 & 0.290215380214326 & 3.45807809780972 & 0.000544043650515331 & 0.0119463121858007 & UP \\ \hline
        CLCN2 & 443.817400183548 & 0.658963217745254 & 0.190563414837952 & 3.45797339067214 & 0.00054425513680979 & 0.0119463121858007 & UP \\ \hline
        SOX2 & 7.08506231273861 & 2.53330877378087 & 0.732715703920938 & 3.4574238824479 & 0.000545366283565257 & 0.0119610244730197 & UP \\ \hline
        RP11-456O19.2 & 3.17929265239652 & 3.65174030556891 & 1.05653901838793 & 3.4563231854331 & 0.000547598334340934 & 0.0120002769068413 & UP \\ \hline
        AP000350.5 & 40.1070784512746 & -2.04911842575509 & 0.593103523132271 & -3.45490853760803 & 0.000550479528828276 & 0.0120536800783786 & DOWN \\ \hline
        AACSP1 & 8.04069127753674 & 3.60665315069039 & 1.04399204945775 & 3.45467492071774 & 0.000550956689636366 & 0.0120543991853505 & UP \\ \hline
        CSE1L & 4132.42418811829 & 0.452209203434754 & 0.130953549837084 & 3.45320309374841 & 0.000553971756616029 & 0.0121105993207034 & NOT \\ \hline
        TFF3 & 603.459032365474 & -2.05044548895154 & 0.593922957317733 & -3.45237621090071 & 0.000555672378150104 & 0.0121379964727958 & DOWN \\ \hline
        PPP1CC & 5059.15676943558 & 0.513367986497518 & 0.148808510539567 & 3.44985635993593 & 0.000560884905134146 & 0.012232406506301 & NOT \\ \hline
        MZT1 & 495.283502820736 & 0.674521663841963 & 0.195521974157593 & 3.44985092723282 & 0.000560896192179819 & 0.012232406506301 & UP \\ \hline
        SLC25A4 & 2825.01996888423 & -0.879380938072679 & 0.255041361714136 & -3.44799342413462 & 0.000564767787196835 & 0.0123069478446989 & DOWN \\ \hline
        FAM60A & 658.76979885352 & 1.00238916267305 & 0.290897668632181 & 3.44584804473113 & 0.0005692703698416 & 0.0123941164686845 & UP \\ \hline
        UBAP2 & 1355.72325204998 & 0.605240677519164 & 0.17565341055544 & 3.44565286609187 & 0.000569681652652032 & 0.0123941164686845 & UP \\ \hline
        ISM2 & 7.5982491959808 & 4.07500202596707 & 1.18294372353113 & 3.4447978757629 & 0.000571486561711432 & 0.0124131452143398 & UP \\ \hline
        VWDE & 15.8228158737743 & 2.98439158970805 & 0.866374934292555 & 3.44468828861603 & 0.000571718287928316 & 0.0124131452143398 & UP \\ \hline
        FAM72D & 29.2799518830478 & 1.27092228781747 & 0.368961984475227 & 3.4445887145395 & 0.000571928916989484 & 0.0124131452143398 & UP \\ \hline
        AC012065.1 & 17.0253000683781 & 0.90578015495808 & 0.262995426950535 & 3.44409089336919 & 0.00057298304230028 & 0.0124260830836184 & UP \\ \hline
        P2RY8 & 422.560466168735 & -1.21489596886696 & 0.35278332078516 & -3.44374548706857 & 0.000573715495272388 & 0.0124320298616133 & DOWN \\ \hline
        SULT1B1 & 1294.02463404026 & -1.76314539118181 & 0.512093362091033 & -3.44301551573007 & 0.000575266308599903 & 0.012455686314697 & DOWN \\ \hline
        SPATC1 & 23.6534332602141 & -1.22750155932791 & 0.356620073213057 & -3.44204281118679 & 0.000577338871453846 & 0.0124875270303521 & DOWN \\ \hline
        NME7 & 423.997614530677 & 0.709140609009638 & 0.206032113209431 & 3.4418935862139 & 0.000577657442797344 & 0.0124875270303521 & UP \\ \hline
        AP006216.5 & 34.6122776156219 & -1.86972194159608 & 0.543287272625215 & -3.44149777807496 & 0.000578503222569502 & 0.0124958538441963 & DOWN \\ \hline
        ARHGEF39 & 336.510661573629 & 0.943440159868886 & 0.274157055423799 & 3.4412397609483 & 0.000579055185239743 & 0.0124978259153176 & UP \\ \hline
        DUSP13 & 30.8304812634476 & 2.76293240175959 & 0.803118491133777 & 3.44025499631954 & 0.000581166351406689 & 0.0125334205990966 & UP \\ \hline
        RNF152 & 1560.50180828639 & -0.956368452291786 & 0.278057557575248 & -3.43946217693785 & 0.000582871224733621 & 0.0125602035957293 & DOWN \\ \hline
        SLC12A4 & 1921.72834121822 & -0.56516943465156 & 0.164379849083696 & -3.43819171146578 & 0.000585612936959171 & 0.0125993638864253 & NOT \\ \hline
        PSMC1P10 & 3.03316944784769 & 2.26855685619231 & 0.659811430947919 & 3.43818968539721 & 0.000585617318864075 & 0.0125993638864253 & UP \\ \hline
        TMEM132A & 1104.2448706435 & 1.66904571438552 & 0.485501034443149 & 3.43777993449562 & 0.000586504140294327 & 0.0126076400934491 & UP \\ \hline
        RP11-750B16.1 & 543.297495852432 & 2.12761692971347 & 0.61892821331237 & 3.43758271791639 & 0.000586931420494883 & 0.0126076400934491 & UP \\ \hline
        FBN3 & 85.0648775670845 & 2.08418841218885 & 0.606436067794631 & 3.43678175305144 & 0.00058866973359206 & 0.0126349761648359 & UP \\ \hline
        CSTF2 & 589.486701703119 & 0.719583074066761 & 0.209403997968505 & 3.43633875688939 & 0.000589633213783008 & 0.0126456514544925 & UP \\ \hline
        RP11-624M8.1 & 22.4959156672181 & -1.82583657590724 & 0.531447811481932 & -3.43558960345688 & 0.00059126590186847 & 0.0126706508038638 & DOWN \\ \hline
        CTB-193M12.5 & 153.345749022447 & 0.90943853183269 & 0.264768065051294 & 3.43484978695034 & 0.000592882370491942 & 0.0126866570222108 & UP \\ \hline
        IL17RC & 2816.50750142556 & -0.63791595215259 & 0.185720715800188 & -3.4348131246646 & 0.000592962582958975 & 0.0126866570222108 & DOWN \\ \hline
        ANP32E & 2944.61565423063 & 0.5947593397907 & 0.173166680733315 & 3.43460611055228 & 0.000593415693372115 & 0.0126866570222108 & UP \\ \hline
        CTC-487M23.6 & 26.9853932145262 & -0.970526927907714 & 0.282619343537584 & -3.4340428215546 & 0.000594650246833303 & 0.0127030403122736 & DOWN \\ \hline
        MMS22L & 287.783907869436 & 0.99957832448618 & 0.291133318421008 & 3.43340408410655 & 0.000596053052033157 & 0.0127179263464847 & UP \\ \hline
        RXFP4 & 3.17471845171643 & 2.8480488269095 & 0.829537135585672 & 3.43329876955866 & 0.000596284641088411 & 0.0127179263464847 & UP \\ \hline
        GUCA2A & 20.4866539728638 & 2.8032739760067 & 0.816747114183139 & 3.43224227833406 & 0.000598612527985038 & 0.0127573317660839 & UP \\ \hline
        PUF60 & 11576.0359001134 & 0.765564102636301 & 0.22307073415138 & 3.43193429451295 & 0.000599292734342344 & 0.0127573317660839 & UP \\ \hline
        VCX3A & 9.57553022650531 & 3.60713518550656 & 1.05109047327372 & 3.43180275839795 & 0.000599583461316999 & 0.0127573317660839 & UP \\ \hline
        LPCAT4 & 451.021206787759 & 0.9953689853985 & 0.290059017604041 & 3.43160848306145 & 0.000600013097439108 & 0.0127573317660839 & UP \\ \hline
        COLCA2 & 208.114571195241 & 1.47552139057201 & 0.430039984591909 & 3.43112604278466 & 0.000601081244298376 & 0.0127700345793382 & UP \\ \hline
        RP11-452L6.1 & 35.8378264690349 & -0.80593890923563 & 0.234932040850869 & -3.43051933791877 & 0.000602427031472455 & 0.012788611395812 & DOWN \\ \hline
        C8orf59 & 1491.00720776592 & 0.743780907169803 & 0.21683404481966 & 3.43018508827064 & 0.000603169658537056 & 0.0127943650008681 & UP \\ \hline
        PSMD14 & 3048.43270061166 & 0.537294227020262 & 0.156652670817779 & 3.42984402509966 & 0.00060392830187862 & 0.0127983438152679 & NOT \\ \hline
        GADD45G & 2855.12280464358 & -1.25528282230807 & 0.366006162013549 & -3.429676744791 & 0.000604300716083974 & 0.0127983438152679 & DOWN \\ \hline
        HSP90AB3P & 43.851042579636 & 1.02863602715016 & 0.30002763529641 & 3.42847093446552 & 0.000606991527230223 & 0.0128419456692496 & UP \\ \hline
        SLC45A1 & 41.7361510668096 & -0.915355764725708 & 0.266997545315053 & -3.42833026290786 & 0.000607306166371072 & 0.0128419456692496 & DOWN \\ \hline
        SRPK1 & 2301.2602210767 & 0.601361359600302 & 0.175472001677228 & 3.42710719574782 & 0.000610048196371099 & 0.0128847046948223 & UP \\ \hline
        RP11-316K19.3 & 1.69306730413395 & -1.36126258344886 & 0.397216413488216 & -3.4270048699517 & 0.00061027812505885 & 0.0128847046948223 & DOWN \\ \hline
        SLC1A7 & 1139.23577638017 & 2.35307477255472 & 0.686800068528715 & 3.42614230891902 & 0.000612219529417415 & 0.0129156421719242 & UP \\ \hline
        SNRPA1 & 1143.97748001623 & 0.564361142535959 & 0.164768080182536 & 3.42518491391499 & 0.000614381109614032 & 0.0129511728856478 & NOT \\ \hline
        SCGB2B2 & 14.2877211489756 & -0.853080794106005 & 0.249121891935383 & -3.42435097726087 & 0.000616269733880868 & 0.0129808989753012 & DOWN \\ \hline
        CSRNP1 & 1447.47579262472 & -0.807772964974891 & 0.235942689041493 & -3.42359819775063 & 0.000617979198584076 & 0.0130068081129449 & DOWN \\ \hline
        YWHAH & 5151.97388578477 & 0.53108601911924 & 0.155217198645288 & 3.4215668350832 & 0.00062261420257573 & 0.0130942041208369 & NOT \\ \hline
        GRTP1-AS1 & 21.3971125644575 & -1.17743631181564 & 0.344211550053061 & -3.42067635915802 & 0.000624656200242381 & 0.0131269734411896 & DOWN \\ \hline
        RP11-496H1.1 & 19.8290923037084 & 1.50477177246213 & 0.440032539571032 & 3.41968294874071 & 0.000626941594483168 & 0.0131648029863222 & UP \\ \hline
        MFI2 & 814.032314784292 & 1.7034303484903 & 0.498177581496943 & 3.41932357407929 & 0.000627770269596066 & 0.0131719861906961 & UP \\ \hline
        KIF15 & 284.884173439566 & 1.28443868692967 & 0.375664222580193 & 3.4191136917636 & 0.000628254704414329 & 0.0131719861906961 & UP \\ \hline
        LINC00964 & 3.10406957454307 & -1.57974683782349 & 0.462176758075024 & -3.41805772406896 & 0.000630697291831394 & 0.0132129865076338 & DOWN \\ \hline
        PLEKHB1 & 240.113207605733 & 2.01161529698235 & 0.588620996931064 & 3.41750516456338 & 0.000631978950293367 & 0.0132280625733349 & UP \\ \hline
        ARL6IP6 & 377.692782875954 & 0.774707642585748 & 0.226699868172836 & 3.41732727429339 & 0.000632392081003148 & 0.0132280625733349 & UP \\ \hline
        GAS5 & 6640.38210558188 & 1.12930745620452 & 0.330490489002973 & 3.41706491951228 & 0.000633001829815142 & 0.0132306160576925 & UP \\ \hline
        RP11-131L23.2 & 10.3896919619487 & -1.32789239218773 & 0.388647848056249 & -3.41669817246882 & 0.000633855117362589 & 0.0132382519892587 & DOWN \\ \hline
        CRAT & 7728.52628175539 & -0.705547291903081 & 0.2065250852737 & -3.41627890368884 & 0.00063483191473523 & 0.0132484537282822 & DOWN \\ \hline
        THUMPD3-AS1 & 507.419442271695 & 0.730800286253519 & 0.21393413642391 & 3.41600596552501 & 0.000635468548565838 & 0.0132515462894629 & UP \\ \hline
        DNAJB5-AS1 & 4.26158263559574 & -1.98021066898622 & 0.57973963902246 & -3.41568962288863 & 0.000636207167260277 & 0.0132567591764757 & DOWN \\ \hline
        GCDH & 2829.34157210104 & -0.928229994721445 & 0.271812088146083 & -3.41496951461031 & 0.000637891504965836 & 0.0132816550496724 & DOWN \\ \hline
        FAM220A & 681.599699943313 & 0.467754808197469 & 0.137007308830116 & 3.41408653444516 & 0.000639962462165729 & 0.013312207351024 & NOT \\ \hline
        CR2 & 16.9305341612079 & 2.53529601317866 & 0.742633612171754 & 3.4139257523834 & 0.000640340235646381 & 0.013312207351024 & UP \\ \hline
        MARCKS & 5231.33415678359 & 0.944749923258155 & 0.276836544360691 & 3.41266332969118 & 0.000643313639776017 & 0.0133637818124987 & UP \\ \hline
        C6 & 14392.8076791667 & -1.66302346395167 & 0.487430696309658 & -3.41181521094679 & 0.000645318433555111 & 0.01339517146316 & DOWN \\ \hline
        SLC6A20 & 15.4437581385612 & 2.38738029327192 & 0.699911895830327 & 3.41097259168556 & 0.000647315980690656 & 0.0134216901533559 & UP \\ \hline
        SFRP5 & 210.737979035487 & 2.87016603205641 & 0.841478915011727 & 3.41085912059533 & 0.000647585418752042 & 0.0134216901533559 & UP \\ \hline
        SCML2 & 220.388062706683 & 0.89735576417299 & 0.263104100902448 & 3.41064909704963 & 0.000648084396647573 & 0.0134217783824799 & UP \\ \hline
        RASSF1 & 1051.93585643242 & 0.487539771090415 & 0.14299289546228 & 3.40953842157159 & 0.000650729111142411 & 0.0134662706218868 & NOT \\ \hline
        UGT1A6 & 2171.72171040521 & 1.58115415081651 & 0.463815111239427 & 3.40901818957834 & 0.00065197132398251 & 0.0134726333285108 & UP \\ \hline
        TPT1P5 & 3.98833748328445 & -1.33647551314102 & 0.392049547795536 & -3.40894542706635 & 0.000652145242399487 & 0.0134726333285108 & DOWN \\ \hline
        PHACTR3 & 4.83279905651919 & -1.612959957001 & 0.473191500011126 & -3.408683285653 & 0.000652772175854385 & 0.0134726333285108 & DOWN \\ \hline
        MAP1LC3A & 1547.75618836037 & -1.2361921173458 & 0.362670867191705 & -3.40857849134146 & 0.000653022957132018 & 0.0134726333285108 & DOWN \\ \hline
        SRSF7 & 3182.59449951967 & 0.364441416782178 & 0.106937726406716 & 3.40797797959626 & 0.000654461759015706 & 0.0134747504544577 & NOT \\ \hline
        COX18 & 877.612787190067 & -0.576874903276649 & 0.169271929406236 & -3.40797736104374 & 0.000654463242561234 & 0.0134747504544577 & NOT \\ \hline
        RP11-182J1.1 & 2.90865023758338 & -1.4569061727466 & 0.427506750079889 & -3.40791384574477 & 0.000654615595244205 & 0.0134747504544577 & DOWN \\ \hline
        BCAT2 & 2214.07141867836 & -0.810704252465638 & 0.2379448133213 & -3.40711041837644 & 0.000656545607310116 & 0.013504232241337 & DOWN \\ \hline
        RP11-519G16.5 & 10.4350813232167 & 2.82249174103712 & 0.82855033681811 & 3.4065422649834 & 0.000657913631318807 & 0.0135156967094614 & UP \\ \hline
        UNC13B & 3450.734456672 & -0.946358077856996 & 0.277827468748742 & -3.40627973943372 & 0.000658546646502161 & 0.0135156967094614 & DOWN \\ \hline
        SERPINE2 & 1779.20957330046 & 1.62846069207931 & 0.478078989659631 & 3.40625864616785 & 0.000658597532248729 & 0.0135156967094614 & UP \\ \hline
        WASF1 & 601.703157748616 & 0.858997096373866 & 0.252303048817806 & 3.40462432142138 & 0.000662551339500375 & 0.0135865592143954 & UP \\ \hline
        PRELID2 & 115.884350108971 & 1.08071144142608 & 0.317444607386601 & 3.40440951359409 & 0.000663072646973776 & 0.0135869795410865 & UP \\ \hline
        BIRC5 & 1754.93683935639 & 1.20357934307665 & 0.353618144435299 & 3.40361308382145 & 0.000665008796889807 & 0.0136163687997136 & UP \\ \hline
        EFTUD2 & 4491.73277312084 & 0.43173639174205 & 0.126878348893612 & 3.40275859125549 & 0.000667091944136535 & 0.0136487213004707 & NOT \\ \hline
        DBF4B & 304.526188481958 & 0.708031621042913 & 0.208108141524853 & 3.4022293210396 & 0.000668385280640546 & 0.0136648776667506 & UP \\ \hline
        RP11-757O6.6 & 6.255111319104 & -2.46751767944296 & 0.725382992527586 & -3.4016756732122 & 0.000669740681408145 & 0.013682277625454 & DOWN \\ \hline
        HHLA2 & 9.70597348916634 & 2.62510498881944 & 0.771920875113602 & 3.40074361693239 & 0.000672028248171611 & 0.0137186804912685 & UP \\ \hline
        MAGEB1 & 26.3160703707194 & 4.91001177265974 & 1.44406731839696 & 3.40012664929657 & 0.000673546479163615 & 0.0137228869372087 & UP \\ \hline
        CAPN6 & 132.868865451787 & 2.81249448992764 & 0.827227071032744 & 3.39990625115352 & 0.000674089606429919 & 0.0137228869372087 & UP \\ \hline
        KLHL2 & 927.735571296696 & -0.747645353478634 & 0.219904385215408 & -3.39986559497791 & 0.000674189839936328 & 0.0137228869372087 & DOWN \\ \hline
        AC009120.3 & 11.6932829769433 & -1.11102169170217 & 0.326795050057167 & -3.399750674032 & 0.000674473240331471 & 0.0137228869372087 & DOWN \\ \hline
        MZT2B & 3559.875598696 & 0.818445524536057 & 0.240745254235246 & 3.39963305667619 & 0.000674763404874177 & 0.0137228869372087 & UP \\ \hline
        TBC1D2B & 2160.20387835567 & -0.846066691699219 & 0.248927290982522 & -3.39885067788177 & 0.000676696505577019 & 0.0137518922818761 & DOWN \\ \hline
        SMIM22 & 63.9450804199986 & 2.44570654258303 & 0.719708866590648 & 3.39818870673172 & 0.000678336122720505 & 0.0137748944681192 & UP \\ \hline
        PHLDA2 & 449.841414134882 & 1.40202506158507 & 0.412619646175704 & 3.39786307942317 & 0.000679144013996467 & 0.0137766044442405 & UP \\ \hline
        SNRPGP10 & 8.17689204145595 & 1.01275806669723 & 0.298067663961537 & 3.39774550931467 & 0.000679435928728117 & 0.0137766044442405 & UP \\ \hline
        STEAP3 & 5500.86706834887 & -1.16169223006299 & 0.342072416718639 & -3.39604181245198 & 0.0006836791488527 & 0.0138522892519595 & DOWN \\ \hline
        CSPP1 & 794.187748659263 & 0.848040714999854 & 0.249811665274312 & 3.39472023481626 & 0.000686987615211265 & 0.0139089358214042 & UP \\ \hline
        KLF9 & 5109.0246159521 & -1.18758420474384 & 0.349971710841503 & -3.39337200109206 & 0.000690378142938532 & 0.0139671581043418 & DOWN \\ \hline
        INPP5K & 1158.81901826049 & -0.632346583504076 & 0.186380430950142 & -3.39277348099508 & 0.000691888275739509 & 0.0139802025849794 & DOWN \\ \hline
        IGKV2-29 & 9.25772966756069 & 3.95476507483028 & 1.16576466275753 & 3.3924214733663 & 0.000692777863359946 & 0.0139802025849794 & UP \\ \hline
        RP11-368I7.6 & 12.2724089030532 & -1.06923647650039 & 0.315189779157875 & -3.39235770702078 & 0.000692939126253714 & 0.0139802025849794 & DOWN \\ \hline
        FBXW10 & 88.7410899580366 & 2.36114548676246 & 0.696067273863007 & 3.39212253674658 & 0.000693534165433127 & 0.0139802025849794 & UP \\ \hline
        C7orf31 & 181.817530647375 & 1.18097346595703 & 0.348154416629115 & 3.39209675233019 & 0.000693599435288692 & 0.0139802025849794 & UP \\ \hline
        C6orf201 & 15.2896317972604 & -0.941939027478065 & 0.277749990190761 & -3.39131975065466 & 0.000695568992963014 & 0.0140094927832862 & DOWN \\ \hline
        EIF3D & 7782.32733381991 & 0.558480446958765 & 0.164715431173019 & 3.39057757358587 & 0.00069745512902662 & 0.0140370605715818 & NOT \\ \hline
        CTC-550B14.7 & 17.4117484519615 & -1.15445899529848 & 0.340602083823517 & -3.38946544994323 & 0.000700290330272918 & 0.0140836743219453 & DOWN \\ \hline
        RP3-323A16.1 & 23.3415785796226 & 2.14948017197699 & 0.63437503402586 & 3.38834294649964 & 0.000703162851305734 & 0.0141309690043886 & UP \\ \hline
        DDX39BP2 & 2.72993909342864 & 3.22166446505553 & 0.951000038410684 & 3.38765965818423 & 0.000704916764390721 & 0.0141557304351741 & UP \\ \hline
        CEP120 & 666.139280267739 & -0.596312065830583 & 0.176050453353756 & -3.3871657497658 & 0.000706187094064594 & 0.0141707513771985 & DOWN \\ \hline
        CTC-490E21.10 & 20.056983559893 & -1.11479742841138 & 0.32916012913626 & -3.38679362940066 & 0.000707145590306884 & 0.0141794973133967 & DOWN \\ \hline
        CCAT1 & 176.308274963612 & 1.832941613585 & 0.54125034941759 & 3.38649502131006 & 0.000707915609970634 & 0.0141844538393673 & UP \\ \hline
        RP11-729L2.2 & 1.32449262847918 & -1.8308894763435 & 0.54072105828007 & -3.38601474513903 & 0.000709155730995582 & NA & NA \\ \hline
        HSPA6 & 274.116770211487 & 1.34149618982128 & 0.396222230946029 & 3.38571661317006 & 0.000709926552630143 & 0.0142142489836574 & UP \\ \hline
        PTP4A1 & 28274.4774524319 & -0.737076659744878 & 0.21776214800388 & -3.38477860592992 & 0.000712356855796815 & 0.0142463788164074 & DOWN \\ \hline
        ADCY4 & 305.364594569363 & -0.824563158207949 & 0.243615414772597 & -3.38469205233847 & 0.000712581498483775 & 0.0142463788164074 & DOWN \\ \hline
        PPIL1 & 1430.84558007193 & 0.572098457889476 & 0.169056742695464 & 3.38406175801011 & 0.000714219361249679 & 0.0142686091831398 & NOT \\ \hline
        TMCC1-AS1 & 77.4197321644543 & 0.962572655971252 & 0.284483081467761 & 3.38358489019789 & 0.000715460858276624 & 0.0142828941023141 & UP \\ \hline
        CTD-3064H18.4 & 2.84248711015933 & 2.86691964363554 & 0.847506632394997 & 3.38276956669214 & 0.000717588150323108 & 0.0143148283222544 & UP \\ \hline
        PTPRN & 5.85800669835814 & 1.99644145683226 & 0.590285623951663 & 3.38216174648994 & 0.000719177859301849 & 0.0143341177646626 & UP \\ \hline
        SPHK1 & 1328.23010660644 & 1.75780848911438 & 0.519754744338543 & 3.38199604382914 & 0.000719611809637688 & 0.0143341177646626 & UP \\ \hline
        KIAA0319 & 23.3045061536145 & 1.46687178364519 & 0.433811160675824 & 3.38136017837805 & 0.000721279304446534 & 0.0143567920246768 & UP \\ \hline
        CLIC1 & 10600.1483535353 & 0.797921705998272 & 0.236028667615138 & 3.38061352487631 & 0.000723241912186756 & 0.0143853028428348 & UP \\ \hline
        CTD-2135D7.2 & 2.28646722941822 & -1.10084328629661 & 0.325684229422658 & -3.38009392793776 & 0.000724610619188297 & 0.0144019678377864 & DOWN \\ \hline
        CTD-2240J17.1 & 6.30987732236373 & -1.32151874089498 & 0.391126355933028 & -3.37875144655622 & 0.000728158092256012 & 0.014453886400749 & DOWN \\ \hline
        SYT5 & 14.4068405182643 & 1.8741626261771 & 0.554751623395238 & 3.3783815082986 & 0.000729138476308246 & 0.014453886400749 & UP \\ \hline
        TNRC6B & 1326.58366895367 & -0.502026574318258 & 0.148600237271086 & -3.37836993760938 & 0.000729169159891772 & 0.014453886400749 & NOT \\ \hline
        SFXN1 & 4791.85902469354 & -0.734326587372992 & 0.217365693851661 & -3.37830029367066 & 0.000729353869613908 & 0.014453886400749 & DOWN \\ \hline
        AP001626.2 & 8.40891364667817 & 2.52082291593958 & 0.746408846870814 & 3.37726827128012 & 0.000732096099514908 & 0.0144976402772551 & UP \\ \hline
        IFT52 & 639.183201646795 & 0.579644408916321 & 0.171651322740942 & 3.37687120413938 & 0.000733153712106304 & 0.0145079943176105 & NOT \\ \hline
        KDR & 1398.17802541533 & -0.909645284420317 & 0.269455733569867 & -3.37586167630927 & 0.000735849045554653 & 0.0145507176427826 & DOWN \\ \hline
        ZPLD1 & 15.6651472938243 & 2.37974315222365 & 0.705052487262882 & 3.37527091275454 & 0.000737430588241671 & 0.0145713706183515 & UP \\ \hline
        GNG7 & 420.798493850412 & -1.10395183982673 & 0.327121532355445 & -3.37474525714556 & 0.000738840483254701 & 0.0145751336171144 & DOWN \\ \hline
        RP11-407A16.3 & 4.90604775477295 & 3.70926939731884 & 1.09915492833636 & 3.37465565744499 & 0.000739081054027461 & 0.0145751336171144 & UP \\ \hline
        TMEM129 & 3134.71972688882 & -0.627510498069586 & 0.18595112020263 & -3.37459918168705 & 0.00073923272602836 & 0.0145751336171144 & DOWN \\ \hline
        CAPN10 & 662.264102827599 & 0.569575157878469 & 0.168814149410577 & 3.37397759528552 & 0.00074090397740385 & 0.0145974763304041 & NOT \\ \hline
        DNAAF5 & 1463.98045425801 & 0.460467297737809 & 0.136527297997069 & 3.37271230364272 & 0.000744316798287604 & 0.0146540745555462 & NOT \\ \hline
        C1orf132 & 70.2235103075139 & -1.13154385802834 & 0.335685072916717 & -3.3708494935343 & 0.00074936785953932 & 0.0147428209059476 & DOWN \\ \hline
        RP11-1008C21.1 & 4.55699273134222 & 1.83771292784647 & 0.545274605708778 & 3.37025217863889 & 0.000750994223410979 & 0.0147641110732898 & UP \\ \hline
        CENPI & 166.24307351724 & 1.09988227911033 & 0.326399125697243 & 3.36974640100766 & 0.000752373912615597 & 0.0147805244382774 & UP \\ \hline
        LUCAT1 & 135.440773726389 & 2.47869387424265 & 0.735809236369443 & 3.36866371299275 & 0.000755335246861475 & 0.014827963275942 & UP \\ \hline
        RP11-114B7.6 & 4.4516368036364 & 3.44333116831482 & 1.0222518700079 & 3.36837844893178 & 0.000756117291722523 & 0.0148325828810065 & UP \\ \hline
        C1orf131 & 731.640463587974 & 0.615281339425005 & 0.182694760020084 & 3.36781054561918 & 0.000757676424406759 & 0.0148524287530024 & UP \\ \hline
        RP11-428J1.5 & 67.504227343501 & 0.800720396991563 & 0.237784784486422 & 3.36741645905139 & 0.000758760111242218 & 0.0148551166838916 & UP \\ \hline
        AC093609.1 & 9.11040688526699 & -1.44024740246598 & 0.42770786036883 & -3.36736248247577 & 0.000758908651819896 & 0.0148551166838916 & DOWN \\ \hline
        CORIN & 45.9548204312483 & 1.56873776480146 & 0.465983655683505 & 3.36650812891803 & 0.000761263384938207 & 0.0148904654890941 & UP \\ \hline
        STAC & 74.5318045561572 & 2.18095289228097 & 0.647899199424005 & 3.36619167645196 & 0.000762137298245441 & 0.0148946282398767 & UP \\ \hline
        RPS27L & 3548.42175203267 & -0.643894516334031 & 0.191291768002457 & -3.36603358867883 & 0.000762574221348647 & 0.0148946282398767 & DOWN \\ \hline
        P2RY6 & 210.74692473344 & 1.51362702087748 & 0.449844755858006 & 3.36477640600807 & 0.000766057111492183 & 0.0149451612565956 & UP \\ \hline
        HELQ & 346.17154716097 & -0.382319792667443 & 0.11362663615534 & -3.36470220014935 & 0.000766263151784905 & 0.0149451612565956 & NOT \\ \hline
        TEX101 & 10.3931711898628 & -2.95026323969341 & 0.876979255557455 & -3.36411975653638 & 0.000767882154831719 & 0.0149659790665119 & DOWN \\ \hline
        ACPT & 31.3807773388279 & 2.26200541297683 & 0.672521309872328 & 3.36347024216415 & 0.000769691337889084 & 0.0149836302199688 & UP \\ \hline
        ITGB5 & 8350.92267379991 & 0.614078572377777 & 0.182576830025054 & 3.36339815021167 & 0.000769892389481624 & 0.0149836302199688 & UP \\ \hline
        ASPRV1 & 43.3668850692596 & -0.814184713967561 & 0.242111482300086 & -3.36285047793981 & 0.000771421342599082 & 0.0149925419551822 & DOWN \\ \hline
        OSBP2 & 305.843552188574 & 1.25797985558319 & 0.374082773149195 & 3.36283824297215 & 0.00077145553149408 & 0.0149925419551822 & UP \\ \hline
        SIK3 & 1828.07715667366 & -0.520544935709093 & 0.154865308232373 & -3.36127530207103 & 0.000775834535680135 & 0.0150668510758784 & NOT \\ \hline
        RP11-131L12.3 & 17.8130244253287 & 1.0625016833223 & 0.316190788054657 & 3.36031827448 & 0.000778527287725928 & 0.0151008573257145 & UP \\ \hline
        MGAT5B & 10.9636942011409 & -1.31009916924133 & 0.389880598332323 & -3.36025740917899 & 0.000778698835188888 & 0.0151008573257145 & DOWN \\ \hline
        BRWD1 & 1972.62856679854 & -0.558793015634716 & 0.166319080533324 & -3.35976494003499 & 0.000780088139340553 & 0.0151169937287923 & NOT \\ \hline
        DDX1 & 4541.12785779473 & 0.413704047009057 & 0.123153932955397 & 3.35924348562129 & 0.000781561721592893 & 0.0151265398607068 & NOT \\ \hline
        PPIAP31 & 12.4093241246482 & 1.2101707740939 & 0.360256070839189 & 3.35919606094325 & 0.000781695867479207 & 0.0151265398607068 & UP \\ \hline
        LHFPL4 & 71.4146246282971 & 2.97753240275414 & 0.886449419355502 & 3.35894224502845 & 0.000782414176901187 & 0.0151296483387949 & UP \\ \hline
        MRPS17P1 & 2.75698012244949 & 2.19347810757354 & 0.653138547197935 & 3.35836572038797 & 0.000784048042241981 & 0.0151410459553645 & UP \\ \hline
        HS3ST2 & 134.186026804173 & -1.49147331214066 & 0.444110221014509 & -3.35834043344825 & 0.000784119777636826 & 0.0151410459553645 & DOWN \\ \hline
        YAE1D1 & 326.422707281131 & 0.501342947991985 & 0.149354910949754 & 3.35672221826469 & 0.000788723110370569 & 0.0152191024070793 & NOT \\ \hline
        ZNF706 & 3708.0697715643 & 0.645577957611656 & 0.192376508431362 & 3.35580452559253 & 0.000791344801690475 & 0.015258837576306 & UP \\ \hline
        WDR7 & 746.377804713322 & -0.563465403912395 & 0.167919227914816 & -3.35557405134233 & 0.000792004496812569 & 0.0152607116466797 & NOT \\ \hline
        LPCAT1 & 2610.43756017898 & 0.980741774830953 & 0.292357595610033 & 3.35459652684767 & 0.00079480817938414 & 0.0152998689828055 & UP \\ \hline
        TIMM13 & 3730.83701570085 & 0.732376166696568 & 0.218339521968558 & 3.35429957935894 & 0.000795661690367756 & 0.0152998689828055 & UP \\ \hline
        PHF19 & 804.97110145734 & 0.870357745106286 & 0.259477054936838 & 3.3542763359872 & 0.00079572853426976 & 0.0152998689828055 & UP \\ \hline
        CNGB3 & 6.77132912226789 & 2.28161137253566 & 0.680284290488638 & 3.35390865912369 & 0.000796786602613158 & 0.0153093629808038 & UP \\ \hline
        HDGF & 20209.1727782377 & 0.473663104439931 & 0.141299921260927 & 3.35218236650859 & 0.000801771855863744 & 0.0153942466026776 & NOT \\ \hline
        BPIFA2 & 17.9535180843127 & 3.14599850651823 & 0.939049590515396 & 3.35019421582576 & 0.000807549170803147 & 0.0154942072163291 & UP \\ \hline
        TTC27 & 821.554958015187 & 0.464695665150494 & 0.138767145903323 & 3.34874412906237 & 0.000811787276265839 & 0.0155592532179985 & NOT \\ \hline
        RP11-408H1.3 & 33.7845972838401 & -1.73352611263765 & 0.51768032477739 & -3.34864206667133 & 0.000812086345620564 & 0.0155592532179985 & DOWN \\ \hline
        SNX19 & 2462.18030383411 & -0.643493458842912 & 0.192215390208756 & -3.34777281956479 & 0.000814637612037383 & 0.0155971195586268 & DOWN \\ \hline
        LINC00879 & 10.5671794607922 & 5.73708383890921 & 1.71416429818649 & 3.34686928492141 & 0.000817297394487845 & 0.0156342480045282 & UP \\ \hline
        TSEN54 & 1497.98133874123 & 0.626312160582073 & 0.187141929101246 & 3.34672279798522 & 0.000817729374066551 & 0.0156342480045282 & UP \\ \hline
        MEGF8 & 2342.19919003076 & -0.710311181081349 & 0.212254337004011 & -3.34650962193497 & 0.000818358393573337 & 0.0156352557870737 & DOWN \\ \hline
        RP11-567G11.1 & 13.9800675688687 & 2.18793928087098 & 0.653868649104425 & 3.3461449541398 & 0.000819435461356744 & 0.015644816373405 & UP \\ \hline
        SLC7A14 & 10.3471337390602 & 2.11784086235398 & 0.633012981260751 & 3.34565155067743 & 0.000820894851173276 & 0.0156616577442553 & UP \\ \hline
        RP11-595B24.2 & 38.2724846403021 & 1.1324816962367 & 0.338514619479344 & 3.34544398105621 & 0.000821509521349516 & 0.0156623705651527 & UP \\ \hline
        REPS2 & 747.452778930659 & -0.97045717322159 & 0.290138265543734 & -3.34480931497575 & 0.000823391590297109 & 0.0156872288235678 & DOWN \\ \hline
        DLX5 & 21.9624159078183 & 2.4124041662478 & 0.721420918984916 & 3.34396203764399 & 0.000825910381853508 & 0.015724174498025 & UP \\ \hline
        CCDC86 & 1105.82569008032 & 0.559693802037942 & 0.167389657883126 & 3.34365819917459 & 0.000826815374774058 & 0.0157303654401264 & NOT \\ \hline
        DALRD3 & 590.63644115558 & 0.514987528234782 & 0.154087639727452 & 3.34217286438865 & 0.000831252749516288 & 0.0158037050416096 & NOT \\ \hline
        PKP3 & 121.820952424669 & 2.35900823713543 & 0.705996036902765 & 3.34139019743581 & 0.000833599811355231 & 0.0158372289090108 & UP \\ \hline
        TMIGD2 & 13.4985916514896 & -1.15016547608902 & 0.344237935946332 & -3.34119327356277 & 0.000834191313869864 & 0.0158373760288939 & DOWN \\ \hline
        RP11-178L8.7 & 17.7861469657983 & -1.16537775174576 & 0.348828547533139 & -3.34083250922875 & 0.000835275955961439 & 0.0158468788008628 & DOWN \\ \hline
        SEC61G & 2663.93137412109 & 0.620095043628948 & 0.185745525580307 & 3.33841174204139 & 0.000842587927516026 & 0.0159744307990984 & UP \\ \hline
        RP11-407P15.2 & 15.2286275517889 & 1.68285612106981 & 0.50412520369323 & 3.33817097169746 & 0.000843318415592447 & 0.0159771149546251 & UP \\ \hline
        LPAR3 & 10.4839923027906 & 2.56016874469729 & 0.767109528776058 & 3.33742268692986 & 0.000845592434381686 & 0.01600094626943 & UP \\ \hline
        SKP2 & 1280.92260620678 & 0.863728831269627 & 0.258819337097138 & 3.33718817518438 & 0.000846306279382787 & 0.01600094626943 & UP \\ \hline
        BRCA1 & 511.002167887005 & 0.813082200350931 & 0.243643842921862 & 3.33717524153356 & 0.00084634566519101 & 0.01600094626943 & UP \\ \hline
        IGFBP7-AS1 & 2.5314401766879 & -1.61035068104192 & 0.482674369366267 & -3.33630866531457 & 0.000848988456307515 & 0.0160298394178568 & DOWN \\ \hline
        HSP90AA1 & 41039.4760899475 & 0.557219092774875 & 0.167017749862176 & 3.33628667153457 & 0.000849055630057511 & 0.0160298394178568 & NOT \\ \hline
        COL9A2 & 239.566445529659 & 1.50232644874633 & 0.450445576334768 & 3.33520080487995 & 0.000852378237033604 & 0.0160707360479242 & UP \\ \hline
        SH3D21 & 122.092583929655 & 0.98768097519566 & 0.296139203087294 & 3.33519157510705 & 0.000852406530518353 & 0.0160707360479242 & UP \\ \hline
        CCM2L & 144.784506212956 & -0.770167094126023 & 0.230972493174678 & -3.33445374182962 & 0.000854671147593633 & 0.0160833023022759 & DOWN \\ \hline
        FRMD1 & 55.9801989957937 & 2.26703991006765 & 0.679886725508503 & 3.33443767176375 & 0.000854720533155896 & 0.0160833023022759 & UP \\ \hline
        SIK1 & 164.468557933976 & -2.20153692220972 & 0.660250776764197 & -3.33439505061874 & 0.00085485152671883 & 0.0160833023022759 & DOWN \\ \hline
        ATP2B4 & 3664.75344035238 & -0.841246628880947 & 0.252366785828067 & -3.33342847047263 & 0.000857827256896745 & 0.0161281035894724 & DOWN \\ \hline
        GMPS & 2612.88473447536 & 0.45588076097667 & 0.13678208163241 & 3.33289825345552 & 0.000859463669086194 & 0.0161476795999366 & NOT \\ \hline
        POLR3C & 1140.1777595598 & 0.582330850233781 & 0.174769819493405 & 3.33198747885503 & 0.000862281357155962 & 0.0161894070724161 & NOT \\ \hline
        EVA1C & 232.316089469246 & -1.14053809467792 & 0.342354119991417 & -3.33145719031078 & 0.000863925868343859 & 0.0161898659656259 & DOWN \\ \hline
        PTHLH & 85.2518409946756 & 1.77892588406428 & 0.533986054270192 & 3.33140888200829 & 0.000864075824705624 & 0.0161898659656259 & UP \\ \hline
        DDB2 & 1424.79184867193 & -0.765563638021868 & 0.229802213571779 & -3.33140236607314 & 0.000864096053012395 & 0.0161898659656259 & DOWN \\ \hline
        AC073635.5 & 2.86699564806075 & -1.49909515544751 & 0.450239401986692 & -3.32955123170632 & 0.000869860597491685 & 0.0162866238854033 & DOWN \\ \hline
        C16orf47 & 5.92438367143222 & -1.41730053822961 & 0.425764960197788 & -3.32883320781307 & 0.000872106149314765 & 0.0163174067799376 & DOWN \\ \hline
        ANKRD22 & 73.2066550267353 & 1.84358930154734 & 0.554017150502936 & 3.32767550584623 & 0.000875738074763781 & 0.0163740688961691 & UP \\ \hline
        APOLD1 & 1399.65661961751 & -0.99277705071295 & 0.298373311332785 & -3.32729843121148 & 0.000876924051970956 & 0.0163849514669229 & DOWN \\ \hline
        MYCL & 913.381199201335 & -1.24862426174461 & 0.375338089656695 & -3.3266654681561 & 0.000878918199040371 & 0.0164011862536679 & DOWN \\ \hline
        ST6GALNAC6 & 2331.26263290039 & -0.672706406628746 & 0.202218043063137 & -3.32663889155881 & 0.000879002020377188 & 0.0164011862536679 & DOWN \\ \hline
        HPDL & 39.1324281237056 & 1.69155839521568 & 0.508544048063444 & 3.32627704848224 & 0.000880143994003657 & 0.0164112072558895 & UP \\ \hline
        NCAPD2 & 2145.32238820868 & 0.903640797149867 & 0.271699110965911 & 3.32588794250138 & 0.000881373543794065 & 0.0164123838025391 & UP \\ \hline
        GPR128 & 202.600546118866 & -1.65719646330415 & 0.498273946595451 & -3.32587419957886 & 0.00088141699964244 & 0.0164123838025391 & DOWN \\ \hline
        CYP4F3 & 11158.1930641863 & -1.31385876491504 & 0.395100850883985 & -3.32537569072669 & 0.000882994654473816 & 0.0164304835225478 & DOWN \\ \hline
        ATP6V0D2 & 66.6274757150054 & 1.68804411021469 & 0.507700133746425 & 3.32488411566541 & 0.00088455292872358 & 0.0164458391167157 & UP \\ \hline
        UTP6 & 1841.74931964484 & 0.422434116413633 & 0.127058054823418 & 3.32473306789341 & 0.000885032256188901 & 0.0164458391167157 & NOT \\ \hline
        ACAT1 & 12868.7333852456 & -0.940617061255776 & 0.282982657890807 & -3.32393888822236 & 0.000887556429949386 & 0.0164805060840348 & DOWN \\ \hline
        CYBRD1 & 1311.50069898215 & -1.11052968725583 & 0.334118079964601 & -3.32376412366995 & 0.000888112786393617 & 0.0164805060840348 & DOWN \\ \hline
        PSPH & 1540.15060175991 & 0.920407021363028 & 0.276997055622583 & 3.32280435001125 & 0.000891173957195956 & 0.0165260078323488 & UP \\ \hline
        ATP5A1P3 & 13.4047818209462 & -1.36374590232143 & 0.410462409406032 & -3.32246235238658 & 0.000892267110320097 & 0.0165294698526847 & DOWN \\ \hline
        RP1-168L15.5 & 4.42697635682712 & -1.15696817397727 & 0.348236345908296 & -3.32236478923411 & 0.000892579186663586 & 0.0165294698526847 & DOWN \\ \hline
        CTD-2529O21.1 & 8.93502697692068 & 1.34613057487108 & 0.405230136395891 & 3.32189157214105 & 0.000894094307461328 & 0.0165462336708225 & UP \\ \hline
        AP004372.1 & 2.64625416871175 & 3.7219517064456 & 1.12065975877567 & 3.32121473738992 & 0.000896265503774626 & 0.0165751077828259 & UP \\ \hline
        KANK3 & 253.627066797377 & -0.816826234233077 & 0.245966979275756 & -3.32087760982471 & 0.000897348786771048 & 0.0165838369108301 & DOWN \\ \hline
        SNRPB & 8267.19597065872 & 0.710005251565101 & 0.213869137322066 & 3.31981164021765 & 0.00090078202875858 & 0.0166359540096802 & UP \\ \hline
        MGAT1 & 10742.8206338425 & -0.509038923645849 & 0.15336768777793 & -3.31907542599792 & 0.000903160308252787 & 0.0166685300427878 & NOT \\ \hline
        C12orf49 & 1257.1974937125 & 0.683158869951626 & 0.205969598544883 & 3.31679468609907 & 0.00091056504195296 & 0.0167871009712825 & UP \\ \hline
        IARS & 3718.29798321995 & 0.551453569038547 & 0.166271764516645 & 3.31657976110154 & 0.000911265718241094 & 0.0167871009712825 & NOT \\ \hline
        RP11-112J1.3 & 7.36294188329923 & 1.34276404157346 & 0.404870656371991 & 3.31652595820563 & 0.000911441199067419 & 0.0167871009712825 & UP \\ \hline
        DIO3OS & 152.000735825797 & -2.04575367848693 & 0.616904022735121 & -3.3161620010465 & 0.000912629086155752 & 0.0167975760565845 & DOWN \\ \hline
        RP11-435O5.2 & 46.3931529382416 & 0.964947995041008 & 0.291014077518913 & 3.3158120846518 & 0.000913772499462723 & 0.0168072189223211 & UP \\ \hline
        PRSS50 & 47.8722820345714 & 1.87684548630239 & 0.56616363896482 & 3.31502300242035 & 0.000916355838339062 & 0.0168433156464355 & UP \\ \hline
        CDH17 & 62.2136272213706 & 2.68169933269646 & 0.809001637953178 & 3.31482559105976 & 0.000917003191553784 & 0.0168438026992919 & UP \\ \hline
        GAL & 9.34744469291459 & 2.81467621117804 & 0.849650280797472 & 3.31274675568425 & 0.000923845903548166 & 0.016958010394629 & UP \\ \hline
        ARHGAP20 & 66.7506234881953 & -1.2932301082366 & 0.390444441084327 & -3.31220007805743 & 0.000925653192641064 & 0.0169796964951671 & DOWN \\ \hline
        RP11-432J22.2 & 15.8677479911129 & 0.872176844718359 & 0.263379949565717 & 3.31147775734819 & 0.000928046172976963 & 0.0170120896438277 & UP \\ \hline
        RP11-73M7.1 & 9.33083456288118 & 1.95378696525178 & 0.590049569982537 & 3.31122513199967 & 0.000928884448902516 & 0.017015958878275 & UP \\ \hline
        GAST & 6.79841420222978 & 3.54309119504233 & 1.07035705822914 & 3.3101955724048 & 0.000932308053531794 & 0.0170593557344325 & UP \\ \hline
        STMN1 & 5148.36714952436 & 0.923619694666395 & 0.2790456345977 & 3.30992346824553 & 0.000933214835355945 & 0.0170593557344325 & UP \\ \hline
        FUBP1 & 2196.1744487693 & 0.583886851262888 & 0.176414075696402 & 3.3097520646126 & 0.000933786454032727 & 0.0170593557344325 & NOT \\ \hline
        SPINK4 & 7.78024345895161 & 3.16645752135271 & 0.95672201304931 & 3.30969443387262 & 0.000933978721226708 & 0.0170593557344325 & UP \\ \hline
        KIF3C & 318.360759108318 & 1.27484219596132 & 0.385198861298038 & 3.30956896306852 & 0.000934397442733753 & 0.0170593557344325 & UP \\ \hline
        RP13-644M16.5 & 4.16427796363149 & 3.22227344251488 & 0.973763944821766 & 3.30909093487197 & 0.000935994313759886 & 0.0170770179773408 & UP \\ \hline
        TDRD5 & 22.7264631183193 & 2.94507614351674 & 0.890048974042297 & 3.30889224009911 & 0.000936658804619107 & 0.017077656834218 & UP \\ \hline
        OR13A1 & 4.58286424761121 & 2.58907996685744 & 0.782639006607805 & 3.30814072004831 & 0.000939176052318393 & 0.0171036149355984 & UP \\ \hline
        RP11-90L1.8 & 41.4946975153296 & -1.49117172966228 & 0.450765050804082 & -3.3080908269226 & 0.000939343393071936 & 0.0171036149355984 & DOWN \\ \hline
        RP11-83J16.1 & 4.95201069916699 & 1.35026591414105 & 0.408221801934212 & 3.30767711999531 & 0.000940732024038131 & 0.0171174110074812 & UP \\ \hline
        MSI1 & 473.846960832685 & 2.00056284873925 & 0.604967572418754 & 3.30689269962138 & 0.000943370198622558 & 0.0171539098449263 & UP \\ \hline
        DUSP27 & 2.84488322009815 & -1.86082606628576 & 0.562879539864916 & -3.30590461101559 & 0.000946703107279043 & 0.0171982786409622 & DOWN \\ \hline
        ZBTB47 & 485.512274537393 & -0.835992904910091 & 0.252888384190548 & -3.3057781897969 & 0.000947130323213918 & 0.0171982786409622 & DOWN \\ \hline
        NUP205 & 1640.54713787455 & 0.61175434548359 & 0.185065709147803 & 3.30560614551781 & 0.000947712000303666 & 0.0171982786409622 & UP \\ \hline
        MYO1E & 2443.66236238053 & -0.897152778880596 & 0.271419123835443 & -3.30541476297936 & 0.00094835944831832 & 0.0171985239524572 & DOWN \\ \hline
        RP11-301L8.2 & 30.5195714871685 & -1.5099883996169 & 0.456917755356432 & -3.3047269052589 & 0.000950689858390215 & 0.017220004087519 & DOWN \\ \hline
        PAX8 & 211.137351535439 & 0.980903721758953 & 0.296826471826028 & 3.30463693391157 & 0.000950995066506219 & 0.017220004087519 & UP \\ \hline
        FAM3D & 7.88222655761164 & -1.57983439863068 & 0.478085263178985 & -3.30450344385374 & 0.000951448069561039 & 0.017220004087519 & DOWN \\ \hline
        RP11-328K4.1 & 199.146910044437 & -1.81078070128357 & 0.548066481608007 & -3.30394352154287 & 0.000953350363337153 & 0.01723994707467 & DOWN \\ \hline
        DHDH & 40.0343842427455 & 1.59337300676711 & 0.482284189304304 & 3.30380518811026 & 0.000953820883121255 & 0.01723994707467 & UP \\ \hline
        EID3 & 40.5151277165411 & 1.20918626849945 & 0.366162937668441 & 3.30231747701993 & 0.000958894715953844 & 0.0173201156084073 & UP \\ \hline
        FOSB & 1146.64319687347 & -1.81396793346195 & 0.549603276086528 & -3.30050422257011 & 0.000965112612988385 & 0.0174176847291162 & DOWN \\ \hline
        CYGB & 883.858855780539 & -1.00841780391784 & 0.305547705592035 & -3.30036123807216 & 0.000965604511318721 & 0.0174176847291162 & DOWN \\ \hline
        MTNR1B & 6.27291490600957 & 4.08550043511993 & 1.23796226928329 & 3.30018170706059 & 0.000966222466543307 & 0.0174176847291162 & UP \\ \hline
        DNAJC27 & 133.535299688129 & -0.512477843389097 & 0.155327915503654 & -3.29932866044958 & 0.000969163705776535 & 0.0174591044739159 & NOT \\ \hline
        GPR115 & 5.6363365436934 & 2.68642663933845 & 0.814306990833828 & 3.29903423349912 & 0.000970180790579886 & 0.0174658293619325 & UP \\ \hline
        VEPH1 & 120.61967268562 & 1.97160023797072 & 0.597675038536695 & 3.2987829687481 & 0.00097104955512663 & 0.0174698769433591 & UP \\ \hline
        CTD-2566J3.1 & 7.97154225129621 & 2.63581398114964 & 0.799202156535174 & 3.29805664261072 & 0.000973564928865104 & 0.0175016651694766 & UP \\ \hline
        POP1 & 329.97134885925 & 0.610891979460654 & 0.185244688617947 & 3.29775705861437 & 0.000974604188655892 & 0.0175016651694766 & UP \\ \hline
        DDX27 & 2353.48181397884 & 0.431686089865344 & 0.130907013617908 & 3.29765440318845 & 0.000974960537584488 & 0.0175016651694766 & NOT \\ \hline
        LPPR2 & 1601.94952981789 & -0.748634634545999 & 0.227028994140315 & -3.29752874684943 & 0.000975396894074775 & 0.0175016651694766 & DOWN \\ \hline
        RP11-126O1.6 & 2.63451565800119 & 3.20083912061972 & 0.97092264993786 & 3.29669837326854 & 0.000978285013908901 & 0.0175418852791464 & UP \\ \hline
        RP11-12J10.4 & 5.39009622919833 & -1.42351877045683 & 0.431851272310685 & -3.29631718540523 & 0.000979613472439618 & 0.0175478722423635 & DOWN \\ \hline
        SCG3 & 8.12213575105155 & 2.21179137351904 & 0.671006089953577 & 3.29623144504108 & 0.000979912511875441 & 0.0175478722423635 & UP \\ \hline
        PPM1G & 5449.0823423595 & 0.426080530011476 & 0.129309420696965 & 3.29504631383348 & 0.000984054600601382 & 0.0176049688768041 & NOT \\ \hline
        MGAT3 & 70.099721791376 & -1.18122272387023 & 0.358495097151236 & -3.29494805718896 & 0.00098439873889096 & 0.0176049688768041 & DOWN \\ \hline
        ABCF2 & 2014.08822378281 & 0.458646137351271 & 0.139211125205426 & 3.29460836319275 & 0.000985589356496548 & 0.0176146503568849 & NOT \\ \hline
        GLIDR & 19.754534893382 & -0.968887012312234 & 0.294114923732493 & -3.29424634430815 & 0.000986859689767944 & 0.0176257428462175 & DOWN \\ \hline
        PXDNL & 33.3369811233402 & -1.09688395421301 & 0.33300509590173 & -3.29389540193915 & 0.000988092602270285 & 0.0176361528286795 & DOWN \\ \hline
        ASIC1 & 187.389758847563 & 1.69453450245883 & 0.514533007337271 & 3.29334460237665 & 0.00099003051868927 & 0.0176514273574364 & UP \\ \hline
        EMP1 & 1562.8170939987 & -1.11362586820384 & 0.33815073736094 & -3.29328238907598 & 0.000990249629119728 & 0.0176514273574364 & DOWN \\ \hline
        RP11-372K14.2 & 7.9624615213127 & -0.876394459166212 & 0.266178671176236 & -3.29250444933642 & 0.000992993266156909 & 0.0176884330340532 & DOWN \\ \hline
        PI15 & 140.400318197076 & -2.00285745684651 & 0.608408698480237 & -3.29196058808743 & 0.000994915533596342 & 0.0176884330340532 & DOWN \\ \hline
        SNHG3 & 840.652253941331 & 1.16092448550304 & 0.352654501942188 & 3.29195991858726 & 0.000994917902053872 & 0.0176884330340532 & UP \\ \hline
        RP11-70D24.2 & 43.8761893132145 & -0.977359631110579 & 0.296893332073103 & -3.2919554787102 & 0.000994933608918732 & 0.0176884330340532 & DOWN \\ \hline
        UQCRFS1 & 4189.92904429064 & -0.733484483748473 & 0.222873239467295 & -3.29103882324152 & 0.000998181363729456 & 0.0177093577044516 & DOWN \\ \hline
        RP11-680G10.1 & 2.42181534969847 & -1.49057363990583 & 0.452924756097237 & -3.29099617505965 & 0.000998332706986329 & 0.0177093577044516 & DOWN \\ \hline
        CT83 & 9.61004480694121 & 4.90471256827993 & 1.4904452306142 & 3.29077007831999 & 0.000999135398947043 & 0.0177093577044516 & UP \\ \hline
        LAGE3P1 & 4.72907040206497 & 1.10950036844538 & 0.337169417680521 & 3.29063168325861 & 0.000999627025873649 & 0.0177093577044516 & UP \\ \hline
        CTC-1337H24.3 & 2.19866201844453 & -1.60821508196024 & 0.48873944885247 & -3.29053667702951 & 0.000999964650351547 & 0.0177093577044516 & DOWN \\ \hline
        CNNM2 & 902.573034230285 & -0.707334829127998 & 0.214972651536043 & -3.2903479771677 & 0.00100063554781044 & 0.0177093577044516 & DOWN \\ \hline
        TMEM54 & 837.111296112595 & 1.34914876327856 & 0.410057275303607 & 3.29014711976429 & 0.00100135012762522 & 0.0177093577044516 & UP \\ \hline
        C3orf36 & 11.0078595544196 & -1.63574213614577 & 0.497167473299934 & -3.2901229947498 & 0.00100143598769083 & 0.0177093577044516 & DOWN \\ \hline
        MSH2 & 1078.07431305036 & 0.700304217908744 & 0.212860458256692 & 3.28996857210669 & 0.0010019857338191 & 0.0177093577044516 & UP \\ \hline
        TBX4 & 64.1115180334409 & 2.42421253014408 & 0.736904899856224 & 3.28972236528359 & 0.00100286281036859 & 0.0177093577044516 & UP \\ \hline
        FOXF1 & 105.136264978631 & -1.09285614527742 & 0.332221150498981 & -3.28954415947329 & 0.00100349808637413 & 0.0177093577044516 & DOWN \\ \hline
        MITD1 & 582.466617320637 & 0.470342111999445 & 0.142996142641949 & 3.28919440279688 & 0.00100474599776439 & 0.0177093577044516 & NOT \\ \hline
        RPL10L & 11.2400071401276 & 2.83963946429156 & 0.863338328626836 & 3.28913864951193 & 0.00100494505492857 & 0.0177093577044516 & UP \\ \hline
        KLK2 & 7.98468451515239 & 3.76656447675752 & 1.14521155660095 & 3.28896827406884 & 0.0010055535763355 & 0.0177093577044516 & UP \\ \hline
        AK4P3 & 2.66745850932513 & 2.11686474943499 & 0.64364485385993 & 3.28887077514902 & 0.00100590196176041 & 0.0177093577044516 & UP \\ \hline
        RP11-202K23.1 & 4.71775319654973 & 4.56661990001501 & 1.38871981320884 & 3.28836663564493 & 0.00100770514808474 & 0.0177295983576777 & UP \\ \hline
        DHODH & 2465.19607514416 & -1.04049787427191 & 0.316461710496099 & -3.28791079540326 & 0.00100933815496451 & 0.017744783666676 & DOWN \\ \hline
        VRK1 & 403.819264687194 & 0.637023390411665 & 0.193756008225145 & 3.28776070609093 & 0.00100987637233129 & 0.017744783666676 & UP \\ \hline
        SMIM24 & 755.014495987367 & 2.2586397261633 & 0.687248016582649 & 3.28649871904239 & 0.00101441235254702 & 0.0178129495952108 & UP \\ \hline
        NEK1 & 362.471730839292 & -0.55675867540027 & 0.169458099959758 & -3.28552412385413 & 0.00101792825310752 & 0.0178631264597717 & NOT \\ \hline
        RP11-424M24.5 & 1.14153386693676 & -3.16540376010919 & 0.96368178521448 & -3.28469813238681 & 0.00102091688525514 & NA & NA \\ \hline
        AGO2 & 1750.63126035776 & 0.627096332192156 & 0.19093076737271 & 3.28441738762836 & 0.00102193453394856 & 0.0179218383361502 & UP \\ \hline
        RP11-42O15.3 & 166.563326145976 & -1.39014067593304 & 0.423377975984702 & -3.28345061572894 & 0.00102544609382342 & 0.0179718039569957 & DOWN \\ \hline
        SOX4 & 2268.72174270808 & 1.35373683567626 & 0.412333689465774 & 3.28310994289645 & 0.00102668616227331 & 0.0179819209699645 & UP \\ \hline
        GYG2 & 1449.20195878878 & -1.13537564172088 & 0.345860366956461 & -3.28275729223352 & 0.00102797129252046 & 0.0179829821920355 & DOWN \\ \hline
        TARSL2 & 335.934455979199 & -0.495408881744236 & 0.150913705727755 & -3.28272955299329 & 0.00102807244304634 & 0.0179829821920355 & NOT \\ \hline
        DDN & 12.7614328003453 & 1.9068148031926 & 0.580998362148507 & 3.28196244158293 & 0.00103087335009193 & 0.0180203569510272 & UP \\ \hline
        CCRN4L & 283.593263426296 & -1.0368894586126 & 0.315966875796043 & -3.28163974783835 & 0.00103205369086953 & 0.018029373234572 & DOWN \\ \hline
        DCLRE1C & 250.214488524263 & 0.794504488257249 & 0.242163531107975 & 3.28085936235791 & 0.00103491333611493 & 0.0180638215696215 & UP \\ \hline
        ZNF251 & 750.840322059941 & 0.602918612140697 & 0.183775278443122 & 3.28073839554703 & 0.00103535726283677 & 0.0180638215696215 & UP \\ \hline
        RP11-35N6.6 & 150.912990962221 & -1.44428598182733 & 0.440397503940689 & -3.27950537617452 & 0.00103989228824955 & 0.0181053506593125 & DOWN \\ \hline
        RPP40 & 391.316881277824 & 0.74609582336619 & 0.227507312316653 & 3.27943667290898 & 0.00104014551758929 & 0.0181053506593125 & UP \\ \hline
        METTL5 & 1199.1569544925 & 0.515313846860738 & 0.157142212659298 & 3.27928338375886 & 0.00104071072278646 & 0.0181053506593125 & NOT \\ \hline
        IKBIP & 801.353833674165 & 0.644342622534925 & 0.196495319437511 & 3.27917542453136 & 0.00104110895879718 & 0.0181053506593125 & UP \\ \hline
        COPS7B & 1305.13857988302 & 0.487631964770621 & 0.148706025870528 & 3.27916748441102 & 0.00104113825358597 & 0.0181053506593125 & NOT \\ \hline
        CUL5 & 1390.81486401054 & -0.379886958675023 & 0.115854375932518 & -3.27900397043525 & 0.00104174170214474 & 0.0181053506593125 & NOT \\ \hline
        RP11-7F17.3 & 51.3305724548176 & -1.66921734904873 & 0.509094317943732 & -3.27879783807217 & 0.00104250289509598 & 0.0181069805018911 & DOWN \\ \hline
        DHRSX & 2039.1408086058 & -0.891445444810074 & 0.271901143743906 & -3.27856452729634 & 0.00104336507173411 & 0.0181103610979823 & DOWN \\ \hline
        STAB2 & 64.2069503026057 & -1.68688610024562 & 0.514610103785194 & -3.27798869054027 & 0.00104549584346837 & 0.0181346009683813 & DOWN \\ \hline
        NTS & 487.469271105834 & 2.94208966468823 & 0.897573461804803 & 3.27782603863131 & 0.00104609843404043 & 0.0181346009683813 & UP \\ \hline
        LINC00176 & 233.712413700939 & 1.84001894686415 & 0.561550209676924 & 3.27667751726559 & 0.0010503626153194 & 0.0181941414540345 & UP \\ \hline
        RP11-672A2.4 & 12.7078963652902 & -1.18677232438968 & 0.362202911576153 & -3.27653999032022 & 0.00105087429629458 & 0.0181941414540345 & DOWN \\ \hline
        ZNF7 & 907.495548672965 & 0.491638704573875 & 0.150059279707571 & 3.2762965778055 & 0.00105178049912878 & 0.0181982174370943 & NOT \\ \hline
        RCAN3 & 404.721547740929 & 0.973656335762246 & 0.297280327877224 & 3.27521280239022 & 0.0010558240802189 & 0.0182565374737659 & UP \\ \hline
        RP1-65P5.5 & 3.04623561927136 & -3.1156886341933 & 0.951415273288141 & -3.27479358558678 & 0.00105739203796667 & 0.0182720038153093 & DOWN \\ \hline
        LINC01116 & 40.6806533348068 & 1.54901993872795 & 0.47306566399694 & 3.27442902036105 & 0.00105875733851951 & 0.0182786855506229 & UP \\ \hline
        MARS & 3944.89845508849 & 0.473886438336679 & 0.144727730925769 & 3.27433060205811 & 0.00105912619556134 & 0.0182786855506229 & NOT \\ \hline
        NOP56 & 3973.85375140424 & 0.650568764304636 & 0.1987105484226 & 3.2739518333021 & 0.00106054687356527 & 0.0182915681372065 & UP \\ \hline
        TMEM40 & 27.1024890523238 & 1.93641498474221 & 0.591505476244697 & 3.2737059292096 & 0.00106147014915555 & 0.0182958609571729 & UP \\ \hline
        ZEB1-AS1 & 168.729666391246 & 0.618021753423406 & 0.188797129173579 & 3.27347007938452 & 0.00106235637339102 & 0.0182995101016498 & UP \\ \hline
        PRC1 & 1258.96594639608 & 0.960326320830033 & 0.293429171952555 & 3.27277044214715 & 0.00106498934393481 & 0.0183332239219235 & UP \\ \hline
        TSPYL5 & 73.4892916611266 & -0.989675895253637 & 0.302423098723865 & -3.2724877809591 & 0.00106605480432159 & 0.0183399282442895 & DOWN \\ \hline
        FER1L4 & 149.467286561672 & 1.64610908937942 & 0.503052524463105 & 3.27224098743222 & 0.00106698587173376 & 0.0183443134981856 & UP \\ \hline
        HTATIP2 & 5303.72964759237 & 0.788738561529065 & 0.241060830707858 & 3.27194824315916 & 0.00106809127093299 & 0.0183516885246435 & UP \\ \hline
        PYCR2 & 2834.8935220375 & 0.497802109007188 & 0.152168475898178 & 3.27138788812137 & 0.00107021012071827 & 0.0183764560601814 & NOT \\ \hline
        FAM159A & 39.2307860527379 & 1.7151663608186 & 0.524361625969632 & 3.27096087103431 & 0.00107182739443263 & 0.0183925852061716 & UP \\ \hline
        ZNF684 & 376.778215759521 & -0.792151206867828 & 0.242258723647141 & -3.2698562716017 & 0.00107602142018354 & 0.0184382364235059 & DOWN \\ \hline
        CD177 & 25.4382726698083 & 2.13998499810602 & 0.654477519010913 & 3.26976089467534 & 0.00107638426546881 & 0.0184382364235059 & UP \\ \hline
        MEF2C & 672.406149707597 & -0.631596319738307 & 0.193165055566144 & -3.2697234905515 & 0.00107652659398575 & 0.0184382364235059 & DOWN \\ \hline
        SLC27A1 & 873.010968141756 & -0.940980269970024 & 0.287818146282377 & -3.26935699546488 & 0.00107792208609043 & 0.0184504897133334 & DOWN \\ \hline
        LINC01085 & 4.17327338871313 & 3.06566805173527 & 0.937756611294386 & 3.26915109401759 & 0.00107870682462242 & 0.0184522800454012 & UP \\ \hline
        STEAP4 & 622.232173320995 & -1.43383875460569 & 0.438644662226844 & -3.26879334932882 & 0.00108007153001823 & 0.0184639827406393 & DOWN \\ \hline
        PPAP2B & 4676.95368297464 & -0.790040111075047 & 0.241749759508439 & -3.26800784696321 & 0.00108307362727671 & 0.0185036445264592 & DOWN \\ \hline
        TMEM79 & 366.6076532454 & 0.50662522267584 & 0.155038104390596 & 3.26774649798009 & 0.00108407418211259 & 0.0185090827946598 & NOT \\ \hline
        NPC2 & 5421.45456454836 & 0.708123722986859 & 0.216725261520919 & 3.26737971391724 & 0.00108547982907209 & 0.0185214262658654 & UP \\ \hline
        RP11-717F1.2 & 5.40613366518139 & 1.64100207370215 & 0.502281963275029 & 3.26709337321676 & 0.00108657835995575 & 0.0185285172253925 & UP \\ \hline
        LDLRAD2 & 38.7987560236205 & -0.979828737754987 & 0.299952373837523 & -3.26661438020736 & 0.00108841829012071 & 0.0185482338008636 & DOWN \\ \hline
        BRSK1 & 161.927965418686 & 0.820462572855514 & 0.251289376204502 & 3.26501098155385 & 0.00109459832715014 & 0.0186329245048522 & UP \\ \hline
        HHATL-AS1 & 1.70181567873136 & -2.03740476041552 & 0.624019683779505 & -3.26496873956852 & 0.00109476157982803 & 0.0186329245048522 & DOWN \\ \hline
        NUSAP1 & 1435.90377984933 & 0.865375435513401 & 0.26509713859681 & 3.26437109089119 & 0.00109707372802687 & 0.0186605706842439 & UP \\ \hline
        RP11-91I8.2 & 3.83205613897821 & 3.40621950636819 & 1.04354146945559 & 3.2640959713323 & 0.00109813961167082 & 0.0186669972836023 & UP \\ \hline
        ITGA9 & 639.158842008115 & -0.971789555134913 & 0.297780999786599 & -3.26343707567418 & 0.00110069623672447 & 0.0186987407027769 & DOWN \\ \hline
        RP11-284M14.1 & 6.9962995333595 & -0.973851672729269 & 0.298458531160272 & -3.26293796643498 & 0.00110263652651162 & 0.0187138230281821 & DOWN \\ \hline
        SHROOM4 & 188.952483002538 & -0.811860437721867 & 0.24882422601957 & -3.26278695088964 & 0.00110322422321498 & 0.0187138230281821 & DOWN \\ \hline
        SLC23A2 & 4731.57718974271 & -1.03584341586166 & 0.317482700976294 & -3.26267671490865 & 0.0011036534037999 & 0.0187138230281821 & DOWN \\ \hline
        FAM162B & 44.6459487308054 & -0.943204065668004 & 0.289172372690876 & -3.26173644076394 & 0.00110732044307833 & 0.0187642745913273 & DOWN \\ \hline
        NPM1P27 & 87.8354742565213 & 0.838987848854577 & 0.257268890638021 & 3.26113214378119 & 0.00110968312585452 & 0.0187925737855387 & UP \\ \hline
        FXYD2 & 642.30308825797 & 2.36930739758064 & 0.726581276891101 & 3.26089795173149 & 0.00111060002353146 & 0.0187963684581462 & UP \\ \hline
        SNRPB2 & 2059.39896383484 & 0.435333741919414 & 0.133530647508036 & 3.26017846871608 & 0.00111342129332466 & 0.0188323688827295 & NOT \\ \hline
        ARHGAP11A & 557.653836001486 & 0.917669630555883 & 0.281497054472285 & 3.25996175084749 & 0.00111427239512661 & 0.0188350218565638 & UP \\ \hline
        ZNRF1 & 1411.51993395613 & -0.585724805523935 & 0.179742731234201 & -3.25868423998046 & 0.00111930171588075 & 0.018908253768272 & DOWN \\ \hline
        SERINC5 & 5860.50561062549 & -0.714485271740664 & 0.219281743536664 & -3.25829802434603 & 0.00112082630101485 & 0.0189222262268406 & DOWN \\ \hline
        KLK13 & 3.06062059677654 & 3.23546194604573 & 0.993063946843939 & 3.25806002355475 & 0.00112176676435734 & 0.0189260362461596 & UP \\ \hline
        ASF1B & 661.735863408881 & 1.07338775788834 & 0.329478601911786 & 3.2578375398586 & 0.00112264657142068 & 0.0189260362461596 & UP \\ \hline
        RP11-339B21.10 & 3.16412522709846 & 1.84607184303088 & 0.566677489537307 & 3.25771162101074 & 0.00112314479750523 & 0.0189260362461596 & UP \\ \hline
        RP11-863P13.4 & 4.1110083077298 & -1.68903821216617 & 0.518598325150758 & -3.25692955463203 & 0.00112624379852092 & 0.0189664768801196 & DOWN \\ \hline
        SLC24A3 & 67.2560887200788 & -1.64236023533503 & 0.50439202000316 & -3.25611859466916 & 0.00112946563995957 & 0.0190089347469623 & DOWN \\ \hline
        RP11-158I9.8 & 96.4868042142632 & -1.08477162286796 & 0.333198279816357 & -3.25563392303775 & 0.0011313952448227 & 0.0190296050787601 & DOWN \\ \hline
        SEL1L & 8362.80227117022 & -0.715146014293244 & 0.219738405549491 & -3.25453355550164 & 0.00113578741558321 & 0.0190916434849891 & DOWN \\ \hline
        RP11-81K13.1 & 4.46518573893921 & -2.59242972736532 & 0.796782982016292 & -3.25362085521088 & 0.00113944245657742 & 0.019141222196251 & DOWN \\ \hline
        TBC1D31 & 357.107069602409 & 0.566094860734261 & 0.174001580306477 & 3.25338919185201 & 0.00114037191470443 & 0.0191449814640664 & NOT \\ \hline
        RP3-395M20.3 & 3.661937587493 & -2.20084784401924 & 0.67659324064983 & -3.25283746835166 & 0.00114258831106349 & 0.0191703283111642 & DOWN \\ \hline
        RP11-69E11.4 & 76.0197502132727 & -1.11111933377938 & 0.341661755599087 & -3.25210333193742 & 0.00114554367520543 & 0.01920803455397 & DOWN \\ \hline
        BOD1 & 1595.6256394159 & 0.448780295911536 & 0.138052065829174 & 3.25080463820701 & 0.0011507890517322 & 0.0192730778968487 & NOT \\ \hline
        PIFO & 23.0814600957413 & 1.7792952191238 & 0.547356381801359 & 3.25070699508082 & 0.00115118432466799 & 0.0192730778968487 & UP \\ \hline
        NXF3 & 6.28307209470438 & -1.61218866894771 & 0.495964091950839 & -3.25061571011377 & 0.00115155397238451 & 0.0192730778968487 & DOWN \\ \hline
        NONO & 15023.3970332417 & 0.522499536291289 & 0.160764069668398 & 3.25010145220278 & 0.00115363844985813 & 0.019296061124939 & NOT \\ \hline
        GPIHBP1 & 194.001379369809 & -1.12877474621579 & 0.347397293000753 & -3.24923299334214 & 0.00115716655392344 & 0.0193387851541766 & DOWN \\ \hline
        CXorf67 & 15.936182537211 & 4.79182518083776 & 1.47480619651004 & 3.2491219471257 & 0.00115761839625443 & 0.0193387851541766 & UP \\ \hline
        RP11-503C24.4 & 16.133875620075 & -1.49452476509993 & 0.46005274628765 & -3.24859437784004 & 0.00115976728163946 & 0.019362144808997 & DOWN \\ \hline
        CDH9 & 8.05902978854751 & 5.34533664913152 & 1.64551468459746 & 3.24842840915706 & 0.0011604440641146 & 0.019362144808997 & UP \\ \hline
        KPNB1 & 8470.83333951423 & 0.42203571696182 & 0.129930698253962 & 3.24816015486126 & 0.00116153871578153 & 0.0193684974549189 & NOT \\ \hline
        LGALS14 & 8.82828579234554 & 5.13379981432613 & 1.58082420342853 & 3.24754631362035 & 0.00116404717776845 & 0.0193865034021007 & UP \\ \hline
        RPL39L & 343.511674694108 & 1.47908971149922 & 0.455448399057329 & 3.24754618648477 & 0.0011640476978261 & 0.0193865034021007 & UP \\ \hline
        ANXA2 & 19268.0607438616 & 0.931888696000483 & 0.2869760258864 & 3.24727019660302 & 0.0011651771615067 & 0.0193934088292495 & UP \\ \hline
        SETD7 & 4710.89383761898 & -0.778739840539183 & 0.239965603201364 & -3.24521443969498 & 0.00117362208184343 & 0.0195219908524907 & DOWN \\ \hline
        CYP2B7P & 4022.3318618388 & -2.2073745774564 & 0.680343569148007 & -3.24449980503335 & 0.00117657097950717 & 0.0195590506581064 & DOWN \\ \hline
        COPS5 & 3352.94372692888 & 0.53877520268834 & 0.166084953366854 & 3.24397359162497 & 0.00117874674320785 & 0.0195832205408628 & NOT \\ \hline
        IRF2BP2 & 8784.77820035756 & 0.432005381051939 & 0.133220804263306 & 3.24277715812386 & 0.00118370754625317 & 0.019648278797089 & NOT \\ \hline
        RP11-274M17.1 & 8.88271796831313 & 4.02551129638339 & 1.24141490150955 & 3.24268001897546 & 0.00118411116230153 & 0.019648278797089 & UP \\ \hline
        CTA-384D8.31 & 4.20477142741091 & 2.00760155903909 & 0.619262958103144 & 3.24192095259266 & 0.00118726948751104 & 0.0196886437629429 & UP \\ \hline
        AP001189.4 & 9.25281147894348 & -1.37882148275948 & 0.425351620676943 & -3.24160392421945 & 0.00118859088265924 & 0.0196985159722328 & DOWN \\ \hline
        SMCO2 & 11.3047219117166 & 1.64514082567511 & 0.507570847024774 & 3.24120432707755 & 0.0011902583655729 & 0.0197141083382129 & UP \\ \hline
        LINC00676 & 0.925226067652152 & -2.65939334899407 & 0.82061738656843 & -3.24072264678042 & 0.00119227124689151 & NA & NA \\ \hline
        FAM114A1 & 3309.12037428306 & -0.503522521306483 & 0.155424957773152 & -3.23965036581443 & 0.00119676347226161 & 0.0198097577806329 & NOT \\ \hline
        HIST1H2AI & 18.9421637693315 & -1.61119650949146 & 0.497430877241317 & -3.23903598109337 & 0.00119934442345972 & 0.019840374517355 & DOWN \\ \hline
        PRIM1 & 505.594201916923 & 0.775918515675655 & 0.239573021287108 & 3.23875581443615 & 0.00120052307378364 & 0.019847770257008 & UP \\ \hline
        RP11-679B19.1 & 11.5428697551821 & -1.0149990513973 & 0.313486490922514 & -3.23777604709666 & 0.00120465333660634 & 0.0199039251048295 & DOWN \\ \hline
        SLC35F2 & 109.428448649187 & 1.46029573727112 & 0.451267106611034 & 3.23598976277661 & 0.00121221731564632 & 0.020016710756838 & UP \\ \hline
        NCEH1 & 838.606101588181 & 1.38184665844821 & 0.427139890777213 & 3.23511497821905 & 0.00121593755130079 & 0.0200659280819893 & UP \\ \hline
        RP11-250B2.3 & 16.9146136587273 & -1.02566935684336 & 0.317077910711409 & -3.23475499930641 & 0.00121747151027986 & 0.0200790286163482 & DOWN \\ \hline
        TLCD1 & 719.198228379948 & 0.945603107934042 & 0.292367090375419 & 3.23430077824363 & 0.00121940960889858 & 0.0200987744164147 & UP \\ \hline
        CLDN18 & 13.2725245986684 & 1.79779147014392 & 0.555960215552212 & 3.23366928037872 & 0.0012221088584229 & 0.0201310342009795 & UP \\ \hline
        RP11-113I22.1 & 7.30027201879319 & -3.37218398674483 & 1.04322362124036 & -3.23246513794943 & 0.00122727109713625 & 0.0202038014959385 & DOWN \\ \hline
        HN1 & 2990.26304780089 & 0.881762741933465 & 0.272798822456569 & 3.23228206776386 & 0.00122805769252075 & 0.02020449072049 & UP \\ \hline
        RP11-44F14.6 & 31.7087981180403 & -0.831024015443643 & 0.257129483575652 & -3.23192814720192 & 0.00122957969892985 & 0.0202172710496769 & DOWN \\ \hline
        RP11-396B14.2 & 12.5667447794908 & -1.33529917592755 & 0.413265164849189 & -3.2310954067828 & 0.0012331677052644 & 0.0202639853687603 & DOWN \\ \hline
        ANLN & 1002.38457952833 & 1.17021000294487 & 0.362253497615522 & 3.23036219290525 & 0.00123633488656542 & 0.0202980458559629 & UP \\ \hline
        COL6A2 & 8491.59297071332 & -1.02790433128504 & 0.318213693030726 & -3.23023287117249 & 0.00123689428177204 & 0.0202980458559629 & DOWN \\ \hline
        CDC123 & 2517.41810699698 & 0.534252103425482 & 0.165403699949419 & 3.22998883089591 & 0.00123795054127381 & 0.0202980458559629 & NOT \\ \hline
        ITGB3BP & 428.979553699896 & 0.607758062291905 & 0.188178815459886 & 3.22968374950505 & 0.00123927217157273 & 0.0202980458559629 & UP \\ \hline
        UBQLN4 & 2481.17725028883 & 0.524061727134809 & 0.162264225689476 & 3.22968124925886 & 0.00123928300816528 & 0.0202980458559629 & NOT \\ \hline
        LINC00634 & 6.53034731080695 & 1.46186242365246 & 0.45266271855286 & 3.22947387477802 & 0.0012401821174357 & 0.0202980458559629 & UP \\ \hline
        RNF8 & 778.045021966912 & 0.464764942270905 & 0.143922673835882 & 3.22926839728455 & 0.00124107359608061 & 0.0202980458559629 & NOT \\ \hline
        RAPGEF2 & 1831.47783138577 & -0.72367947757221 & 0.224102567949052 & -3.22923331131455 & 0.0012412258781807 & 0.0202980458559629 & DOWN \\ \hline
        RP11-843B15.4 & 3.10689959287087 & 1.97534776006603 & 0.61182247055824 & 3.22862898164508 & 0.00124385153340945 & 0.0203287301815652 & UP \\ \hline
        BAK1 & 993.679975644762 & 0.707589683400122 & 0.219188026107045 & 3.2282314685135 & 0.00124558141994379 & 0.0203447464919175 & UP \\ \hline
        HSF2 & 380.990025201997 & 0.562038076120673 & 0.174153131806159 & 3.22726367474258 & 0.00124980233034576 & 0.0204014062709269 & NOT \\ \hline
        GRAMD4 & 3073.80791462812 & -0.893162029810186 & 0.276772771699548 & -3.22705887694677 & 0.00125069722152472 & 0.0204037375946878 & DOWN \\ \hline
        SLC16A11 & 1310.12089147521 & -1.7689443886734 & 0.548246193588825 & -3.22655115413364 & 0.00125291833603042 & 0.0204270291182829 & DOWN \\ \hline
        KNOP1 & 583.046177991963 & 0.455364786837376 & 0.141137619082405 & 3.22638846962201 & 0.00125363079550096 & 0.0204270291182829 & NOT \\ \hline
        FAM227A & 23.5610909925614 & 1.43282008997659 & 0.44413405412085 & 3.22609823921927 & 0.00125490275762673 & 0.0204354812811604 & UP \\ \hline
        TTLL4 & 1536.45957905501 & 1.0569060502006 & 0.327632568888337 & 3.22588823750552 & 0.00125582385287391 & 0.0204382130344746 & UP \\ \hline
        EWSR1 & 8229.58130223829 & 0.319473907976066 & 0.0990937453663419 & 3.22395633341939 & 0.00126432677262141 & 0.0205624229538474 & NOT \\ \hline
        RASAL1 & 87.4039630421837 & 1.89259696329456 & 0.587068344518813 & 3.22381027858999 & 0.00126497176225475 & 0.0205624229538474 & UP \\ \hline
        CTA-14H9.5 & 9.41552087732573 & -1.16036041359623 & 0.360020348076858 & -3.22304119696178 & 0.00126837310149312 & 0.0206053666128793 & DOWN \\ \hline
        FANCG & 603.47680984946 & 0.673544624224135 & 0.209040248341709 & 3.22208105648211 & 0.0012726312673045 & 0.0206416259566675 & UP \\ \hline
        LINC01252 & 31.4617881564774 & -1.47663829040643 & 0.458290187890611 & -3.222059580204 & 0.00127272666403825 & 0.0206416259566675 & DOWN \\ \hline
        ZIM2-AS1 & 10.4364071569061 & 2.11340826543037 & 0.655938920483446 & 3.22195893464094 & 0.00127317381540756 & 0.0206416259566675 & UP \\ \hline
        GCNT1 & 160.533106226932 & 1.27957854094949 & 0.397156195832776 & 3.22185214375519 & 0.00127364842799342 & 0.0206416259566675 & UP \\ \hline
        DNTTIP1 & 1043.45730080756 & 0.430005389053944 & 0.133475459379385 & 3.22160636159876 & 0.00127474138249675 & 0.0206470051982907 & NOT \\ \hline
        NFASC & 566.103233935388 & -1.09726846867033 & 0.340628924124126 & -3.22130151305201 & 0.00127609819884314 & 0.0206566492449967 & DOWN \\ \hline
        FOXD1 & 4.90405694342831 & 2.76220128884713 & 0.857563609034687 & 3.22098706118883 & 0.00127749915424383 & 0.0206669958584586 & UP \\ \hline
        C8orf88 & 24.5423644807557 & 1.73982696231016 & 0.540201270410925 & 3.22070135263972 & 0.00127877328248049 & 0.0206752795909987 & UP \\ \hline
        IGF2BP3 & 267.396622447014 & 1.92901816081221 & 0.598997516388501 & 3.22041095001983 & 0.00128006954614611 & 0.0206839111298058 & UP \\ \hline
        VAMP2 & 1662.04456230747 & -0.59256838458685 & 0.184014341631739 & -3.22022935458332 & 0.00128088074590374 & 0.0206846991883146 & DOWN \\ \hline
        GRK4 & 148.614934236195 & -0.546010396053634 & 0.169578591354478 & -3.2198073571226 & 0.00128276767163522 & 0.0207028476689254 & NOT \\ \hline
        RND3 & 1774.33736559858 & -0.972226071496189 & 0.302017346309798 & -3.21910672805832 & 0.00128590614222863 & 0.0207411614974213 & DOWN \\ \hline
        DIRAS3 & 69.7853675554544 & -1.64929546166079 & 0.512438898549083 & -3.21852120580737 & 0.00128853442656532 & 0.0207712055809371 & DOWN \\ \hline
        CTSO & 3134.88700289009 & -0.94263161842647 & 0.29289407285688 & -3.21833627164957 & 0.00128936558632348 & 0.0207722614946294 & DOWN \\ \hline
        CDCA7L & 457.089783031995 & 1.17364283118215 & 0.364723537977432 & 3.21789714393145 & 0.00129134116518623 & 0.0207809938027499 & UP \\ \hline
        RP11-89K21.1 & 56.9129182498804 & 3.02058378125662 & 0.938688890046648 & 3.21787528678061 & 0.00129143957063901 & 0.0207809938027499 & UP \\ \hline
        POLQ & 212.633741312316 & 1.04494269400071 & 0.324772383362649 & 3.21746166709595 & 0.00129330307804806 & 0.0207986440470918 & UP \\ \hline
        C2orf44 & 479.626806106863 & 0.44213764077027 & 0.137444893047759 & 3.21683571478088 & 0.00129612794182926 & 0.0208317245626943 & NOT \\ \hline
        RP11-545A16.3 & 6.48407345210368 & 2.78276921270735 & 0.865640352070606 & 3.21469442367259 & 0.00130583450419625 & 0.0209753049726728 & UP \\ \hline
        DNAJB9 & 4237.16682330039 & -0.792516459514367 & 0.246583938698349 & -3.21398248279207 & 0.00130907659319085 & 0.0210149396291526 & DOWN \\ \hline
        TMEM143 & 650.672749501266 & -0.665437059234959 & 0.207202112910237 & -3.21153606924479 & 0.00132027395571817 & 0.0211795771261606 & DOWN \\ \hline
        C1orf35 & 1075.78464475249 & 0.619403433296135 & 0.192876376117456 & 3.21140123930438 & 0.00132089364163154 & 0.0211795771261606 & UP \\ \hline
        FAM189B & 1794.40789909725 & 0.571224383301609 & 0.177919756012254 & 3.21057310387874 & 0.00132470568858844 & 0.0212058170760644 & NOT \\ \hline
        AIM1L & 159.446682340226 & 1.13399942639319 & 0.353208734229954 & 3.21056450901609 & 0.00132474530536006 & 0.0212058170760644 & UP \\ \hline
        KCNH2 & 138.364706583051 & 2.16708665720251 & 0.674996412000541 & 3.21051581708373 & 0.00132496976439414 & 0.0212058170760644 & UP \\ \hline
        UXS1 & 1678.37231806721 & 0.497400521292702 & 0.154947168790741 & 3.21012978278068 & 0.0013267505394582 & 0.0212058170760644 & NOT \\ \hline
        HGH1 & 2778.63648290478 & 0.781593287767098 & 0.243481458868997 & 3.21007312588687 & 0.00132701208330021 & 0.0212058170760644 & UP \\ \hline
        RP3-523K23.2 & 7.3967177111434 & 2.9085914227945 & 0.906095314286171 & 3.21002810293298 & 0.00132721995559002 & 0.0212058170760644 & UP \\ \hline
        GTF2H1 & 1423.16626065575 & 0.344119465828928 & 0.107223741856501 & 3.2093588590619 & 0.00133031341874187 & 0.0212427328136944 & NOT \\ \hline
        RAPH1 & 326.283287459373 & -1.02541496893288 & 0.319533646143793 & -3.20909857634032 & 0.00133151832602829 & 0.0212494659912632 & DOWN \\ \hline
        RP11-864N7.2 & 207.600876716424 & 0.964004729506571 & 0.30043084344588 & 3.20874088176046 & 0.00133317581746484 & 0.0212634097165322 & UP \\ \hline
        PRKACA & 5466.74097196365 & -0.533734584376235 & 0.166358904650516 & -3.20833192246304 & 0.00133507319260165 & 0.0212811608197901 & NOT \\ \hline
        AC090945.1 & 4.0110388209097 & 1.69672745866385 & 0.528891761624367 & 3.20808071098092 & 0.00133623992839448 & 0.021287251472309 & UP \\ \hline
        RP13-225O21.2 & 4.20273678348163 & -1.69054967890811 & 0.527096997787622 & -3.20728383201542 & 0.00133994721012305 & 0.021333783926431 & DOWN \\ \hline
        S100A6 & 4917.92627933658 & 1.38519177188975 & 0.431912937186426 & 3.20710877732255 & 0.00134076287887036 & 0.0213342503834327 & UP \\ \hline
        RCL1 & 1477.80732621177 & -0.927569304961877 & 0.289261242497821 & -3.20668367788285 & 0.00134274554035699 & 0.0213532746247861 & DOWN \\ \hline
        RFPL4B & 65.5172007684072 & 3.89445298297596 & 1.21467377241196 & 3.20617195450165 & 0.0013451358030812 & 0.0213787547378986 & UP \\ \hline
        CTA-292E10.6 & 62.4926388660061 & -0.983553408251811 & 0.306805515895592 & -3.20578789263529 & 0.00134693233612198 & 0.0213947741680265 & DOWN \\ \hline
        RP11-15F12.1 & 4.37002485972278 & 1.71091264525686 & 0.533771504737876 & 3.20532780425783 & 0.00134908741379318 & 0.0214093304678836 & UP \\ \hline
        UGT1A8 & 11.5191541171109 & 2.23760514680884 & 0.698105109686284 & 3.20525536307044 & 0.00134942702175013 & 0.0214093304678836 & UP \\ \hline
        SPINT1 & 1206.39650917246 & 1.93304557139813 & 0.603148650424835 & 3.20492397692769 & 0.00135098158258317 & 0.0214151648295815 & UP \\ \hline
        ISG20L2 & 2041.19723692956 & 0.477831050278011 & 0.149096671474091 & 3.20484049411557 & 0.00135137346805173 & 0.0214151648295815 & NOT \\ \hline
        RP3-508I15.9 & 46.9023638892674 & 0.846595091774875 & 0.264181296751844 & 3.20459889547032 & 0.00135250817266839 & 0.0214206343984199 & UP \\ \hline
        GFRA2 & 108.98486017623 & -1.08480007239088 & 0.338563283457999 & -3.20412792938151 & 0.00135472266323979 & 0.0214431889461468 & DOWN \\ \hline
        PPAT & 579.877066617861 & 0.514688158780983 & 0.160662785216764 & 3.20353066260225 & 0.00135753583218418 & 0.021475187829246 & NOT \\ \hline
        SMARCAL1 & 903.399061818856 & 0.382669412344124 & 0.119458853175521 & 3.20335749232304 & 0.0013583524836019 & 0.0214755844289741 & NOT \\ \hline
        AF230666.2 & 14.9080458869015 & 0.870387515396325 & 0.271736741025584 & 3.20305422119705 & 0.00135978376770153 & 0.0214856922642647 & UP \\ \hline
        SNRPEP2 & 32.6109491302934 & 0.67123230407743 & 0.209584882635552 & 3.20267519124764 & 0.00136157455036012 & 0.0215014653965483 & UP \\ \hline
        NPDC1 & 926.285376425474 & -0.978288942216512 & 0.305545468193745 & -3.20177860270597 & 0.00136581927715895 & 0.0215559493829682 & DOWN \\ \hline
        DHRS2 & 3183.28225024157 & 2.26546849895655 & 0.707736994666875 & 3.20100336145757 & 0.00136949934445161 & 0.0216014634970768 & UP \\ \hline
        RGMA & 60.3750129096442 & -0.983193512482829 & 0.307296015710765 & -3.19949970782647 & 0.0013766632675881 & 0.0216914444417988 & DOWN \\ \hline
        RP11-249L21.4 & 8.61479356800877 & 2.19942323648577 & 0.68743352393827 & 3.19947043589814 & 0.00137680307146249 & 0.0216914444417988 & UP \\ \hline
        RP13-991F5.2 & 2.29781489439001 & -1.54043332627459 & 0.481509767624098 & -3.19917357829626 & 0.00137822161490095 & 0.0217011911852947 & DOWN \\ \hline
        RBMXL2 & 1.27289693069965 & -2.06904193195632 & 0.64678133683543 & -3.19898211979913 & 0.00137913722027571 & NA & NA \\ \hline
        KLF2P1 & 4.89736701875298 & 3.81775028545092 & 1.19349286791309 & 3.19880444038726 & 0.0013799874322495 & 0.021716391552743 & UP \\ \hline
        FILIP1 & 214.588386968651 & -0.929805823777938 & 0.2907186645282 & -3.1983010973406 & 0.00138239859904087 & 0.0217385004799691 & DOWN \\ \hline
        TIPIN & 220.858700641313 & 0.546447657814668 & 0.17086224503682 & 3.1981767399633 & 0.0013829949070559 & 0.0217385004799691 & NOT \\ \hline
        BYSL & 1104.56342657867 & 0.569393938038605 & 0.178059924092046 & 3.19776581362723 & 0.00138496703382003 & 0.02175689382023 & NOT \\ \hline
        AC018892.9 & 1.99086941621595 & 2.57438306380415 & 0.805144119542581 & 3.19741894813404 & 0.00138663373653677 & 0.0217704706436589 & UP \\ \hline
        GGT8P & 2.15417790876389 & 2.55352987715551 & 0.798702831759484 & 3.19709631119033 & 0.00138818568030595 & 0.0217822310622907 & UP \\ \hline
        SEMA3B-AS1 & 30.5279061891661 & -1.33182371011664 & 0.416613386797536 & -3.19678568265468 & 0.001389681374727 & 0.0217930957782333 & DOWN \\ \hline
        TACC3 & 2107.75681000906 & 0.963433028889816 & 0.301391475583814 & 3.19661671592929 & 0.00139049558321654 & 0.0217932669974955 & UP \\ \hline
        KDM1A & 2088.64761825906 & 0.462617111103647 & 0.144729935536394 & 3.1964162036631 & 0.00139146237255951 & 0.0217958280413046 & NOT \\ \hline
        SAE1 & 3882.52017821952 & 0.493216341510171 & 0.15431634187791 & 3.19613811154484 & 0.00139280424671785 & 0.021804258057389 & NOT \\ \hline
        WDR82P1 & 3.0078584268105 & 3.57520586569678 & 1.11872812881604 & 3.1957772166509 & 0.00139454744717243 & 0.0218080186248912 & UP \\ \hline
        MIRLET7BHG & 31.1636333853143 & 1.04498933528531 & 0.327018404457915 & 3.19550618876496 & 0.00139585789305181 & 0.0218080186248912 & UP \\ \hline
        HPX & 100031.425001793 & -1.39252618802087 & 0.43580352088266 & -3.195307337583 & 0.00139682007971271 & 0.0218080186248912 & DOWN \\ \hline
        S100A7 & 5.85453660080903 & 3.96246202606308 & 1.24010688912565 & 3.1952584578067 & 0.00139705668925163 & 0.0218080186248912 & UP \\ \hline
        CITF22-92A6.1 & 91.237273504229 & 0.712253046029536 & 0.222909468882459 & 3.19525702340222 & 0.00139706363324957 & 0.0218080186248912 & UP \\ \hline
        RP11-348N5.7 & 10.7532520973719 & -0.969624587806514 & 0.303510222783474 & -3.19470157846463 & 0.00139975495352238 & 0.0218374651460967 & DOWN \\ \hline
        SLC22A8 & 10.9319054891812 & 2.80067454866121 & 0.876784099922846 & 3.19425791241842 & 0.00140190810039149 & 0.0218584866457592 & UP \\ \hline
        C1orf116 & 215.232833783304 & 1.83989354543355 & 0.576138493571442 & 3.1934917835956 & 0.00140563337634888 & 0.0219039824815309 & UP \\ \hline
        USP38 & 1314.58067476656 & -0.601110512601351 & 0.188270002933866 & -3.19281087392612 & 0.00140895193575269 & 0.021943091858192 & DOWN \\ \hline
        RP11-498P14.3 & 11.2512013031857 & 1.10301257016175 & 0.3455415212399 & 3.19212743581097 & 0.00141229008082387 & 0.0219824612121351 & UP \\ \hline
        RAB3A & 215.397831692053 & -0.854951550516839 & 0.2679412359994 & -3.19081737205524 & 0.00141870927335096 & 0.0220697147855571 & DOWN \\ \hline
        RP5-943J3.2 & 17.8940912333958 & 1.05671107853966 & 0.331298382902892 & 3.18960530166366 & 0.00142467225281373 & 0.0221497754835739 & UP \\ \hline
        AC114812.8 & 1.47130289506361 & 2.33943698496476 & 0.73352995918904 & 3.18928621204666 & 0.00142624590407392 & 0.0221615414533365 & UP \\ \hline
        NAA40 & 754.652038196007 & 0.584774917532383 & 0.183385682420677 & 3.18877084521212 & 0.00142879091824404 & 0.0221883787132002 & NOT \\ \hline
        CCL23 & 14.6840480404982 & -1.11039538919242 & 0.348300245021947 & -3.18804079257094 & 0.00143240327232815 & 0.0222317510173128 & DOWN \\ \hline
        SLC1A4 & 2004.46909489226 & 0.698482743589698 & 0.219123740715377 & 3.18761783323591 & 0.00143449995599727 & 0.0222515630681566 & UP \\ \hline
        OVCH1-AS1 & 4.00884736576181 & -1.70794189364446 & 0.535865700427207 & -3.18725735250987 & 0.00143628915490753 & 0.0222665855843665 & DOWN \\ \hline
        CCDC24 & 364.635622383347 & 0.794098431657312 & 0.249165220240626 & 3.18703561793427 & 0.00143739072703708 & 0.0222709368500948 & UP \\ \hline
        DYNLL1 & 6838.1152843613 & 0.476639328653279 & 0.149564994027631 & 3.18683747993346 & 0.00143837573075878 & 0.0222734780681996 & NOT \\ \hline
        PER2 & 835.460406188787 & -0.633318547460722 & 0.198749981172048 & -3.18650871676053 & 0.00144001148437119 & 0.0222860876046722 & DOWN \\ \hline
        TTBK1 & 345.165745280148 & -1.44618317091387 & 0.454093671151149 & -3.18476839205384 & 0.00144869902849622 & 0.022407756352966 & DOWN \\ \hline
        TAGLN2P1 & 12.7830568858523 & 1.03139731832886 & 0.323888413404029 & 3.18442178122088 & 0.00145043503678683 & 0.0224218248136904 & UP \\ \hline
        GSTA12P & 10.6940267537396 & -2.01323649018984 & 0.63228122953654 & -3.18408391099248 & 0.0014521291128199 & 0.0224352294025079 & DOWN \\ \hline
        SNX18P26 & 3.24606567786059 & -2.91299114887615 & 0.91492814314504 & -3.18384691814465 & 0.00145331847924669 & 0.0224403789884799 & DOWN \\ \hline
        SCX & 49.8330612981665 & 1.26985872958278 & 0.398864067100763 & 3.18368796370413 & 0.00145411670703088 & 0.0224403789884799 & UP \\ \hline
        PTGES3 & 13132.034392031 & 0.372879752850721 & 0.117155179720793 & 3.18278503553473 & 0.00145865864894496 & 0.0224976743296627 & NOT \\ \hline
        CHAF1B & 437.972844316923 & 1.09922990801851 & 0.345418930040826 & 3.18230940003372 & 0.0014610564621164 & 0.0225218533052375 & UP \\ \hline
        EGFR & 7014.21189617751 & -0.995729680776913 & 0.312943534561005 & -3.18181898908285 & 0.00146353256568885 & 0.0225472109637356 & DOWN \\ \hline
        RP5-933K21.3 & 7.4509980427341 & -0.830056066911956 & 0.260905571741918 & -3.18144247119809 & 0.00146543624253549 & 0.0225637260272349 & DOWN \\ \hline
        RP11-166B2.3 & 4.46170613962583 & -1.18363846269539 & 0.372088660551887 & -3.18106566574699 & 0.00146734365765832 & 0.0225802798821726 & DOWN \\ \hline
        RNF220 & 2400.22948279917 & 0.405724622973329 & 0.127630618063582 & 3.17889726719969 & 0.00147836477892044 & 0.0227224998488532 & NOT \\ \hline
        MMD & 1036.61684604064 & 0.824208161859801 & 0.259275942664965 & 3.17888406223958 & 0.00147843212761519 & 0.0227224998488532 & UP \\ \hline
        RP4-570O12.3 & 2.36467392645137 & 3.40920160336466 & 1.07262201524238 & 3.17838115843099 & 0.00148099917156788 & 0.0227224998488532 & UP \\ \hline
        RP11-726G1.1 & 24.7416262001058 & 1.23644496193365 & 0.389025466256823 & 3.17831368169965 & 0.00148134391504102 & 0.0227224998488532 & UP \\ \hline
        VWA2 & 6.65265996421896 & 2.4515109751301 & 0.771327783107955 & 3.17829984711829 & 0.00148141460604589 & 0.0227224998488532 & UP \\ \hline
        TROAP & 649.743561530482 & 1.14992360716627 & 0.361809003744161 & 3.17826144531051 & 0.00148161084528644 & 0.0227224998488532 & UP \\ \hline
        SCG5 & 218.91915334019 & 1.18177818367814 & 0.371924338080119 & 3.17746934706801 & 0.00148566393740045 & 0.0227717867919063 & UP \\ \hline
        DUSP10 & 1657.15859105282 & -0.800254986516367 & 0.25187534041396 & -3.17718671943486 & 0.00148711258757608 & 0.02278112055389 & DOWN \\ \hline
        TCP10L2 & 8.53082789060791 & 2.34568040991373 & 0.738534679804735 & 3.1761276403891 & 0.00149255263967373 & 0.0228515536762688 & UP \\ \hline
        CRISPLD2 & 925.33516501198 & -1.26050534057011 & 0.39693408516432 & -3.17560367749294 & 0.00149525079487968 & 0.0228682147204387 & DOWN \\ \hline
        AKAP13 & 3525.30680765919 & -0.567738079529457 & 0.178781979629957 & -3.17558895311799 & 0.00149532668315733 & 0.0228682147204387 & NOT \\ \hline
        TP53INP2 & 4108.2355340832 & -0.81339471222639 & 0.256204883458028 & -3.17478223384311 & 0.00149948987838181 & 0.0229085047699398 & DOWN \\ \hline
        WDR59 & 2164.81261249656 & -0.568113315539166 & 0.17895036068062 & -3.17469779540205 & 0.00149992625235375 & 0.0229085047699398 & NOT \\ \hline
        ERH & 3325.17147980338 & 0.457606262282517 & 0.144151218962847 & 3.17448763579626 & 0.00150101285553052 & 0.0229085047699398 & NOT \\ \hline
        ZDHHC20-IT1 & 1.77792953513806 & -1.17750245664195 & 0.370934136517163 & -3.17442462345998 & 0.00150133879399016 & 0.0229085047699398 & DOWN \\ \hline
        LINC01518 & 8.23064435012367 & 4.4444185039571 & 1.40028923108008 & 3.17392893218854 & 0.00150390508822963 & 0.0229347639368577 & UP \\ \hline
        ZNF341 & 334.931189009234 & 0.618487790792972 & 0.194908452467104 & 3.17322200737988 & 0.00150757197317385 & 0.0229777683327003 & UP \\ \hline
        NONOP2 & 22.8032798058087 & -0.796209904923933 & 0.250947788587596 & -3.17281100345703 & 0.0015097076734657 & 0.0229968780867327 & DOWN \\ \hline
        PTPN12 & 2248.12867876635 & 0.529518271354856 & 0.166900698783626 & 3.17265460968102 & 0.00151052107447688 & 0.0229968780867327 & NOT \\ \hline
        RP11-1149M10.2 & 28.4428787375427 & 1.72130091801906 & 0.542705693244292 & 3.17170234151983 & 0.00151548252194445 & 0.0230594732587509 & UP \\ \hline
        PTMAP4 & 17.6413881917558 & 0.662967134896216 & 0.20905977255644 & 3.17118461763003 & 0.0015181862293527 & 0.023072545224847 & UP \\ \hline
        DUSP1 & 11479.7589097322 & -1.05409881907048 & 0.332409862221647 & -3.17108166414035 & 0.00151872441230451 & 0.023072545224847 & DOWN \\ \hline
        SEC24D & 2821.11175875296 & -0.713853410781564 & 0.225141406317541 & -3.17068913469759 & 0.00152077794822208 & 0.023072545224847 & DOWN \\ \hline
        CYB5D2 & 1007.43042023798 & -0.813233099433756 & 0.2564945569676 & -3.17056669368809 & 0.00152141902716535 & 0.023072545224847 & DOWN \\ \hline
        C19orf45 & 15.2671199629047 & 1.47108496308158 & 0.463988311392214 & 3.17052159927809 & 0.00152165519604168 & 0.023072545224847 & UP \\ \hline
        ST6GALNAC4 & 486.816382984394 & 0.868747884385139 & 0.274010034000208 & 3.17049661175722 & 0.00152178607546513 & 0.023072545224847 & UP \\ \hline
        SERPINA12 & 98.0601725274225 & 1.73859156747954 & 0.548382485314831 & 3.17039951865239 & 0.00152229472733049 & 0.023072545224847 & UP \\ \hline
        CCHCR1 & 1647.84187037991 & 0.628737434723143 & 0.198339225046223 & 3.17001054419072 & 0.00152433405957678 & 0.0230905544591391 & UP \\ \hline
        SPAG6 & 4.26593432816966 & 2.06983554680315 & 0.653057319572271 & 3.16945463249507 & 0.00152725298599567 & 0.0231205633530039 & UP \\ \hline
        MTHFD1L & 703.103666872293 & 0.752464248059303 & 0.237426636126541 & 3.16924950096274 & 0.00152833137018116 & 0.0231205633530039 & UP \\ \hline
        RP11-749I16.3 & 7.09372932817596 & 1.41905275654268 & 0.447781100355211 & 3.16907693383438 & 0.00152923910519315 & 0.0231205633530039 & UP \\ \hline
        PIGC & 1738.66340090157 & 0.447760676096524 & 0.141294674736188 & 3.16898479672033 & 0.00152972396677634 & 0.0231205633530039 & NOT \\ \hline
        FNDC5 & 1628.55711490085 & -2.04716506543493 & 0.646094464829213 & -3.16852283508739 & 0.00153215712525028 & 0.0231346846531659 & DOWN \\ \hline
        UBE3D & 103.020866991185 & 0.634940307498421 & 0.200392484256372 & 3.16848363777012 & 0.00153236374204715 & 0.0231346846531659 & UP \\ \hline
        ZFAND5 & 9707.12043160927 & -0.819561432558679 & 0.258684934664744 & -3.16818385121976 & 0.00153394482503184 & 0.0231456746958364 & DOWN \\ \hline
        RP11-933H2.4 & 12.7405725601277 & -1.19272562002582 & 0.3764936042352 & -3.16798374954788 & 0.00153500100307873 & 0.0231487366389805 & DOWN \\ \hline
        CYP2B6 & 4904.33354092168 & -1.693311770044 & 0.534662960637483 & -3.16706391635032 & 0.00153986469447549 & 0.023209182867289 & DOWN \\ \hline
        ANGPTL1 & 246.804940823489 & -1.50750115269231 & 0.476105235641271 & -3.16631920810919 & 0.00154381279131437 & 0.0232557695882058 & DOWN \\ \hline
        MCHR1 & 266.742083852224 & 1.50128378597162 & 0.474168482222568 & 3.16613997399122 & 0.00154476439809096 & 0.0232571909657091 & UP \\ \hline
        IER3 & 1662.02657926972 & 1.10454459731103 & 0.348951136177007 & 3.16532741349421 & 0.00154908530086108 & 0.0232992964584688 & UP \\ \hline
        ZNF276 & 497.806397501388 & -0.434750283012053 & 0.137349226324307 & -3.16529109516443 & 0.00154927868820781 & 0.0232992964584688 & NOT \\ \hline
        SYVN1 & 8057.78171948015 & -0.552445063457875 & 0.17460464339974 & -3.16397692925673 & 0.00155629131627293 & 0.0233881286651025 & NOT \\ \hline
        METTL21B & 371.70670619887 & 0.48690070737701 & 0.153894453805032 & 3.16386130453969 & 0.00155690970767324 & 0.0233881286651025 & NOT \\ \hline
        HNRNPU & 14826.854015371 & 0.323898394319805 & 0.102380316467441 & 3.16367838560853 & 0.00155788846837187 & 0.0233898805461698 & NOT \\ \hline
        CTC-246B18.10 & 20.6651920608416 & -1.38960990235975 & 0.439327005184101 & -3.16304230325526 & 0.0015612964237175 & 0.0234280818448317 & DOWN \\ \hline
        HMGB3P10 & 7.93041432039285 & -1.14350950316611 & 0.361558517188391 & -3.16272317980076 & 0.00156300878468302 & 0.0234408116796298 & DOWN \\ \hline
        RP11-359K18.4 & 13.1510045169996 & -1.20754755043187 & 0.381921165665732 & -3.16177174503271 & 0.00156812428704185 & 0.0235045369654395 & DOWN \\ \hline
        UBE2Q2P6 & 3673.34599755416 & 1.12637434867545 & 0.35632853348784 & 3.16105571914265 & 0.00157198424685526 & 0.0235493830023099 & UP \\ \hline
        B4GALNT2 & 313.425192759566 & 2.81416493506842 & 0.890442678590279 & 3.1604111109361 & 0.00157546668840685 & 0.0235791541787509 & UP \\ \hline
        TAF9 & 2137.89830655447 & 0.562032824202109 & 0.177845068400063 & 3.16023845506817 & 0.00157640065248864 & 0.0235791541787509 & NOT \\ \hline
        TDP2 & 2798.01317948959 & 0.557786436817989 & 0.176503216148437 & 3.1602055134729 & 0.00157657890454309 & 0.0235791541787509 & NOT \\ \hline
        CADM1 & 4752.78059724167 & -0.886738096180711 & 0.280633889838974 & -3.15976839678741 & 0.00157894596794253 & 0.023601544964342 & DOWN \\ \hline
        ELF4 & 450.105582817978 & 1.15133811865367 & 0.364406481330613 & 3.15948858661792 & 0.00158046290617255 & 0.0236112107073024 & UP \\ \hline
        C10orf10 & 10498.6994670316 & -1.16062279254567 & 0.367442711065254 & -3.15864965501945 & 0.00158501906192547 & 0.0236662449917655 & DOWN \\ \hline
        SPDL1 & 427.645186680956 & 0.672175434914437 & 0.21286196352467 & 3.15779965468812 & 0.00158964766065246 & 0.0237222997984056 & UP \\ \hline
        RNU6-339P & 2.06826640742314 & -1.60577352055941 & 0.508635784499278 & -3.15702034637653 & 0.00159390224326943 & 0.0237422994314295 & DOWN \\ \hline
        RSPH1 & 37.7587256712095 & 1.44831788878269 & 0.458765538277659 & 3.15698928524601 & 0.00159407203650544 & 0.0237422994314295 & UP \\ \hline
        NWD2 & 24.2960203210677 & -2.37545738918613 & 0.752461461790919 & -3.15691568247542 & 0.00159447444676109 & 0.0237422994314295 & DOWN \\ \hline
        RSPH14 & 21.7370867749794 & 1.40805817664955 & 0.446023731468062 & 3.15691313557467 & 0.00159448837316862 & 0.0237422994314295 & UP \\ \hline
        SLC22A25 & 683.294411581944 & -1.48069559695244 & 0.469117294246224 & -3.1563440851858 & 0.00159760273936559 & 0.0237692357225029 & DOWN \\ \hline
        PFDN6 & 2853.1384486752 & 0.656724360388247 & 0.208070259287757 & 3.15626251746056 & 0.00159804961142076 & 0.0237692357225029 & UP \\ \hline
        DUSP11 & 648.110361427546 & 0.375397955059282 & 0.118956749819481 & 3.15575161248904 & 0.00160085124328176 & 0.0237978598521831 & NOT \\ \hline
        EPS8L3 & 1195.45419999385 & 1.8167232136304 & 0.575886972490969 & 3.1546523891177 & 0.00160689435127883 & 0.0238746132257364 & UP \\ \hline
        AIRE & 6.79994638244798 & 2.23983358623023 & 0.710251807432006 & 3.15357674953141 & 0.00161282812535379 & 0.0239496590261895 & UP \\ \hline
        RP11-61L19.3 & 23.5137652569548 & 0.665051055571282 & 0.210909700202833 & 3.15325020580702 & 0.00161463349302093 & 0.0239633515676465 & UP \\ \hline
        TSPAN15 & 1166.69984642396 & 1.25760903665853 & 0.398991173235194 & 3.15197207612713 & 0.00162171781275434 & 0.024045877636616 & UP \\ \hline
        KRBA1 & 252.439391018615 & 0.885745197845428 & 0.28101701660921 & 3.15192726950472 & 0.00162196668171792 & 0.024045877636616 & UP \\ \hline
        FMN2 & 8.14076851775137 & 2.92841258163158 & 0.929143217212036 & 3.15173433695024 & 0.00162303868660803 & 0.0240486289282773 & UP \\ \hline
        AL163953.2 & 12.5973209171595 & 2.07706423210203 & 0.65909240820715 & 3.15140063250314 & 0.0016248944118686 & 0.0240629832936655 & UP \\ \hline
        AC019109.1 & 2.80572917887759 & 2.41980111608691 & 0.768327886041553 & 3.14943809804144 & 0.00163584760474598 & 0.0241988183597624 & UP \\ \hline
        NVL & 740.617838361982 & 0.446940020841871 & 0.141911061131305 & 3.1494375229027 & 0.00163585082461497 & 0.0241988183597624 & NOT \\ \hline
        RANBP1 & 2753.35595311105 & 0.537873314190184 & 0.170811627094539 & 3.1489268227185 & 0.00163871224248244 & 0.0242153416202857 & NOT \\ \hline
        AC026202.3 & 28.8356631234561 & -1.0734218811124 & 0.340888926469341 & -3.14889043839016 & 0.0016389162770211 & 0.0242153416202857 & DOWN \\ \hline
        MICB & 290.613855013975 & 1.01681710569067 & 0.322932278090866 & 3.14870074834873 & 0.00163998039173131 & 0.0242153416202857 & UP \\ \hline
        CDC14B & 1771.47412907217 & -1.0055509567295 & 0.319364325636535 & -3.14860138096297 & 0.00164053807217416 & 0.0242153416202857 & DOWN \\ \hline
        SSTR2 & 409.371000199389 & 1.64087099226295 & 0.521329816568963 & 3.14747198436116 & 0.00164688886990302 & 0.0242958646223322 & UP \\ \hline
        BMPER & 32.296419446016 & -1.78953971016168 & 0.568661176450632 & -3.14693491356543 & 0.00164991684436397 & 0.024327306514997 & DOWN \\ \hline
        ECT2 & 967.773710455793 & 0.95291964616409 & 0.302840541449952 & 3.14660527814956 & 0.0016517778461044 & 0.0243353896233498 & UP \\ \hline
        CLIP1-AS1 & 2.34850116493392 & -1.22477591630519 & 0.38924776479009 & -3.14652010131818 & 0.00165225903745707 & 0.0243353896233498 & DOWN \\ \hline
        CTD-2561B21.11 & 7.50615853140708 & -1.62270365570716 & 0.515751090306366 & -3.1462922448564 & 0.00165354690610447 & 0.0243411435499807 & DOWN \\ \hline
        RP11-465L10.10 & 23.1133438282475 & 1.50564827722542 & 0.478810834500706 & 3.14455765980208 & 0.00166338128403204 & 0.0244726324489096 & UP \\ \hline
        KNTC1 & 887.263694871001 & 0.924709906392982 & 0.294088789048953 & 3.14432219393123 & 0.00166472041841445 & 0.0244790595943546 & UP \\ \hline
        TCAM1P & 39.1021563186852 & 2.78127368142618 & 0.884621191759936 & 3.14402787015863 & 0.00166639568246017 & 0.0244857723152422 & UP \\ \hline
        PPAPDC2 & 1007.78541305588 & -0.679696785989617 & 0.216193707490271 & -3.14392492677062 & 0.00166698199285855 & 0.0244857723152422 & DOWN \\ \hline
        CGNL1 & 4707.11187584968 & -0.997282809747096 & 0.317252403740375 & -3.14349961730543 & 0.00166940634019112 & 0.0244934518333215 & DOWN \\ \hline
        GLO1 & 6531.89743168168 & 0.544810929000838 & 0.173317056260822 & 3.14343516301686 & 0.00166977402518603 & 0.0244934518333215 & NOT \\ \hline
        RP11-459O1.2 & 4.12758835582384 & 4.20875335427045 & 1.33893533923872 & 3.14335818237753 & 0.0016702132654495 & 0.0244934518333215 & UP \\ \hline
        KISS1R & 11.4146687299663 & 2.59259971880276 & 0.824926220793215 & 3.14282617457574 & 0.0016732517311527 & 0.0245247538985266 & UP \\ \hline
        ADAM23 & 190.86102486794 & 1.88478331289584 & 0.599768374370493 & 3.14251866793423 & 0.00167501031771024 & 0.0245372731746646 & UP \\ \hline
        POMC & 19.0283205009794 & -1.02153749040511 & 0.325112851154908 & -3.14210123277585 & 0.00167740029060001 & 0.0245477071684031 & DOWN \\ \hline
        FAM126B & 625.627752338156 & -0.495087512629497 & 0.157566896864174 & -3.14207820603506 & 0.00167753221858531 & 0.0245477071684031 & NOT \\ \hline
        TAL1 & 86.331244491063 & -0.961800575926808 & 0.306225832930781 & -3.14082116038921 & 0.00168474875918278 & 0.0246400182407703 & DOWN \\ \hline
        TRIM67 & 24.7431730939492 & 1.26076751490712 & 0.401621250116812 & 3.13919523566151 & 0.00169412534655784 & 0.0247638042306649 & UP \\ \hline
        TMEM220 & 1773.18369247586 & -0.968278160490427 & 0.308468067360792 & -3.13898994075748 & 0.0016953126741085 & 0.0247678152119352 & DOWN \\ \hline
        CXorf36 & 568.925012354893 & -0.597331052702853 & 0.190409008097608 & -3.1370945034105 & 0.00170631119015478 & 0.0249150821253494 & DOWN \\ \hline
        C10orf2 & 583.25984254991 & 0.599270106624599 & 0.191052324790257 & 3.13668052604174 & 0.00170872206184182 & 0.0249305538619468 & UP \\ \hline
        LGI3 & 52.8725783824287 & 2.17885649826854 & 0.694656173502701 & 3.13659704092454 & 0.00170920863189167 & 0.0249305538619468 & UP \\ \hline
        PPIAP11 & 23.2874339226497 & 0.872435711902038 & 0.278194315516962 & 3.13606591953833 & 0.00171230711220155 & 0.024959055319003 & UP \\ \hline
        CALCR & 8.16304990282187 & 2.12006024429065 & 0.67609797287834 & 3.13572933115737 & 0.00171427339035379 & 0.024959055319003 & UP \\ \hline
        RNF145 & 1364.70454574046 & 0.628688505865168 & 0.200501821747318 & 3.13557503062228 & 0.00171517547545478 & 0.024959055319003 & UP \\ \hline
        ZNF154 & 65.0501999307645 & -0.85012841470681 & 0.271139921707687 & -3.13538636934226 & 0.00171627903652607 & 0.024959055319003 & DOWN \\ \hline
        DOK4 & 2560.0514512798 & -0.710201104303109 & 0.226513382531846 & -3.13536046464389 & 0.00171643061523958 & 0.024959055319003 & DOWN \\ \hline
        SAMD10 & 375.458498222821 & 0.535059593163292 & 0.170655637742437 & 3.13531741606353 & 0.00171668253686913 & 0.024959055319003 & NOT \\ \hline
        DTNBP1 & 605.980400083839 & 0.687857242668884 & 0.21943737264261 & 3.13464035038905 & 0.00172064922210658 & 0.0249945063001905 & UP \\ \hline
        CACNA1H & 2423.93943253548 & -1.85920361248126 & 0.593125583211664 & -3.13458678078598 & 0.00172096342678791 & 0.0249945063001905 & DOWN \\ \hline
        CPE & 3312.74996749932 & -1.12428801791164 & 0.3587562779692 & -3.13384904168328 & 0.00172529589815021 & 0.0250440223203933 & DOWN \\ \hline
        RBM28 & 1060.32847734573 & 0.369625598931641 & 0.117953351549937 & 3.13365914638851 & 0.00172641270561796 & 0.0250468324617194 & NOT \\ \hline
        BARX1 & 19.5413298116463 & 2.23167225027643 & 0.712247784749529 & 3.13328071783505 & 0.001728640292948 & 0.0250657462039975 & UP \\ \hline
        AC116035.1 & 2.8054795794966 & -1.5696972551818 & 0.501044139541074 & -3.13285224056218 & 0.00173116567821249 & 0.0250889555822142 & DOWN \\ \hline
        EMC3-AS1 & 66.8619350860819 & 0.809491560729135 & 0.25841477700776 & 3.13252813984715 & 0.00173307813575862 & 0.0251023887941267 & UP \\ \hline
        MFRP & 3.03233265383123 & -1.46211414325243 & 0.466773944235109 & -3.13238166206633 & 0.00173394311095442 & 0.0251023887941267 & DOWN \\ \hline
        AADAT & 416.791685644073 & -1.21667937247421 & 0.388501171291597 & -3.1317263946188 & 0.00173781743441163 & 0.02510479812629 & DOWN \\ \hline
        TRIM24 & 3348.6354612639 & 0.597394097871834 & 0.190756429656068 & 3.13171146550043 & 0.00173790579674246 & 0.02510479812629 & UP \\ \hline
        RP11-389C8.2 & 116.000328601883 & -0.661871258046097 & 0.211355697791235 & -3.13155152646916 & 0.00173885270168479 & 0.02510479812629 & DOWN \\ \hline
        RP11-81A22.4 & 230.071884559851 & -0.851518951026523 & 0.271919033473634 & -3.13151654059954 & 0.00173905989566977 & 0.02510479812629 & DOWN \\ \hline
        RORB & 8.7498126826359 & -1.72560261876118 & 0.551049459830776 & -3.13148409453318 & 0.00173925206867236 & 0.02510479812629 & DOWN \\ \hline
        C5orf66-AS1 & 2.23156437854069 & -3.87425000866475 & 1.23727040804552 & -3.13128802198123 & 0.00174041379149158 & 0.02510479812629 & DOWN \\ \hline
        YWHAZP2 & 5.86178562318574 & 1.21686746885222 & 0.38863846623942 & 3.13110403256524 & 0.00174150457102983 & 0.02510479812629 & UP \\ \hline
        RP13-890H12.2 & 24.0974227452693 & 1.15741826208834 & 0.36965400836968 & 3.13108538222813 & 0.00174161517446126 & 0.02510479812629 & UP \\ \hline
        SLC31A1 & 5703.5696526909 & -0.630974675217787 & 0.201528397601444 & -3.13094671881253 & 0.00174243770260981 & 0.02510479812629 & DOWN \\ \hline
        H2AFZ & 6008.16236427125 & 0.61346104738464 & 0.195969461287272 & 3.13039104845711 & 0.00174573743101489 & 0.0251389896515043 & UP \\ \hline
        RP11-15A1.7 & 22.6862262759726 & -0.776289397341281 & 0.248061302708294 & -3.1294256253026 & 0.00175148405412815 & 0.0252083620098126 & DOWN \\ \hline
        MTCH1 & 7659.15396198143 & 0.459573682966963 & 0.14687510723398 & 3.12901002506054 & 0.00175396324055726 & 0.0252306589163937 & NOT \\ \hline
        RHCG & 89.9164337645428 & -2.01522728597397 & 0.644173435632934 & -3.12839240878337 & 0.00175765347683731 & 0.0252703438402736 & DOWN \\ \hline
        DCAF4 & 446.194791698035 & 0.459478026759761 & 0.146887087610631 & 3.12810359463146 & 0.00175938157989083 & 0.0252726349383001 & NOT \\ \hline
        ALDH16A1 & 2125.18376431468 & -0.705254538888368 & 0.225461082805675 & -3.12805443011301 & 0.00175967590853111 & 0.0252726349383001 & DOWN \\ \hline
        ECM2 & 1241.78350923098 & -1.11984392060979 & 0.358052017911928 & -3.12760119923482 & 0.0017623913565717 & 0.0252896403971877 & DOWN \\ \hline
        INO80C & 724.810739185327 & 0.671448383575549 & 0.214717787377071 & 3.12712044855605 & 0.00176527589433622 & 0.0252896403971877 & UP \\ \hline
        CTD-2008L17.1 & 5.85236693224682 & 3.65589399179061 & 1.1691395855835 & 3.12699530224699 & 0.00176602749261643 & 0.0252896403971877 & UP \\ \hline
        SALL4 & 133.920270491906 & 2.16554623102586 & 0.692536405780308 & 3.12697818187024 & 0.00176613033630623 & 0.0252896403971877 & UP \\ \hline
        PARP12 & 2302.12191460437 & 0.518918949068504 & 0.165951160482893 & 3.12693775420748 & 0.00176637321087505 & 0.0252896403971877 & NOT \\ \hline
        SNHG9 & 262.970189194927 & -1.13328159739025 & 0.362426916233008 & -3.12692448223589 & 0.00176645295070662 & 0.0252896403971877 & DOWN \\ \hline
        JADE1 & 1434.30567193752 & -0.531610254183171 & 0.170025791276458 & -3.12664478837088 & 0.0017681341598521 & 0.0253003585215124 & NOT \\ \hline
        PRKDC & 6477.16109033809 & 0.654581043772403 & 0.209376756565377 & 3.12633099542744 & 0.00177002208565352 & 0.0253140217099526 & UP \\ \hline
        RBL2 & 2479.48128210851 & -0.874014271353621 & 0.279607135537517 & -3.12586540280316 & 0.00177282672458159 & 0.0253407739925703 & DOWN \\ \hline
        DLC1 & 1628.99088288967 & -0.75227184625258 & 0.240731172376007 & -3.12494571778007 & 0.00177837873579793 & 0.0254043210472457 & DOWN \\ \hline
        EGFL7 & 2922.07829125511 & -1.05827559696639 & 0.338667811349676 & -3.12481895680873 & 0.00177914522630913 & 0.0254043210472457 & DOWN \\ \hline
        RP11-108K14.12 & 24.0089648719692 & -1.83477482726522 & 0.587353168132297 & -3.12380170366588 & 0.00178530729644271 & 0.0254788989755343 & DOWN \\ \hline
        AC105053.3 & 0.889515466781634 & -1.83808931850157 & 0.588585042152715 & -3.12289505655609 & 0.00179081589197172 & NA & NA \\ \hline
        CBX2 & 431.0196193047 & 1.20095852877728 & 0.384573200588126 & 3.12283468255371 & 0.00179118326583077 & 0.0255493175615083 & UP \\ \hline
        TTC26 & 158.637526976762 & 0.822934253865968 & 0.263613339977927 & 3.12174738173294 & 0.00179781132499868 & 0.0256303842602281 & UP \\ \hline
        TNRC6A & 2040.47122388421 & -0.5297973206253 & 0.169720727723587 & -3.12158289521445 & 0.00179881597643435 & 0.0256312381516092 & NOT \\ \hline
        RRM2 & 2042.83892608043 & 0.983922217688747 & 0.315309498790744 & 3.12049659608171 & 0.00180546384599988 & 0.0257034797869285 & UP \\ \hline
        HHATL & 3.07911082065262 & -1.50123562641631 & 0.481096662393555 & -3.12044489967432 & 0.00180578077677427 & 0.0257034797869285 & DOWN \\ \hline
        KIAA1429 & 2887.63259390678 & 0.461843051517538 & 0.148015849310591 & 3.12022701398972 & 0.00180711711200594 & 0.0257090127156377 & NOT \\ \hline
        RP11-245G13.2 & 5.42053968035082 & 2.11925051324767 & 0.679277575451425 & 3.11985937683764 & 0.00180937396277816 & 0.025727628726505 & UP \\ \hline
        FBLN5 & 1102.76512783818 & -1.08742866492435 & 0.348595861661695 & -3.11945374147807 & 0.00181186708246013 & 0.025749583000075 & DOWN \\ \hline
        HCAR1 & 13.4430659054217 & 1.55082903488876 & 0.497208454357251 & 3.11907213422898 & 0.00181421540203661 & 0.0257694575168866 & UP \\ \hline
        RPS7 & 22012.4247248862 & 0.652693554913354 & 0.209436077634176 & 3.11643324438791 & 0.00183053120026241 & 0.0259876041146621 & UP \\ \hline
        THA1P & 4.12702260704422 & -1.32279386643096 & 0.42449666263637 & -3.11614668114383 & 0.0018323110632181 & 0.0259878533321429 & DOWN \\ \hline
        RP11-564D11.3 & 11.3081043795588 & 1.42183575750354 & 0.456283729113673 & 3.11612198021053 & 0.00183246455674122 & 0.0259878533321429 & UP \\ \hline
        TNNT3 & 6.16831360679767 & -1.54752944277922 & 0.496691353807991 & -3.11567622612061 & 0.00183523653861142 & 0.0260135670284889 & DOWN \\ \hline
        TRPM5 & 5.88681862975898 & 1.92295811796135 & 0.617268841856068 & 3.11526840100854 & 0.00183777602861534 & 0.0260260226621446 & UP \\ \hline
        NNT & 7940.48706687374 & -0.796933609764321 & 0.255818791003225 & -3.11522701924689 & 0.00183803388944596 & 0.0260260226621446 & DOWN \\ \hline
        PPIAP22 & 1186.51632038474 & 0.518436356727998 & 0.166437813077172 & 3.11489527014883 & 0.00184010230870823 & 0.0260300545027306 & NOT \\ \hline
        CYLD & 1549.47460060475 & -0.537643109693538 & 0.172605113427749 & -3.1148735921928 & 0.0018402375428027 & 0.0260300545027306 & NOT \\ \hline
        OSBPL3 & 513.062824610926 & 0.83632343005483 & 0.26854923792386 & 3.11422753056535 & 0.00184427207797735 & 0.026073528648007 & UP \\ \hline
        ZNF181 & 497.825978067923 & -0.52219919788026 & 0.167720714170968 & -3.11350449741079 & 0.00184879692214415 & 0.0261238856759223 & NOT \\ \hline
        RRP15 & 1102.20457341239 & 0.460627089855693 & 0.147972823873992 & 3.1129168032094 & 0.00185248230804709 & 0.0261514784813738 & NOT \\ \hline
        RP11-126L15.4 & 9.76360235470378 & 1.36743763795887 & 0.439282957861355 & 3.11288570040646 & 0.00185267753929969 & 0.0261514784813738 & UP \\ \hline
        AC012314.8 & 39.6492759131731 & -0.882410027212007 & 0.283527854648221 & -3.11225162799907 & 0.00185666171365787 & 0.0261738028568257 & DOWN \\ \hline
        SMPDL3B & 138.03691441586 & 1.82275927192204 & 0.585681628389097 & 3.11220155041486 & 0.0018569767097532 & 0.0261738028568257 & UP \\ \hline
        CTD-3037G24.4 & 7.85755135788034 & 2.46999107176669 & 0.793654690088684 & 3.11217347117383 & 0.00185715335419792 & 0.0261738028568257 & UP \\ \hline
        FICD & 519.812170049389 & -0.58543275415893 & 0.188122625646215 & -3.11197418252019 & 0.00185840750815115 & 0.0261778793853274 & DOWN \\ \hline
        IRAK2 & 1213.21124197971 & 0.743648640281772 & 0.238976236531869 & 3.11180999028998 & 0.00185944137950795 & 0.0261788503508306 & UP \\ \hline
        BACE1 & 2244.04789708173 & -0.528926449084668 & 0.170006391932763 & -3.111215072983 & 0.00186319183041317 & 0.0262180468667579 & NOT \\ \hline
        ACTA2 & 5373.71072424981 & -0.907985750088369 & 0.291996916231253 & -3.10957307976935 & 0.0018735792988717 & 0.0263505476300618 & DOWN \\ \hline
        TLE4 & 318.741265957922 & -0.926192462676192 & 0.297969395663949 & -3.10834762278994 & 0.00188136634074956 & 0.0264463569039044 & DOWN \\ \hline
        PMFBP1 & 58.9715555704282 & 1.15021255343703 & 0.370116717783137 & 3.10770224140748 & 0.00188547929160701 & 0.026478203121502 & UP \\ \hline
        RP5-1182A14.5 & 13.9937489544856 & -1.9353383435849 & 0.622758679907562 & -3.10768585974934 & 0.00188558379766833 & 0.026478203121502 & DOWN \\ \hline
        CD82 & 2266.57666397902 & -0.703931276941858 & 0.226530700102352 & -3.10744317050097 & 0.00188713264635549 & 0.0264823750259298 & DOWN \\ \hline
        SPTBN4 & 96.6394440115829 & -1.2435869770406 & 0.400236219552914 & -3.10713252895941 & 0.00188911687339898 & 0.0264823750259298 & DOWN \\ \hline
        DVL2 & 1167.16331992893 & 0.57207398892249 & 0.184118265334507 & 3.10710068815358 & 0.00188932036521469 & 0.0264823750259298 & NOT \\ \hline
        TCN1 & 4.20568158294749 & 2.34526085502867 & 0.754824515503656 & 3.10702793412029 & 0.00188978540546259 & 0.0264823750259298 & UP \\ \hline
        RP1-232P20.1 & 33.4360426723437 & -2.58181949915055 & 0.831026344778177 & -3.10678417763003 & 0.00189134425143307 & 0.0264905366759831 & DOWN \\ \hline
        EEF1D & 7120.8822209909 & 0.628095961492777 & 0.202193271433971 & 3.10641376460389 & 0.00189371533910472 & 0.0265094275334311 & UP \\ \hline
        SOX7 & 181.759287142278 & -0.913933898947223 & 0.294222459749833 & -3.1062682968673 & 0.00189464725349513 & 0.0265094275334311 & DOWN \\ \hline
        RP11-589N15.2 & 53.696812121387 & 0.853092775022747 & 0.274671561844326 & 3.10586494391528 & 0.00189723346941084 & 0.0265319299098537 & UP \\ \hline
        ZNF540 & 55.1011748046861 & -0.879907906234021 & 0.283434874084503 & -3.1044447479377 & 0.00190636530037741 & 0.0266458993298501 & DOWN \\ \hline
        RP11-473M20.5 & 6.27518261639772 & -1.87354168306772 & 0.603597690043358 & -3.10395767573787 & 0.00190950644894005 & 0.0266760607413715 & DOWN \\ \hline
        WDR75 & 1358.72570579337 & 0.448560286520369 & 0.144531020406513 & 3.10355718280223 & 0.00191209280444201 & 0.026692167659911 & NOT \\ \hline
        SNAPIN & 1520.87716261437 & 0.411073795481043 & 0.1324559923691 & 3.10347450597441 & 0.00191262712609167 & 0.026692167659911 & NOT \\ \hline
        HKDC1 & 2490.59533268956 & 1.31675733976119 & 0.424357127847088 & 3.10294620580915 & 0.0019160446493944 & 0.0267247069561673 & UP \\ \hline
        SLC5A11 & 184.419339417722 & 1.59092000532211 & 0.512735287932711 & 3.10280966175844 & 0.00191692885133437 & 0.0267247069561673 & UP \\ \hline
        KDM4A-AS1 & 47.5934275568119 & 0.819828095579766 & 0.264289066041569 & 3.10201291282636 & 0.00192209573942548 & 0.0267684238015096 & UP \\ \hline
        KIAA1109 & 1730.31651089484 & -0.6464905414777 & 0.20841289074248 & -3.10197003253757 & 0.00192237417887807 & 0.0267684238015096 & DOWN \\ \hline
        ST8SIA4 & 295.627398901822 & -0.979368372522069 & 0.315734833759963 & -3.10186988511579 & 0.00192302462178924 & 0.0267684238015096 & DOWN \\ \hline
        NME1 & 3344.35233437536 & 0.808394007510914 & 0.260637311715701 & 3.10160507023913 & 0.0019247455296637 & 0.0267786390870647 & UP \\ \hline
        SLCO6A1 & 18.8399912591772 & 3.28097012810023 & 1.05795160223594 & 3.10124784646672 & 0.00192706920017821 & 0.0267972257308225 & UP \\ \hline
        ZNF791 & 820.055588284071 & -0.467167614549386 & 0.150675370355511 & -3.10049089938938 & 0.00193200150682847 & 0.0268520496312789 & NOT \\ \hline
        RP11-274H2.3 & 12.779859528165 & 1.25754766237666 & 0.405651782576336 & 3.10006689577411 & 0.00193476939897403 & 0.0268767505346469 & UP \\ \hline
        MBNL3 & 6404.6299649597 & 0.989455423734702 & 0.319376466526818 & 3.0980849481332 & 0.00194775588873422 & 0.027035958532947 & UP \\ \hline
        SNX5 & 3716.02787679204 & 0.422162546090973 & 0.136268773639104 & 3.09801383557641 & 0.00194822332959496 & 0.027035958532947 & NOT \\ \hline
        MUTYH & 572.040856711257 & 0.49777902559508 & 0.160690298281022 & 3.09775407053227 & 0.00194993170647077 & 0.0270458319000777 & NOT \\ \hline
        TBL1XR1 & 3971.17523045136 & 0.399565845067026 & 0.128997078967806 & 3.09747978996289 & 0.00195173703919463 & 0.0270570392812214 & NOT \\ \hline
        SFT2D1 & 659.410924540394 & 0.584899545437783 & 0.188852501890733 & 3.09712362601474 & 0.00195408362379854 & 0.0270704749488217 & NOT \\ \hline
        CCDC146 & 220.591877767145 & -0.953743395023659 & 0.307954213453067 & -3.09702986145053 & 0.00195470182177449 & 0.0270704749488217 & DOWN \\ \hline
        FER1L6-AS2 & 2.01297852206678 & 3.33932080911798 & 1.07833010842552 & 3.09675189724021 & 0.00195653551938643 & 0.0270820452249764 & UP \\ \hline
        CST2 & 27.195019820993 & 2.22540407159653 & 0.718761338478896 & 3.09616551761968 & 0.00196040897837532 & 0.0271218233469263 & UP \\ \hline
        GPR116 & 1028.72101598264 & -0.663315280858129 & 0.214268271676564 & -3.09572329896513 & 0.00196333480568324 & 0.0271384824688786 & DOWN \\ \hline
        USH1C & 660.312013535779 & 2.50066670067692 & 0.807792070156739 & 3.09568116977393 & 0.00196361375180276 & 0.0271384824688786 & UP \\ \hline
        SLC24A4 & 14.1231750051908 & -0.82053242802186 & 0.26507547893764 & -3.09546711491519 & 0.00196503161558438 & 0.0271398645905078 & DOWN \\ \hline
        C8A & 10761.0704628784 & -1.35685451512597 & 0.438350540714608 & -3.09536407304072 & 0.00196571448287313 & 0.0271398645905078 & DOWN \\ \hline
        PCDHGA5 & 30.3534191854687 & -1.10271586619235 & 0.356433778903008 & -3.09374680925631 & 0.00197646080825382 & 0.027267076009119 & DOWN \\ \hline
        RP11-1182P23.5 & 21.1771796379529 & -1.71762325252815 & 0.555211403411289 & -3.09363828259804 & 0.00197718386881851 & 0.027267076009119 & DOWN \\ \hline
        AVPI1 & 998.997007672397 & -0.727837662206427 & 0.235277821711283 & -3.09352431483993 & 0.00197794344216536 & 0.027267076009119 & DOWN \\ \hline
        TOP2A & 3551.12460330993 & 1.11595724305705 & 0.36080816805978 & 3.09293785963335 & 0.00198185629127688 & 0.0273071412810268 & UP \\ \hline
        PGRMC2 & 5341.58579604272 & -0.466645493354873 & 0.150891279913064 & -3.0925941752481 & 0.00198415266588429 & 0.0273121312225425 & NOT \\ \hline
        RP11-736K20.4 & 85.2991957988559 & -1.00792544356263 & 0.325925251517125 & -3.09250491906016 & 0.0019847494427769 & 0.0273121312225425 & DOWN \\ \hline
        LEMD2 & 2241.29739568925 & 0.399609724810961 & 0.129221840052664 & 3.09243177970613 & 0.00198523858351839 & 0.0273121312225425 & NOT \\ \hline
        GNB5 & 2120.80925406199 & -0.773507415777103 & 0.250191025457597 & -3.09166731445449 & 0.00199035779401334 & 0.0273686806647653 & DOWN \\ \hline
        GRN & 19055.2921031416 & 0.595292098188189 & 0.192587958623344 & 3.0910141134651 & 0.00199474152405799 & 0.0274088354231536 & UP \\ \hline
        GIP & 2.18801501979699 & 2.91060459446094 & 0.941692198833096 & 3.09082372994874 & 0.00199602088324176 & 0.0274088354231536 & UP \\ \hline
        SPATA18 & 263.664924032226 & -1.61055489564772 & 0.521083490143019 & -3.09078089425877 & 0.00199630883878185 & 0.0274088354231536 & DOWN \\ \hline
        C12orf65 & 871.592238465906 & 0.377433215423397 & 0.122140350263098 & 3.0901599234846 & 0.00200048749254735 & 0.0274523144526098 & NOT \\ \hline
        GSG2 & 60.5231672025757 & 1.05458597450851 & 0.341294378975244 & 3.08995998608288 & 0.00200183462432845 & 0.0274569127189236 & UP \\ \hline
        SMC5-AS1 & 14.7696184204732 & -0.751666078897317 & 0.243378638929557 & -3.08846364743981 & 0.00201194306837299 & 0.0275777969657516 & DOWN \\ \hline
        RP11-736K20.5 & 47.6420203033653 & -0.988377527228772 & 0.320033685573967 & -3.08835466946599 & 0.00201268109075519 & 0.0275777969657516 & DOWN \\ \hline
        SLC26A11 & 1006.61856511699 & 0.489267563697998 & 0.158484162671936 & 3.08717007080882 & 0.00202071949212969 & 0.0276739625550118 & NOT \\ \hline
        FILIP1L & 738.381881535649 & -0.94004132565729 & 0.304545057884386 & -3.0867068807078 & 0.00202387059245737 & 0.0276952474011408 & DOWN \\ \hline
        CHEK2 & 500.745326602084 & 0.693255562587066 & 0.224598661622984 & 3.08664155688861 & 0.0020243153555644 & 0.0276952474011408 & UP \\ \hline
        NT5DC2 & 2214.20319034422 & 1.23231464912224 & 0.399264348382953 & 3.08646302659679 & 0.0020255313526937 & 0.0276979161283165 & UP \\ \hline
        LINC00657 & 10722.3810616368 & -0.389632228169751 & 0.126276942906635 & -3.08553738474515 & 0.00203184679445401 & 0.0277702788582052 & NOT \\ \hline
        MAST3 & 1472.39437904758 & -0.607862821236672 & 0.1970228903307 & -3.08523958924967 & 0.00203388242295141 & 0.0277841037938931 & DOWN \\ \hline
        RP11-817O13.8 & 113.361635260559 & -0.8432808689561 & 0.273344217186125 & -3.08505106724791 & 0.00203517206220651 & 0.0277877292640476 & DOWN \\ \hline
        TAPT1 & 1569.30795080284 & -0.560750627206016 & 0.181788748488168 & -3.08462779940703 & 0.00203807028209932 & 0.0277966373301522 & NOT \\ \hline
        CHRNE & 106.44666398158 & -1.08768444697478 & 0.352623907597141 & -3.08454538544056 & 0.00203863503123463 & 0.0277966373301522 & DOWN \\ \hline
        KIAA1841 & 283.551804051417 & 0.674577391945165 & 0.218698610391237 & 3.08450698766851 & 0.00203889820446011 & 0.0277966373301522 & UP \\ \hline
        HHIP & 54.6084390759558 & -1.97875055621665 & 0.641596829994639 & -3.08410276315297 & 0.00204167059754894 & 0.0278204536973896 & DOWN \\ \hline
        RBL1 & 390.171057184299 & 0.777873971201055 & 0.252275329468367 & 3.08343258470937 & 0.00204627467026053 & 0.0278641754291398 & UP \\ \hline
        ZNF534 & 6.33161720789361 & 2.55773875754706 & 0.8295359563221 & 3.08333681988574 & 0.0020469333442785 & 0.0278641754291398 & UP \\ \hline
        RP11-120E11.2 & 15.7291509939279 & -1.02240564253064 & 0.331614941473387 & -3.08311090564263 & 0.00204848796163676 & 0.0278713532593807 & DOWN \\ \hline
        RP11-813N20.3 & 11.590719278634 & 1.76699675593443 & 0.573189306527788 & 3.08274550102544 & 0.00205100476809926 & 0.027891608701019 & UP \\ \hline
        RP11-680G24.5 & 11.91391032236 & -0.920903012722144 & 0.298823805634995 & -3.08175920176521 & 0.00205781229591068 & 0.0279645020892831 & DOWN \\ \hline
        RHEBL1 & 47.9993525782652 & 0.77117940737596 & 0.250247209042164 & 3.08167036238963 & 0.00205842648994833 & 0.0279645020892831 & UP \\ \hline
        MTMR9LP & 149.902972339426 & -0.723757858220563 & 0.234890723029942 & -3.08125348197896 & 0.00206131085363277 & 0.0279876756074823 & DOWN \\ \hline
        ACOT11 & 70.819530765685 & 1.35809614459704 & 0.440824937758134 & 3.08080607123497 & 0.00206441057907045 & 0.0279876756074823 & UP \\ \hline
        CTC-277H1.6 & 2.53000672362217 & -1.18748362384741 & 0.385446112570087 & -3.08080321767803 & 0.00206443036263581 & 0.0279876756074823 & DOWN \\ \hline
        IL20RB & 66.0365352321682 & -1.13958980426839 & 0.369907820092615 & -3.08073996376468 & 0.00206486894346573 & 0.0279876756074823 & DOWN \\ \hline
        TMTC1 & 544.957175815381 & -1.04476784750537 & 0.339144128493104 & -3.08060131292119 & 0.00206583059965751 & 0.0279876756074823 & DOWN \\ \hline
        TBX19 & 105.868895313428 & 0.601364650019855 & 0.195214639512108 & 3.08053049465358 & 0.00206632194035337 & 0.0279876756074823 & UP \\ \hline
        RP11-525A16.4 & 43.9552948289404 & 1.834106543708 & 0.595423380963724 & 3.08034014509037 & 0.00206764312655198 & 0.0279915958200376 & UP \\ \hline
        KLHDC1 & 71.6173291207103 & -0.828082522203673 & 0.268907722251628 & -3.0794300560428 & 0.0020739706269292 & 0.0280533704297965 & DOWN \\ \hline
        TCOF1 & 2355.81780337023 & 0.55717128538392 & 0.180935811441934 & 3.07938644618579 & 0.00207427427505241 & 0.0280533704297965 & NOT \\ \hline
        TOMM34 & 1659.47981268116 & 0.580807212738773 & 0.188632520801821 & 3.0790407203908 & 0.00207668294933198 & 0.028071952374378 & NOT \\ \hline
        RP11-164O23.8 & 15.2468146914707 & -1.40894326693165 & 0.45777035825399 & -3.07783857457609 & 0.00208507829314335 & 0.0281714014407266 & DOWN \\ \hline
        ISOC2 & 6985.17449829542 & -0.775988632929782 & 0.252190354933987 & -3.07699568103192 & 0.00209098330511351 & 0.0282371214871726 & DOWN \\ \hline
        RP11-167N24.3 & 2.81304547665718 & -2.70169260317479 & 0.87820135242631 & -3.07639312523319 & 0.00209521399394179 & 0.028273317315938 & DOWN \\ \hline
        DRD1 & 57.7673982560522 & -2.12624290608836 & 0.691203178812024 & -3.07614746469011 & 0.00209694108734467 & 0.028273317315938 & DOWN \\ \hline
        MON1B & 1663.38552518312 & -0.4501592084296 & 0.146347190626089 & -3.07596754337252 & 0.00209820683553935 & 0.028273317315938 & NOT \\ \hline
        AC012360.6 & 2.58025659745847 & -1.38986586296507 & 0.451862836245399 & -3.07585787429144 & 0.00209897870227444 & 0.028273317315938 & DOWN \\ \hline
        NOTCH4 & 1134.21596671512 & -0.597054565394612 & 0.194116756855378 & -3.07574974498174 & 0.00209973998683343 & 0.028273317315938 & DOWN \\ \hline
        RP11-890B15.3 & 176.796794061283 & -0.706014251393839 & 0.229544034258879 & -3.07572468033561 & 0.00209991649066034 & 0.028273317315938 & DOWN \\ \hline
        HIST1H4PS1 & 2.55949986218847 & -1.7144484846927 & 0.55747737275612 & -3.07536873867475 & 0.00210242448095821 & 0.0282930437343235 & DOWN \\ \hline
        CDYL & 639.485052260595 & 0.382745828477354 & 0.124482679894728 & 3.07469142535357 & 0.00210720446773637 & 0.0283394516755069 & NOT \\ \hline
        MTCL1 & 372.831715537438 & 1.30710865407439 & 0.425140820889645 & 3.0745310491219 & 0.00210833774540881 & 0.0283394516755069 & UP \\ \hline
        SH3BP1 & 466.229029397073 & 1.0035970016244 & 0.326432837396367 & 3.07443641279811 & 0.00210900674282523 & 0.0283394516755069 & UP \\ \hline
        UTS2 & 16.3744134294353 & 1.95497053290284 & 0.636006683182281 & 3.07382073899143 & 0.00211336378235122 & 0.0283839403045488 & UP \\ \hline
        RP11-175K6.1 & 11.945582010702 & -0.705831574474037 & 0.229647465669492 & -3.0735439314182 & 0.00211532540048041 & 0.0283962286566222 & DOWN \\ \hline
        GPD1L & 513.545834649945 & 0.821350440802959 & 0.267257713124283 & 3.07325252169993 & 0.00211739230190856 & 0.0283998040775053 & UP \\ \hline
        CTA-941F9.9 & 10.6910430031651 & -1.9190144882603 & 0.624450902129744 & -3.07312309376979 & 0.00211831089796934 & 0.0283998040775053 & DOWN \\ \hline
        RPF2 & 1526.85936863047 & 0.591077494763528 & 0.192341435651555 & 3.07306375644572 & 0.00211873215823335 & 0.0283998040775053 & UP \\ \hline
        PFKP & 1542.13735944594 & 1.41191974909439 & 0.45948723878561 & 3.07281602167231 & 0.00212049176015021 & 0.028401639714462 & UP \\ \hline
        LINGO4 & 84.1973087082025 & -1.65318684098868 & 0.538015454146169 & -3.07274972911752 & 0.00212096284782528 & 0.028401639714462 & DOWN \\ \hline
        RN7SL751P & 3.28026287857854 & 2.36209965846162 & 0.768784042257662 & 3.0725139032867 & 0.00212263944970688 & 0.028405699689088 & UP \\ \hline
        RP11-373D23.3 & 9.25688728013293 & -1.03077673709612 & 0.335494242891769 & -3.07241259406245 & 0.00212336007996574 & 0.028405699689088 & DOWN \\ \hline
        RP11-746P2.3 & 1.93063776454179 & 2.30088906118747 & 0.749003976974397 & 3.07193170119325 & 0.00212678381611629 & 0.0284161869072882 & UP \\ \hline
        VDAC1P8 & 92.4515574454507 & 0.680659993459648 & 0.221585678738758 & 3.07176888566938 & 0.00212794413439833 & 0.0284161869072882 & UP \\ \hline
        NDUFAF2 & 685.160559004461 & 0.690477667741513 & 0.224785510679628 & 3.07171785963378 & 0.00212830789510704 & 0.0284161869072882 & UP \\ \hline
        GPR75 & 69.8512414636383 & -1.35165298893645 & 0.440032138364859 & -3.07171424787093 & 0.00212833364524915 & 0.0284161869072882 & DOWN \\ \hline
        NTF3 & 32.1395237322628 & -1.44284910105041 & 0.469863548207525 & -3.07078322324579 & 0.00213498094208523 & 0.0284909163594552 & DOWN \\ \hline
        ACOX1 & 12383.510059821 & -0.815960251386297 & 0.265738530614443 & -3.07053798144976 & 0.00213673507566367 & 0.0285003060977164 & DOWN \\ \hline
        EME1 & 158.16018745107 & 0.9427277761605 & 0.307051107044457 & 3.07026340088722 & 0.00213870062777364 & 0.0285125051751837 & UP \\ \hline
        KNOP1P5 & 8.03308392723041 & 3.72716325340246 & 1.2141080896117 & 3.06987762069397 & 0.00214146499011027 & 0.0285353365332474 & UP \\ \hline
        RP11-778D9.13 & 5.98906844342113 & -0.980338418463813 & 0.319379068236676 & -3.06951367813915 & 0.00214407587458356 & 0.0285561013635012 & DOWN \\ \hline
        HMGN4 & 1051.14448810032 & 0.617800690208022 & 0.2013424980187 & 3.06840680078699 & 0.00215203443980452 & 0.028648034520067 & UP \\ \hline
        RP11-80H18.4 & 2.04686587599045 & -1.19518561298406 & 0.389558890249209 & -3.06804861318777 & 0.00215461564115606 & 0.028668328761434 & DOWN \\ \hline
        GDPD4 & 23.4648684951626 & -1.49501834088966 & 0.487356883901267 & -3.06760485031444 & 0.00215781745872563 & 0.0286887263260906 & DOWN \\ \hline
        RBM24 & 326.809747799768 & 1.40225087453764 & 0.457126328010617 & 3.06753470236584 & 0.00215832398607792 & 0.0286887263260906 & UP \\ \hline
        FBXL6 & 1551.18176797164 & 0.735758703506146 & 0.239864218001188 & 3.06739666982135 & 0.00215932101577136 & 0.0286887263260906 & UP \\ \hline
        ZNF707 & 455.92738210128 & 0.454070425487827 & 0.14804253802472 & 3.0671618546016 & 0.00216101809137465 & 0.0286930474935763 & NOT \\ \hline
        G6PC3 & 1389.72711288815 & 0.633360805751981 & 0.206504275180655 & 3.06705904852527 & 0.00216176148458791 & 0.0286930474935763 & UP \\ \hline
        C8orf46 & 170.767176587689 & -1.13387029777951 & 0.369787299850623 & -3.06627701448249 & 0.00216742407085994 & 0.0287541393850514 & DOWN \\ \hline
        PDE7A & 639.487403662261 & 0.768674323190294 & 0.250701098512341 & 3.06609874368961 & 0.00216871680350338 & 0.0287555823603199 & UP \\ \hline
        ZNF816 & 129.28878038705 & 1.06868893866101 & 0.348564737213096 & 3.06596974555021 & 0.00216965267569388 & 0.0287555823603199 & UP \\ \hline
        ZNHIT3 & 1120.73531688395 & 0.377182502689789 & 0.12306348514454 & 3.06494247458359 & 0.00217711867623663 & 0.0288404441827635 & NOT \\ \hline
        RP11-223A3.1 & 11.4079215342544 & -0.788974134191599 & 0.25744173239351 & -3.06467069987557 & 0.00217909781623953 & 0.0288525738187304 & DOWN \\ \hline
        RP11-242C19.2 & 11.6264217483589 & -1.16379027577339 & 0.37977552925647 & -3.06441617776658 & 0.00218095281333498 & 0.0288531195715517 & DOWN \\ \hline
        FBXL17 & 1092.37399512228 & -0.557300782964008 & 0.181869221593352 & -3.06429410145109 & 0.00218184303821653 & 0.0288531195715517 & NOT \\ \hline
        PIGS & 1293.84357878658 & 0.61877149343151 & 0.201933933820584 & 3.06422740212292 & 0.002182329574671 & 0.0288531195715517 & UP \\ \hline
        WARS2-IT1 & 2.85851386914969 & -1.71692270429245 & 0.560397523635591 & -3.06375854974139 & 0.00218575241329305 & 0.0288842975999223 & DOWN \\ \hline
        CACYBPP2 & 8.26937653240639 & 1.03490007184015 & 0.337884901073172 & 3.06287753182563 & 0.00219219756497184 & 0.028949679514287 & UP \\ \hline
        C3 & 498608.064542779 & -0.935865415722329 & 0.305559708852116 & -3.06279063832748 & 0.00219283418362918 & 0.028949679514287 & DOWN \\ \hline
        ENPP5 & 137.06958109536 & 1.96890503545143 & 0.643023631004405 & 3.0619481781346 & 0.00219901519624159 & 0.0290171606391218 & UP \\ \hline
        PLGLB1 & 120.096397079475 & -1.27176346594872 & 0.415480297291896 & -3.06094771337675 & 0.00220637620632637 & 0.0290970988697734 & DOWN \\ \hline
        AC006547.14 & 11.625372021485 & -0.869406377998569 & 0.284042364998404 & -3.0608334711037 & 0.00220721818923678 & 0.0290970988697734 & DOWN \\ \hline
        SPATA17 & 32.5752970080206 & 1.95658870904111 & 0.63932409648227 & 3.06040194606582 & 0.00221040125200292 & 0.0291061141571614 & UP \\ \hline
        RP11-264I13.2 & 42.969408330119 & -0.687906798229908 & 0.224782495810625 & -3.0603219158553 & 0.0022109920419586 & 0.0291061141571614 & DOWN \\ \hline
        SGOL1 & 227.513493769248 & 0.998447947495965 & 0.326257712377403 & 3.06030450658282 & 0.00221112057788093 & 0.0291061141571614 & UP \\ \hline
        FAM90A1 & 17.1451741660401 & 1.6908836866773 & 0.552556681535966 & 3.06010902262023 & 0.0022125643428781 & 0.0291109944821934 & UP \\ \hline
        BPIFB2 & 229.273143319032 & 2.43970037364813 & 0.797377263927483 & 3.05965630576344 & 0.00221591124322964 & 0.0291408977357344 & UP \\ \hline
        TPM3P9 & 226.561741329439 & 0.885212197164885 & 0.289392890976124 & 3.05885951164543 & 0.00222181315139648 & 0.0291859950938809 & UP \\ \hline
        ZBED6CL & 1156.90632270167 & 0.826119381056602 & 0.270080172986458 & 3.05879314250152 & 0.00222230540149939 & 0.0291859950938809 & UP \\ \hline
        RP11-374P20.4 & 7.26816146683355 & -1.23583218282314 & 0.40404233606583 & -3.05867002665231 & 0.00222321879816836 & 0.0291859950938809 & DOWN \\ \hline
        GALNT15 & 183.917075371799 & -1.17982444101644 & 0.385754320308801 & -3.0584866556309 & 0.00222457986586717 & 0.0291859950938809 & DOWN \\ \hline
        LRRC75A-AS1 & 7053.69967499249 & 0.834743763914918 & 0.272928734955013 & 3.0584678599434 & 0.00222471941961466 & 0.0291859950938809 & UP \\ \hline
        USP21 & 925.934196891193 & 0.500626821696213 & 0.163757480904238 & 3.05712336884914 & 0.00223472280044032 & 0.0292979843714466 & NOT \\ \hline
        RP11-470P21.2 & 2.38671233681547 & -2.52002333186028 & 0.824337008099636 & -3.05703044640656 & 0.00223541568923312 & 0.0292979843714466 & DOWN \\ \hline
        RANP1 & 7.65150548420063 & 0.989758403306038 & 0.323788379844109 & 3.05680643568051 & 0.00223708686498556 & 0.029305729911665 & UP \\ \hline
        METTL18 & 341.702854951798 & 0.512957919591411 & 0.167818464365826 & 3.05662384368635 & 0.00223844989348246 & 0.0293078419335041 & NOT \\ \hline
        NIF3L1 & 881.470932323002 & 0.354016011374686 & 0.115824157027025 & 3.05649547090668 & 0.00223940863723384 & 0.0293078419335041 & NOT \\ \hline
        DCAF16 & 803.253199739805 & 0.656731296023324 & 0.214882630015848 & 3.05623258601632 & 0.00224137315026099 & 0.0293194086627679 & UP \\ \hline
        RBM14-RBM4 & 40.5346351948482 & -0.495661528162087 & 0.162203502775654 & -3.05580039691031 & 0.00224460628945533 & 0.0293342027772372 & NOT \\ \hline
        HOXA-AS3 & 5.82089507150018 & 2.10448161666868 & 0.688700530323576 & 3.05572817793522 & 0.00224514696483556 & 0.0293342027772372 & UP \\ \hline
        PNO1 & 940.114720358313 & 0.432015063560793 & 0.141382473603987 & 3.05564793533653 & 0.0022457478499197 & 0.0293342027772372 & NOT \\ \hline
        ADCK5 & 820.303526197384 & 0.72118400259363 & 0.236032129628982 & 3.05544844139337 & 0.00224724237004848 & 0.0293395984116532 & UP \\ \hline
        OVOL2 & 28.4938551039852 & 2.41459811552925 & 0.790297368114331 & 3.0553032478022 & 0.00224833066895647 & 0.0293396878541554 & UP \\ \hline
        MAP6D1 & 57.2120208170507 & -0.722060776964443 & 0.236388005463215 & -3.05455759292662 & 0.00225392733887603 & 0.0293861262448848 & DOWN \\ \hline
        RP11-44D5.1 & 2.54693629040605 & -1.59308387739941 & 0.521546159049637 & -3.05454052293728 & 0.002254055610601 & 0.0293861262448848 & DOWN \\ \hline
        NCAM2 & 56.0498299258131 & -1.85334188948465 & 0.606795846667003 & -3.05430879209977 & 0.00225579760417009 & 0.0293947113357994 & DOWN \\ \hline
        VILL & 94.5633192454813 & -0.861926151393328 & 0.282232603320625 & -3.05395670539932 & 0.00225844671148316 & 0.0294069118441974 & DOWN \\ \hline
        RP13-650J16.1 & 252.852822689753 & -1.76960955815986 & 0.579459616122499 & -3.05389626632024 & 0.00225890174284215 & 0.0294069118441974 & DOWN \\ \hline
        PCDHB11 & 52.0499260570161 & -1.39471900642497 & 0.456724520427989 & -3.0537423414841 & 0.00226006098547758 & 0.0294078918637923 & DOWN \\ \hline
        PRR13P5 & 41.8693203737929 & 0.602034921904796 & 0.197169603069534 & 3.05338608250117 & 0.00226274614312265 & 0.0294287166169307 & UP \\ \hline
        PRR34-AS1 & 178.390395952508 & 1.10258645176302 & 0.361210990104672 & 3.05247205087397 & 0.00226964866039949 & 0.0294912231908293 & UP \\ \hline
        SCAND2P & 104.77101902531 & -0.504394717349152 & 0.165241943253547 & -3.05246178674629 & 0.00226972628169744 & 0.0294912231908293 & NOT \\ \hline
        IDH2 & 13654.6741168056 & -0.82527708637594 & 0.270377434299655 & -3.05231495562347 & 0.0022708369416301 & 0.0294915300270104 & DOWN \\ \hline
        AC025335.1 & 78.5368905360091 & 0.903585568436088 & 0.296119657306075 & 3.05142041786886 & 0.00227761416743848 & 0.0295522115446512 & UP \\ \hline
        OPN1SW & 70.7376879165923 & 0.608946351321874 & 0.199562239539246 & 3.05141069136038 & 0.00227768795944953 & 0.0295522115446512 & UP \\ \hline
        COL14A1 & 1254.71667415107 & -1.32448380776771 & 0.434121474412819 & -3.05095206257458 & 0.00228116992156054 & 0.0295832409043679 & DOWN \\ \hline
        RP11-757O6.1 & 5.99833510154279 & -2.68852161092779 & 0.881313864206701 & -3.05058358902343 & 0.00228397094668368 & 0.0296054141345094 & DOWN \\ \hline
        MIP & 15.0959706227693 & -1.2327210167336 & 0.404156992803588 & -3.05010438686799 & 0.00228761841038324 & 0.0296264074958248 & DOWN \\ \hline
        ZNF74 & 424.420809712258 & 0.495511245174776 & 0.162458235033809 & 3.05008388815536 & 0.00228777455598057 & 0.0296264074958248 & NOT \\ \hline
        TMEM179 & 31.1023135609562 & 2.99028347794956 & 0.980523359090172 & 3.04968102006692 & 0.00229084531999706 & 0.0296520198146566 & UP \\ \hline
        AF131217.1 & 9.27039202347715 & -1.28279460939713 & 0.420659473548364 & -3.04948465459829 & 0.00229234343623667 & 0.029657261528422 & DOWN \\ \hline
        RP11-932O9.7 & 2.30708411761084 & -1.23973216488894 & 0.406598699937565 & -3.04903130550912 & 0.00229580556638328 & 0.0296755263016341 & DOWN \\ \hline
        PTF1A & 8.13837220347949 & 4.01195158530476 & 1.31581962318408 & 3.04901334089886 & 0.0022959428568791 & 0.0296755263016341 & UP \\ \hline
        FAM122A & 759.119372478271 & -0.462583316365408 & 0.151723039274092 & -3.04886666243046 & 0.00229706409550394 & 0.02967588043382 & NOT \\ \hline
        TRANK1 & 1148.45301470115 & -0.720542086335802 & 0.236349894526657 & -3.04862453092627 & 0.0022989160930206 & 0.029685670444383 & DOWN \\ \hline
        CD99L2 & 4962.21288575221 & -0.692067699528525 & 0.227060157375615 & -3.04794864729909 & 0.00230409298127451 & 0.0297383646917115 & DOWN \\ \hline
        DNAJC10 & 2699.37388008201 & 0.54095789313583 & 0.177515721513027 & 3.0473801899069 & 0.00230845530952544 & 0.0297805004980624 & NOT \\ \hline
        KCTD19 & 2.5287170612684 & 2.41080320616774 & 0.791246375743625 & 3.04684265239387 & 0.00231258731670955 & 0.0298196263794345 & UP \\ \hline
        SLC2A8 & 1587.5565529615 & -0.59574836908002 & 0.195541406143253 & -3.0466609647042 & 0.00231398546622769 & 0.0298234801419275 & DOWN \\ \hline
        PLD3 & 9234.31432799572 & -0.431437934843572 & 0.141630082372944 & -3.04623091094093 & 0.0023172979639936 & 0.0298519913405253 & NOT \\ \hline
        PRPF3 & 1910.41593084278 & 0.511727109552174 & 0.167995040243066 & 3.04608462733051 & 0.00231842570593556 & 0.0298523442819324 & NOT \\ \hline
        FCF1P2 & 160.048136615068 & 0.430145062243469 & 0.14125943522232 & 3.04507137216348 & 0.00232625098727778 & 0.0299139573730693 & NOT \\ \hline
        CYP17A1-AS1 & 4.74747684247027 & -1.53599570423378 & 0.504425972130786 & -3.04503691145294 & 0.00232651754915823 & 0.0299139573730693 & DOWN \\ \hline
        MTURN & 441.99679333065 & -0.823229844386053 & 0.270351363749025 & -3.04503677351626 & 0.00232651861618785 & 0.0299139573730693 & DOWN \\ \hline
        SFR1 & 169.248283523398 & 0.53671309300927 & 0.17626700376182 & 3.04488691334711 & 0.00232767814647096 & 0.0299146888269812 & NOT \\ \hline
        COX6B1P4 & 3.08512035669983 & -1.41297208354063 & 0.464074823134942 & -3.04470747625491 & 0.00232906722189732 & 0.0299183682434064 & DOWN \\ \hline
        HSPE1P2 & 11.6241484221281 & 1.04058166868578 & 0.341878539014273 & 3.04371743159443 & 0.00233674510833913 & 0.0300027897724755 & UP \\ \hline
        LINC01415 & 4.63150629991494 & -0.973785054758204 & 0.319952860079437 & -3.04352664488273 & 0.00233822733760536 & 0.0300076195218701 & DOWN \\ \hline
        TRIM40 & 10.9120545474765 & 1.79774784295429 & 0.590826770458743 & 3.04276639590729 & 0.0023441422959371 & 0.0300693051956376 & UP \\ \hline
        UTP11L & 1094.40131126093 & 0.417947745770047 & 0.137412295241185 & 3.04156003679633 & 0.00235355624689689 & 0.0301757944131913 & NOT \\ \hline
        STK25 & 3834.96425802453 & 0.422820943718621 & 0.139029827932347 & 3.04122467823502 & 0.00235617939520726 & 0.0301817787748675 & NOT \\ \hline
        ZNF521 & 97.2046520818596 & -0.911522388528509 & 0.299734374424691 & -3.04110060875761 & 0.00235715053510115 & 0.0301817787748675 & DOWN \\ \hline
        RP11-417L19.5 & 7.70072428933634 & -1.11022220538911 & 0.365075719927765 & -3.04107379589302 & 0.00235736045794118 & 0.0301817787748675 & DOWN \\ \hline
        RP4-605O3.4 & 43.6229877806127 & -0.966313318413532 & 0.317805470554866 & -3.04058113514036 & 0.00236122063750656 & 0.0302169414601665 & DOWN \\ \hline
        VIPR1 & 126.387196405517 & -1.3785202606773 & 0.453439105458412 & -3.04014418713106 & 0.00236464912902363 & 0.0302465492081146 & DOWN \\ \hline
        FBXO6 & 1046.01229050245 & 0.670853950431753 & 0.220682502869276 & 3.03990548280641 & 0.00236652403557512 & 0.0302562662983756 & UP \\ \hline
        CTC-260E6.4 & 42.6689942591431 & 1.58041507701238 & 0.519949087801342 & 3.03955736069339 & 0.00236926080572724 & 0.0302769880637683 & UP \\ \hline
        TRIM59 & 155.507398827306 & 0.990565725712746 & 0.325946738570706 & 3.03904168532697 & 0.00237332012533792 & 0.0303145833335301 & UP \\ \hline
        RUNX1T1 & 74.5901896481943 & -1.00189441632996 & 0.329692226943572 & -3.03887788201156 & 0.00237461089255691 & 0.0303167969482677 & DOWN \\ \hline
        VCAM1 & 2137.49027506455 & 1.23200360782318 & 0.405577450809607 & 3.03765311745973 & 0.0023842824024598 & 0.0304124653201853 & UP \\ \hline
        CCDC137 & 1235.60606489935 & 0.48672330696219 & 0.160230474392265 & 3.03764504728749 & 0.00238434624902448 & 0.0304124653201853 & NOT \\ \hline
        DSTNP2 & 181.391402933611 & 0.662021113413821 & 0.21795897229703 & 3.03736573189395 & 0.00238655699668081 & 0.0304263587029842 & UP \\ \hline
        HNRNPA3P6 & 38.0505278743643 & 0.624103508395279 & 0.205534569317608 & 3.03648924104279 & 0.00239350650490471 & 0.030500625400688 & UP \\ \hline
        RSAD1 & 2750.06953803978 & -0.471471144199886 & 0.155290331444523 & -3.03606245034205 & 0.00239689713894022 & 0.0305294926664076 & NOT \\ \hline
        PPP1R13L & 781.033859673175 & 0.777778691017436 & 0.256282285387191 & 3.03485154989299 & 0.00240654107262535 & 0.0306318457515862 & UP \\ \hline
        RP11-315D16.4 & 2.61758393884697 & -1.65206782269384 & 0.544394120517859 & -3.03469078821479 & 0.00240782408873354 & 0.0306318457515862 & DOWN \\ \hline
        CDH5 & 1761.56768726616 & -0.659877207150253 & 0.217449079924303 & -3.03462864676165 & 0.00240832019860426 & 0.0306318457515862 & DOWN \\ \hline
        LCN15 & 7.53582263721862 & 2.90129237015873 & 0.956242997705895 & 3.03405345411069 & 0.00241291672545173 & 0.0306759281918958 & UP \\ \hline
        FAM83H & 5974.24685692942 & 0.828296516043457 & 0.273051587085036 & 3.0334799547805 & 0.00241750771376602 & 0.0307198989575982 & UP \\ \hline
        MAPK4 & 189.14074466364 & -2.00725711985836 & 0.661770476801724 & -3.03316208598372 & 0.00242005576586475 & 0.0307378805842279 & DOWN \\ \hline
        CACNA1I & 23.6694595506513 & -1.66441216114183 & 0.548919068500419 & -3.03216313051176 & 0.00242807945209106 & 0.0308128596457597 & DOWN \\ \hline
        CDX2 & 6.24054987863291 & 2.26737348198886 & 0.747790989910536 & 3.03209521454667 & 0.00242862584121436 & 0.0308128596457597 & UP \\ \hline
        RP11-405A12.2 & 2.34807716453916 & -2.22815341199788 & 0.73494735862759 & -3.03171837525703 & 0.00243165958702906 & 0.0308128596457597 & DOWN \\ \hline
        TMEM220-AS1 & 206.712426788311 & -1.02214576061593 & 0.33715481819941 & -3.03168071592375 & 0.00243196295414588 & 0.0308128596457597 & DOWN \\ \hline
        CTC-297N7.9 & 75.2936018336183 & -1.04649139188209 & 0.345191029554781 & -3.03162974203539 & 0.0024323736326674 & 0.0308128596457597 & DOWN \\ \hline
        ALDH7A1 & 7874.66092933301 & -0.800546813013015 & 0.264077184093649 & -3.03148799378714 & 0.00243351598165041 & 0.0308128596457597 & DOWN \\ \hline
        PCYOX1 & 8059.18328843135 & -0.640869993335881 & 0.211407832836144 & -3.03143920799093 & 0.00243390925989174 & 0.0308128596457597 & DOWN \\ \hline
        MYO19 & 1749.97362546188 & 0.483992123972568 & 0.159700385435198 & 3.03062589769991 & 0.00244047419355643 & 0.0308815601078292 & NOT \\ \hline
        CASP12 & 7.03431446524859 & -1.00237769231152 & 0.3307791783842 & -3.03035305066047 & 0.00244268020650221 & 0.030895064802986 & DOWN \\ \hline
        APH1A & 11969.3567201245 & 0.361921096334526 & 0.119477810018616 & 3.02919091233875 & 0.00245209673923405 & 0.0309997132038303 & NOT \\ \hline
        AC016708.2 & 93.0061536897526 & 1.86533450172398 & 0.615868618954124 & 3.02878640722386 & 0.00245538213438418 & 0.0310267896161354 & UP \\ \hline
        ATP6V0A4 & 2.9549250585313 & 2.41265549410675 & 0.796649754153416 & 3.0285021510747 & 0.00245769327541517 & 0.0310307324652874 & UP \\ \hline
        CCDC158 & 79.6393159845942 & -1.12603316781538 & 0.371816263010259 & -3.0284666913139 & 0.00245798172015859 & 0.0310307324652874 & DOWN \\ \hline
        ERMARD & 807.758919954454 & -0.494538343795743 & 0.163307238163832 & -3.02826959390261 & 0.00245958555884864 & 0.0310365377728203 & NOT \\ \hline
        MSTN & 6.71438084593469 & -1.44527397197376 & 0.47740184694408 & -3.02737406908912 & 0.00246688477035025 & 0.0311141719291502 & DOWN \\ \hline
        KPNA4 & 3183.93012410242 & 0.322194379193674 & 0.106432978575881 & 3.02720438255862 & 0.002468270076865 & 0.0311152452762818 & NOT \\ \hline
        ACP6 & 1072.66418144963 & 0.632519185163103 & 0.208953385537403 & 3.02708273204735 & 0.00246926365941153 & 0.0311152452762818 & UP \\ \hline
        LILRB5 & 330.486295377178 & -1.07740115956273 & 0.355978951515563 & -3.02658669838695 & 0.00247331881202421 & 0.0311420768781677 & DOWN \\ \hline
        ERG & 372.899229438345 & -0.653169244193451 & 0.215813742367756 & -3.02654148446405 & 0.00247368874575936 & 0.0311420768781677 & DOWN \\ \hline
        PAMR1 & 170.393167241628 & -1.02576856836715 & 0.338973588969741 & -3.0261017428668 & 0.00247728928899848 & 0.0311729398935662 & DOWN \\ \hline
        UPK1A & 23.0455193025624 & 1.7285262838818 & 0.571247795989718 & 3.02587825461459 & 0.00247912101698808 & 0.0311815267458909 & UP \\ \hline
        MIR3682 & 28.1647249003171 & -1.03823397020703 & 0.34314444699004 & -3.02564701050564 & 0.00248101761699381 & 0.0311909211997414 & DOWN \\ \hline
        AC138430.4 & 9.82296612414712 & -1.53518813622479 & 0.507639137271194 & -3.02417214022773 & 0.0024931453611599 & 0.0313288715369467 & DOWN \\ \hline
        DARS & 2891.95410039463 & 0.467335054450265 & 0.154582521355175 & 3.023207606871 & 0.00250110595144492 & 0.0314101253004161 & NOT \\ \hline
        SMARCB1 & 2693.58488611609 & 0.504124976021879 & 0.166757168233791 & 3.02310827990976 & 0.00250192704659783 & 0.0314101253004161 & NOT \\ \hline
        SWSAP1 & 216.969161453457 & -0.599861168907965 & 0.198463402939853 & -3.02252788182696 & 0.00250672989137531 & 0.0314558658432063 & DOWN \\ \hline
        BCAS4 & 233.192332453667 & 0.919097228735788 & 0.304110382427726 & 3.02224876835377 & 0.00250904258170794 & 0.031470330671168 & UP \\ \hline
        AC144449.1 & 16.4369752490772 & -0.95814789572895 & 0.31711181978387 & -3.02148275766568 & 0.00251539965834935 & 0.0315354864745924 & DOWN \\ \hline
        FAM117B & 443.12217898331 & 0.981301762452408 & 0.324864762172386 & 3.02064697903951 & 0.00252235253994185 & 0.0316080482256916 & UP \\ \hline
        EMCN & 482.830255450585 & -0.835798739033152 & 0.2767670033332 & -3.01986410579058 & 0.00252888124024118 & 0.0316639938055721 & DOWN \\ \hline
        ETNPPL & 3735.48305416738 & -1.65573393364186 & 0.548286813184999 & -3.019831762912 & 0.00252915129291097 & 0.0316639938055721 & DOWN \\ \hline
        LPO & 3.19293389510173 & 2.1647181108384 & 0.716888900199801 & 3.01960054094168 & 0.00253108269074282 & 0.0316683500179426 & UP \\ \hline
        KRT79 & 1.74573982922422 & 2.77205762791715 & 0.918087006708103 & 3.0193844457691 & 0.00253288895384904 & 0.0316683500179426 & UP \\ \hline
        RP11-546J1.1 & 12.4581279631896 & 1.01474197845343 & 0.336077271292499 & 3.01937103497329 & 0.00253300108879231 & 0.0316683500179426 & UP \\ \hline
        GPSM2 & 397.186342001783 & 0.895675079200649 & 0.29665941190556 & 3.01920331280702 & 0.00253440388842284 & 0.0316689360433349 & UP \\ \hline
        BAIAP2 & 3839.78428152538 & -0.852399534587437 & 0.282342986760672 & -3.01902145460398 & 0.00253592572235975 & 0.0316689360433349 & DOWN \\ \hline
        TUBB & 30660.6149540502 & 0.565662985883359 & 0.1873709624566 & 3.01894689799856 & 0.00253654987180858 & 0.0316689360433349 & NOT \\ \hline
        RP11-295M3.4 & 18.6932898746659 & -1.35278005907262 & 0.448127499959968 & -3.01873921862297 & 0.00253828919728965 & 0.0316760744813561 & DOWN \\ \hline
        ADAMDEC1 & 70.5050089120607 & 1.64268212495259 & 0.54420090062064 & 3.01852151122715 & 0.00254011367902039 & 0.0316842685571601 & UP \\ \hline
        PLN & 53.171774634017 & -1.38147652503637 & 0.457717043089679 & -3.01818895733297 & 0.00254290293938744 & 0.0317044837985208 & DOWN \\ \hline
        PGR & 46.7740369454796 & -1.64462236981669 & 0.54494577180606 & -3.01795601490049 & 0.00254485838724846 & 0.0317060590339471 & DOWN \\ \hline
        LRRTM2 & 6.54053551318201 & -0.948680951061791 & 0.314352940214438 & -3.0178847712213 & 0.00254545672074243 & 0.0317060590339471 & DOWN \\ \hline
        DDX52 & 1279.62180707031 & 0.348952173727319 & 0.115632983376088 & 3.01775638350848 & 0.00254653529800851 & 0.0317060590339471 & NOT \\ \hline
        SNORA81 & 7.82562188654237 & -1.16303056504745 & 0.385430942987765 & -3.01748104610369 & 0.00254884980011386 & 0.0317203188427014 & DOWN \\ \hline
        CNTFR & 687.797939798664 & -2.0203956917508 & 0.669778109437012 & -3.01651496709717 & 0.00255698594197376 & 0.031806982396033 & DOWN \\ \hline
        RBM15B & 2452.9871201151 & 0.329381019198358 & 0.109229931357059 & 3.01548316570532 & 0.00256570181021421 & 0.031900774569712 & NOT \\ \hline
        SLC6A9 & 302.023213037434 & 1.11751248588464 & 0.370673027949434 & 3.01482007489655 & 0.00257131742513517 & 0.0319559513256606 & UP \\ \hline
        CTD-2014B16.5 & 1.41415885849888 & -2.14968040669951 & 0.713198516299602 & -3.01414032358484 & 0.00257708579995471 & 0.0320025030208131 & DOWN \\ \hline
        NOSTRIN & 228.15994021971 & -0.736407325573052 & 0.244325188013544 & -3.01404587697372 & 0.00257788821022332 & 0.0320025030208131 & DOWN \\ \hline
        TDG & 637.059093502011 & 0.45233840032363 & 0.150080995486896 & 3.01396188675418 & 0.0025786019758016 & 0.0320025030208131 & NOT \\ \hline
        RP11-416N4.1 & 2.37200273091779 & 1.85448181330556 & 0.615369420549259 & 3.01360735743142 & 0.00258161682820201 & 0.0320252695697853 & UP \\ \hline
        BAG2 & 1053.81966195723 & 0.753206369255397 & 0.249963548084385 & 3.01326483412342 & 0.00258453264458427 & 0.0320467873160747 & UP \\ \hline
        PRPH & 3.44884559025646 & 2.17675350930673 & 0.722895667780175 & 3.01115860327531 & 0.00260252875635277 & 0.0322551873731616 & UP \\ \hline
        CEBPZOS & 2065.74174502089 & 0.44945320140031 & 0.149303026857187 & 3.01034219373346 & 0.00260953510024432 & 0.0323272544610175 & NOT \\ \hline
        GJD3 & 2.29018259758718 & -1.52154758534895 & 0.505487278451195 & -3.01006108405132 & 0.00261195154328638 & 0.0323424214374073 & DOWN \\ \hline
        SYCE1 & 15.9636022181799 & 2.76667249354105 & 0.919437674419975 & 3.00909193794609 & 0.00262029809892026 & 0.0324165152051399 & UP \\ \hline
        SASH1 & 914.553353706689 & -0.70156507567369 & 0.233155047142768 & -3.00900659999051 & 0.00262103421991369 & 0.0324165152051399 & DOWN \\ \hline
        RARA & 3155.01352308758 & -0.5389976727841 & 0.179131463568848 & -3.00895030970894 & 0.00262151988057784 & 0.0324165152051399 & NOT \\ \hline
        ZNF252P-AS1 & 20.2828565526358 & 0.871742027679206 & 0.289880647233205 & 3.00724465741206 & 0.00263627495840588 & 0.0325730505675254 & UP \\ \hline
        RP11-24F11.2 & 9.788988832523 & 1.3496275059014 & 0.448797304768741 & 3.0072094719839 & 0.00263658013440051 & 0.0325730505675254 & UP \\ \hline
        UVSSA & 345.498096403481 & -0.590192738861404 & 0.196298932457261 & -3.00660187741929 & 0.00264185511883095 & 0.0326233633927554 & DOWN \\ \hline
        CCNB2 & 699.031644429348 & 0.981963853711476 & 0.326760556730117 & 3.00514806174269 & 0.00265451596267431 & 0.0327647943891511 & UP \\ \hline
        MLK4 & 571.133812999929 & 1.15242029919739 & 0.383523947344883 & 3.00481966556597 & 0.00265738353389924 & 0.0327852729762102 & UP \\ \hline
        RP11-386G11.5 & 11.4698147808316 & 1.34189440920912 & 0.446716245439721 & 3.0039077891341 & 0.00266536093523963 & 0.0328578854281638 & UP \\ \hline
        TMEM68 & 778.932324074025 & 0.492078215952259 & 0.163814746800775 & 3.00387007618249 & 0.00266569133163982 & 0.0328578854281638 & NOT \\ \hline
        RHPN1 & 505.535572944194 & 1.17703411831979 & 0.391902817983136 & 3.00338263546357 & 0.00266996508207974 & 0.0328956188359779 & UP \\ \hline
        RP11-468N14.13 & 13.8148200055294 & 2.65462516430676 & 0.883953531988631 & 3.00312750415132 & 0.0026722045012305 & 0.0329082651467923 & UP \\ \hline
        PUS1 & 1492.50104181407 & 0.648676023082628 & 0.216019761091231 & 3.00285501569772 & 0.00267459816861338 & 0.0329227986907808 & UP \\ \hline
        BCL2L2-PABPN1 & 12.4166613564201 & 0.886694877409716 & 0.295312003488592 & 3.00256971249043 & 0.00267710650666692 & 0.0329387299437068 & UP \\ \hline
        RP5-1103B4.3 & 17.1154123439122 & -1.23289973345185 & 0.410653774497118 & -3.00228516092818 & 0.00267961037756419 & 0.03295459181474 & DOWN \\ \hline
        DUSP12 & 572.708177156199 & 0.483718015080676 & 0.161171606014697 & 3.00126074959237 & 0.00268864227056624 & 0.0330506863617862 & NOT \\ \hline
        TXNRD1 & 12898.0844601781 & 1.04266483238992 & 0.347508222789541 & 3.00040334015744 & 0.00269622314057537 & 0.0331288649473776 & UP \\ \hline
        CFI & 19025.7063789249 & -0.962493151272092 & 0.320844898115507 & -2.99987051975995 & 0.00270094395977992 & 0.0331718468215615 & DOWN \\ \hline
        ARPC3 & 7586.71353826629 & 0.492551245399341 & 0.16421167581584 & 2.99948979238071 & 0.00270432185147239 & 0.0331941782162559 & NOT \\ \hline
        RP11-50C13.1 & 66.3108096215143 & 0.660276039043932 & 0.220136785908969 & 2.99938983990149 & 0.00270520928994256 & 0.0331941782162559 & UP \\ \hline
        D4S234E & 14.8333332875121 & -1.26507647719236 & 0.422093344040037 & -2.99714860481753 & 0.00272517833893234 & 0.0333964862193278 & DOWN \\ \hline
        LA16c-429E7.1 & 9.98398502305362 & -1.15574389277456 & 0.385625808685782 & -2.9970605357389 & 0.00272596576345142 & 0.0333964862193278 & DOWN \\ \hline
        LRRC63 & 8.3426586590819 & 1.34960574674688 & 0.450319841240673 & 2.99699374344374 & 0.00272656309112037 & 0.0333964862193278 & UP \\ \hline
        CRISP2 & 6.55840433212316 & 4.52596618065019 & 1.5101719519243 & 2.99698731318846 & 0.00272662060360527 & 0.0333964862193278 & UP \\ \hline
        UBD & 4478.51554166665 & 1.211326118677 & 0.404265739623028 & 2.99636105648365 & 0.00273222718440912 & 0.0334500557369221 & UP \\ \hline
        RP1-12G14.7 & 9.04489307855812 & -0.845150375978966 & 0.282160713774566 & -2.9952801177495 & 0.00274192910321889 & 0.0335536926343385 & DOWN \\ \hline
        RP11-498C9.12 & 23.0680402925193 & 1.7933463887033 & 0.598802619079265 & 2.99488734945882 & 0.00274546216642983 & 0.033579055142562 & UP \\ \hline
        TRPM3 & 44.5508552546154 & -1.58244478075515 & 0.528401962922468 & -2.99477460682209 & 0.00274647708666956 & 0.033579055142562 & DOWN \\ \hline
        COQ9 & 3114.55548902009 & -0.623878410933403 & 0.2083712817275 & -2.99407099558608 & 0.00275281881182231 & 0.0336149265550709 & DOWN \\ \hline
        ZZEF1 & 1439.75837247556 & -0.493252273722963 & 0.164744520792794 & -2.99404357334194 & 0.00275306624212306 & 0.0336149265550709 & NOT \\ \hline
        RP11-428P16.2 & 4.29314580343007 & 1.56349335508541 & 0.522202466232961 & 2.99403671216657 & 0.00275312815353364 & 0.0336149265550709 & UP \\ \hline
        GALNT16 & 143.818036483753 & -1.10784573177115 & 0.370052620049518 & -2.99375189296838 & 0.00275569932524405 & 0.0336311842977377 & DOWN \\ \hline
        PHOSPHO2 & 93.1509955576193 & 0.657716750249446 & 0.219749143421948 & 2.99303442101042 & 0.00276218594389492 & 0.0336951909432866 & UP \\ \hline
        TCF19 & 1228.93275959801 & 0.940179031183484 & 0.314188129227218 & 2.99240787198409 & 0.00276786193886277 & 0.0337492559107177 & UP \\ \hline
        SLC26A9 & 19.2442887974938 & 1.86928706298267 & 0.624759397384611 & 2.99201111789266 & 0.0027714616965729 & 0.033777291132244 & UP \\ \hline
        LRRC70 & 12.5034478897978 & -0.904214668866958 & 0.302222894490993 & -2.9918801167921 & 0.00277265121089227 & 0.033777291132244 & DOWN \\ \hline
        MYCNOS & 9.83677651736753 & 2.33956326790506 & 0.782040045424643 & 2.99161568719246 & 0.0027750537015371 & 0.0337913855128823 & UP \\ \hline
        KIF3B & 3604.70267335552 & -0.483041834755991 & 0.161519444485203 & -2.99061104559608 & 0.00278419877699072 & 0.0338851050622085 & NOT \\ \hline
        HSPB11 & 1004.75548794474 & 0.470887931765534 & 0.157461484503603 & 2.99049595048598 & 0.00278524822295337 & 0.0338851050622085 & NOT \\ \hline
        PIK3CD-AS2 & 39.6271077702623 & 1.65816570955319 & 0.55453540236438 & 2.99018908888999 & 0.00278804797624878 & 0.0339004620532381 & UP \\ \hline
        RP11-495P10.9 & 21.2513960859487 & 2.98189943352585 & 0.997285912818764 & 2.99001459380661 & 0.00278964118603119 & 0.0339004620532381 & UP \\ \hline
        RCC1 & 1565.44436801568 & 0.584239080709196 & 0.195401153923479 & 2.98994693213526 & 0.00279025918779508 & 0.0339004620532381 & NOT \\ \hline
        OR56A3 & 3.10935981217867 & 4.3162133063178 & 1.44364905020919 & 2.98979402625062 & 0.00279165624567774 & 0.0339022533326934 & UP \\ \hline
        RP11-2B6.3 & 8.34939215429856 & -1.06287871180988 & 0.35552447459203 & -2.98960771415117 & 0.00279335939015282 & 0.0339077585032869 & DOWN \\ \hline
        UBE2Z & 4118.99226170063 & 0.391015125588449 & 0.130806086818846 & 2.98927316838066 & 0.0027964199728179 & 0.0339297289188504 & NOT \\ \hline
        ADH4 & 25295.0813174564 & -1.96984714618504 & 0.659149275763038 & -2.98846895326515 & 0.0028037898463191 & 0.0340039421236643 & DOWN \\ \hline
        VGLL3 & 102.777633792792 & -1.18118356337285 & 0.395320223198978 & -2.98791585670617 & 0.00280886874488045 & 0.0340503168224337 & DOWN \\ \hline
        RPL8 & 77327.5285930754 & 0.861682692671145 & 0.28844630522205 & 2.98732442423836 & 0.00281430896333322 & 0.0340955613126517 & UP \\ \hline
        CTD-2314B22.1 & 4.22949397031752 & 2.79419920107423 & 0.935379168615393 & 2.98723693538138 & 0.00281511453521341 & 0.0340955613126517 & UP \\ \hline
        LINC01208 & 2.95175197382072 & 2.45801294053931 & 0.822983458576245 & 2.98671001819605 & 0.00281997068964797 & 0.0341016482260484 & UP \\ \hline
        SHOX2 & 21.723649836543 & 1.48144321814986 & 0.49605490962507 & 2.9864500671298 & 0.00282236925766717 & 0.0341016482260484 & UP \\ \hline
        RP11-491F9.5 & 2.26339780984647 & -1.68420287362885 & 0.563963603815704 & -2.98636802487564 & 0.00282312664806893 & 0.0341016482260484 & DOWN \\ \hline
        TMEM44 & 348.274667143239 & 0.777344831447708 & 0.260303858417797 & 2.98629776820304 & 0.00282377538489699 & 0.0341016482260484 & UP \\ \hline
        PHF8 & 2215.10500088447 & -0.707915144662305 & 0.237056037282515 & -2.98627764463402 & 0.00282396122720544 & 0.0341016482260484 & DOWN \\ \hline
        PDX1-AS1 & 5.02265334049418 & 2.45713286414852 & 0.822813888966771 & 2.98625594085925 & 0.00282416167532258 & 0.0341016482260484 & UP \\ \hline
        BEST3 & 3.51604616806381 & 2.73698534190894 & 0.916535830820671 & 2.9862284155964 & 0.00282441590725878 & 0.0341016482260484 & UP \\ \hline
        RP11-503P10.1 & 2.87130570429289 & -1.10176260165151 & 0.369000525591398 & -2.98580225566267 & 0.00282835472109839 & 0.0341340140495549 & DOWN \\ \hline
        ZCCHC14 & 2204.56659852055 & -0.53730774744316 & 0.179989082208198 & -2.98522410832476 & 0.00283370630740954 & 0.0341833935615922 & NOT \\ \hline
        MED8 & 2221.11427873207 & 0.387251971420212 & 0.129748212233766 & 2.98464205982665 & 0.00283910334266023 & 0.0342332771939432 & NOT \\ \hline
        IVD & 7359.08767016532 & -0.677497080650049 & 0.227075833060511 & -2.98357192625385 & 0.00284905063617537 & 0.034332820325202 & DOWN \\ \hline
        WDSUB1 & 368.737930990032 & 0.4960743311563 & 0.166273624019354 & 2.98348180044814 & 0.00284988984048489 & 0.034332820325202 & NOT \\ \hline
        DSG2 & 2523.98192683948 & 1.08756418789499 & 0.364560746359727 & 2.98321801991773 & 0.00285234732374236 & 0.0343471739428008 & UP \\ \hline
        INCA1 & 97.8658600919316 & -0.709701179688259 & 0.237931087138452 & -2.9828013994459 & 0.00285623266534404 & 0.034378701069558 & DOWN \\ \hline
        MGARP & 5.43754875342779 & -1.12267978213912 & 0.376403648495485 & -2.98264851211342 & 0.00285765968175004 & 0.0343806240203452 & DOWN \\ \hline
        LRBA & 1825.76670688664 & -0.573681310488889 & 0.192380385207026 & -2.98201560346984 & 0.00286357403775404 & 0.0344365087075652 & NOT \\ \hline
        DPY19L2P2 & 35.9496177169724 & 1.30544261416574 & 0.437830728277102 & 2.98161487957403 & 0.00286732446694321 & 0.0344475779923197 & UP \\ \hline
        RP1-302G2.5 & 12.066046267175 & 1.47639000361923 & 0.495182266872031 & 2.98150822917245 & 0.00286832337774702 & 0.0344475779923197 & UP \\ \hline
        CYP2A13 & 98.4933938981038 & -2.31240491142693 & 0.775584398262204 & -2.98150003611233 & 0.00286840012886462 & 0.0344475779923197 & DOWN \\ \hline
        TGFBR3 & 1221.44200461492 & -0.931829697919618 & 0.312561056455293 & -2.98127255035338 & 0.00287053192352397 & 0.0344475779923197 & DOWN \\ \hline
        PYDC1 & 4.87230373851961 & 2.91054995818387 & 0.976288587192494 & 2.98123935521332 & 0.00287084311981699 & 0.0344475779923197 & UP \\ \hline
        DLX1 & 6.98762114517956 & 1.74577489016688 & 0.585636520650922 & 2.98098706041504 & 0.00287320932841759 & 0.0344607290362375 & UP \\ \hline
        OTOP3 & 4.29872808315013 & -3.3680245571067 & 1.12998820780654 & -2.98058380949345 & 0.00287699501323023 & 0.0344908858634274 & DOWN \\ \hline
        C6orf132 & 202.858026139344 & 1.82923628580618 & 0.613897788214844 & 2.9797082200368 & 0.0028852306533214 & 0.0345627947655565 & UP \\ \hline
        TSEN15 & 1186.0321149387 & 0.401482892112124 & 0.13474048588626 & 2.97967525848937 & 0.00288554110372228 & 0.0345627947655565 & NOT \\ \hline
        CTC-490E21.13 & 5.44256767510451 & -2.31581830902717 & 0.777258021584043 & -2.979471738751 & 0.00288745864261815 & 0.0345704999886277 & DOWN \\ \hline
        CFAP45 & 22.7120054152527 & 1.32953382236332 & 0.446291441108276 & 2.97907084899878 & 0.002891239181029 & 0.0346004935956404 & UP \\ \hline
        LA16c-359F1.1 & 2.98697917452014 & -1.16642630408639 & 0.391580186562124 & -2.97876742520356 & 0.00289410358289971 & 0.034619501853646 & DOWN \\ \hline
        RP11-400N13.1 & 3.28288643353791 & -1.92952630225201 & 0.648028435761488 & -2.97753338552907 & 0.00290577995805889 & 0.0347424956872381 & DOWN \\ \hline
        SNRPD3 & 4750.59737150052 & 0.52124922976871 & 0.175067986506609 & 2.97741032024169 & 0.00290694674567013 & 0.0347424956872381 & NOT \\ \hline
        SDCBP2 & 588.843077094361 & 1.32008963868376 & 0.44340797022609 & 2.97714458765966 & 0.0029094676271248 & 0.0347573125160264 & UP \\ \hline
        CORO2A & 664.046752078957 & 1.06660258031549 & 0.358324766580967 & 2.9766365035069 & 0.0029142931406568 & 0.0347971751344841 & UP \\ \hline
        TRIM31 & 461.582915377378 & 1.47991231816876 & 0.49721465385447 & 2.97640527425387 & 0.00291649165101168 & 0.0347971751344841 & UP \\ \hline
        CIRH1A & 1377.29250962966 & 0.472612603066137 & 0.158787275607083 & 2.97638838665895 & 0.00291665227629255 & 0.0347971751344841 & NOT \\ \hline
        CTD-2013N17.6 & 43.6479983265712 & -0.885773544974813 & 0.297640031767918 & -2.97598928381208 & 0.00292045066842166 & 0.0348271765425404 & DOWN \\ \hline
        SMARCA2 & 2885.33471428738 & -0.714077520615026 & 0.240083761975084 & -2.97428495263721 & 0.00293672220243332 & 0.0350058318769841 & DOWN \\ \hline
        RAD18 & 590.157971748875 & 0.407466015392852 & 0.137009197469502 & 2.9740048326577 & 0.00293940445717251 & 0.0350224167426834 & NOT \\ \hline
        DNAJB5 & 341.834276762026 & -0.620554047642979 & 0.208688310311279 & -2.97359275523081 & 0.00294335431794357 & 0.0350485608268026 & DOWN \\ \hline
        RP11-347C18.4 & 1.71266965980339 & -1.56676417683646 & 0.526961585402295 & -2.97320377848862 & 0.00294708719633672 & 0.0350485608268026 & DOWN \\ \hline
        GOLGB1 & 4638.60946449797 & -0.432148080666071 & 0.145350383499015 & -2.97314716523606 & 0.00294763085458865 & 0.0350485608268026 & NOT \\ \hline
        CALY & 16.6042135148288 & 1.7764194169515 & 0.597497513380947 & 2.97309926345903 & 0.0029480909278339 & 0.0350485608268026 & UP \\ \hline
        CDRT1 & 25.2547720531289 & 1.94117427359236 & 0.652928345932619 & 2.97302802931561 & 0.00294877521827648 & 0.0350485608268026 & UP \\ \hline
        CFHR4 & 2152.74489436117 & -1.79892174248375 & 0.605092828055665 & -2.9729682109507 & 0.00294934995825987 & 0.0350485608268026 & DOWN \\ \hline
        FAM214A & 1253.46596208585 & -0.591578273477811 & 0.199000480888745 & -2.97274795938078 & 0.00295146703546082 & 0.0350523810946426 & DOWN \\ \hline
        AGFG1 & 2750.04684266269 & 0.388268173953014 & 0.130618299564185 & 2.97254041163061 & 0.00295346327138446 & 0.0350523810946426 & NOT \\ \hline
        IBSP & 14.9074785812926 & 2.11277567004948 & 0.710766414738171 & 2.97253165912147 & 0.00295354748184125 & 0.0350523810946426 & UP \\ \hline
        GABRB1 & 2.65617455574439 & 3.05927458878505 & 1.02932115656985 & 2.97212834814343 & 0.00295743023235289 & 0.0350831142123891 & UP \\ \hline
        RP11-166D19.1 & 154.387379203855 & -1.13918001835941 & 0.383378563961575 & -2.97142335395044 & 0.00296422853194544 & 0.0351483916397202 & DOWN \\ \hline
        IMPDH1 & 993.708229186869 & 1.01885299005438 & 0.342930741444824 & 2.97101678829311 & 0.00296815554767209 & 0.0351649969963838 & UP \\ \hline
        SNHG6 & 2662.38570179043 & 0.848813786717034 & 0.285703713937001 & 2.97095818258842 & 0.0029687220111732 & 0.0351649969963838 & UP \\ \hline
        CTD-2008A1.3 & 2.90219123104606 & -1.62772105772225 & 0.547915869617854 & -2.97074997819924 & 0.00297073524422944 & 0.0351649969963838 & DOWN \\ \hline
        SLC7A1 & 669.206542412294 & 1.22413431018442 & 0.41207453957571 & 2.97066232591035 & 0.00297158317087813 & 0.0351649969963838 & UP \\ \hline
        RP1-317E23.3 & 41.7167015610001 & -0.757946358182353 & 0.255148570042514 & -2.97060790133396 & 0.00297210977193911 & 0.0351649969963838 & DOWN \\ \hline
        CKS1B & 1382.29070807086 & 0.655184623278815 & 0.220581849764069 & 2.97025627439244 & 0.0029755140948954 & 0.0351899291170498 & UP \\ \hline
        CTA-384D8.35 & 22.7851133131824 & 1.18273053286695 & 0.398258873912289 & 2.96975311874012 & 0.00298039165126845 & 0.0352322551193521 & UP \\ \hline
        RP11-331F4.5 & 7.93557956698199 & -1.01770271302107 & 0.342725956948313 & -2.96943576168801 & 0.00298347183915683 & 0.0352533061830683 & DOWN \\ \hline
        GDAP1 & 315.501954265657 & 0.997860139361606 & 0.336071684491397 & 2.96918837679451 & 0.00298587490890573 & 0.0352650218302265 & UP \\ \hline
        MT-RNR2 & 414490.941571226 & -0.772710602745854 & 0.260253752683667 & -2.96906613171902 & 0.0029870630359698 & 0.0352650218302265 & DOWN \\ \hline
        FITM1 & 68.8915458339323 & -1.05393959524731 & 0.35505027651337 & -2.96842353031548 & 0.00299331571787648 & 0.0353234690848146 & DOWN \\ \hline
        LRSAM1 & 1295.36767575284 & -0.640810553312919 & 0.215905036140388 & -2.96802040734355 & 0.00299724430373535 & 0.0353544512871044 & DOWN \\ \hline
        METTL20 & 283.2529918619 & -0.654794921445682 & 0.22063591094464 & -2.96776222257843 & 0.00299976288238081 & 0.0353616064231721 & DOWN \\ \hline
        RP11-260O18.1 & 3.02469594549863 & 4.28194482832226 & 1.4428539858002 & 2.96769102796463 & 0.00300045772156809 & 0.0353616064231721 & UP \\ \hline
        TIAM1 & 275.023266267419 & -1.07276867964108 & 0.361549003236433 & -2.96714600244533 & 0.00300578188203162 & 0.0354020370606642 & DOWN \\ \hline
        DCDC1 & 107.573776473617 & 1.72694845042934 & 0.582037784327626 & 2.96707275185635 & 0.00300649809759566 & 0.0354020370606642 & UP \\ \hline
        RP11-616M22.1 & 1.37884562366534 & -2.30235844829785 & 0.776000543092606 & -2.96695468681275 & 0.00300765281903409 & NA & NA \\ \hline
        LINC00635 & 1.82771465229927 & 3.00053713594263 & 1.01149556937087 & 2.96643626210732 & 0.00301272800169514 & 0.035460004636004 & UP \\ \hline
        FGA & 462775.451827475 & -1.16571541236123 & 0.393011398995177 & -2.96611094574267 & 0.0030159167143333 & 0.0354821424370609 & DOWN \\ \hline
        PNPT1 & 1221.00857726396 & 0.414949144371228 & 0.139922877054965 & 2.96555611994904 & 0.00302136215483968 & 0.0355306783081826 & NOT \\ \hline
        NPAS2 & 1094.37331311903 & 0.774054118599837 & 0.261026467852754 & 2.96542387048842 & 0.00302266146462534 & 0.0355306783081826 & UP \\ \hline
        CCDC144NL & 3.21863740980379 & 3.67518803690571 & 1.23971058073578 & 2.96455325461887 & 0.00303122772403719 & 0.0355831651579132 & UP \\ \hline
        RSPH9 & 38.2303075121706 & 0.52053228064867 & 0.175590539217218 & 2.96446655366058 & 0.00303208201289672 & 0.0355831651579132 & NOT \\ \hline
        LRRC29 & 122.343993767189 & -0.724966751444141 & 0.24455392407712 & -2.96444538430519 & 0.00303229063384605 & 0.0355831651579132 & DOWN \\ \hline
        FAM160B1 & 1518.33633484094 & -0.480832830323476 & 0.162214387795682 & -2.96418114852494 & 0.00303489574126708 & 0.0355831651579132 & NOT \\ \hline
        PLA2G4F & 9.77440830545283 & 2.20159237948388 & 0.742736179515034 & 2.96416471986244 & 0.00303505777926417 & 0.0355831651579132 & UP \\ \hline
        DEGS1 & 2568.02241641005 & 0.540793815691654 & 0.182445507180782 & 2.96413884917315 & 0.00303531296117482 & 0.0355831651579132 & NOT \\ \hline
        LINC00959 & 41.457152859418 & -0.728327270925122 & 0.24572129826391 & -2.96403802222664 & 0.00303630767934276 & 0.0355831651579132 & DOWN \\ \hline
        TRAPPC11 & 1137.02334079433 & -0.479723898785643 & 0.161869947777763 & -2.96363781771446 & 0.00304025886929887 & 0.0356089074301131 & NOT \\ \hline
        LTV1 & 835.754778701449 & 0.518386031599833 & 0.174920646288022 & 2.96354971583094 & 0.00304112932235798 & 0.0356089074301131 & NOT \\ \hline
        PDSS1 & 383.241486082815 & 0.616833836905396 & 0.208209467796782 & 2.96256382302192 & 0.00305088553122041 & 0.0357077327273553 & UP \\ \hline
        GNAQ & 2501.54441439445 & -0.439267909609966 & 0.148329051517804 & -2.96144217949942 & 0.00306201980951615 & 0.0358225948392295 & NOT \\ \hline
        GDPD1 & 144.985293103895 & 0.829338291718058 & 0.280113630084879 & 2.96072094552041 & 0.00306919888355335 & 0.0358849202047874 & UP \\ \hline
        SYNPO2 & 470.801168873675 & -0.9330542272341 & 0.315152743328183 & -2.96064129850352 & 0.00306999262054227 & 0.0358849202047874 & DOWN \\ \hline
        ATMIN & 1574.47874008462 & -0.41051511098818 & 0.138673650731978 & -2.96029641407223 & 0.00307343179046408 & 0.0359096487835016 & NOT \\ \hline
        CCL17 & 17.4323006857268 & -1.41453018403833 & 0.477918262381355 & -2.95977428648584 & 0.00307864510621808 & 0.0359550760790773 & DOWN \\ \hline
        AAMP & 5110.23602226732 & 0.362706883159465 & 0.122556845489559 & 2.95949917534688 & 0.00308139526607571 & 0.0359717097971747 & NOT \\ \hline
        ANGPTL6 & 173.418822077275 & -1.04114546694729 & 0.351825509115223 & -2.95926656815073 & 0.00308372228112492 & 0.035983391607277 & DOWN \\ \hline
        FOXN1 & 3.04186597609535 & 2.68717248642911 & 0.908174471744178 & 2.95887251848019 & 0.00308766803244622 & 0.0360036080313473 & UP \\ \hline
        GMFB & 2207.72421152558 & 0.433203134783172 & 0.14641035557778 & 2.95882851369099 & 0.00308810895278087 & 0.0360036080313473 & NOT \\ \hline
        TMEM67 & 135.766710228772 & 0.860901616276582 & 0.291009450996248 & 2.95832871863561 & 0.00309312084303015 & 0.0360465500306735 & UP \\ \hline
        RP11-560J1.2 & 18.9164429350492 & 0.774769218677911 & 0.261930555846462 & 2.957918430609 & 0.00309724070877792 & 0.0360790641602168 & UP \\ \hline
        NDC1 & 1234.06188428571 & 0.527643336670805 & 0.178397812127848 & 2.95767829424205 & 0.00309965433445476 & 0.036087402726933 & NOT \\ \hline
        MIR210HG & 197.31456735665 & 1.1303678078974 & 0.382208669616601 & 2.95746250086709 & 0.00310182475009081 & 0.036087402726933 & UP \\ \hline
        AC099850.1 & 20.941455120466 & 0.738685633834939 & 0.249779143854997 & 2.95735513555834 & 0.00310290512953023 & 0.036087402726933 & UP \\ \hline
        POLR2C & 2959.41527437306 & -0.526665044926244 & 0.1780887327912 & -2.95731816758858 & 0.0031032772046419 & 0.036087402726933 & NOT \\ \hline
        KLK4 & 19.9649020532853 & 3.38916774136263 & 1.14624440758776 & 2.95675836577911 & 0.00310891647057069 & 0.0361258540864311 & UP \\ \hline
        CACNG4 & 306.824923029724 & 2.29442132485599 & 0.776020026512398 & 2.95665220802048 & 0.00310998692349315 & 0.0361258540864311 & UP \\ \hline
        CTC-425O23.5 & 50.1073471755481 & -0.929155132953377 & 0.314265426115593 & -2.95659355353845 & 0.00311057851625149 & 0.0361258540864311 & DOWN \\ \hline
        KB-1742H10.3 & 12.7695018116592 & 1.52913891274223 & 0.51725561079523 & 2.95625389232865 & 0.00311400637827083 & 0.0361501895774444 & UP \\ \hline
        PPT1 & 3629.99740996349 & 0.682359349830685 & 0.230845975180654 & 2.95590750194665 & 0.00311750569788198 & 0.0361747064126257 & UP \\ \hline
        MEI4 & 49.8171701812287 & 2.43533176471948 & 0.823921598242129 & 2.9557809504149 & 0.00311878504604244 & 0.0361747064126257 & UP \\ \hline
        RP3-449O17.1 & 63.8694453893934 & -0.598394890794523 & 0.202461199802305 & -2.95560280872992 & 0.00312058674598329 & 0.0361801360762934 & DOWN \\ \hline
        MMP9 & 815.297599343165 & 1.23574725846975 & 0.418176276269154 & 2.95508695398677 & 0.00312580938205781 & 0.0362252065507169 & UP \\ \hline
        FHL5 & 21.1713512575882 & -1.19823352590772 & 0.405542339444543 & -2.95464470503597 & 0.00313029315844883 & 0.0362616794998791 & DOWN \\ \hline
        FANCL & 578.26522010474 & 0.509599438312329 & 0.172494146208387 & 2.95429989662775 & 0.00313379309318584 & 0.0362681665225997 & NOT \\ \hline
        ADH7 & 7.44600604115028 & -1.71823556157314 & 0.58162077811991 & -2.95421970158517 & 0.00313460761413482 & 0.0362681665225997 & DOWN \\ \hline
        ALDH2 & 34615.960645444 & -0.907253439764519 & 0.307106874750342 & -2.95419449825752 & 0.00313486363787306 & 0.0362681665225997 & DOWN \\ \hline
        RP11-241F15.9 & 3.42913044349672 & -2.61682650694312 & 0.885905752571247 & -2.95384300118615 & 0.00313843624879683 & 0.0362940219223606 & DOWN \\ \hline
        GSTM2 & 306.834499653487 & -1.12811703684604 & 0.38194737074985 & -2.95359288540535 & 0.00314098068159749 & 0.0363079701285641 & DOWN \\ \hline
        RNU6-722P & 6.31350556580815 & -0.813526150583875 & 0.275511957783012 & -2.95277982534824 & 0.00314926495554983 & 0.0363710479382669 & DOWN \\ \hline
        ACYP2 & 574.726031207087 & -0.574979992726931 & 0.194730484174947 & -2.95269636473746 & 0.003150116462441 & 0.0363710479382669 & NOT \\ \hline
        NPM3 & 718.630215017023 & 0.843799282922317 & 0.285805366645284 & 2.95235632845749 & 0.00315358785243562 & 0.0363710479382669 & UP \\ \hline
        STAMBPL1 & 246.445444881285 & 0.838272883891543 & 0.283935919829969 & 2.95233123161568 & 0.00315384420124222 & 0.0363710479382669 & UP \\ \hline
        CHD7 & 1086.59407118076 & 0.639980864833517 & 0.216776754642649 & 2.95225780037398 & 0.00315459436532136 & 0.0363710479382669 & UP \\ \hline
        RP13-415G19.2 & 2.99974210589423 & 1.52435024345963 & 0.516343844508291 & 2.95219989484189 & 0.00315518603545251 & 0.0363710479382669 & UP \\ \hline
        DPH6 & 287.346624054614 & 0.439668224011119 & 0.148932154152923 & 2.95213767981673 & 0.00315582185207078 & 0.0363710479382669 & NOT \\ \hline
        MYL5 & 613.626157236468 & -0.780152903086714 & 0.264319434165035 & -2.95155331862433 & 0.00316179952950297 & 0.0364244676158877 & DOWN \\ \hline
        GNG12-AS1 & 22.2702180434716 & -0.993512462983257 & 0.336730066952807 & -2.95047149182107 & 0.00317289323961395 & 0.036536754495215 & DOWN \\ \hline
        TNFSF4 & 211.923374230744 & 0.999610925334782 & 0.338868489626769 & 2.9498491477793 & 0.00317929119761456 & 0.0365948961354616 & UP \\ \hline
        OAS3 & 1704.10470324976 & 0.741232492135821 & 0.251323864818965 & 2.94931200691884 & 0.00318482268263737 & 0.0366430192451025 & UP \\ \hline
        AGR3 & 7.73521925744052 & 3.08263546828943 & 1.04541883442288 & 2.9487085623354 & 0.0031910474255714 & 0.0366802461337039 & UP \\ \hline
        MRPL10 & 2037.14391556712 & 0.386767544434539 & 0.131165809337352 & 2.9486917847607 & 0.00319122065046703 & 0.0366802461337039 & NOT \\ \hline
        SLC25A25 & 3869.032121148 & -0.984392082344471 & 0.333870959600477 & -2.94842080162477 & 0.00319401968109718 & 0.0366802461337039 & DOWN \\ \hline
        GPR125 & 2737.49340873332 & -0.848835206311235 & 0.287908014746606 & -2.94828612902046 & 0.00319541156931403 & 0.0366802461337039 & DOWN \\ \hline
        ZNF816-ZNF321P & 36.7333460928155 & 1.1839124400332 & 0.401566950651852 & 2.94823176586468 & 0.00319597358803331 & 0.0366802461337039 & UP \\ \hline
        SRRT & 4146.63510490044 & 0.355434458785165 & 0.120559298392537 & 2.94821273451579 & 0.00319617035975215 & 0.0366802461337039 & NOT \\ \hline
        TM4SF1 & 7444.65572916109 & 1.06867227029266 & 0.362558699034426 & 2.94758413779278 & 0.00320267584750391 & 0.0367392271594384 & UP \\ \hline
        NDUFB1 & 3076.08704304241 & -0.778923129289444 & 0.2642734432973 & -2.94741355609152 & 0.00320444331600699 & 0.0367392271594384 & DOWN \\ \hline
        CRK & 3025.16277413197 & -0.412991592131461 & 0.140124262444981 & -2.94732393181102 & 0.00320537230690714 & 0.0367392271594384 & NOT \\ \hline
        WDR77 & 1125.1719516859 & 0.491420183061531 & 0.166744403499264 & 2.94714648737041 & 0.00320721231232551 & 0.0367447930884253 & NOT \\ \hline
        MRTO4 & 1801.10202429729 & 0.552417908632502 & 0.187454757569574 & 2.9469399219034 & 0.00320935549987453 & 0.0367538263873348 & NOT \\ \hline
        ZHX2 & 2422.04022603596 & 0.545799988206585 & 0.185236405632072 & 2.94650496129085 & 0.0032138726333921 & 0.0367900272337248 & NOT \\ \hline
        RN7SKP70 & 3.45103519155167 & -1.18672627118578 & 0.402814033850545 & -2.94608968769467 & 0.0032181907196632 & 0.0368125857121439 & DOWN \\ \hline
        KLF1 & 6.21618480531216 & -1.816415136569 & 0.616558569976191 & -2.94605447887804 & 0.00321855707000388 & 0.0368125857121439 & DOWN \\ \hline
        HSPA1A & 6937.66946239376 & 0.808183917687527 & 0.274342703236851 & 2.9458917920984 & 0.00322025033150794 & 0.036816431307969 & UP \\ \hline
        RYR2 & 62.400543409746 & -1.66044637573721 & 0.563757749132337 & -2.94531893937201 & 0.00322621910779087 & 0.0368691341172562 & DOWN \\ \hline
        GTF2IRD2B & 176.924197345475 & -0.608004397671212 & 0.206503813331281 & -2.94427685311471 & 0.00323710286669246 & 0.0369779371677332 & DOWN \\ \hline
        HCG11 & 33.4073469101107 & -0.785273526487831 & 0.266747427861679 & -2.94388415582036 & 0.00324121294778941 & 0.0370093044080499 & DOWN \\ \hline
        CTD-2410N18.3 & 29.8637533052058 & -0.749539619843717 & 0.254738176320451 & -2.94239218742315 & 0.00325687169688496 & 0.0371724565151405 & DOWN \\ \hline
        TRAM1 & 14257.673907666 & 0.552460890607841 & 0.187774579760203 & 2.94214952478317 & 0.00325942503594192 & 0.0371859550988663 & NOT \\ \hline
        MYH3 & 116.290785267895 & -0.988573079449148 & 0.336028270695078 & -2.94193425274687 & 0.003261691692668 & 0.037191384587484 & DOWN \\ \hline
        CASC11 & 1.84734945489943 & 1.67900905380369 & 0.570733549085486 & 2.94184397692066 & 0.00326264265824592 & 0.037191384587484 & UP \\ \hline
        KCMF1 & 2613.60534092732 & 0.304924219673567 & 0.103684324406391 & 2.94089025915254 & 0.00327270456276677 & 0.0372904136026302 & NOT \\ \hline
        SPTY2D1-AS1 & 22.1124679310414 & 0.688783348500435 & 0.234227922420315 & 2.94065430535833 & 0.00327519827848799 & 0.0373031609132575 & UP \\ \hline
        NAP1L5 & 154.400391674276 & -0.927056503681359 & 0.315285749769409 & -2.94036918687058 & 0.00327821390874586 & 0.0373218394226921 & DOWN \\ \hline
        RP11-642P15.1 & 24.0109284081917 & -0.76617655188811 & 0.26058689167614 & -2.94019605882679 & 0.0032800462768276 & 0.037327036698965 & DOWN \\ \hline
        REEP1 & 140.832048721309 & 1.40802626350503 & 0.478930233877166 & 2.93994023327028 & 0.00328275561424292 & 0.0373422053729184 & UP \\ \hline
        POU1F1 & 1.97507372213606 & 1.58967955674289 & 0.540756799135808 & 2.93973105707294 & 0.00328497242329347 & 0.0373517610410527 & UP \\ \hline
        AC012512.1 & 3.58926805389256 & 2.66564953366058 & 0.906856410060345 & 2.93943947915988 & 0.00328806478514897 & 0.0373695889980647 & UP \\ \hline
        CTD-2240J17.4 & 5.70499221638333 & -1.27706142987596 & 0.43447460447729 & -2.93932353402421 & 0.00328929519083592 & 0.0373695889980647 & DOWN \\ \hline
        BCORL1 & 927.576119338794 & 0.718714284627251 & 0.244590742009163 & 2.93843617597074 & 0.0032987256997775 & 0.0374610415382853 & UP \\ \hline
        RP11-91I8.3 & 2.02049972345879 & 2.6208407472695 & 0.892058629384539 & 2.9379691658582 & 0.00330369879367368 & 0.0374901055053266 & UP \\ \hline
        EGFR-AS1 & 165.99942392582 & 2.19497598584883 & 0.747114893270186 & 2.93793632762591 & 0.00330404873804776 & 0.0374901055053266 & UP \\ \hline
        RP11-114N19.3 & 10.049993477631 & -0.934010139661951 & 0.317956835064167 & -2.93753754176556 & 0.00330830114060646 & 0.0375154769506885 & DOWN \\ \hline
        LINC01010 & 22.6657515017623 & -1.57118826530396 & 0.534878549919741 & -2.93746732887254 & 0.00330905036280861 & 0.0375154769506885 & DOWN \\ \hline
        NFIC & 8654.28533430407 & -0.636209045166486 & 0.216612259206761 & -2.93708697511535 & 0.00331311169854726 & 0.0375458314041718 & DOWN \\ \hline
        WDR46 & 2494.09050225289 & 0.487650900331523 & 0.166059722956099 & 2.93659950559139 & 0.003318323431324 & 0.0375891919381295 & NOT \\ \hline
        RPS18P13 & 2.15033498842375 & -1.41499829110157 & 0.481921544993219 & -2.93615901966259 & 0.00332303926457138 & 0.0376226368169438 & DOWN \\ \hline
        INA & 5.70231337804644 & -1.72410598325335 & 0.587216609869652 & -2.93606474046445 & 0.00332404940841188 & 0.0376226368169438 & DOWN \\ \hline
        DZIP1L & 109.568851524705 & 1.21123677103074 & 0.412678543490812 & 2.93506117566713 & 0.00333481933596159 & 0.0377287942387981 & UP \\ \hline
        KIF19 & 17.2396170000619 & -1.04591965932241 & 0.356399439172986 & -2.9346837967799 & 0.00333887745723521 & 0.0377393527349341 & DOWN \\ \hline
        DEDD & 1935.4040854347 & 0.326907516225277 & 0.111397776721002 & 2.93459641518721 & 0.00333981775096355 & 0.0377393527349341 & NOT \\ \hline
        NDUFAF6 & 1021.38778447919 & 0.574139765546122 & 0.195645890549327 & 2.93458637916736 & 0.00333992576176103 & 0.0377393527349341 & NOT \\ \hline
        HEATR4 & 40.8548910826782 & -0.761672112237146 & 0.259600115317961 & -2.93402070066202 & 0.0033460189168325 & 0.0377688866406772 & DOWN \\ \hline
        GMNN & 2164.27435967049 & 0.739598953087512 & 0.252085974822351 & 2.93391551675463 & 0.00334715301133391 & 0.0377688866406772 & UP \\ \hline
        RNF114 & 3369.07456598101 & 0.342717447838212 & 0.116813789062222 & 2.93387835964861 & 0.003347553723483 & 0.0377688866406772 & NOT \\ \hline
        LINC01354 & 18.1456128942218 & -1.59697034492789 & 0.544330620795544 & -2.93382419418902 & 0.0033481379365156 & 0.0377688866406772 & DOWN \\ \hline
        FTH1P15 & 11.8024111763457 & 0.910401176489994 & 0.310338680437058 & 2.93357300871374 & 0.00335084836446366 & 0.0377688866406772 & UP \\ \hline
        TAF6 & 1157.3654920624 & 0.589624144265697 & 0.200992184911233 & 2.93356751421008 & 0.00335090767547315 & 0.0377688866406772 & UP \\ \hline
        LPAR2 & 253.658811511834 & 1.19404757777902 & 0.407057269793372 & 2.93336507264722 & 0.00335309361927102 & 0.0377688866406772 & UP \\ \hline
        PJA2 & 4612.30507579208 & -0.52447443406443 & 0.178799457938676 & -2.93331109675015 & 0.00335367666485041 & 0.0377688866406772 & NOT \\ \hline
        CENPQ & 271.974865201544 & 0.688398190354045 & 0.234782177654797 & 2.93207174935657 & 0.00336708947010862 & 0.0378988768777068 & UP \\ \hline
        CREBRF & 987.705383931709 & -0.513675507647855 & 0.175197086766222 & -2.93198658225002 & 0.00336801298017512 & 0.0378988768777068 & NOT \\ \hline
        PRPF38A & 1520.28566852943 & 0.44760273558665 & 0.152736125437812 & 2.93056232966245 & 0.00338349109030612 & 0.0380456054826344 & NOT \\ \hline
        COMMD5 & 1835.98599631987 & 0.635665954705566 & 0.216911696512929 & 2.93052871248775 & 0.00338385720713589 & 0.0380456054826344 & UP \\ \hline
        GINS4 & 194.235117361637 & 0.953153699919294 & 0.325279748025033 & 2.93025835671129 & 0.00338680290077018 & 0.0380629505790783 & UP \\ \hline
        AKR1B10P1 & 220.383930164934 & 2.21834667423296 & 0.757239447206257 & 2.92951811004733 & 0.00339488029844571 & 0.0381290665179603 & UP \\ \hline
        CH507-9B2.3 & 147.517894883199 & -1.04726166966453 & 0.357492871008817 & -2.92946168887015 & 0.00339549667185375 & 0.0381290665179603 & DOWN \\ \hline
        PNMAL2 & 43.0789880558452 & -0.990171964042066 & 0.338070841966356 & -2.92888898161943 & 0.00340175898330612 & 0.0381637652862791 & DOWN \\ \hline
        C6orf222 & 13.1204504866036 & 2.36938573908217 & 0.809019836749707 & 2.92871154878147 & 0.00340370126870465 & 0.0381637652862791 & UP \\ \hline
        TCTN2 & 248.878907503413 & 0.91367187256494 & 0.3119803130878 & 2.92862028222853 & 0.00340470071986108 & 0.0381637652862791 & UP \\ \hline
        HEY2 & 290.007160613703 & -0.85354834970253 & 0.291473242177566 & -2.92839350646996 & 0.00340718527600627 & 0.0381637652862791 & DOWN \\ \hline
        MORC3 & 939.686583166285 & -0.531154862311737 & 0.181381976648152 & -2.92837729595416 & 0.00340736294168101 & 0.0381637652862791 & NOT \\ \hline
        RP11-312J18.5 & 22.0116438946976 & 0.709960757267027 & 0.242441982096543 & 2.92837383660852 & 0.00340740085686444 & 0.0381637652862791 & UP \\ \hline
        KLF2P4 & 2.00491359342051 & 3.69334166236769 & 1.26126672857783 & 2.92827962451066 & 0.00340843358970344 & 0.0381637652862791 & UP \\ \hline
        PCAT19 & 124.989225895433 & -0.770612794453891 & 0.263200353288576 & -2.92785623129078 & 0.00341307825426075 & 0.0382000053787517 & DOWN \\ \hline
        TCF4 & 1012.42002765472 & -0.713108540629504 & 0.243572857093115 & -2.92770117795551 & 0.00341478064527103 & 0.0382032985180219 & DOWN \\ \hline
        AC007099.1 & 6.70203483551569 & 2.0780524414767 & 0.710200155224743 & 2.92600955686796 & 0.0034334038980663 & 0.0383941854915173 & UP \\ \hline
        MRPS10 & 2280.46253899889 & 0.399615467888231 & 0.136586108257098 & 2.92574020145613 & 0.00343637778106853 & 0.0383941854915173 & NOT \\ \hline
        OAS1 & 1911.03459305094 & 0.755358056854715 & 0.258191452312395 & 2.92557344594344 & 0.00343822006022106 & 0.0383941854915173 & UP \\ \hline
        AC114803.3 & 1.58103071003908 & 2.75559557648063 & 0.941933597137333 & 2.92546691704731 & 0.00343939743919367 & 0.0383941854915173 & UP \\ \hline
        USP39 & 1839.59149116292 & 0.323722841570919 & 0.11065727224167 & 2.92545473978361 & 0.00343953204815315 & 0.0383941854915173 & NOT \\ \hline
        LINC01534 & 47.6268909424435 & -0.728371932840255 & 0.248983512480017 & -2.92538218930747 & 0.0034403341293726 & 0.0383941854915173 & DOWN \\ \hline
        RP11-326C3.11 & 55.8442314858875 & -1.00437947072406 & 0.343349725433659 & -2.92523743671413 & 0.00344193494927214 & 0.0383962562392077 & DOWN \\ \hline
        IGSF22 & 33.2960507805177 & -0.93736133313941 & 0.320481275412858 & -2.92485522572843 & 0.00344616508232929 & 0.0384276443417976 & DOWN \\ \hline
        RP11-468N14.09 & 6.81416854037457 & 2.10638448803962 & 0.720376222219039 & 2.92400612773022 & 0.00345557944145405 & 0.0385167913913922 & UP \\ \hline
        RP11-583F2.6 & 4.47897422816955 & 1.6107212855347 & 0.551071860529746 & 2.92288792243232 & 0.00346801323501296 & 0.038626133213124 & UP \\ \hline
        PCDHB19P & 2.77312281965476 & -1.12115933830732 & 0.383584913828551 & -2.92284523683963 & 0.0034684886798483 & 0.038626133213124 & DOWN \\ \hline
        RP11-373E16.3 & 2.69580562289628 & 2.49002498149539 & 0.851948831751444 & 2.92274006218939 & 0.00346966039957181 & 0.038626133213124 & UP \\ \hline
        UBE2T & 573.191658302218 & 0.826857174984021 & 0.282982285064696 & 2.92193970656143 & 0.00347858873354684 & 0.038709644110388 & UP \\ \hline
        SLC35E1 & 2515.21993318691 & -0.430203208555344 & 0.147254901635636 & -2.92148650929005 & 0.00348365362384005 & 0.0387501118551786 & NOT \\ \hline
        RP11-768F21.1 & 25.7790404849775 & -1.07653175917383 & 0.368514546866921 & -2.92127344314195 & 0.0034860371497135 & 0.0387556650851413 & DOWN \\ \hline
        POM121L9P & 13.2505532651236 & -1.24343217458834 & 0.425667375508483 & -2.92113571800751 & 0.00348757864124097 & 0.0387556650851413 & DOWN \\ \hline
        RP11-498C9.15 & 112.266506169195 & 0.782473076993199 & 0.267873088821166 & 2.92105892546594 & 0.00348843841275028 & 0.0387556650851413 & UP \\ \hline
        LINC01014 & 2.4099372362982 & 3.77695586915732 & 1.2934195187097 & 2.92013211067446 & 0.00349883028076822 & 0.0388515596409443 & UP \\ \hline
        ASS1P2 & 4.82675699914956 & -1.20225016557395 & 0.411740855331311 & -2.91991953192634 & 0.0035012177783061 & 0.0388515596409443 & DOWN \\ \hline
        DMRT2 & 2.28358655390507 & 3.16145721588308 & 1.08272556112301 & 2.91990632658935 & 0.00350136613793251 & 0.0388515596409443 & UP \\ \hline
        RAMP3 & 549.415361193969 & -1.04242929980953 & 0.357041168536497 & -2.91963334111421 & 0.00350443436323953 & 0.0388697073894883 & DOWN \\ \hline
        HOXD10 & 38.688286133601 & 1.90778012731046 & 0.653540530786557 & 2.91914584855876 & 0.00350991963115729 & 0.0389146381664476 & UP \\ \hline
        REXO4 & 1538.67901155159 & 0.49480557273797 & 0.169534175015809 & 2.91861845962226 & 0.00351586261011705 & 0.0389506813310538 & NOT \\ \hline
        RCBTB2 & 294.623475181641 & -0.514914420035622 & 0.176424987710278 & -2.91860255578538 & 0.00351604196755439 & 0.0389506813310538 & NOT \\ \hline
        CHMP4C & 548.438978739631 & 0.770382622357145 & 0.26402519237469 & 2.91783755719742 & 0.00352467916939736 & 0.0390196456850819 & UP \\ \hline
        STX1A & 116.15392594789 & 0.609366358939134 & 0.208844711725448 & 2.9177964522282 & 0.00352514381032568 & 0.0390196456850819 & UP \\ \hline
        NDUFA4L2 & 1859.17671309543 & 1.1446144489692 & 0.392341748286839 & 2.91739141696535 & 0.00352972521499385 & 0.0390544229538267 & UP \\ \hline
        C11orf84 & 590.988214347645 & 0.696340991355233 & 0.238777124884064 & 2.91628015746204 & 0.00354232264553151 & 0.0391778285255891 & UP \\ \hline
        CHAD & 835.705512408386 & -1.16533393852776 & 0.399738869093618 & -2.9152379931681 & 0.00355417395512641 & 0.0392663323875923 & DOWN \\ \hline
        AVPR2 & 15.3574010532864 & -1.16321187662499 & 0.399050326439154 & -2.91495031968694 & 0.00355745167425795 & 0.0392663323875923 & DOWN \\ \hline
        RP11-60L3.1 & 1.7772656017715 & 2.80042941556455 & 0.960716031636013 & 2.91493981920513 & 0.00355757136756423 & 0.0392663323875923 & UP \\ \hline
        TM6SF2 & 687.017387411905 & -1.13447400288351 & 0.389195428357135 & -2.9149211944044 & 0.00355778367768975 & 0.0392663323875923 & DOWN \\ \hline
        VMA21 & 1596.31183355641 & 0.448892689352133 & 0.154001792372363 & 2.9148536678505 & 0.00355855353137013 & 0.0392663323875923 & NOT \\ \hline
        RP11-443B20.1 & 47.3664613717813 & 1.15736166886613 & 0.397061965215279 & 2.91481373250806 & 0.00355900889572759 & 0.0392663323875923 & UP \\ \hline
        RHEB & 3097.25831892342 & 0.435358911399647 & 0.149409054859192 & 2.91387233397563 & 0.00356975859561148 & 0.0393689230483494 & NOT \\ \hline
        DR1 & 2150.32290356704 & 0.463540822543483 & 0.159089639016731 & 2.91370843135003 & 0.0035716331931004 & 0.0393735914379577 & NOT \\ \hline
        LRP2BP & 54.5193999446134 & -0.6711415423686 & 0.230371887389405 & -2.91329619240454 & 0.00357635203772049 & 0.0393954309215973 & DOWN \\ \hline
        ANKRD26P1 & 2.03158479306275 & 3.00404922258205 & 1.03122083238512 & 2.91309982133892 & 0.00357860186490662 & 0.0393954309215973 & UP \\ \hline
        RP11-542K23.9 & 1.93648010473609 & 2.25075095152493 & 0.772638555548065 & 2.91307097654268 & 0.00357893244873208 & 0.0393954309215973 & UP \\ \hline
        CARF & 189.866261231408 & -0.574810463160172 & 0.197324029290019 & -2.91302820659181 & 0.00357942267680565 & 0.0393954309215973 & NOT \\ \hline
        METTL1 & 810.524700525658 & 0.601843513249903 & 0.206618433056058 & 2.91282585173132 & 0.00358174289124641 & 0.0394049816056428 & UP \\ \hline
        WDR38 & 1.86622086340183 & 1.80032077553366 & 0.618118744559655 & 2.91258078060098 & 0.00358455472501832 & 0.0394199309646319 & UP \\ \hline
        RAC1P2 & 81.0259886584856 & 0.580701385023088 & 0.199386902770526 & 2.91243495412242 & 0.00358622882387943 & 0.0394223614229533 & NOT \\ \hline
        TRPC1 & 135.463451921103 & 1.09338838165196 & 0.375441399430704 & 2.91227441435577 & 0.00358807265480354 & 0.0394266549715755 & UP \\ \hline
        GK-AS1 & 16.2549753147879 & -1.121450488205 & 0.385106870093154 & -2.9120500705005 & 0.0035906507327593 & 0.0394327440303934 & DOWN \\ \hline
        EIF2B1 & 2337.63573421289 & 0.307460716939074 & 0.105585006796927 & 2.91197326463613 & 0.00359153374489871 & 0.0394327440303934 & NOT \\ \hline
        RP1-120G22.11 & 16.3481022922495 & -1.07825822156616 & 0.370311532219844 & -2.91175976913953 & 0.00359398927114381 & 0.0394374873187794 & DOWN \\ \hline
        RP4-775C13.1 & 2.69622305919305 & 1.499766307667 & 0.515085717765512 & 2.91168296060142 & 0.00359487306079401 & 0.0394374873187794 & UP \\ \hline
        PET117 & 265.768983362531 & 0.473095640564954 & 0.162492390045429 & 2.91149413478803 & 0.00359704660626266 & 0.0394453817412716 & NOT \\ \hline
        CD68 & 98.664987252063 & 1.01227767948703 & 0.347712523737915 & 2.91124883454018 & 0.00359987200546986 & 0.0394604151549079 & UP \\ \hline
        AGL & 1826.47417258655 & -0.782034598224547 & 0.268655752176572 & -2.91091700769005 & 0.00360369724119146 & 0.0394616935177503 & DOWN \\ \hline
        RIC3 & 34.4784994127941 & -1.8395151214143 & 0.631941528978908 & -2.91089450061399 & 0.00360395683224536 & 0.0394616935177503 & DOWN \\ \hline
        INSR & 8282.90430810477 & -0.618701879975929 & 0.212549498508574 & -2.91086021993588 & 0.00360435224979673 & 0.0394616935177503 & DOWN \\ \hline
        POLR2G & 2113.93949297859 & 0.414036738244863 & 0.142253683753061 & 2.91055196126654 & 0.00360790969614657 & 0.0394759134071635 & NOT \\ \hline
        CDK2 & 1174.76674148927 & 0.634577495945056 & 0.218030740035144 & 2.91049553766028 & 0.00360856119608424 & 0.0394759134071635 & UP \\ \hline
        COX4I2 & 115.306447310531 & -0.973405133283616 & 0.334546560277668 & -2.90962529244272 & 0.00361862311712337 & 0.0395573424883676 & DOWN \\ \hline
        CFL1 & 27354.1595315198 & 0.450969197169654 & 0.154993560514517 & 2.90959957092808 & 0.00361892090144225 & 0.0395573424883676 & NOT \\ \hline
        PANK3 & 4364.61912708488 & -0.530327919272249 & 0.182278461837867 & -2.90943819651037 & 0.00362078968147475 & 0.0395618300678252 & NOT \\ \hline
        ANKS1B & 84.5224677938842 & 1.54845205318676 & 0.532269735701888 & 2.9091491575129 & 0.00362413906210465 & 0.0395824850059981 & UP \\ \hline
        GTF3C3 & 1006.53007168064 & 0.372155628106742 & 0.127947857963909 & 2.90865071153999 & 0.00362992166849865 & 0.0396296880749973 & NOT \\ \hline
        CIDEB & 40.5462849247313 & -1.16117866078159 & 0.399238142000427 & -2.90848628581271 & 0.00363183105552587 & 0.0396303927096483 & DOWN \\ \hline
        RP11-403A3.2 & 4.13891610231597 & 3.15642555842461 & 1.08528142638407 & 2.90839360343717 & 0.00363290772830429 & 0.0396303927096483 & UP \\ \hline
        RP11-250B2.4 & 7.67605179784903 & -1.06534559583692 & 0.366333603984071 & -2.90812959622247 & 0.00363597623901599 & 0.0396479241818746 & DOWN \\ \hline
        RGS19 & 524.106452314253 & 0.677788655106899 & 0.233179430434185 & 2.90672575125877 & 0.00365233251333505 & 0.0398102776564001 & UP \\ \hline
        OLA1P1 & 28.9684149140545 & 0.650715533591461 & 0.223879795984326 & 2.90653978279048 & 0.0036545042535117 & 0.0398179519669769 & UP \\ \hline
        RP3-439F8.1 & 17.313046431614 & 1.27738849493694 & 0.439600312373366 & 2.90579523940833 & 0.00366321079935617 & 0.0398561708588125 & UP \\ \hline
        RP11-351J23.1 & 52.9921671853472 & 1.17176988148056 & 0.403300109936177 & 2.90545391040432 & 0.0036672085362786 & 0.0398561708588125 & UP \\ \hline
        FBXL19 & 529.534214096195 & 0.547766803178505 & 0.188533024020231 & 2.9054156746551 & 0.00366765661062985 & 0.0398561708588125 & NOT \\ \hline
        LGALS1 & 7187.57499267794 & 0.94023594501402 & 0.323618945601603 & 2.90537979247826 & 0.00366807714938395 & 0.0398561708588125 & UP \\ \hline
        RP11-407N17.3 & 31.7001208117971 & -1.01397311589121 & 0.349000175291003 & -2.90536563497638 & 0.00366824308722639 & 0.0398561708588125 & DOWN \\ \hline
        RP11-358B23.1 & 4.2645000426977 & -1.05333364829627 & 0.362547986545832 & -2.90536339294525 & 0.0036682693663451 & 0.0398561708588125 & DOWN \\ \hline
        RP4-657D16.3 & 12.7887862542757 & -0.713480767215588 & 0.245574665617291 & -2.90535167958853 & 0.00366840666280243 & 0.0398561708588125 & DOWN \\ \hline
        RP11-61I13.3 & 44.8961337397667 & -1.10499170750901 & 0.380361014258555 & -2.90511294818947 & 0.00367120593746022 & 0.0398561708588125 & DOWN \\ \hline
        MT1A & 334.799672961009 & -1.47000647478789 & 0.506007552782643 & -2.9051077730046 & 0.00367126664123506 & 0.0398561708588125 & DOWN \\ \hline
        PLCD3 & 436.36702720262 & 0.995785973051666 & 0.342785195203493 & 2.90498535813521 & 0.00367270280674645 & 0.0398561708588125 & UP \\ \hline
        TK1 & 2142.03533793403 & 0.847255164861899 & 0.291715890632152 & 2.90438468410441 & 0.00367975729208362 & 0.0399084994459631 & UP \\ \hline
        TCEANC & 151.427010486137 & -0.398087546289073 & 0.137067180439713 & -2.90432432484571 & 0.00368046684901584 & 0.0399084994459631 & NOT \\ \hline
        METTL14 & 932.012796290603 & -0.418649072346914 & 0.144159420984205 & -2.90407015711295 & 0.00368345609828211 & 0.0399221286352359 & NOT \\ \hline
        SGK1 & 2905.38617870912 & -0.973169190373893 & 0.335118357528883 & -2.90395667235274 & 0.0036847914974529 & 0.0399221286352359 & DOWN \\ \hline
        RP11-737O24.2 & 2.39971263977852 & -1.28704055908675 & 0.443219860331818 & -2.90384225590252 & 0.00368613830561246 & 0.0399221286352359 & DOWN \\ \hline
        ITGB4 & 1222.30545326743 & 1.22878005989145 & 0.423188616529364 & 2.90362266822976 & 0.00368872434918548 & 0.0399341945703919 & UP \\ \hline
        IER5L & 508.915974444617 & 0.999302572142143 & 0.344204389270507 & 2.90322437276301 & 0.00369341921126125 & 0.0399690718793449 & UP \\ \hline
        AC009299.2 & 4.61280375879879 & -0.990428725523218 & 0.34120515202901 & -2.90273672491032 & 0.00369917470147766 & 0.039997139689941 & DOWN \\ \hline
        RNF219 & 263.622775614589 & 0.592743278999115 & 0.204207282245485 & 2.90265495177864 & 0.00370014063120889 & 0.039997139689941 & UP \\ \hline
        PCDH20 & 7.97552883675878 & -2.49456420913235 & 0.859415161448866 & -2.90262997562997 & 0.00370043570297648 & 0.039997139689941 & DOWN \\ \hline
        ARHGEF12 & 8178.7849929197 & -0.556236871984987 & 0.191700960462727 & -2.90158625518801 & 0.00371278550687358 & 0.0401146438874872 & NOT \\ \hline
        FAM124A & 70.0318392983683 & 0.801201823057347 & 0.276195447625897 & 2.9008509370602 & 0.00372150863039449 & 0.0401866270530909 & UP \\ \hline
        RP11-111M22.3 & 162.723499906757 & -0.832257308336019 & 0.286908603632742 & -2.90077501266344 & 0.00372241038645107 & 0.0401866270530909 & DOWN \\ \hline
        CKAP5 & 3994.59170688132 & 0.404078007906764 & 0.139317517188494 & 2.90041063077555 & 0.0037267409244779 & 0.0402173752112512 & NOT \\ \hline
        KANSL1-AS1 & 127.721919937601 & -0.916174169082878 & 0.315940061318778 & -2.89983538415052 & 0.00373358683097688 & 0.0402752328924067 & DOWN \\ \hline
        RP11-96H17.1 & 2.9609330329831 & 3.71783312468554 & 1.28256159260323 & 2.89875600994679 & 0.00374646312500561 & 0.0403975867692139 & UP \\ \hline
        ARHGEF15 & 467.735505889255 & -0.598355331321833 & 0.206426576227418 & -2.89863515762927 & 0.00374790733129788 & 0.0403975867692139 & DOWN \\ \hline
        AC067945.4 & 5.86399585805695 & -1.206491807355 & 0.416434103063269 & -2.897197416062 & 0.00376512745507739 & 0.0405670801653096 & DOWN \\ \hline
        RP4-706A16.3 & 630.505045064031 & 0.609467554278718 & 0.21037447957546 & 2.89706030650027 & 0.00376677339427256 & 0.0405687027338685 & UP \\ \hline
        MED22 & 1105.32888791611 & 0.525298705198008 & 0.181356406443399 & 2.89649930487541 & 0.00377351478285499 & 0.0406251809757365 & NOT \\ \hline
        FUNDC2 & 2855.28015905514 & 0.65484115452309 & 0.226117202476419 & 2.89602536804505 & 0.00377921848235407 & 0.0406704472139095 & UP \\ \hline
        RP3-449M8.9 & 3.50887146645283 & 1.2979840422856 & 0.448478654134773 & 2.89419358160921 & 0.00380133726647831 & 0.0408446905603307 & UP \\ \hline
        MRGBP & 1082.38600493909 & 0.478857282609104 & 0.165454620010709 & 2.89419106325414 & 0.00380136775637174 & 0.0408446905603307 & NOT \\ \hline
        RP11-408E5.4 & 3.96330389030526 & 3.79706977653025 & 1.31196252405197 & 2.89419073099975 & 0.00380137177901451 & 0.0408446905603307 & UP \\ \hline
        AC068134.10 & 9.43949259420537 & 1.12888999402704 & 0.390054433643363 & 2.89418577679651 & 0.00380143176059104 & 0.0408446905603307 & UP \\ \hline
        DHRS4-AS1 & 1251.05320604522 & -0.747536401196563 & 0.25830915025543 & -2.89396020410953 & 0.003804163727611 & 0.0408578629968671 & DOWN \\ \hline
        PCDH12 & 832.979071613985 & -0.533410481603125 & 0.184331480521874 & -2.89375683465976 & 0.00380662831491097 & 0.0408681544058309 & NOT \\ \hline
        ECHDC2 & 7739.15601505333 & -0.787602556069875 & 0.272196834127293 & -2.89350373451277 & 0.00380969760349574 & 0.0408849272084016 & DOWN \\ \hline
        EMX1 & 105.421714420498 & -1.95462478740051 & 0.675552153723714 & -2.89337363018741 & 0.00381127622433553 & 0.0408856955184748 & DOWN \\ \hline
        AC004540.5 & 21.0934320215881 & 1.37579406292027 & 0.475557767127579 & 2.89301144470885 & 0.00381567393283903 & 0.04091669320076 & UP \\ \hline
        AC022007.5 & 73.5069937311473 & 0.719125300695201 & 0.248592441613954 & 2.89278827637065 & 0.00381838597042082 & 0.0409295975414922 & UP \\ \hline
        ALDOB & 182753.404390789 & -1.45086406130117 & 0.501581558137858 & -2.89257856027954 & 0.00382093612671844 & 0.0409394425390891 & DOWN \\ \hline
        AC083899.3 & 57.6963099324372 & 0.546470397216141 & 0.188928983191077 & 2.8924646075264 & 0.0038223224456879 & 0.0409394425390891 & NOT \\ \hline
        FAM99B & 121.501240990222 & -2.02030174224267 & 0.69861943845454 & -2.89184873915319 & 0.00382982284989235 & 0.0410035887598972 & DOWN \\ \hline
        TAAR3 & 16.0150173673061 & 1.60377325107769 & 0.554621513180566 & 2.89165352039916 & 0.00383220312746037 & 0.0410085419165622 & UP \\ \hline
        RP11-320H14.1 & 3.72525177798827 & 4.4046912996231 & 1.52329085116005 & 2.89156289245007 & 0.00383330859935134 & 0.0410085419165622 & UP \\ \hline
        PPP1R14C & 11.2498660106426 & 1.77527804943673 & 0.614045382039181 & 2.89111863937681 & 0.00383873175235036 & 0.0410478833647591 & UP \\ \hline
        ZNF76 & 1564.91492534025 & 0.43422929918021 & 0.150199661154216 & 2.89101384013357 & 0.00384001208919125 & 0.0410478833647591 & NOT \\ \hline
        EPB41L1 & 3682.14363742539 & -1.31318236130171 & 0.454505276429269 & -2.88925658161433 & 0.00386153846659056 & 0.0412525714368406 & DOWN \\ \hline
        SLC25A19 & 308.541512360204 & 0.568729607333926 & 0.196849976764371 & 2.88915252458828 & 0.00386281659426422 & 0.0412525714368406 & NOT \\ \hline
        MKRN4P & 4.76956059999773 & 3.01438647391077 & 1.04337287743997 & 2.88907881265507 & 0.00386372222709222 & 0.0412525714368406 & UP \\ \hline
        RP5-1056H1.2 & 11.9505275595151 & 1.77946187642976 & 0.616025103955383 & 2.88861909198856 & 0.00386937475937094 & 0.0412966708189353 & UP \\ \hline
        YWHAZP4 & 17.0371694649674 & 0.895979437559308 & 0.310236023286042 & 2.88805738311441 & 0.00387629149241561 & 0.0413542226461799 & UP \\ \hline
        TNFSF15 & 139.561493449167 & 1.26317472376521 & 0.437432852419208 & 2.88769971614904 & 0.00388070155868707 & 0.041384997361313 & UP \\ \hline
        NAAA & 1051.49186002899 & -0.818480651592673 & 0.28348595091158 & -2.88720004981115 & 0.00388687012139165 & 0.0414344936712596 & DOWN \\ \hline
        HAMP & 1283.81844710285 & -2.03210357599196 & 0.703961755614472 & -2.88666757786889 & 0.00389345348312665 & 0.0414883711693739 & DOWN \\ \hline
        HAUS6 & 692.741621229627 & 0.593260491841173 & 0.205541717092245 & 2.8863264364719 & 0.00389767659911735 & 0.0415046473514232 & UP \\ \hline
        EIF4E3 & 528.855264795944 & -0.974577979453079 & 0.337663924441686 & -2.88623660660376 & 0.00389878932823953 & 0.0415046473514232 & DOWN \\ \hline
        TRAF2 & 1510.95435819586 & 0.583308559828352 & 0.202107660335071 & 2.8861279125259 & 0.00390013611549357 & 0.0415046473514232 & NOT \\ \hline
        RP11-327P2.5 & 42.3035700956018 & -0.566263352303009 & 0.196207040404956 & -2.88605011896763 & 0.00390110028551895 & 0.0415046473514232 & NOT \\ \hline
        NDN & 483.462452475834 & 1.30514957938876 & 0.452263728863845 & 2.88581528009663 & 0.00390401218180812 & 0.0415193455478065 & UP \\ \hline
        MASTL & 526.846297569325 & 0.564497507842845 & 0.195623478454418 & 2.88563270780597 & 0.00390627735989343 & 0.0415271570430677 & NOT \\ \hline
        ZC3H13 & 1987.04902330389 & -0.595947958370222 & 0.206578679279449 & -2.88484736396274 & 0.00391603475472684 & 0.0415975522207928 & DOWN \\ \hline
        DAGLA & 338.285103412771 & 1.00544386338866 & 0.348545098885267 & 2.88468799763451 & 0.0039180174791542 & 0.0415975522207928 & UP \\ \hline
        IQCB1 & 492.606904393287 & 0.489510120082366 & 0.169699139350052 & 2.88457632700549 & 0.00391940735027152 & 0.0415975522207928 & NOT \\ \hline
        TXNDC9 & 1015.06557801688 & 0.365748337925239 & 0.12679839234872 & 2.88448718592078 & 0.00392051713633245 & 0.0415975522207928 & NOT \\ \hline
        AC027612.6 & 68.6022429240838 & 1.08734692926575 & 0.376964195809228 & 2.88448330465852 & 0.00392056546364052 & 0.0415975522207928 & UP \\ \hline
        MARK1 & 78.8116457900125 & 1.23524778568089 & 0.428282744094401 & 2.88418761370554 & 0.00392424883323767 & 0.0416203560773017 & UP \\ \hline
        PIK3R1 & 4759.24124642226 & -0.789341368693309 & 0.273703853166711 & -2.88392494135816 & 0.00392752353169394 & 0.0416388094626246 & DOWN \\ \hline
        RP11-241F15.1 & 1.93164744113474 & -2.18589281633894 & 0.758017410963037 & -2.88369737254693 & 0.00393036260565303 & 0.0416526318325651 & DOWN \\ \hline
        KB-68A7.1 & 81.0509285008916 & -1.28084230750448 & 0.444235276881765 & -2.88325212823065 & 0.00393592271929112 & 0.041695268791241 & DOWN \\ \hline
        SIAE & 2502.84689189638 & -0.798323066411202 & 0.276937134094436 & -2.88268696439595 & 0.00394299064967 & 0.0417538393152018 & DOWN \\ \hline
        KDM4B & 1994.17934021002 & -0.527345642551507 & 0.18296248829171 & -2.88226098953531 & 0.00394832550048337 & 0.0417600013018693 & NOT \\ \hline
        ASRGL1 & 502.861286391099 & 1.06559675006315 & 0.369713003707729 & 2.88222686077211 & 0.00394875320793133 & 0.0417600013018693 & UP \\ \hline
        KRT1 & 8.13416445827315 & -2.26388157626918 & 0.785480777013916 & -2.88216038191992 & 0.00394958645298183 & 0.0417600013018693 & DOWN \\ \hline
        MIR137HG & 2.66986559068382 & 3.39449850628045 & 1.1777665027053 & 2.88214896457268 & 0.00394972957392542 & 0.0417600013018693 & UP \\ \hline
        PCID2 & 1389.98353077657 & 0.575274046530803 & 0.199618705630209 & 2.8818644260548 & 0.00395329789789226 & 0.04178144603421 & NOT \\ \hline
        RP11-122K13.7 & 24.1887372195091 & -1.31005333492136 & 0.454646442259634 & -2.88147715048704 & 0.00395815932446355 & 0.0418165352308006 & DOWN \\ \hline
        RP11-772C9.1 & 6.75324966883004 & -1.79897842006844 & 0.624370890817388 & -2.88126568122567 & 0.00396081616512203 & 0.0418283155156717 & DOWN \\ \hline
        LINC01352 & 11.0375766575424 & -1.1883935841609 & 0.412475313317299 & -2.8811265687717 & 0.00396256481803119 & 0.0418304994214733 & DOWN \\ \hline
        ZFPM1 & 780.402662630984 & -0.698641937599086 & 0.242554580865314 & -2.88034938407133 & 0.0039723469868334 & 0.0419174538128317 & DOWN \\ \hline
        MRPL3 & 2612.10840003374 & 0.319409623734543 & 0.110902905973632 & 2.88008344714145 & 0.00397569927967964 & 0.0419365168964653 & NOT \\ \hline
        RP11-145A3.1 & 15.5262683733919 & 1.62762624227047 & 0.565311588669806 & 2.87916659571816 & 0.0039872764398357 & 0.0420422890838486 & UP \\ \hline
        RP11-59D5\_\_B.2 & 74.2538022269629 & -1.49282643835197 & 0.518571787857962 & -2.87872667450406 & 0.00399284222182608 & 0.0420846190668771 & DOWN \\ \hline
        RNU6ATAC18P & 3.86359679782172 & -0.948730869668021 & 0.329581876581022 & -2.87858931901795 & 0.00399458145633016 & 0.0420865999651407 & DOWN \\ \hline
        MANBAL & 2160.81993320484 & 0.408242301152933 & 0.141830302906093 & 2.87838559735173 & 0.00399716230507943 & 0.0420974430655298 & NOT \\ \hline
        GS1-21A4.1 & 3.10850744062273 & -1.12926434203227 & 0.392371334253804 & -2.87805005984919 & 0.00400141636362135 & 0.0421258928773951 & DOWN \\ \hline
        CIRBP & 6930.65567160502 & -0.548412064982765 & 0.190574712522898 & -2.8776748904547 & 0.00400617775589407 & 0.0421506916307126 & NOT \\ \hline
        AC007131.1 & 14.0436433198735 & 4.24959565758407 & 1.4767746163055 & 2.87761965208709 & 0.0040068792375823 & 0.0421506916307126 & UP \\ \hline
        RHOXF2 & 4.49814378294098 & 4.15632613546366 & 1.44463709099119 & 2.87707283814229 & 0.00401382934168305 & 0.0421970150086872 & UP \\ \hline
        CDK15 & 4.11943808472749 & -1.7174354908535 & 0.596980380318969 & -2.87687091146256 & 0.00401639863204087 & 0.0421970150086872 & DOWN \\ \hline
        ACAD8 & 1315.93807604297 & -0.509245354386267 & 0.1770260636949 & -2.87666880095091 & 0.00401897175647111 & 0.0421970150086872 & NOT \\ \hline
        MAF1 & 5668.42898894842 & 0.623007972170146 & 0.216586559337732 & 2.87648492166434 & 0.00402131407421768 & 0.0421970150086872 & UP \\ \hline
        AC145343.2 & 29.1578826297322 & 1.06432142593117 & 0.370009690492318 & 2.87646905818881 & 0.00402151620669694 & 0.0421970150086872 & UP \\ \hline
        RP11-258C19.4 & 4.97216923953699 & -1.1674746551293 & 0.405874882891415 & -2.87643977082869 & 0.00402188941061031 & 0.0421970150086872 & DOWN \\ \hline
        RUNDC3A & 31.7875124963725 & 1.29585522735142 & 0.450514490597118 & 2.87638967091575 & 0.00402252789828653 & 0.0421970150086872 & UP \\ \hline
        TRIM74 & 7.9637530138355 & -1.33487646730282 & 0.464095699665316 & -2.87629570423831 & 0.0040237256847576 & 0.0421970150086872 & DOWN \\ \hline
        TLDC2 & 174.996713519395 & 1.05233023162367 & 0.365897972149207 & 2.87602094497138 & 0.00402722987911016 & 0.042217159768352 & UP \\ \hline
        NAT9 & 1485.24432096768 & 0.51638126306264 & 0.179554595069062 & 2.87590113115191 & 0.00402875881460609 & 0.042217159768352 & NOT \\ \hline
        RP11-260E18.1 & 3.46851471825887 & -2.06146574347624 & 0.716898382705934 & -2.87553409689005 & 0.00403344579244464 & 0.0422499553471132 & DOWN \\ \hline
        ZNF221 & 33.6671932737419 & -0.979214290955067 & 0.340565195186896 & -2.87526237206269 & 0.00403691886983304 & 0.0422554761704956 & DOWN \\ \hline
        MTA3 & 1174.76132461762 & 0.475982809479768 & 0.16554489156199 & 2.87524915440554 & 0.00403708788182546 & 0.0422554761704956 & NOT \\ \hline
        ELOVL1 & 3072.78244985928 & 0.46197725900728 & 0.160739022380756 & 2.87408279685163 & 0.00405202721870688 & 0.0423954872516459 & NOT \\ \hline
        RP11-395L14.11 & 93.403770751843 & 0.59181173662318 & 0.205924554455966 & 2.87392505564328 & 0.00405405150084729 & 0.0424003150416295 & UP \\ \hline
        SFRP1 & 90.2333531852786 & -1.61127760381795 & 0.560679968261725 & -2.87379199369899 & 0.00405575978937635 & 0.0424018354858499 & DOWN \\ \hline
        C10orf11 & 853.032416113607 & -0.748373695168496 & 0.260455871493303 & -2.87332242071471 & 0.00406179352870964 & 0.0424361612817534 & DOWN \\ \hline
        AC005498.3 & 3.04524015214339 & 1.73171808754254 & 0.602694562753855 & 2.87329303192965 & 0.00406217142826073 & 0.0424361612817534 & UP \\ \hline
        WBSCR17 & 31.7482564068451 & -1.86610874276566 & 0.649585549071721 & -2.87276825266878 & 0.00406892474608391 & 0.0424903496386669 & DOWN \\ \hline
        UGT1A5 & 18.2289976981791 & 2.10719773833513 & 0.733567896285991 & 2.8725326571729 & 0.00407195990771863 & 0.0425056838385558 & UP \\ \hline
        CPEB2 & 1265.84191344314 & -0.688153083679174 & 0.239625325970404 & -2.87178778325029 & 0.00408156959443141 & 0.042568391344558 & DOWN \\ \hline
        CCT8 & 6193.7267854585 & 0.37731339958103 & 0.13138634535417 & 2.87178548550026 & 0.00408159926973242 & 0.042568391344558 & NOT \\ \hline
        FBXO2 & 2482.55756476944 & -1.35145072246278 & 0.470609625399301 & -2.87170225495517 & 0.00408267431915001 & 0.042568391344558 & DOWN \\ \hline
        PARVA & 1697.98651048035 & -0.522745645106225 & 0.18206554728768 & -2.871194758667 & 0.00408923497029808 & 0.0425971390723686 & NOT \\ \hline
        PTPRG-AS1 & 18.9259609813219 & 1.31012156445593 & 0.456305635059864 & 2.87114921183046 & 0.00408982424402869 & 0.0425971390723686 & UP \\ \hline
        MRGPRF-AS1 & 3.4809002056815 & 2.43328062636183 & 0.847500860169926 & 2.87112466868051 & 0.00409014180919721 & 0.0425971390723686 & UP \\ \hline
        TSPAN10 & 146.310739198149 & 0.889606202478874 & 0.309924764773837 & 2.87039405556394 & 0.00409960550721979 & 0.0426768727260189 & UP \\ \hline
[truncated: 3,794,319 more chars]
