# Supplementary material for: Life span‐associated ferroptosis‐related genes identification and validation for hepatocellular carcinoma patients as hepatitis B virus carriers
Source: J Clin Lab Anal. 2023 Jul 18;37(13-14):e24930. doi: 10.1002/jcla.24930 (PMC10492458; doi:10.1002/jcla.24930)
Supplement: Supplementary file 10 — Tables S1–S14 [file JCLA-37-e24930-s009.zip › TableS5_DEG_survival.xlsx]

## Sheet: TableS2_DEG_survival
Gene	baseMean	log2FoldChange	lfcSE	stat	pvalue	padj	reg
MAGEA4	25.7318	23.7883	1.77485	13.403	5.80675e-41	1.57537e-36	UP
ANGPTL7	14.4628	-6.55701	0.789892	-8.30115	1.03109e-16	1.39867e-12	DOWN
AFP	29400.1	6.38326	0.825928	7.72859	1.08748e-14	9.83445e-11	UP
UPK3A	580.5	5.40302	0.72187	7.48476	7.1678e-14	4.86156e-10	UP
TMEM233	62.9891	-2.06525	0.286644	-7.2049	5.80855e-13	3.15172e-09	DOWN
GNRH2	35.3077	-4.4682	0.647647	-6.89912	5.23239e-12	2.36591e-08	DOWN
MEP1A	760.184	5.32166	0.778934	6.83198	8.37526e-12	3.24601e-08	UP
TNNT1	88.6413	4.75367	0.704917	6.74359	1.54521e-11	5.24018e-08	UP
LINC00942	295.198	6.18439	0.922993	6.70036	2.07903e-11	6.06709e-08	UP
CMA1	18.3726	-3.98994	0.59643	-6.6897	2.2363e-11	6.06709e-08	DOWN
DQX1	165.634	5.1162	0.782326	6.53973	6.16297e-11	1.52001e-07	UP
MEX3A	480.739	2.32693	0.356817	6.52136	6.96708e-11	1.57514e-07	UP
SOAT2	802.44	4.18325	0.655332	6.3834	1.73197e-10	3.6145e-07	UP
MYBL2	1740.05	2.47839	0.392271	6.31805	2.64893e-10	5.13324e-07	UP
C6orf223	409.339	4.52693	0.722601	6.26477	3.7337e-10	6.75302e-07	UP
ASB15	11.176	-4.15383	0.674241	-6.16075	7.24015e-10	1.22766e-06	DOWN
ESRP1	253.093	5.18366	0.855442	6.05963	1.36431e-09	2.17729e-06	UP
DSCC1	245.25	1.37243	0.227889	6.02236	1.7189e-09	2.43286e-06	UP
CA9	704.727	4.65709	0.774053	6.0165	1.78224e-09	2.43286e-06	UP
KDM8	980.734	-2.10789	0.350411	-6.01549	1.79349e-09	2.43286e-06	DOWN
NKAPL	18.0682	-2.56246	0.428237	-5.98374	2.18067e-09	2.81722e-06	DOWN
AC090616.2	19.5784	-1.65581	0.279348	-5.9274	3.07774e-09	3.60872e-06	DOWN
FAM49B	2042.88	1.14704	0.193595	5.92492	3.1245e-09	3.60872e-06	UP
TRIP13	433.821	2.00403	0.338439	5.92139	3.19238e-09	3.60872e-06	UP
NUDCD1	824.061	1.091	0.185403	5.88445	3.99372e-09	4.33399e-06	UP
MUC6	508.942	4.84983	0.827186	5.86304	4.54461e-09	4.74213e-06	UP
XPO5	2093.48	0.82551	0.141108	5.85019	4.91005e-09	4.93369e-06	UP
CHP2	29.9169	6.6249	1.13566	5.83353	5.42659e-09	5.25798e-06	UP
CLEC2L	46.3732	5.17661	0.893211	5.79551	6.81142e-09	6.1881e-06	UP
C12orf56	43.7487	4.30993	0.743766	5.79474	6.84272e-09	6.1881e-06	UP
TNRC6C	728.548	-1.17199	0.202735	-5.7809	7.43008e-09	6.50252e-06	DOWN
TEX15	55.32	7.03263	1.22043	5.76243	8.29107e-09	7.02928e-06	UP
TMEM65	1099.05	1.26724	0.220125	5.75692	8.56642e-09	7.04264e-06	UP
HMGA1	5242.72	1.37857	0.24031	5.73665	9.65677e-09	7.70554e-06	UP
G6PD	3703.61	2.25031	0.393853	5.71358	1.10624e-08	8.57497e-06	UP
HILPDA	384.311	1.65601	0.291712	5.67686	1.37187e-08	1.03386e-05	UP
PAK1IP1	847.895	0.785437	0.138617	5.66625	1.45959e-08	1.06958e-05	UP
RP11-20J15.3	8.50603	-2.69513	0.476571	-5.65525	1.55615e-08	1.06958e-05	DOWN
CTB-36O1.7	52.8574	-2.89717	0.513089	-5.64653	1.63721e-08	1.06958e-05	DOWN
IGDCC3	41.4246	4.32413	0.766773	5.63939	1.70656e-08	1.06958e-05	UP
PFKFB4	314.092	1.95011	0.34595	5.63698	1.73063e-08	1.06958e-05	UP
CDCA7	319.224	2.87734	0.510492	5.63641	1.73635e-08	1.06958e-05	UP
GAD1	58.0711	3.48381	0.618395	5.63363	1.76458e-08	1.06958e-05	UP
TRIM73	19.325	-2.3841	0.423226	-5.63316	1.76941e-08	1.06958e-05	DOWN
AGR2	402.896	4.96317	0.881135	5.6327	1.77411e-08	1.06958e-05	UP
SPESP1	102.129	3.77382	0.670435	5.62891	1.81352e-08	1.06958e-05	UP
SRL	20.3672	-1.45552	0.259011	-5.61953	1.91481e-08	1.10529e-05	DOWN
MTND1P23	1624.75	4.30958	0.768066	5.61095	2.01214e-08	1.13728e-05	UP
RP5-1154L15.2	137.609	3.68587	0.657772	5.60357	2.09985e-08	1.16263e-05	UP
CHRAC1	1604.66	0.936731	0.167299	5.59913	2.15427e-08	1.16891e-05	UP
RP11-874J12.4	16.689	5.42269	0.97483	5.5627	2.65627e-08	1.41303e-05	UP
PKIB	465.64	2.64248	0.475529	5.55692	2.7457e-08	1.43252e-05	UP
ALG9	559.17	-1.19997	0.216589	-5.54032	3.01923e-08	1.5455e-05	DOWN
CMSS1	809.112	0.937801	0.169369	5.53702	3.07662e-08	1.54571e-05	UP
NDRG1	18386.8	2.07701	0.37615	5.52175	3.3564e-08	1.65562e-05	UP
TPSB2	240.883	-3.24028	0.587161	-5.51855	3.41815e-08	1.65597e-05	DOWN
PPM1K	519.586	-1.80644	0.329146	-5.48828	4.05864e-08	1.93177e-05	DOWN
RP11-20J15.5	3.94129	-2.82222	0.517242	-5.45628	4.86204e-08	2.27426e-05	DOWN
DCAF13	2188.57	1.18111	0.217395	5.43304	5.54033e-08	2.54761e-05	UP
TUBA3C	83.5272	6.41558	1.18429	5.41723	6.05286e-08	2.7369e-05	UP
MAPK13	981.845	2.30547	0.42743	5.39379	6.89877e-08	3.06826e-05	UP
VSIG2	152.248	-2.68742	0.502751	-5.34542	9.021e-08	3.91261e-05	DOWN
FDCSP	21.7817	4.06087	0.760223	5.34168	9.20871e-08	3.91261e-05	UP
PPP1R12B	1118.97	-0.992542	0.185825	-5.34127	9.2299e-08	3.91261e-05	DOWN
RAN	8245.81	0.826066	0.155026	5.32857	9.89882e-08	4.13161e-05	UP
LAPTM4B	7547.22	1.49805	0.28205	5.3113	1.08846e-07	4.47422e-05	UP
CYP19A1	53.5955	3.83195	0.724925	5.286	1.25023e-07	4.9599e-05	UP
NEURL3	353.594	2.36444	0.447456	5.28419	1.26264e-07	4.9599e-05	UP
TRIM54	118.018	3.6936	0.699074	5.28356	1.26698e-07	4.9599e-05	UP
CCT2	5095.56	0.730536	0.138368	5.27965	1.29431e-07	4.9599e-05	UP
MS4A8	22.344	5.98691	1.13407	5.27913	1.29802e-07	4.9599e-05	UP
LYPD6B	63.9614	4.37749	0.830173	5.27299	1.34221e-07	5.05752e-05	UP
LINC00494	48.3349	4.75035	0.901931	5.26687	1.38773e-07	5.08118e-05	UP
MCM3	4298.59	1.13244	0.215022	5.26663	1.38951e-07	5.08118e-05	UP
CTSG	83.9984	-3.55369	0.675011	-5.26464	1.40468e-07	5.08118e-05	DOWN
INTS8	1345.33	0.824688	0.157227	5.2452	1.56113e-07	5.57284e-05	UP
SLC7A10	136.895	4.42508	0.844435	5.24029	1.60329e-07	5.64898e-05	UP
RNF17	38.3588	5.67733	1.08456	5.23469	1.65263e-07	5.74817e-05	UP
UBE2C	1213.04	1.94852	0.372863	5.22583	1.73373e-07	5.95394e-05	UP
HHIPL2	345.111	3.79252	0.726566	5.21979	1.79124e-07	5.99672e-05	UP
P2RX2	9.23458	-3.82039	0.731991	-5.21918	1.79717e-07	5.99672e-05	DOWN
CXCL5	234.044	4.28058	0.820411	5.21761	1.8125e-07	5.99672e-05	UP
TNNC1	177.74	3.10171	0.594986	5.21308	1.85734e-07	6.07103e-05	UP
PHYHIP	47.8945	-2.11124	0.408389	-5.16968	2.3449e-07	7.57348e-05	DOWN
CLTCL1	861.986	-1.52771	0.296112	-5.15922	2.47979e-07	7.89202e-05	DOWN
VNN2	1003.91	2.56589	0.49771	5.15538	2.53113e-07	7.89202e-05	UP
PRAME	636.712	5.33168	1.03453	5.15371	2.55388e-07	7.89202e-05	UP
ASNSP1	41.477	5.33655	1.03557	5.15327	2.55989e-07	7.89202e-05	UP
PFN1P11	166.438	-4.17103	0.811736	-5.1384	2.77084e-07	8.44638e-05	DOWN
CEP55	333.829	1.79855	0.350775	5.12736	2.93837e-07	8.85756e-05	UP
SMCO3	51.5744	-1.87814	0.366564	-5.12364	2.997e-07	8.93501e-05	DOWN
MCM2	2223.09	1.4193	0.277482	5.11492	3.1388e-07	9.25606e-05	UP
C10orf91	38.2824	4.76219	0.932194	5.10859	3.2458e-07	9.46866e-05	UP
PAGE1	76.223	6.10032	1.19765	5.09357	3.51383e-07	0.000101415	UP
RP11-35G9.3	79.9486	0.965535	0.190066	5.08001	3.77414e-07	0.000106902	UP
MTRNR2L1	109.608	-3.58699	0.70616	-5.07958	3.78274e-07	0.000106902	DOWN
EZH2	812.487	1.26378	0.24943	5.06668	4.04808e-07	0.000111927	UP
HTR3A	27.3212	4.69463	0.926644	5.06628	4.05669e-07	0.000111927	UP
NUP37	620.641	0.763279	0.150697	5.06499	4.08432e-07	0.000111927	UP
TKT	19451.1	1.56752	0.310284	5.05188	4.37482e-07	0.000118689	UP
TNNI3	21.6329	4.58388	0.909195	5.04169	4.6143e-07	0.00012307	UP
PPFIA4	54.7533	2.65265	0.526197	5.04117	4.62702e-07	0.00012307	UP
PKD1L3	16.5491	-1.85613	0.368536	-5.0365	4.74119e-07	0.000124882	DOWN
RAD51	207.123	1.41962	0.282124	5.0319	4.85638e-07	0.000126686	UP
HJURP	610.887	1.60095	0.318616	5.02469	5.04246e-07	0.00012868	UP
RUVBL1	1680.17	0.700682	0.13947	5.0239	5.06313e-07	0.00012868	UP
RBP2	36.2678	3.96028	0.788358	5.02345	5.07512e-07	0.00012868	UP
SPC25	221.078	1.49661	0.29867	5.01091	5.41723e-07	0.000136083	UP
GLDN	254.359	2.91324	0.581832	5.00702	5.52784e-07	0.000137587	UP
REN	154.726	-2.81293	0.562429	-5.0014	5.69167e-07	0.000140344	DOWN
STS	1388.94	-1.74686	0.349394	-4.9997	5.74206e-07	0.000140344	DOWN
THOC7	1763.67	0.734638	0.147067	4.99527	5.87542e-07	0.000141544	UP
EEF1E1	398.821	0.990675	0.198349	4.99461	5.89548e-07	0.000141544	UP
VPS72	2223.84	0.778059	0.155876	4.99153	5.99017e-07	0.000142556	UP
ALPI	128.493	4.28253	0.858981	4.98559	6.17734e-07	0.000145496	UP
SFN	2565.11	2.67103	0.535896	4.98423	6.22099e-07	0.000145496	UP
ZNF239	112.179	2.28306	0.458757	4.97662	6.4705e-07	0.000150038	UP
CTD-2207A17.1	20.4188	5.85973	1.17921	4.96918	6.72361e-07	0.000154586	UP
RP11-362F19.1	43.5948	3.63178	0.732209	4.96002	7.04852e-07	0.000160694	UP
PAGE5	218.339	4.26698	0.860957	4.95609	7.19242e-07	0.000162609	UP
ZNF623	1218.01	0.730186	0.147656	4.9452	7.60655e-07	0.00017055	UP
DGKK	16.8067	4.22483	0.855832	4.93651	7.95321e-07	0.000176861	UP
DLX6	27.2881	5.87577	1.1911	4.93305	8.09553e-07	0.000178562	UP
BUB1B	459.184	1.6247	0.329564	4.92983	8.22993e-07	0.000180063	UP
PPP1R14D	38.199	3.00307	0.610531	4.91879	8.70823e-07	0.000188253	UP
ABCA9	295.785	-1.89764	0.385856	-4.91801	8.74302e-07	0.000188253	DOWN
MPV17	1487.42	0.729632	0.148483	4.91391	8.92777e-07	0.000189597	UP
GTSE1	408.965	1.60976	0.327618	4.91353	8.94521e-07	0.000189597	UP
PABPC1	50770.1	1.12335	0.229003	4.90539	9.3243e-07	0.000196099	UP
MTBP	176.36	1.06703	0.217619	4.90321	9.4284e-07	0.000196764	UP
ASPA	193.253	-1.89673	0.387026	-4.90078	9.54562e-07	0.000197689	DOWN
RP11-495P10.8	95.6544	3.47308	0.709097	4.8979	9.68685e-07	0.000197893	UP
ABCB5	27.0102	3.53351	0.721478	4.8976	9.70136e-07	0.000197893	UP
KIFC1	1108.96	1.53913	0.314388	4.89563	9.79891e-07	0.000198391	UP
KPNA2	3909.86	1.09245	0.223234	4.89373	9.89411e-07	0.000198835	UP
IGFBP4	45189.8	-1.3226	0.270464	-4.89013	1.0077e-06	0.000201022	DOWN
LINC01093	202.192	-3.20412	0.655552	-4.88767	1.02038e-06	0.000201857	DOWN
GEMIN2	229.481	0.746608	0.152792	4.88644	1.02677e-06	0.000201857	UP
KCNN2	97.8457	-2.40177	0.491726	-4.88437	1.03762e-06	0.000202522	DOWN
TRMT6	754.5	0.730467	0.149822	4.87557	1.08492e-06	0.00020903	UP
SF3B4	4782.25	0.833915	0.171072	4.87464	1.09009e-06	0.00020903	UP
EVX1	18.6951	3.68172	0.755393	4.87392	1.09407e-06	0.00020903	UP
PRKCD	1275.12	0.999928	0.205356	4.86925	1.12025e-06	0.000212534	UP
MUC1	201.346	2.53829	0.521601	4.86634	1.13686e-06	0.000214188	UP
C4orf29	484.165	-0.749535	0.15408	-4.86458	1.14699e-06	0.000214605	DOWN
KIAA0101	600.346	1.43775	0.295954	4.858	1.18576e-06	0.000219057	UP
H2AFY	5927.23	0.622731	0.128238	4.85607	1.19739e-06	0.000219057	UP
CYP4V2	4705.97	-1.36428	0.280971	-4.85561	1.20014e-06	0.000219057	DOWN
KIF2C	807.044	1.73395	0.357138	4.85513	1.20308e-06	0.000219057	UP
UQCRFS1P1	9.16215	-1.67363	0.345088	-4.84986	1.23548e-06	0.000223458	DOWN
PBK	487.461	1.73846	0.359289	4.83862	1.30743e-06	0.000234904	UP
SIK2	4933.13	-1.03985	0.215289	-4.83004	1.36504e-06	0.000243642	DOWN
SUSD2	763.452	-2.03248	0.421292	-4.82441	1.40416e-06	0.000248968	DOWN
COL22A1	150.517	3.11332	0.645498	4.82313	1.41324e-06	0.000248968	UP
RECQL4	1270.92	1.28566	0.266824	4.8184	1.44716e-06	0.0002533	UP
DDIT4L	33.7255	-1.86286	0.386776	-4.81637	1.46196e-06	0.000253618	DOWN
SSB	3192.36	0.767344	0.159371	4.81484	1.47321e-06	0.000253618	UP
RAD21	8073.76	0.75613	0.157059	4.81432	1.47702e-06	0.000253618	UP
GTPBP2	1996.75	0.877244	0.182556	4.80535	1.54478e-06	0.000263583	UP
PEG10	10516.5	3.64427	0.758753	4.80298	1.56321e-06	0.000265062	UP
SLC39A4	1672.43	2.91352	0.606826	4.80124	1.57684e-06	0.000265713	UP
NFYB	1582.75	-0.873352	0.182141	-4.79493	1.62733e-06	0.000272527	DOWN
KB-431C1.4	229.32	0.790639	0.16508	4.78944	1.67245e-06	0.000278366	UP
GARNL3	169.491	-1.48167	0.309612	-4.78556	1.70513e-06	0.000282074	DOWN
PSMC3IP	121.1	1.1901	0.24889	4.78164	1.73871e-06	0.000285886	UP
SAPCD2	271.091	2.08216	0.435741	4.77843	1.76671e-06	0.000288739	UP
DBF4	369.74	0.989606	0.207185	4.77644	1.78425e-06	0.00028986	UP
NLE1	829.497	0.92843	0.194454	4.77455	1.80109e-06	0.000290371	UP
CYP2G1P	11.0653	-3.23398	0.677459	-4.77369	1.8088e-06	0.000290371	DOWN
TMEM106C	4086.6	1.01921	0.213644	4.77062	1.83658e-06	0.000292201	UP
CENPW	367.155	1.42688	0.299132	4.77006	1.84174e-06	0.000292201	UP
GINS1	645.023	1.46324	0.307171	4.76359	1.90178e-06	0.000299973	UP
PRIM2	474.615	0.73896	0.155177	4.76205	1.91634e-06	0.000300523	UP
NCAPH	454.98	1.52767	0.321098	4.75765	1.95855e-06	0.000305377	UP
FARSB	1825.32	0.714791	0.150297	4.75587	1.97593e-06	0.000306325	UP
RP11-383J24.1	17.4144	3.56044	0.751837	4.73565	2.18353e-06	0.000336586	UP
NCL	20266.5	0.580715	0.122775	4.72991	2.24623e-06	0.000343051	NOT
TRAIP	249.209	1.3781	0.291384	4.7295	2.25076e-06	0.000343051	UP
ZNF695	16.6055	3.17503	0.672487	4.72133	2.34307e-06	0.000355126	UP
LINC01559	12.8668	4.07583	0.863917	4.71786	2.38344e-06	0.000356981	UP
F11-AS1	372.819	-1.88216	0.399016	-4.717	2.39346e-06	0.000356981	DOWN
DEPDC1B	356.801	1.78777	0.379015	4.71689	2.39478e-06	0.000356981	UP
PLVAP	5912.72	-1.10403	0.234541	-4.70719	2.51157e-06	0.000372344	DOWN
FSD1L	144.571	1.12861	0.23985	4.70547	2.53286e-06	0.000373459	UP
CH507-154B10.1	11.4586	3.33716	0.7095	4.70354	2.55687e-06	0.000374962	UP
CNOT11	2594.16	0.739473	0.15731	4.70073	2.59227e-06	0.000378109	UP
STON1	225.969	-1.76207	0.375226	-4.69602	2.65285e-06	0.000384876	DOWN
TKTL1	61.0722	3.64387	0.776484	4.69278	2.69517e-06	0.000388937	UP
CD3EAP	214.735	0.826074	0.176184	4.6887	2.74941e-06	0.000394664	UP
CCT5	6992.62	0.762477	0.162659	4.68759	2.76438e-06	0.000394724	UP
SNRK	1623.42	-0.71755	0.153235	-4.68268	2.83149e-06	0.000402008	DOWN
KIAA0922	1363.76	-1.04108	0.222372	-4.6817	2.84503e-06	0.000402008	DOWN
RP5-1184F4.5	3.67801	-1.76627	0.377591	-4.67773	2.90075e-06	0.000407758	DOWN
RTKN2	120.174	1.81014	0.387105	4.6761	2.92382e-06	0.000408416	UP
SCRIB	5797.74	0.837264	0.179083	4.67528	2.93554e-06	0.000408416	UP
IGF2BP2	888.01	2.05497	0.439713	4.67343	2.96206e-06	0.000410003	UP
YWHAZ	19530.2	0.878679	0.18844	4.66292	3.11751e-06	0.00042933	UP
MCM6	2012.03	1.11384	0.238929	4.6618	3.13449e-06	0.000429489	UP
BCYRN1	25.9205	1.67862	0.360289	4.6591	3.17589e-06	0.000432974	UP
RCOR2	86.3633	2.71436	0.583072	4.65528	3.23548e-06	0.000438893	UP
TLX2	9.85002	4.09614	0.880433	4.65241	3.28075e-06	0.000440345	UP
MIR663AHG	26.2929	6.22278	1.33777	4.65161	3.29353e-06	0.000440345	UP
NPTX2	829.786	3.49402	0.751157	4.65153	3.29488e-06	0.000440345	UP
PITX2	16.0025	4.38242	0.942472	4.64992	3.32069e-06	0.000441619	UP
ADORA1	238.568	2.79599	0.601906	4.64523	3.39698e-06	0.000447664	UP
RP11-228B15.4	88.0996	-1.55868	0.335577	-4.64477	3.4046e-06	0.000447664	DOWN
MTFR2	105.231	1.50541	0.324155	4.6441	3.41564e-06	0.000447664	UP
FXYD3	489.402	3.272	0.704715	4.64301	3.43362e-06	0.000447856	UP
ROBO4	949.38	-1.02924	0.22183	-4.63975	3.48827e-06	0.000450998	DOWN
WBP1L	2802.97	-0.674494	0.145394	-4.63909	3.49954e-06	0.000450998	DOWN
IFT46	376.428	-0.870732	0.187741	-4.63794	3.51898e-06	0.000450998	DOWN
PTPLA	74.5079	2.56245	0.552534	4.63763	3.5242e-06	0.000450998	UP
HNRNPA3	9028.81	0.556086	0.119959	4.63565	3.55819e-06	0.00045321	NOT
BOP1	4820.34	1.33916	0.289334	4.62842	3.68475e-06	0.000467136	UP
COL25A1	15.8426	-2.44239	0.528113	-4.62475	3.75049e-06	0.000468641	DOWN
POPDC3	24.5867	4.20408	0.909107	4.62441	3.75667e-06	0.000468641	UP
EXOC3L2	360.168	-1.03172	0.223117	-4.62414	3.76161e-06	0.000468641	DOWN
ATIC	3933.95	0.80729	0.174606	4.62349	3.77335e-06	0.000468641	UP
LINC00475	5.6039	-1.92061	0.41545	-4.62296	3.78299e-06	0.000468641	DOWN
ANXA10	798.148	-2.41301	0.522243	-4.62047	3.82869e-06	0.000472148	DOWN
RQCD1	1990.78	0.559456	0.121136	4.61841	3.86698e-06	0.000474712	NOT
FAM225A	18.8715	2.33864	0.506636	4.61602	3.91175e-06	0.000478043	UP
PAGE2	16.1692	5.46713	1.18493	4.61389	3.95195e-06	0.000480791	UP
SMYD5	1373.41	0.74516	0.161574	4.61188	3.99036e-06	0.000483297	UP
PLEKHG4B	73.3363	3.34838	0.727016	4.60564	4.1119e-06	0.00049532	UP
RP11-43F13.3	51.7985	2.81512	0.611329	4.60493	4.12614e-06	0.00049532	UP
FAM24B	32.2555	1.59918	0.347461	4.60246	4.17527e-06	0.000497743	UP
PAIP2B	767.466	-1.98347	0.430995	-4.60208	4.18302e-06	0.000497743	DOWN
HTR1D	135.566	3.0166	0.65569	4.60064	4.21188e-06	0.000498988	UP
MCM10	314.281	1.57648	0.342845	4.59823	4.26104e-06	0.000502617	UP
BRIX1	1130.52	0.698376	0.151985	4.59505	4.32655e-06	0.000507974	UP
EIF3H	9229.33	0.855851	0.186309	4.59371	4.35444e-06	0.000507974	UP
HSF2BP	25.6068	1.27093	0.27669	4.59331	4.36262e-06	0.000507974	UP
F11	3410.91	-1.80556	0.39336	-4.5901	4.43041e-06	0.000513662	DOWN
TTK	404.084	1.59599	0.347917	4.58727	4.4909e-06	0.000518461	UP
NR0B1	45.6144	4.66618	1.01761	4.58542	4.53077e-06	0.000518989	UP
C6orf25	6.17224	-1.86491	0.406716	-4.58528	4.53374e-06	0.000518989	DOWN
C11orf96	785.171	-1.70548	0.372029	-4.58427	4.55582e-06	0.000519326	DOWN
NR4A3	153.494	-1.76601	0.385394	-4.58236	4.59764e-06	0.000521044	DOWN
RP5-888M10.2	32.8056	-1.76961	0.386224	-4.58183	4.60931e-06	0.000521044	DOWN
CCR3	23.0645	3.4241	0.747558	4.58037	4.6415e-06	0.000522506	UP
RP11-286H15.1	10.9082	-2.02513	0.442287	-4.57878	4.67706e-06	0.000524334	DOWN
LINC00907	6.51856	-1.94038	0.424154	-4.5747	4.76899e-06	0.000532439	DOWN
RPIA	579.2	0.683282	0.149411	4.57317	4.80395e-06	0.000534145	UP
SUPT3H	233.721	0.99337	0.217663	4.56379	5.0239e-06	0.000555303	UP
DLK1	494.486	5.59229	1.22572	4.56246	5.05578e-06	0.000555303	UP
PTCHD4	81.9284	-2.4698	0.541351	-4.56228	5.06003e-06	0.000555303	DOWN
CDK5R1	124.399	0.916091	0.200839	4.56131	5.08347e-06	0.000555303	UP
SLC1A5	2068.23	1.77994	0.390272	4.56077	5.09659e-06	0.000555303	UP
AMD1	2092.63	0.586736	0.128672	4.55992	5.11724e-06	0.000555322	UP
CRHBP	139.227	-2.47025	0.542053	-4.55721	5.18378e-06	0.000560303	DOWN
CCDC138	192.688	1.08619	0.238426	4.55569	5.22151e-06	0.000560806	UP
FCN3	321.196	-2.23541	0.490721	-4.55535	5.22978e-06	0.000560806	DOWN
CDCA2	204.261	1.66649	0.36618	4.55101	5.33878e-06	0.00057024	UP
NPR1	528.629	-1.03944	0.228522	-4.54853	5.40214e-06	0.000572733	DOWN
FRMD7	8.03956	-3.04803	0.670125	-4.54845	5.40433e-06	0.000572733	DOWN
UBE2E1	2034.85	0.583161	0.128246	4.54721	5.43609e-06	0.000573857	NOT
CBX1	1845.93	0.667301	0.146885	4.54302	5.54543e-06	0.00058313	UP
CPSF6	2294.62	0.49269	0.108523	4.53998	5.62587e-06	0.000589305	NOT
CBX3	5571.43	0.556445	0.122773	4.53232	5.83389e-06	0.000608744	NOT
GABRA2	50.7172	5.43687	1.20059	4.5285	5.94027e-06	0.000617123	UP
CSAG2	20.7209	4.64081	1.02496	4.52781	5.95968e-06	0.000617123	UP
RPL7AP34	24.2482	-1.6617	0.367136	-4.52611	6.00793e-06	0.000619754	DOWN
SCN4B	154.017	-1.34441	0.297219	-4.52331	6.08812e-06	0.000625647	DOWN
SLC6A19	315.324	4.40478	0.975804	4.514	6.3615e-06	0.000648371	UP
MCM4	3101.5	1.12583	0.249421	4.51378	6.36808e-06	0.000648371	UP
NAALADL1	440.466	2.36782	0.524626	4.51336	6.38094e-06	0.000648371	UP
IZUMO4	105.656	-1.43785	0.318682	-4.51188	6.42541e-06	0.000650452	DOWN
AUNIP	59.1553	1.41601	0.313898	4.51107	6.45005e-06	0.00065052	UP
RIOK1	776.107	0.711731	0.157861	4.5086	6.52581e-06	0.000655723	UP
NCAPG	767.086	1.49461	0.331774	4.5049	6.64054e-06	0.000661036	UP
NSMCE2	1218.83	0.924208	0.205163	4.50475	6.64497e-06	0.000661036	UP
MCM7	4821.52	0.955177	0.212065	4.50418	6.66307e-06	0.000661036	UP
CACYBP	3456.93	0.889838	0.197579	4.50371	6.67783e-06	0.000661036	UP
SMG5	8183.65	0.739171	0.164164	4.50263	6.71177e-06	0.000661036	UP
LINC01060	8.65693	4.93152	1.09535	4.50222	6.72488e-06	0.000661036	UP
DCHS2	17.3509	2.85136	0.633619	4.50012	6.79159e-06	0.000662684	UP
POLR2K	2674.52	0.789693	0.175496	4.49977	6.80283e-06	0.000662684	UP
MIR503HG	42.6014	-1.43758	0.319506	-4.49939	6.81492e-06	0.000662684	DOWN
C18orf42	4.35855	-3.36532	0.749585	-4.48958	7.13644e-06	0.00069147	DOWN
ZNF93	97.3591	1.52011	0.338749	4.48743	7.20871e-06	0.000695987	UP
MED10	1011.25	0.664252	0.148141	4.48391	7.32891e-06	0.000705082	UP
DLGAP5	465.046	1.54	0.343574	4.48228	7.38501e-06	0.000706529	UP
CKS2	1121.06	1.16355	0.259607	4.48196	7.39603e-06	0.000706529	UP
FER1L5	18.8553	2.1659	0.483808	4.47679	7.57755e-06	0.000719266	UP
UGT1A7	22.0017	2.6559	0.593278	4.47665	7.58239e-06	0.000719266	UP
GSR	4954.05	0.993438	0.221995	4.47504	7.63976e-06	0.000722184	UP
RPE	1136.41	0.510766	0.114353	4.46656	7.94865e-06	0.000743354	NOT
GABRA3	54.3259	5.19644	1.16366	4.46562	7.98365e-06	0.000743354	UP
METTL21A	693.285	0.648196	0.145175	4.46494	8.00929e-06	0.000743354	UP
E2F3	846.567	0.972858	0.21791	4.4645	8.02564e-06	0.000743354	UP
BAMBI	2155.57	1.79192	0.401382	4.46439	8.02969e-06	0.000743354	UP
LINC01197	52.8033	-1.32818	0.29753	-4.46403	8.04306e-06	0.000743354	DOWN
SLCO1A2	499.689	-2.19929	0.492705	-4.4637	8.05551e-06	0.000743354	DOWN
HS3ST4	39.1897	7.6579	1.7168	4.46057	8.17413e-06	0.00074604	UP
ALPL	2803.78	-2.13049	0.477652	-4.46034	8.18311e-06	0.00074604	DOWN
ATAD2	2532.75	0.990815	0.222163	4.45985	8.20177e-06	0.00074604	UP
TONSL	1052.4	0.974483	0.218512	4.45963	8.20998e-06	0.00074604	UP
AURKB	648.169	1.69061	0.37912	4.45932	8.22211e-06	0.00074604	UP
ZBTB21	691.435	-0.894714	0.200997	-4.45138	8.53202e-06	0.000771579	DOWN
MCIDAS	5.59412	3.99616	0.898839	4.44591	8.75191e-06	0.000786375	UP
RP1-18D14.7	7.27272	-1.89604	0.426473	-4.44587	8.75361e-06	0.000786375	DOWN
HRCT1	437.101	2.01655	0.453652	4.44516	8.78264e-06	0.00078638	UP
AC018804.6	7.10545	2.32603	0.523403	4.44406	8.82782e-06	0.000787825	UP
RP11-133K1.11	2.30394	3.01122	0.678764	4.43632	9.15088e-06	0.000813833	UP
EFNA5	152.212	2.69244	0.606999	4.43566	9.17924e-06	0.000813833	UP
SPATS2L	7103.73	0.705463	0.159124	4.43343	9.27463e-06	0.000819612	UP
MS4A2	27.4229	-2.69668	0.609178	-4.42675	9.56617e-06	0.00084263	DOWN
LINC00880	15.731	-1.89393	0.427936	-4.42572	9.61199e-06	0.000843926	DOWN
NUP210	3719.77	0.91126	0.205964	4.42436	9.67304e-06	0.000845322	UP
MMP12	130.587	2.92566	0.66132	4.42397	9.6902e-06	0.000845322	UP
RP11-115N4.1	6.35825	3.54081	0.801407	4.41825	9.95037e-06	0.000865235	UP
TUBA1C	2646.77	0.94496	0.213991	4.41589	1.00597e-05	0.000871946	UP
SRPX	173.432	-2.00225	0.453599	-4.41415	1.0141e-05	0.000876194	DOWN
SLC16A3	1635.14	1.76468	0.400157	4.40996	1.03392e-05	0.000890484	UP
RP11-380P13.1	4.02716	-2.5277	0.573389	-4.40835	1.0416e-05	0.00089426	DOWN
XRCC2	171.852	1.33463	0.302821	4.40734	1.0465e-05	0.000895631	UP
DLX6-AS1	42.0693	4.59479	1.04272	4.40654	1.05033e-05	0.000896081	UP
GTF2IRD2	97.6606	-0.927935	0.210637	-4.40538	1.05597e-05	0.000897388	DOWN
C12orf75	777.118	1.9082	0.433249	4.4044	1.06077e-05	0.000897388	UP
C18orf54	100.912	1.365	0.309932	4.40419	1.06178e-05	0.000897388	UP
DOK5	65.1911	-1.75799	0.399619	-4.39916	1.08671e-05	0.000915605	DOWN
RP1-228H13.5	103.055	1.02429	0.232976	4.39655	1.09986e-05	0.000923814	UP
TMEM192	2171.19	-0.85895	0.195518	-4.39319	1.11697e-05	0.000935225	DOWN
HSP90AB1	58191	0.712178	0.162133	4.39254	1.12034e-05	0.000935225	UP
EPAS1	10535.3	-0.807345	0.183857	-4.39115	1.12752e-05	0.000938332	DOWN
TICRR	183.951	1.41824	0.323074	4.38983	1.13438e-05	0.000941157	UP
SGMS1-AS1	203.239	-0.832835	0.189847	-4.38687	1.14995e-05	0.000951166	DOWN
EHMT2	3157.19	0.649146	0.148063	4.38426	1.16381e-05	0.000959705	UP
RP11-495P10.5	55.7189	3.28297	0.749028	4.38297	1.17073e-05	0.000960677	UP
MAGEA8	15.8736	4.42922	1.01061	4.38272	1.17208e-05	0.000960677	UP
MRPL9	2194.82	0.635223	0.14505	4.37933	1.19047e-05	0.000972815	UP
PPP1R32	103.64	-1.39017	0.317604	-4.37707	1.20284e-05	0.000979972	DOWN
ATP5G1P4	12.9035	1.95593	0.447065	4.37506	1.21402e-05	0.000986115	UP
STIP1	6959.36	0.672213	0.153686	4.37394	1.22021e-05	0.000988191	UP
ZCCHC24	1989.95	-0.872614	0.199581	-4.37223	1.22986e-05	0.000993039	DOWN
SGOL2	329.536	1.23304	0.282253	4.36857	1.25063e-05	0.00100681	UP
HMGA2	23.3239	3.17881	0.727914	4.36701	1.25956e-05	0.00100808	UP
ADCY1	904.252	-2.39692	0.548872	-4.367	1.25963e-05	0.00100808	DOWN
WDHD1	310.703	1.24937	0.286304	4.36377	1.27838e-05	0.00102007	UP
LINC01224	53.7129	2.90947	0.667052	4.36169	1.29062e-05	0.00102404	UP
LA16c-83F12.6	4.89058	4.62713	1.06114	4.36054	1.2974e-05	0.00102404	UP
KIAA1524	280.785	1.40453	0.322134	4.36007	1.3002e-05	0.00102404	UP
CDC20	1512.46	1.67165	0.383408	4.35997	1.30081e-05	0.00102404	UP
MAGEA10	9.84959	5.63743	1.29327	4.35906	1.30624e-05	0.00102404	UP
PSRC1	374.547	1.26969	0.291301	4.35868	1.30849e-05	0.00102404	UP
AL133493.2	49.1244	3.12691	0.717433	4.35846	1.30978e-05	0.00102404	UP
CTD-2550O8.7	3.7041	-1.70397	0.391036	-4.35758	1.31506e-05	0.00102522	DOWN
RP11-442O1.3	20.0474	-2.1549	0.494898	-4.35423	1.33536e-05	0.00103675	DOWN
FLVCR1	1012.98	1.11501	0.256095	4.35388	1.3375e-05	0.00103675	UP
OFCC1	4.84305	4.9632	1.1403	4.35253	1.34577e-05	0.00103892	UP
YARS	4427.46	0.826797	0.189973	4.35217	1.34795e-05	0.00103892	UP
RP11-451G4.2	11.034	5.10705	1.17543	4.34484	1.39378e-05	0.00106852	UP
LINC00661	8.44947	4.34718	1.00064	4.34438	1.39667e-05	0.00106852	UP
WDR4	522.393	0.856625	0.197191	4.34415	1.39818e-05	0.00106852	UP
VAX2	44.0843	-2.53852	0.584547	-4.34272	1.40732e-05	0.00106989	DOWN
GNA14	85.2823	-1.44599	0.333002	-4.3423	1.41001e-05	0.00106989	DOWN
MATN3	120.792	2.59862	0.598482	4.34202	1.4118e-05	0.00106989	UP
KIF20A	796.937	1.35903	0.313081	4.34081	1.41959e-05	0.0010728	UP
OLA1	3137.5	0.636999	0.146808	4.33898	1.43143e-05	0.00107874	UP
BAIAP2L2	774.825	1.89116	0.436305	4.3345	1.46094e-05	0.00109793	UP
OTOG	13.0199	3.68159	0.849913	4.33172	1.47948e-05	0.00110726	UP
CNTN4	114.784	-1.74071	0.401923	-4.33096	1.48461e-05	0.00110726	DOWN
ENPEP	2532.59	-1.49924	0.346179	-4.33081	1.4856e-05	0.00110726	DOWN
CTC-510F12.7	16.4172	-1.30571	0.301636	-4.32876	1.49953e-05	0.00111458	DOWN
RIPK2	931.832	1.07682	0.249035	4.32399	1.53232e-05	0.00113584	UP
ACTL6A	1332.09	0.708882	0.163973	4.32315	1.53815e-05	0.00113706	UP
ERCC6L	122.487	1.42784	0.330534	4.31979	1.56181e-05	0.00114912	UP
PFN1P2	10.4164	-1.37371	0.318043	-4.31927	1.56548e-05	0.00114912	DOWN
NKAIN1	12.6115	3.29816	0.763702	4.31865	1.56989e-05	0.00114912	UP
RP11-432J24.3	13.9865	4.06226	0.940679	4.31843	1.57141e-05	0.00114912	UP
BDKRB2	295.146	-1.64691	0.381606	-4.31573	1.59075e-05	0.00116014	DOWN
RP11-15N24.4	12.8461	1.34688	0.312262	4.3133	1.60834e-05	0.00116982	UP
TRIM16L	1808.75	2.02437	0.469887	4.30821	1.64579e-05	0.00119386	UP
DNMT3B	199.112	1.28118	0.297678	4.30392	1.67805e-05	0.00121402	UP
SOCS2	653.633	-1.45959	0.339219	-4.3028	1.68652e-05	0.0012169	DOWN
MYCN	245.848	2.72017	0.633505	4.29384	1.75607e-05	0.00126258	UP
CXCL14	188.218	-2.8488	0.663521	-4.29345	1.75914e-05	0.00126258	DOWN
KIF18B	518.27	1.55127	0.361545	4.29067	1.78136e-05	0.00127516	UP
RIBC2	101.16	1.97625	0.460925	4.28757	1.80636e-05	0.00128761	UP
SLC38A1	2365.46	1.68652	0.393371	4.28734	1.80826e-05	0.00128761	UP
ATP6V1C1	4431.14	0.81208	0.189513	4.28509	1.82662e-05	0.00129728	UP
ZBTB12	200.542	1.20435	0.281099	4.28442	1.83218e-05	0.00129783	UP
RP11-511B23.2	7.58158	-1.60265	0.374285	-4.28189	1.85309e-05	0.00130625	DOWN
PDCL3	667.339	0.618816	0.144522	4.28182	1.85369e-05	0.00130625	UP
S100A9	1194.98	2.17628	0.50903	4.27534	1.90848e-05	0.00134137	UP
NMUR1	46.2274	-1.37779	0.322474	-4.27254	1.93255e-05	0.00135479	DOWN
ARHGAP39	281.014	0.989835	0.231798	4.27024	1.95262e-05	0.00136532	UP
PRSS16	79.6272	3.54597	0.830988	4.26717	1.97965e-05	0.00138066	UP
EFNA3	210.643	1.54037	0.36104	4.26647	1.98591e-05	0.00138148	UP
RP11-187E13.1	11.4346	2.43659	0.571617	4.26264	2.02027e-05	0.00140179	UP
PRRT3-AS1	63.5848	1.72645	0.405256	4.26015	2.04291e-05	0.0014109	UP
CDK4	2624.19	0.863573	0.202714	4.26005	2.0438e-05	0.0014109	UP
KCTD6	629.17	1.05579	0.247934	4.25836	2.05936e-05	0.00141803	UP
ACTBP8	16.2325	3.31829	0.779554	4.25665	2.07515e-05	0.00142529	UP
TAGLN2	23216.7	0.853739	0.200651	4.25484	2.09198e-05	0.00142686	UP
DUSP5P1	8.81586	2.94884	0.693062	4.2548	2.09236e-05	0.00142686	UP
PRSS22	40.7577	3.32405	0.781263	4.25471	2.09322e-05	0.00142686	UP
EPPK1	829.015	2.33656	0.549298	4.25372	2.10248e-05	0.00142958	UP
ELFN1	1180.12	-2.23545	0.525755	-4.25188	2.11988e-05	0.00143492	DOWN
CDCA4	445.582	1.06122	0.249595	4.25177	2.12091e-05	0.00143492	UP
SBK3	28.9323	2.95261	0.694652	4.25049	2.13304e-05	0.00143933	UP
EPHB4	6124.06	-1.30293	0.306575	-4.24997	2.13804e-05	0.00143933	DOWN
TUBB4A	665.181	2.7359	0.644131	4.24743	2.16238e-05	0.00144909	UP
PNMA3	554.341	2.87469	0.676821	4.24734	2.16322e-05	0.00144909	UP
TOP1MT	2400.46	0.976355	0.229925	4.24642	2.17217e-05	0.0014515	UP
GOLGA7B	281.662	2.49475	0.588039	4.2425	2.21045e-05	0.00147299	UP
ASNS	548.774	1.80183	0.424799	4.24161	2.2192e-05	0.00147299	UP
ARHGAP36	24.1215	-7.72127	1.82051	-4.24126	2.22271e-05	0.00147299	DOWN
NUP107	1366.34	0.646347	0.152407	4.24092	2.22604e-05	0.00147299	UP
XX-CR54.1	11.1118	5.64193	1.33231	4.23468	2.28874e-05	0.00151079	UP
PKM	12182.4	1.60181	0.378359	4.23357	2.30012e-05	0.00151087	UP
RP11-354E11.2	3.47503	-2.56859	0.606857	-4.23261	2.30999e-05	0.00151087	DOWN
SKA3	310.233	1.42238	0.336098	4.23204	2.31583e-05	0.00151087	UP
RPS6KA2	756.668	-1.07315	0.253612	-4.23146	2.3218e-05	0.00151087	DOWN
QPCT	171.462	1.66702	0.393994	4.23108	2.32567e-05	0.00151087	UP
PMAIP1	62.5243	1.85823	0.439273	4.23025	2.33434e-05	0.00151087	UP
RP11-494O16.3	4.77163	2.36608	0.55938	4.22983	2.33868e-05	0.00151087	UP
CLDN5	1163.06	-1.52435	0.360402	-4.22959	2.34116e-05	0.00151087	DOWN
CCL14	145.134	-1.49007	0.352299	-4.22955	2.34162e-05	0.00151087	DOWN
EFHC2	13.7368	3.22276	0.762015	4.22927	2.34455e-05	0.00151087	UP
CTSC	4310.55	1.26155	0.298513	4.22611	2.37764e-05	0.00152856	UP
EIF3E	12624.1	0.949371	0.224676	4.22552	2.38393e-05	0.00152898	UP
LINC00632	8.88349	4.11948	0.975163	4.2244	2.39579e-05	0.00153296	UP
MMAA	854.834	-0.761193	0.180513	-4.21684	2.47744e-05	0.00158148	DOWN
SPINT2	1829.4	2.40884	0.571802	4.21271	2.52322e-05	0.00160389	UP
SH2D5	20.6078	2.41852	0.574114	4.21261	2.52436e-05	0.00160389	UP
MYEOV	139.712	2.95473	0.702162	4.20805	2.57589e-05	0.0016328	UP
WDYHV1	520.422	0.900848	0.214282	4.20402	2.62213e-05	0.00165714	UP
LINC00501	9.95075	3.4064	0.810345	4.20365	2.6265e-05	0.00165714	UP
RP11-77K12.9	39.6765	-1.3698	0.325905	-4.20305	2.63337e-05	0.00165762	DOWN
TPX2	2253.15	1.29472	0.308277	4.19986	2.67083e-05	0.0016773	UP
ARHGEF2	1776.87	1.02944	0.245166	4.19895	2.68156e-05	0.00168015	UP
CIDEA	10.3966	-4.17804	0.995476	-4.19703	2.70444e-05	0.00168988	DOWN
SLC39A1	9039.01	0.688454	0.164051	4.1966	2.70954e-05	0.00168988	UP
RND2	417.555	2.52964	0.602995	4.19513	2.72714e-05	0.00169695	UP
LRRC1	601.669	1.54889	0.369383	4.19318	2.75065e-05	0.00170658	UP
RP5-1157M23.2	9.90266	1.33327	0.317989	4.19281	2.75518e-05	0.00170658	UP
PCNA	3896.33	0.786924	0.18774	4.19157	2.7703e-05	0.00171203	UP
YBX1	14839.8	0.677125	0.161616	4.18972	2.79294e-05	0.0017221	UP
FRAS1	699.454	2.76584	0.660659	4.18649	2.833e-05	0.00174284	UP
FCGBP	838.504	2.08023	0.497034	4.18528	2.84815e-05	0.00174516	UP
CD7	660.111	2.01476	0.481413	4.18509	2.85049e-05	0.00174516	UP
CTSE	108.375	3.31771	0.792918	4.18417	2.86206e-05	0.00174516	UP
SPIB	101.42	2.67441	0.639177	4.18414	2.8625e-05	0.00174516	UP
E2F5	333.601	1.16521	0.278609	4.18223	2.88662e-05	0.00175592	UP
NBPF8P	263.197	-1.28961	0.308683	-4.17778	2.9437e-05	0.00178664	DOWN
RP11-94C24.13	51.8526	-1.39233	0.333334	-4.177	2.95377e-05	0.00178874	DOWN
DIO2	101.21	-2.55302	0.611536	-4.17477	2.98285e-05	0.00180233	DOWN
SLC6A14	12.5184	3.75751	0.900484	4.17276	3.00933e-05	0.00181429	UP
AC019129.2	4.59787	2.92386	0.701266	4.16941	3.05393e-05	0.0018371	UP
UBE2Q2	849.961	0.882801	0.211794	4.1682	3.07013e-05	0.00184276	UP
NUDT17	101.142	1.01707	0.244226	4.16445	3.12107e-05	0.0018692	UP
RP11-96D1.6	84.4423	-2.12623	0.510912	-4.16163	3.15981e-05	0.00188823	DOWN
PPARGC1A	2516.81	-1.62464	0.390489	-4.16054	3.17502e-05	0.00189315	DOWN
DGKG	162.894	1.58681	0.381623	4.15805	3.20982e-05	0.00190695	UP
SNRPD1	1752.69	0.744628	0.179089	4.15787	3.21223e-05	0.00190695	UP
TPRKB	791.421	0.585775	0.140997	4.15453	3.25956e-05	0.00193083	UP
GPR114	565.458	-2.29851	0.553326	-4.15399	3.26732e-05	0.00193121	DOWN
NOP58	3021.56	0.654126	0.157645	4.14936	3.33404e-05	0.00196636	UP
SLC6A3	8.48968	3.16453	0.763108	4.1469	3.37011e-05	0.00198332	UP
CTD-2555C10.3	11.842	2.77099	0.668482	4.1452	3.39513e-05	0.00199372	UP
TUBG1	2298.61	0.706823	0.170556	4.14424	3.40945e-05	0.00199519	UP
BASP1	347.421	-1.57691	0.380569	-4.14355	3.41969e-05	0.00199519	DOWN
ACYP1	151.96	0.822497	0.1985	4.14355	3.41969e-05	0.00199519	UP
RPL5P30	6.16635	-1.39579	0.336953	-4.14238	3.43715e-05	0.00200107	DOWN
RP3-395M20.2	3.28421	-2.49545	0.602718	-4.14033	3.46804e-05	0.00201473	DOWN
FMO1	410.585	2.52122	0.609062	4.1395	3.48059e-05	0.00201639	UP
NFYA	1306.61	0.703499	0.169962	4.13916	3.48577e-05	0.00201639	UP
PZP	124.934	-2.04605	0.494471	-4.13786	3.50557e-05	0.00202354	DOWN
PTDSS1	4616.36	0.698673	0.168922	4.13608	3.53289e-05	0.00203127	UP
CENPA	271.539	1.50887	0.364813	4.13601	3.53394e-05	0.00203127	UP
RP11-89K10.1	9.92038	1.70083	0.411401	4.13423	3.56147e-05	0.00203957	UP
AC016831.7	53.0068	1.64681	0.398347	4.1341	3.56343e-05	0.00203957	UP
SMS	2423.46	0.687146	0.166362	4.13042	3.62099e-05	0.00206816	UP
MELK	505.554	1.30098	0.315105	4.12873	3.64779e-05	0.00207909	UP
MAGOH	1298.84	0.587813	0.142419	4.12735	3.66962e-05	0.00208715	UP
LMNB2	1862.03	1.0851	0.263289	4.12131	3.76717e-05	0.00213814	UP
NIFK	1393.54	0.696885	0.169144	4.12007	3.78756e-05	0.00214523	UP
CCT6A	8176.36	0.610889	0.148423	4.11587	3.85718e-05	0.00217833	UP
SMARCC1	3503.51	0.582872	0.141626	4.11558	3.86207e-05	0.00217833	NOT
STARD5	227.076	-1.33378	0.324207	-4.11399	3.88884e-05	0.00218889	DOWN
CDC25A	290.256	1.27947	0.311075	4.11306	3.90441e-05	0.0021931	UP
RP11-150O12.3	66.6339	2.56749	0.624517	4.11115	3.93686e-05	0.00220675	UP
RCC2	2972.52	0.82652	0.201096	4.11008	3.95514e-05	0.00221037	UP
RP11-618I10.2	57.7348	3.61672	0.880017	4.10982	3.95961e-05	0.00221037	UP
RP11-1267H10.4	78.7402	3.00315	0.730907	4.1088	3.97726e-05	0.00221567	UP
XRCC5	10242.9	0.43733	0.106483	4.10705	4.00737e-05	0.00222787	NOT
PRMT3	582.397	0.640115	0.155889	4.10624	4.02159e-05	0.0022312	UP
WDR12	1293.72	0.562338	0.136972	4.10549	4.03467e-05	0.00223154	NOT
C19orf81	24.5447	3.575	0.870836	4.10526	4.03864e-05	0.00223154	UP
SLC6A16	176.591	-1.11875	0.273068	-4.09698	4.18581e-05	0.00230815	DOWN
CREG2	17.6722	1.78791	0.4365	4.09602	4.20315e-05	0.00231301	UP
RP11-567C20.2	25.46	-3.26479	0.797632	-4.0931	4.25644e-05	0.00233481	DOWN
SLC41A3	1926.05	0.607058	0.148319	4.09291	4.25997e-05	0.00233481	UP
FBXO5	272.988	1.1152	0.272544	4.0918	4.28046e-05	0.00234131	UP
LINC01269	11.0284	3.06398	0.748914	4.09123	4.29083e-05	0.00234226	UP
CENPC	484.388	-0.661379	0.161804	-4.08753	4.35987e-05	0.00237516	DOWN
ESCO2	180.753	1.44706	0.354165	4.08584	4.3918e-05	0.00238643	UP
VAT1	8320.55	0.820424	0.200813	4.0855	4.39813e-05	0.00238643	UP
PNCK	114.853	3.38611	0.829215	4.08351	4.43597e-05	0.00240215	UP
DLGAP2	10.9554	-2.54767	0.624028	-4.08263	4.45295e-05	0.00240655	DOWN
SCNN1A	728.869	-2.09173	0.512663	-4.08013	4.50114e-05	0.00242316	DOWN
TJAP1	1528.68	0.473816	0.116132	4.07998	4.50404e-05	0.00242316	NOT
TIGD5	823.94	1.01051	0.247695	4.07964	4.5105e-05	0.00242316	UP
UCK2	2151.45	0.881099	0.216229	4.07485	4.60443e-05	0.00246286	UP
EXOSC3	609.049	0.526437	0.12922	4.07395	4.62217e-05	0.00246286	NOT
PIK3R3	717.217	-0.996751	0.244675	-4.07378	4.62559e-05	0.00246286	DOWN
BEND3	241.57	1.01156	0.248328	4.07351	4.63106e-05	0.00246286	UP
CDKN3	571.569	1.35852	0.333526	4.07319	4.63729e-05	0.00246286	UP
TRIM9	93.9248	2.24109	0.550271	4.0727	4.64711e-05	0.00246286	UP
CLDN19	66.5144	2.37511	0.583185	4.07266	4.64793e-05	0.00246286	UP
RP11-640L9.2	12.3548	-1.10433	0.271298	-4.07054	4.69045e-05	0.00248055	DOWN
TM4SF19	22.0899	2.15878	0.530671	4.06801	4.74154e-05	0.00250268	UP
TMEM237	466.831	0.873095	0.214862	4.06352	4.83382e-05	0.00253724	UP
SPCS3	4185.38	-0.553385	0.136196	-4.06316	4.84138e-05	0.00253724	NOT
C16orf59	312.633	1.20802	0.29732	4.06305	4.84353e-05	0.00253724	UP
PLA2G4D	2.28828	3.32764	0.819051	4.0628	4.84884e-05	0.00253724	UP
HCG20	8.52375	1.96807	0.484441	4.06256	4.85378e-05	0.00253724	UP
SLC25A48	32.1919	-2.92292	0.720294	-4.05796	4.95036e-05	0.00258276	DOWN
FAM83H-AS1	80.3825	1.60302	0.395204	4.05618	4.98818e-05	0.00259749	UP
MCM5	3355.97	0.867649	0.214071	4.05309	5.05453e-05	0.002627	UP
SLC52A2	1926.52	1.08044	0.266668	4.05162	5.08643e-05	0.00263853	UP
PHF5A	983.091	0.555715	0.137201	4.05038	5.11341e-05	0.0026447	NOT
C8orf33	3299.51	0.837575	0.206799	4.05018	5.11783e-05	0.0026447	UP
DDX55	821.879	0.561825	0.138738	4.04953	5.132e-05	0.00264698	NOT
P2RX4	1593.28	0.894615	0.221021	4.04764	5.17356e-05	0.00266335	UP
CBR4	1495.6	-0.964752	0.238416	-4.0465	5.19892e-05	0.00266823	DOWN
TCL6	27.5826	2.79408	0.690522	4.04633	5.2027e-05	0.00266823	UP
KLK6	5.08653	3.98544	0.985761	4.04301	5.27694e-05	0.0027012	UP
PLBD1	546.864	1.65451	0.409346	4.04184	5.30335e-05	0.0027096	UP
AMOTL1	1905.37	-1.53379	0.37968	-4.0397	5.35202e-05	0.00272933	DOWN
HDAC2	2297.69	0.715938	0.177304	4.03791	5.39296e-05	0.00274505	UP
ARMC3	4.33174	3.16592	0.784227	4.037	5.41392e-05	0.00275055	UP
RP11-347I19.7	14.3862	-1.14538	0.28385	-4.03517	5.4563e-05	0.00276165	DOWN
RP11-81A22.5	19.2237	-1.81106	0.448866	-4.03475	5.46608e-05	0.00276165	DOWN
RP11-336K24.12	13.5963	1.83054	0.453694	4.03474	5.46629e-05	0.00276165	UP
RP11-429J17.7	4.45725	3.09279	0.766929	4.03269	5.51418e-05	0.00278066	UP
ARPC2	6337.22	0.496051	0.123061	4.03092	5.55597e-05	0.00279654	NOT
EIF5A2	431.143	1.58845	0.394249	4.02905	5.60026e-05	0.00281361	UP
RP11-182J1.17	6.69523	-0.995829	0.247286	-4.02703	5.64865e-05	0.00283073	DOWN
PLCH2	546.165	-2.11929	0.526302	-4.02675	5.65519e-05	0.00283073	DOWN
RP11-7F17.8	35.6453	-0.831374	0.206512	-4.02578	5.6786e-05	0.00283721	DOWN
CORO1C	4208.84	0.578919	0.143865	4.02405	5.72053e-05	0.00285094	NOT
RP11-617F23.1	301.393	-1.42999	0.355394	-4.02367	5.72989e-05	0.00285094	DOWN
CAD	2206.11	0.754396	0.187504	4.02335	5.73762e-05	0.00285094	UP
MAMDC4	1720.91	-1.98451	0.493385	-4.02223	5.76486e-05	0.00285406	DOWN
RAB44	4.30271	-2.02813	0.50423	-4.02223	5.76493e-05	0.00285406	DOWN
RP11-358D17.2	2.17012	-1.9937	0.495804	-4.02115	5.79155e-05	0.00286202	DOWN
SCGB1D2	8.84684	4.31712	1.07426	4.01869	5.8522e-05	0.00287638	UP
ZNF207	4274.5	0.337079	0.0838785	4.01865	5.85315e-05	0.00287638	NOT
PPP2R1B	5236.17	-1.01464	0.252503	-4.01832	5.86148e-05	0.00287638	DOWN
PDE2A	400.068	-1.20108	0.298905	-4.01826	5.86303e-05	0.00287638	DOWN
AVIL	253.493	-1.30039	0.323707	-4.01718	5.88976e-05	0.00288428	DOWN
CD58	418.676	0.782561	0.194885	4.0155	5.93194e-05	0.0028997	UP
RP11-632C17__A.1	311.578	1.6512	0.4116	4.01165	6.02952e-05	0.00294163	UP
WNT3A	26.2068	3.03367	0.756287	4.01127	6.03939e-05	0.00294163	UP
CCT3	20100.2	0.796856	0.198798	4.00836	6.11414e-05	0.0029727	UP
RNA5SP18	2.29331	3.17637	0.792957	4.00572	6.18276e-05	0.00300069	UP
RPL22L1	1890.13	1.31696	0.3289	4.00413	6.22454e-05	0.00301096	UP
DYNLL1-AS1	229.775	0.728712	0.181993	4.00407	6.22612e-05	0.00301096	UP
FBXO43	91.7537	1.26156	0.315335	4.00069	6.3158e-05	0.00304672	UP
HMCN2	499.904	-2.08578	0.52141	-4.00026	6.32718e-05	0.00304672	DOWN
FANCE	231.549	0.97567	0.243916	4.00002	6.33377e-05	0.00304672	UP
SMARCD1	2097.16	0.55746	0.1394	3.99901	6.36081e-05	0.00305409	NOT
ZNF702P	72.6877	1.81951	0.455036	3.99861	6.37161e-05	0.00305409	UP
CRYAB	680.356	1.85371	0.463928	3.99568	6.45083e-05	0.00308661	UP
RRP9	1102.68	0.771208	0.193048	3.9949	6.47219e-05	0.00309138	UP
GOT2	12102.6	-0.994117	0.248907	-3.99393	6.49873e-05	0.00309295	DOWN
SCGB3A1	19.2694	-1.58971	0.398034	-3.99391	6.49919e-05	0.00309295	DOWN
KLF8	43.7141	-1.34302	0.336302	-3.99351	6.51033e-05	0.00309295	DOWN
RAE1	1329.19	0.511131	0.128003	3.99312	6.52107e-05	0.00309295	NOT
AHSA1	4020.87	0.611196	0.153231	3.98871	6.64325e-05	0.0031454	UP
RACGAP1	1083.66	1.05302	0.264208	3.98556	6.73202e-05	0.00318187	UP
RRS1	1482.08	0.925285	0.232271	3.98364	6.78667e-05	0.00320213	UP
CDCA3	543.031	1.29318	0.324793	3.98155	6.84684e-05	0.00322491	UP
MZT2A	1856.06	0.990318	0.248852	3.97954	6.90477e-05	0.00324656	UP
PLA2G12A	1618.68	-0.7555	0.190185	-3.97245	7.1136e-05	0.00333013	DOWN
S100A10	8204.09	1.18927	0.299393	3.97228	7.11876e-05	0.00333013	UP
RAD54L	183.807	1.41042	0.355068	3.97226	7.11934e-05	0.00333013	UP
IGLL4P	3.49334	4.48384	1.12913	3.97104	7.15597e-05	0.0033415	UP
NPM1	17538.8	0.741268	0.186737	3.96958	7.19995e-05	0.00335367	UP
CDH16	87.0214	2.6076	0.656934	3.96935	7.20675e-05	0.00335367	UP
PADI1	81.6752	-3.33177	0.840487	-3.9641	7.36729e-05	0.00342251	DOWN
FAM72C	19.0484	1.64924	0.416311	3.96156	7.44609e-05	0.00344507	UP
ERVFRD-1	5.04097	-2.41929	0.610711	-3.96143	7.45026e-05	0.00344507	DOWN
AC005682.5	45.6014	1.39844	0.353024	3.96131	7.45395e-05	0.00344507	UP
CDC6	957.158	1.20901	0.305294	3.96015	7.49041e-05	0.00345121	UP
C17orf53	193.891	0.998874	0.252236	3.96007	7.49267e-05	0.00345121	UP
TCF3	2041.64	0.794813	0.200957	3.95514	7.6491e-05	0.00351348	UP
POLD1	1289.29	0.715401	0.180887	3.95497	7.65457e-05	0.00351348	UP
DTYMK	1597.95	0.919951	0.232659	3.95407	7.68339e-05	0.00351348	UP
FAR2P1	52.3016	4.05535	1.02565	3.95392	7.68821e-05	0.00351348	UP
MBOAT4	48.3556	2.10459	0.532299	3.95378	7.69262e-05	0.00351348	UP
ANKFN1	59.046	4.585	1.16014	3.95211	7.74661e-05	0.00353008	UP
SUV39H2	390.462	0.652627	0.165145	3.95185	7.755e-05	0.00353008	UP
RNASEH2A	1152.47	0.932616	0.23604	3.95109	7.77954e-05	0.00353532	UP
RP11-932O9.9	1.69028	-1.63295	0.413389	-3.95015	7.81037e-05	0.00354105	DOWN
TAT-AS1	49.6953	-1.90677	0.482769	-3.94965	7.82659e-05	0.00354105	DOWN
BOC	99.6084	-1.45618	0.368698	-3.94951	7.83129e-05	0.00354105	DOWN
NDC80	568.847	1.23692	0.313331	3.94763	7.89289e-05	0.00356296	UP
SPP1	54307.9	2.51827	0.637986	3.94721	7.90657e-05	0.00356321	UP
FAT4	359.34	-1.52141	0.385591	-3.94566	7.95791e-05	0.00357647	DOWN
TRIM16	1092.15	1.6731	0.424162	3.94449	7.997e-05	0.00357647	UP
AP001469.9	54.381	1.14872	0.291241	3.94423	8.00563e-05	0.00357647	UP
FAIM	395.219	0.622841	0.157937	3.9436	8.02664e-05	0.00357647	UP
B3GALT5	33.4558	2.82651	0.716862	3.94289	8.05065e-05	0.00357647	UP
CDH10	13.6713	4.33316	1.09901	3.94279	8.0538e-05	0.00357647	UP
SEMA6A	1131.6	1.76968	0.448869	3.94253	8.06274e-05	0.00357647	UP
PWRN1	4.79489	-3.28206	0.832488	-3.94247	8.06458e-05	0.00357647	DOWN
RP11-79N23.1	6.3679	2.10324	0.533494	3.9424	8.06719e-05	0.00357647	UP
PNPLA7	554.475	-1.23341	0.312886	-3.94204	8.07914e-05	0.00357647	DOWN
RP11-116B13.1	8.5271	-2.00925	0.50976	-3.94157	8.09512e-05	0.00357647	DOWN
TSPO2	42.2369	1.49385	0.379	3.94155	8.09551e-05	0.00357647	UP
CTD-3157E16.2	26.321	-1.30587	0.331337	-3.9412	8.10737e-05	0.00357647	DOWN
CEP19	60.8322	0.939973	0.238605	3.93945	8.16702e-05	0.00359694	UP
CASC19	25.132	2.31601	0.588271	3.93697	8.25176e-05	0.00362837	UP
ORC1	286.075	1.27042	0.322858	3.9349	8.32298e-05	0.00365376	UP
PPHLN1	1491.66	0.390736	0.0993169	3.93424	8.34617e-05	0.00365802	NOT
CTD-2325A15.3	22.3337	1.83813	0.467338	3.93319	8.3825e-05	0.00366448	UP
HTR2B	87.741	-1.73048	0.439986	-3.93304	8.38793e-05	0.00366448	DOWN
IGFALS	1277.28	-2.20461	0.560849	-3.93085	8.46462e-05	0.00368904	DOWN
C11orf80	290.049	1.07268	0.2729	3.93066	8.47133e-05	0.00368904	UP
LINC00989	2.65414	-1.38189	0.351753	-3.92858	8.54495e-05	0.00371513	DOWN
DNM3OS	39.8614	-1.43665	0.366035	-3.92489	8.67682e-05	0.00376643	DOWN
GPRIN1	277.991	1.30589	0.332837	3.9235	8.72711e-05	0.00378221	UP
RP11-317N8.5	9.82086	-1.23618	0.315235	-3.92144	8.8021e-05	0.00380863	DOWN
ETV5	927.057	0.986831	0.251692	3.92079	8.82593e-05	0.00381286	UP
DHX37	1244.92	0.577768	0.147383	3.92018	8.84834e-05	0.00381646	NOT
RP11-568K15.2	6.58589	2.37888	0.606921	3.91958	8.8702e-05	0.00381982	UP
CHI3L2	40.4896	1.94697	0.496823	3.91883	8.89782e-05	0.00382564	UP
SLC25A15	1932.83	-1.58131	0.403773	-3.91633	8.99088e-05	0.00385954	DOWN
RP11-214O1.2	74.2942	1.95245	0.498928	3.91329	9.10473e-05	0.00390223	UP
EIF2AK4	2206.31	-0.544976	0.139332	-3.91134	9.1787e-05	0.00392773	NOT
ILF2	7040.36	0.585295	0.149659	3.91086	9.19697e-05	0.00392935	UP
LINC00402	17.7068	-2.64131	0.67588	-3.90796	9.30803e-05	0.00397032	DOWN
MIR22HG	523.826	-0.982104	0.25134	-3.90748	9.32655e-05	0.00397032	DOWN
CH17-472G23.4	156.774	-1.38766	0.355168	-3.90705	9.34304e-05	0.00397032	DOWN
MRPS23	2074.46	0.660807	0.169141	3.90683	9.35139e-05	0.00397032	UP
NCAPH2	2348	0.752834	0.192796	3.90482	9.42947e-05	0.00399721	UP
PPIAP9	6.59086	1.71822	0.440242	3.90289	9.50515e-05	0.00402301	UP
FAM65C	133.561	-1.77992	0.456133	-3.9022	9.5322e-05	0.00402771	DOWN
CST1	185.638	4.22008	1.08156	3.90185	9.54594e-05	0.00402771	UP
FANCI	807.425	0.991921	0.254244	3.90146	9.56152e-05	0.00402801	UP
RAB42	106.889	1.43706	0.368518	3.89958	9.63598e-05	0.00405309	UP
FEN1	1774.72	0.801849	0.205686	3.89842	9.68243e-05	0.00406632	UP
GGT1	2889.11	1.5157	0.388838	3.89802	9.69839e-05	0.00406673	UP
CDH8	18.0251	-2.05942	0.528401	-3.89746	9.72088e-05	0.00406987	DOWN
USP53	511.095	-0.875157	0.224887	-3.89154	9.9611e-05	0.00415467	DOWN
SLC2A4	355.794	-1.53403	0.394214	-3.89135	9.96875e-05	0.00415467	DOWN
XXyac-YM21GA2.4	38.3149	2.42172	0.622376	3.89108	9.97975e-05	0.00415467	UP
ELN	1690.9	-1.86268	0.478719	-3.89096	9.98468e-05	0.00415467	DOWN
MTRNR2L3	4.53762	-1.57936	0.406026	-3.8898	0.000100328	0.00416832	DOWN
SNHG1	1217.16	0.939674	0.241736	3.88719	0.000101411	0.0042063	UP
HPS5	1553.87	-0.882168	0.226962	-3.88685	0.000101553	0.0042063	DOWN
S100A14	1290.31	1.98022	0.509617	3.88569	0.000102039	0.00420871	UP
TNFAIP1	4383.9	-0.534191	0.137488	-3.88537	0.000102175	0.00420871	NOT
PDE11A	393.605	-1.8237	0.46939	-3.88525	0.000102223	0.00420871	DOWN
DNM1	463.408	1.66734	0.429149	3.88523	0.000102231	0.00420871	UP
CHODL	32.3506	2.92823	0.75426	3.88226	0.000103492	0.00425414	UP
PLEKHS1	11.4117	2.01785	0.519832	3.88175	0.00010371	0.00425664	UP
ETFDH	2629.29	-0.911148	0.234765	-3.88111	0.000103981	0.00426133	DOWN
IL1R1	4453.26	-0.918031	0.236636	-3.87951	0.000104669	0.00428306	DOWN
LDB2	571.865	-0.981454	0.253094	-3.87783	0.000105393	0.00430621	DOWN
AP000997.2	5.22599	-2.3467	0.605501	-3.87563	0.00010635	0.00433876	DOWN
ANAPC7	1939.09	0.602682	0.155548	3.87458	0.000106808	0.00435092	UP
PRKAG2	1267.14	-0.896355	0.231369	-3.87413	0.000107007	0.00435245	DOWN
SNORD17	9.31551	1.36446	0.352415	3.87175	0.000108055	0.00437717	UP
MBL1P	34.9113	-2.02867	0.523983	-3.87164	0.000108105	0.00437717	DOWN
KLKB1	4510.55	-1.463	0.377879	-3.87161	0.000108118	0.00437717	DOWN
AC079466.1	1178.87	3.2999	0.852422	3.87121	0.000108299	0.00437717	UP
ZNF560	3.47041	4.29792	1.11039	3.87063	0.000108553	0.00437717	UP
NUP35	502.458	0.560054	0.144695	3.87057	0.000108582	0.00437717	NOT
SV2A	135.045	1.73013	0.447044	3.87015	0.000108768	0.00437816	UP
USP2	552.847	-1.36405	0.352637	-3.86816	0.000109661	0.0043962	DOWN
ORC6	244.368	1.24902	0.322904	3.86808	0.000109697	0.0043962	UP
STARD6	2.63734	3.19359	0.825629	3.86806	0.000109702	0.0043962	UP
CCL26	16.6398	2.06095	0.533138	3.86569	0.000110774	0.00443259	UP
TFF2	25.4967	3.31559	0.857872	3.8649	0.000111133	0.0044404	UP
GALNT9	25.658	-2.90097	0.750722	-3.86424	0.000111437	0.00444229	DOWN
TMC7	160.027	1.1077	0.286665	3.86408	0.000111508	0.00444229	UP
RP11-441O15.3	65.7877	-1.38224	0.357802	-3.86316	0.000111931	0.00445263	DOWN
TSPYL2	969.791	-0.924821	0.239458	-3.86214	0.0001124	0.00446474	DOWN
FABP5	363.527	1.20802	0.312932	3.86034	0.00011323	0.00449113	UP
RP11-138H11.1	7.69284	-3.53658	0.916459	-3.85896	0.00011387	0.00450991	DOWN
AATF	2874.8	0.553447	0.143477	3.85739	0.000114605	0.00453239	NOT
CHEK1	504.972	0.888551	0.230405	3.85647	0.000115034	0.00454277	UP
RPL17	1234.86	0.673235	0.174611	3.85564	0.000115429	0.00454465	UP
TREM1	72.9647	2.10438	0.545834	3.85534	0.00011557	0.00454465	UP
SRC	2040.73	1.06535	0.276334	3.85531	0.000115585	0.00454465	UP
PABPC3	22.4877	1.29583	0.336203	3.8543	0.000116061	0.00455679	UP
BLM	199.724	1.14597	0.297371	3.85368	0.000116355	0.00456101	UP
HDC	46.796	-1.6963	0.440212	-3.85337	0.000116505	0.00456101	DOWN
SEC16A	6640.13	-0.703903	0.182698	-3.85282	0.000116766	0.00456438	DOWN
NEIL3	156.829	1.50187	0.389844	3.85248	0.000116928	0.00456438	UP
MMP10	30.075	2.23704	0.580793	3.8517	0.000117303	0.0045675	UP
HNRNPA3P3	4.77188	1.45952	0.378937	3.85161	0.000117344	0.0045675	UP
PVALB	7.6833	-2.11614	0.549618	-3.85021	0.000118018	0.00458715	DOWN
SLC26A3	105.06	2.40091	0.623767	3.84904	0.00011858	0.00460239	UP
CTC-490E21.11	239.254	-1.95183	0.507378	-3.8469	0.000119623	0.00463625	DOWN
RP11-1221G12.3	5.09961	2.70908	0.704329	3.84632	0.000119903	0.00464047	UP
CHORDC1	865.971	0.812736	0.211459	3.84347	0.000121305	0.00468806	UP
SEC24B	1992.73	-0.802242	0.208797	-3.8422	0.000121935	0.00470198	DOWN
LARP1B	1421.3	-0.838438	0.218227	-3.84205	0.000122012	0.00470198	DOWN
SLC50A1	4536.22	0.875939	0.228022	3.84147	0.000122302	0.00470644	UP
RP11-504I13.3	2.73455	-1.21786	0.317074	-3.84092	0.000122572	0.00471016	DOWN
UGT2B11	1108.79	2.01973	0.525902	3.8405	0.000122786	0.0047117	UP
PRSS56	17.205	4.00712	1.04349	3.8401	0.000122986	0.00471274	UP
RAPGEF3	296.499	-0.938161	0.244351	-3.83939	0.000123339	0.00471947	DOWN
DMBT1	40.1574	3.14546	0.819463	3.83844	0.000123817	0.00471947	UP
TFAP4	511.227	0.600427	0.156426	3.83841	0.000123832	0.00471947	UP
TMEM206	264.07	0.72299	0.188359	3.83836	0.000123858	0.00471947	UP
SLC34A2	350.026	3.28135	0.85572	3.83461	0.000125762	0.00476927	UP
FOXJ1	124.143	2.68173	0.699463	3.83399	0.000126083	0.00476927	UP
COL2A1	726.135	4.04092	1.05408	3.83361	0.000126277	0.00476927	UP
TNR	31.1996	-2.54674	0.664328	-3.83356	0.0001263	0.00476927	DOWN
LRRC37BP1	235.936	0.672044	0.175306	3.83355	0.000126307	0.00476927	UP
FCN2	124.539	-2.62355	0.68438	-3.83346	0.000126351	0.00476927	DOWN
GLP1R	65.5796	3.82142	0.996881	3.83338	0.000126395	0.00476927	UP
ADSL	2627.94	0.657683	0.1718	3.82819	0.000129091	0.00486237	UP
GHR	2933.08	-1.71871	0.44899	-3.82794	0.000129221	0.00486237	DOWN
FAM213B	1296.02	0.855724	0.223641	3.82633	0.000130066	0.00488738	UP
SLC2A1	733.575	1.48731	0.388782	3.82555	0.000130479	0.00489378	UP
NME6	643.377	0.502234	0.131292	3.82533	0.000130597	0.00489378	NOT
HES5	8.72302	-1.36697	0.357465	-3.82407	0.000131269	0.00490807	DOWN
PAEP	46.0077	3.08401	0.806501	3.82393	0.00013134	0.00490807	UP
CTD-2589H19.6	44.4982	1.44889	0.379008	3.82286	0.000131913	0.00492268	UP
PCSK1N	168.844	3.00117	0.785159	3.82238	0.000132172	0.00492557	UP
P2RX1	36.5334	-1.40509	0.367631	-3.82201	0.00013237	0.00492618	DOWN
KIF4A	865.253	1.33837	0.350267	3.82101	0.000132909	0.00493946	UP
TMEM98	2380.04	1.21857	0.318992	3.82006	0.000133418	0.00495162	UP
RNF34	966.374	0.46632	0.122094	3.81935	0.000133805	0.00495482	NOT
MIR621	451.331	-1.59305	0.417113	-3.81923	0.00013387	0.00495482	DOWN
UHRF1	481.002	1.38349	0.362421	3.81735	0.000134894	0.00498406	UP
NCBP2	2507.81	0.532879	0.139603	3.8171	0.000135027	0.00498406	NOT
PPP1R1B	54.6007	2.81326	0.737538	3.81439	0.000136518	0.00502802	UP
EPO	286.044	2.92664	0.76735	3.81395	0.000136761	0.00502802	UP
TPSAB1	169.293	-2.38829	0.626237	-3.81371	0.000136896	0.00502802	DOWN
PRMT9	283.684	-0.592514	0.155384	-3.81323	0.000137161	0.00502802	DOWN
RP11-596D21.1	3.63574	-1.55987	0.409078	-3.81313	0.000137219	0.00502802	DOWN
TTC36	554.203	-2.40412	0.630563	-3.81265	0.000137482	0.00502802	DOWN
CCL20	2085.47	2.02579	0.531375	3.81237	0.000137643	0.00502802	UP
UCN2	7.44717	2.64394	0.693572	3.81205	0.000137817	0.00502802	UP
LRRC32	1676.62	-1.20148	0.315189	-3.81193	0.000137886	0.00502802	DOWN
RBM17	2771.08	0.566049	0.148511	3.81149	0.000138134	0.00503029	NOT
DPH2	1216.71	0.667399	0.175152	3.8104	0.000138743	0.0050457	UP
RP11-38G5.2	3.75248	-1.87882	0.493178	-3.80962	0.000139178	0.00505034	DOWN
MAPKAPK5	1270.44	0.390623	0.102539	3.80951	0.000139243	0.00505034	NOT
CDCP1	233.611	2.04033	0.535671	3.80893	0.00013957	0.00505546	UP
YEATS2	1023.74	0.700405	0.183974	3.80709	0.000140614	0.00508648	UP
SNRPC	4621.48	0.709836	0.186511	3.80586	0.000141313	0.00510497	UP
NAT8L	76.1824	2.22904	0.585956	3.8041	0.000142319	0.00513236	UP
SPG7	2873.56	-0.578389	0.152052	-3.80388	0.00014245	0.00513236	NOT
MAMDC2-AS1	10.9517	-1.28941	0.339075	-3.80272	0.000143117	0.00514122	DOWN
LYAR	648.087	0.70765	0.186095	3.80264	0.000143165	0.00514122	UP
KIF23	530.021	1.34599	0.353978	3.80246	0.000143264	0.00514122	UP
HNRNPC	13183.3	0.325404	0.0856052	3.80121	0.00014399	0.00516043	NOT
TAF3	570.611	0.510005	0.134189	3.80064	0.00014432	0.00516544	NOT
DUOX1	198.276	1.57511	0.414711	3.79808	0.000145823	0.00521236	UP
LMNB1	1604.6	1.04612	0.275579	3.79608	0.000147005	0.00524204	UP
EDARADD	93.727	2.03894	0.537126	3.79602	0.00014704	0.00524204	UP
PLOD2	5361.95	0.987731	0.260269	3.79504	0.00014762	0.00525582	UP
MT1JP	3.99677	-2.96462	0.781792	-3.79208	0.00014939	0.00531187	DOWN
BARD1	262.568	1.05523	0.27832	3.79143	0.000149784	0.00531735	UP
SSTR3	14.3224	2.79784	0.738011	3.79106	0.000150007	0.00531735	UP
RP11-1072C15.6	5.21827	-1.23012	0.324502	-3.7908	0.000150163	0.00531735	DOWN
ZFP41	660.26	0.866929	0.228733	3.79014	0.000150564	0.00531735	UP
MTERF3	994.676	0.662438	0.174799	3.78972	0.000150817	0.00531735	UP
GAS2L3	424.945	1.04446	0.275639	3.78922	0.000151121	0.00531735	UP
AC005682.6	31.3501	1.68299	0.444155	3.78919	0.000151138	0.00531735	UP
WIF1	7.88895	4.62078	1.21948	3.78914	0.00015117	0.00531735	UP
PAK3	79.0578	-2.51668	0.664222	-3.78891	0.000151308	0.00531735	DOWN
SUB1	7813.96	0.61322	0.161904	3.78754	0.000152145	0.00533984	UP
TPRN	2019.88	1.08001	0.285224	3.78654	0.000152762	0.00535455	UP
AS3MT	136.171	-1.40493	0.371323	-3.78358	0.000154591	0.00541168	DOWN
PCDHB15	65.1925	-1.23318	0.325979	-3.78301	0.000154943	0.00541703	DOWN
GAGE2A	7.97454	4.66695	1.23386	3.78239	0.000155331	0.00541936	UP
ZNF385C	72.0216	1.5243	0.40303	3.78209	0.000155515	0.00541936	UP
HERC1	2005.17	-0.81266	0.214894	-3.78168	0.000155773	0.00541936	DOWN
RP11-875O11.3	27.4913	1.77456	0.469259	3.78162	0.000155809	0.00541936	UP
ARHGAP40	10.0234	2.80762	0.74255	3.78104	0.000156172	0.00542501	UP
SLC22A6	4.73556	4.05658	1.07303	3.7805	0.000156514	0.00542996	UP
EIF5AL1	116.966	-1.62321	0.429448	-3.77977	0.000156973	0.00543892	DOWN
CCDC34	683.696	0.819523	0.216951	3.77747	0.000158433	0.0054825	UP
KDELC1	590.222	1.077	0.285197	3.77633	0.000159159	0.00549498	UP
HAVCR1	65.6932	2.80293	0.742289	3.77606	0.000159328	0.00549498	UP
ATP1A1	29436.8	0.936696	0.248069	3.77595	0.000159401	0.00549498	UP
SIDT2	2374.98	-0.587754	0.155671	-3.77561	0.00015962	0.00549554	DOWN
DPCR1	5.30974	3.59233	0.951911	3.77381	0.000160775	0.00552271	UP
CD160	28.4837	-1.16979	0.309981	-3.77374	0.000160816	0.00552271	DOWN
PDE4C	87.6186	1.21151	0.321189	3.77194	0.000161982	0.0055557	UP
MAP3K19	4.15486	-1.82628	0.484318	-3.77083	0.000162708	0.00557356	DOWN
VSIG10	1711.58	0.655426	0.173848	3.7701	0.000163179	0.00558266	UP
SNRPG	1621	0.625115	0.165847	3.76922	0.000163759	0.00558979	UP
MAFG-AS1	192.201	1.64094	0.43536	3.76916	0.000163799	0.00558979	UP
SRPR	10197.7	-0.531489	0.141031	-3.7686	0.000164164	0.00559025	NOT
BRDT	4.52746	3.62066	0.960766	3.76851	0.000164225	0.00559025	UP
LRRC4B	83.1351	-0.888962	0.235967	-3.76732	0.000165012	0.0056071	DOWN
PCDHGB2	87.3062	-1.79022	0.47522	-3.76713	0.000165134	0.0056071	DOWN
ZMAT3	1321.91	-0.787934	0.209193	-3.76654	0.000165523	0.00561329	DOWN
NLRP2	59.7443	2.31299	0.614436	3.76441	0.000166946	0.00565187	UP
AP000473.8	7.93094	-1.82495	0.484825	-3.76413	0.000167127	0.00565187	DOWN
CDK1	1095.01	1.2409	0.329705	3.76367	0.000167437	0.00565187	UP
RHPN1-AS1	51.8834	1.16328	0.309089	3.76359	0.000167494	0.00565187	UP
LINC01138	229.669	0.977431	0.259774	3.76263	0.000168138	0.00566008	UP
CLSPN	159.093	1.3961	0.371046	3.7626	0.000168154	0.00566008	UP
COMMD2	1132.49	0.481188	0.128066	3.75734	0.000171728	0.00577145	NOT
TATDN1	1011.64	0.72875	0.193966	3.75711	0.000171889	0.00577145	UP
NOL7	2379.13	0.517204	0.137676	3.75669	0.000172176	0.00577295	NOT
SMYD2	3045.61	0.889924	0.236931	3.75605	0.000172613	0.00577295	UP
AP000925.2	3.03708	-1.44309	0.38423	-3.75581	0.000172783	0.00577295	DOWN
CERS5	983.723	0.55141	0.14682	3.75569	0.000172861	0.00577295	NOT
SORBS2	4572.06	-1.02595	0.273203	-3.75529	0.000173143	0.00577295	DOWN
GOLGA2P7	17.1794	1.21808	0.324402	3.75486	0.000173438	0.00577295	UP
TRIB3	5143.54	1.16017	0.308983	3.75481	0.000173471	0.00577295	UP
INPP4B	230.333	-1.31809	0.351063	-3.75458	0.000173635	0.00577295	DOWN
A4GNT	13.5677	3.48963	0.929591	3.75394	0.000174078	0.0057806	UP
TMEM184C	1293.26	-0.67176	0.179012	-3.75259	0.000175017	0.00580465	DOWN
PDZD4	111.601	-1.42366	0.379412	-3.75228	0.000175232	0.00580469	DOWN
TCF21	45.1742	-1.3323	0.355189	-3.75094	0.000176169	0.00582863	DOWN
LYSMD4	409.716	0.701226	0.187049	3.7489	0.000177611	0.00586918	UP
EGLN3	636.49	1.73076	0.461856	3.74741	0.000178671	0.00589701	UP
GRIN2D	97.611	1.56779	0.41847	3.74647	0.000179338	0.00591183	UP
DKC1	2267.91	0.62497	0.166903	3.74452	0.00018074	0.00595001	UP
RP11-326C3.13	55.7026	-1.81692	0.485285	-3.74402	0.000181101	0.00595001	DOWN
ENO1	54648	0.907195	0.242317	3.74383	0.000181239	0.00595001	UP
WFS1	2659.75	-0.909719	0.243004	-3.74364	0.000181373	0.00595001	DOWN
VPS13D	2165.87	-0.614965	0.164284	-3.74331	0.000181615	0.00595075	DOWN
SP8	23.1107	3.98647	1.06527	3.7422	0.000182413	0.00596968	UP
KCNN3	180.133	-0.886185	0.236874	-3.74117	0.000183165	0.00598283	DOWN
RP11-468E2.6	3.59413	-1.51328	0.404508	-3.74105	0.000183256	0.00598283	DOWN
KRT20	41.4568	2.96275	0.792191	3.73994	0.000184065	0.00600201	UP
AC114271.2	40.6416	-0.817329	0.218582	-3.73923	0.000184587	0.00601181	DOWN
PAGE2B	6.95031	3.00631	0.804079	3.73883	0.000184882	0.00601421	UP
GRIN2C	32.0657	-1.01464	0.271448	-3.73786	0.000185593	0.00602393	DOWN
RP11-437L7.1	1.70301	-2.70878	0.724695	-3.73782	0.000185625	0.00602393	DOWN
ITPKB	568.185	-0.916792	0.245376	-3.73628	0.000186763	0.00605363	DOWN
GALNTL6	28.783	-2.95178	0.79031	-3.73496	0.000187748	0.00607828	DOWN
RP11-44F21.5	8.45253	3.37775	0.904721	3.73347	0.000188861	0.00610703	UP
C5orf34	101.991	0.88292	0.236522	3.73293	0.000189266	0.00611283	UP
ZNF846	208.637	-0.739926	0.198321	-3.73095	0.000190762	0.00615384	DOWN
GAS6-AS1	252.539	-1.69544	0.4545	-3.73034	0.000191218	0.00616123	DOWN
PLK1	926.943	1.26316	0.338775	3.72863	0.000192527	0.00618357	UP
RP11-626E13.1	2.79995	-1.48792	0.399093	-3.72826	0.000192805	0.00618357	DOWN
RP11-517P14.7	2.55945	-2.08689	0.559749	-3.72826	0.000192807	0.00618357	DOWN
MMACHC	1280.25	-0.627362	0.168273	-3.72824	0.000192823	0.00618357	DOWN
NUCB1	24903.8	-0.667195	0.178989	-3.72757	0.000193334	0.00619263	DOWN
SLC8A3	8.32974	-1.5432	0.414178	-3.72593	0.000194599	0.00622578	DOWN
KIAA0196	2504.69	0.689743	0.185299	3.72233	0.000197392	0.00630772	UP
RBM45	373.095	0.354408	0.0952442	3.72105	0.000198396	0.00633232	NOT
TYK2	3538.46	-0.46636	0.125405	-3.71882	0.000200152	0.00637736	NOT
ZBED1	3608.61	-0.57911	0.155739	-3.71845	0.000200446	0.00637736	NOT
HAND2-AS1	50.8966	-2.25785	0.607215	-3.71837	0.000200512	0.00637736	DOWN
OLFM3	9.57079	4.16676	1.12082	3.7176	0.000201121	0.00638925	UP
OSBP	4893.96	-0.535309	0.144061	-3.71586	0.000202513	0.00642595	NOT
SKA1	395.331	1.3075	0.352131	3.71311	0.000204729	0.00648868	UP
CYP2S1	229.797	1.71358	0.461565	3.71253	0.000205196	0.00649121	UP
GPR1-AS	8.4373	4.55181	1.2261	3.71242	0.000205288	0.00649121	UP
UNG	2322.21	0.599271	0.161437	3.7121	0.000205548	0.00649187	UP
PUS7	677.819	0.681475	0.183636	3.71101	0.000206436	0.00651232	UP
MYO1H	6.56474	-1.54151	0.415616	-3.70898	0.000208099	0.00655465	DOWN
CTD-2199O4.6	7.47542	1.67136	0.450651	3.70878	0.000208261	0.00655465	UP
SNHG4	59.4928	1.50225	0.405163	3.70777	0.00020909	0.00657288	UP
RP4-640H8.2	13.4513	2.80225	0.755836	3.70749	0.000209324	0.00657288	UP
LINC00313	21.2996	-2.11259	0.569862	-3.70719	0.000209571	0.00657303	DOWN
ENOPH1	1286.25	0.510711	0.137781	3.70668	0.000209995	0.00657871	NOT
RP11-400L8.2	3.14638	-1.26611	0.341657	-3.70578	0.000210739	0.0065944	DOWN
TMEM101	1941.28	0.635875	0.171618	3.70517	0.000211247	0.00660269	UP
AC006538.1	22.7235	1.63154	0.440594	3.70304	0.000213033	0.00664621	UP
CCT7P2	4.17111	4.0427	1.09176	3.70292	0.00021313	0.00664621	UP
MCM8	550.334	0.882567	0.238414	3.70182	0.000214054	0.00665772	UP
RPL36A	2452.56	0.960547	0.25949	3.70167	0.000214183	0.00665772	UP
CRYBB1	22.9128	-1.23287	0.333063	-3.70161	0.000214235	0.00665772	DOWN
CDC37L1	1303.76	-0.766235	0.207087	-3.70006	0.000215551	0.00668899	DOWN
GDF7	533.646	-1.52602	0.412456	-3.69984	0.000215734	0.00668899	DOWN
RP11-332H14.1	18.4251	-1.37896	0.372779	-3.69914	0.000216331	0.00669298	DOWN
NRM	942.378	1.1699	0.316265	3.69911	0.000216356	0.00669298	UP
YBX1P1	28.2819	1.11182	0.300591	3.69877	0.000216645	0.00669429	UP
CXCL1	444.288	2.26683	0.613032	3.69773	0.000217534	0.00671009	UP
RGCC	513.68	-0.750442	0.202954	-3.6976	0.000217651	0.00671009	DOWN
FNDC3A	3421.04	-0.89031	0.240815	-3.69707	0.0002181	0.00671628	DOWN
SLC25A24P1	6.27162	4.31184	1.16668	3.69581	0.000219187	0.00674211	UP
KB-1980E6.3	2.4959	3.47209	0.940109	3.69328	0.000221378	0.00680179	UP
SQLE	6134.5	1.18876	0.321917	3.69276	0.000221837	0.00680819	UP
RP3-342P20.2	24.7843	-2.05571	0.556829	-3.69181	0.000222666	0.00682591	DOWN
CRLF1	75.138	-1.2126	0.328578	-3.69046	0.000223849	0.00685443	DOWN
ZNF696	429.048	0.63824	0.17301	3.68903	0.000225108	0.00688522	UP
RP11-552C15.1	4.82566	3.24838	0.88074	3.68824	0.00022581	0.00689607	UP
DNASE1L3	594.979	-1.47437	0.399767	-3.68806	0.000225972	0.00689607	DOWN
PDRG1	1064.32	0.606479	0.164509	3.68659	0.000227279	0.00692818	UP
RP11-927P21.1	4.68385	-1.42575	0.38677	-3.68629	0.000227551	0.00692868	DOWN
RRP7B	152.284	0.745934	0.20241	3.68526	0.000228465	0.00694873	UP
ELMOD1	6.85371	-2.34129	0.635478	-3.6843	0.000229334	0.00696732	DOWN
RP11-73K9.2	26.1311	-1.06593	0.289404	-3.6832	0.000230321	0.00698949	DOWN
FDXR	1491.36	-0.915914	0.248717	-3.68255	0.000230908	0.00699948	DOWN
USHBP1	157.593	-0.764169	0.207631	-3.68041	0.000232856	0.00705064	DOWN
PTPRB	878.515	-0.980966	0.266661	-3.6787	0.000234424	0.00709021	DOWN
KIT	142.955	-1.2342	0.335575	-3.67787	0.000235187	0.00710537	DOWN
PTMA	19788.2	0.509323	0.138539	3.67639	0.000236561	0.00713892	NOT
CCNB1	1589.07	1.13959	0.310038	3.67566	0.000237236	0.00715133	UP
RP11-274H2.5	48.5825	1.12947	0.307331	3.6751	0.000237753	0.00715898	UP
RP11-168L7.1	54.2567	-2.12248	0.577621	-3.67452	0.000238293	0.00716727	DOWN
RP11-474P2.4	3.63708	-1.65865	0.451483	-3.67379	0.00023898	0.00717999	DOWN
LINC00925	33.2434	2.03539	0.554105	3.67329	0.000239444	0.00718597	UP
PPIAP21	7.23016	1.51814	0.413373	3.67256	0.000240135	0.00718999	UP
RAD51AP1	283.134	1.17044	0.318708	3.67244	0.000240245	0.00718999	UP
BCL2L14	67.5657	1.84694	0.502942	3.67227	0.000240402	0.00718999	UP
RP11-863K10.7	23.1625	-1.54087	0.419664	-3.67167	0.000240972	0.00718999	DOWN
PKMP3	10.8292	-1.16816	0.318166	-3.67152	0.000241108	0.00718999	DOWN
RP11-7F17.5	8.25912	-1.80179	0.490825	-3.67093	0.000241666	0.00718999	DOWN
TPT1P12	3.28401	-1.8124	0.493718	-3.67092	0.000241675	0.00718999	DOWN
KLHL8	810.673	-0.883497	0.240676	-3.6709	0.000241698	0.00718999	DOWN
FAR2P4	13.9863	3.77931	1.02965	3.67048	0.000242093	0.00719327	UP
FHOD3	221.265	2.23611	0.609292	3.67001	0.000242543	0.00719327	UP
ADAD2	3.70573	-1.45538	0.396567	-3.66994	0.000242604	0.00719327	DOWN
LY6K	34.5315	2.4377	0.664644	3.66767	0.000244771	0.00724959	UP
WNT4	469.965	-2.2365	0.609854	-3.66727	0.000245156	0.00725308	DOWN
RP11-44N11.2	39.9417	1.42854	0.389671	3.66602	0.000246355	0.00728062	UP
TCEB1	2682.11	0.765882	0.208948	3.66542	0.000246929	0.00728808	UP
RP11-337N6.3	26.0596	0.872789	0.238142	3.66499	0.000247345	0.00728808	UP
PQLC2L	7.16743	2.62107	0.715176	3.66492	0.000247413	0.00728808	UP
C1R	52921.2	-1.14351	0.312069	-3.66429	0.000248021	0.00729806	DOWN
GTSF1	288.54	2.87246	0.784015	3.66378	0.00024852	0.00730482	UP
DDX11-AS1	28.4824	1.09234	0.298215	3.66292	0.000249357	0.00731418	UP
CCT7	9690.26	0.481504	0.131454	3.6629	0.000249378	0.00731418	NOT
GNL3	3088.78	0.539825	0.147497	3.6599	0.000252315	0.00739233	NOT
DAXX	2748.13	0.457165	0.124941	3.65905	0.000253156	0.00740897	NOT
PRR11	495.555	1.19494	0.326609	3.65862	0.000253581	0.00741342	UP
TPRG1	194.633	-1.4492	0.396145	-3.65827	0.000253927	0.00741555	DOWN
RP11-236L14.2	7.8161	-1.48791	0.40697	-3.65607	0.000256113	0.00747134	DOWN
BUB1	594.329	1.16181	0.317815	3.65562	0.000256558	0.00747629	UP
TEX19	17.6789	2.05672	0.562686	3.65518	0.000257002	0.00748118	UP
NDUFA13	2204.12	-1.07146	0.293171	-3.65474	0.000257443	0.007486	DOWN
FHL3	687.863	0.890426	0.243658	3.65441	0.000257775	0.00748762	UP
ENG	4261.14	-0.974026	0.266585	-3.65371	0.000258473	0.00749987	DOWN
CTD-2147F2.1	12.344	4.1187	1.12744	3.65314	0.000259055	0.00750873	UP
NAA20	3682.61	0.570312	0.156148	3.65239	0.000259816	0.00752274	NOT
MRPL13	2587.68	0.792939	0.21712	3.65208	0.000260128	0.00752376	UP
LINC01537	13.3967	-1.51149	0.41398	-3.65112	0.000261099	0.00754378	DOWN
CPEB3	602.785	-1.20732	0.330766	-3.65007	0.00026217	0.00756666	DOWN
CDC7	312.098	1.03696	0.284138	3.64949	0.000262761	0.00757566	UP
AOC1	250.23	2.3998	0.657763	3.64843	0.000263852	0.00759905	UP
CYP46A1	47.2797	-1.22215	0.335012	-3.64807	0.000264214	0.0076014	DOWN
TREML3P	54.0806	3.08707	0.846311	3.64768	0.000264615	0.00760489	UP
FBXW7	622.461	-0.532067	0.145876	-3.6474	0.000264902	0.00760508	NOT
TRIM2	1088.44	-1.02189	0.280211	-3.64685	0.00026548	0.0076136	DOWN
CTB-51J22.1	17.3152	-1.86097	0.510448	-3.64576	0.000266601	0.00763769	DOWN
XRCC3	460.865	0.760457	0.208618	3.64521	0.000267171	0.00764425	UP
RNU6-8	16.8384	1.4678	0.402703	3.64487	0.00026753	0.00764425	UP
CYP26B1	307.226	2.24479	0.615901	3.64473	0.000267676	0.00764425	UP
WDR62	473.187	1.01926	0.279687	3.64429	0.000268129	0.00764916	UP
MPZL1	4202.03	0.722627	0.198354	3.64311	0.000269365	0.00767635	UP
IER3IP1	2154.91	0.425422	0.116838	3.64113	0.000271449	0.00772024	NOT
CPA3	156.082	-2.19097	0.601733	-3.6411	0.000271475	0.00772024	DOWN
NPM1P6	14.9318	1.0048	0.275985	3.64078	0.000271812	0.00772173	UP
HSPH1	3386.49	0.65872	0.180974	3.63986	0.000272786	0.00773641	UP
SLC4A10	9.83327	-1.71917	0.472401	-3.63921	0.000273475	0.00773641	DOWN
GABARAPL1	3999.2	-1.08752	0.298843	-3.63911	0.000273582	0.00773641	DOWN
RP11-92K15.3	19.779	1.34249	0.368928	3.63888	0.000273822	0.00773641	UP
DBH	271.697	-1.59626	0.438679	-3.63879	0.000273925	0.00773641	DOWN
C2orf27A	70.8014	1.42771	0.392401	3.63839	0.000274345	0.00773641	UP
RPL30	32352.8	0.806636	0.221714	3.63819	0.000274562	0.00773641	UP
UTP18	1458.72	0.514337	0.141373	3.63814	0.00027461	0.00773641	NOT
BICC1	1459.84	2.06381	0.567409	3.63726	0.000275559	0.00775441	UP
APBA1	942.336	-1.5125	0.41587	-3.63696	0.000275874	0.00775441	DOWN
RP4-737E23.6	3.85724	-1.17545	0.323214	-3.63674	0.000276106	0.00775441	DOWN
FAM167B	258.681	-0.950211	0.261328	-3.63609	0.000276809	0.0077615	DOWN
PKIA	51.4106	1.99381	0.548356	3.63598	0.000276931	0.0077615	UP
MTRNR2L10	7.29611	-1.39014	0.382418	-3.63514	0.000277833	0.00776746	DOWN
NPM1P39	10.5167	1.17841	0.324174	3.63513	0.000277835	0.00776746	UP
FSIP1	16.5107	1.59851	0.439758	3.63498	0.000278002	0.00776746	UP
PRDM15	456.835	-0.852514	0.234586	-3.63413	0.000278921	0.00778512	DOWN
AC003956.1	3.05214	-1.77653	0.488928	-3.63352	0.00027958	0.00779549	DOWN
RP11-505K9.4	24.1675	-1.28696	0.354288	-3.63252	0.000280672	0.00781789	DOWN
FLJ20021	168.866	-0.955946	0.263184	-3.63223	0.000280983	0.00781854	DOWN
UGT8	31.0556	3.03299	0.835224	3.63135	0.000281942	0.00783132	UP
PLCXD1	2195.56	-1.32979	0.366204	-3.63128	0.00028202	0.00783132	DOWN
SASS6	243.006	0.847225	0.233337	3.63092	0.000282417	0.00783434	UP
CCT4	6636.44	0.541991	0.149293	3.63038	0.000283003	0.00784258	NOT
MFSD8	607.897	-0.589566	0.162421	-3.62986	0.000283575	0.0078504	DOWN
TUBA1B	5962.17	0.828565	0.228326	3.62886	0.00028467	0.00786882	UP
DYNC1LI1	1354.37	0.474938	0.130883	3.62873	0.000284821	0.00786882	NOT
OIP5	135.538	1.10982	0.305924	3.62777	0.000285877	0.00788349	UP
SNRPGP2	82.4249	0.669656	0.184594	3.62772	0.000285933	0.00788349	UP
RP13-20L14.10	9.8572	-1.30419	0.359695	-3.62583	0.000288036	0.00793341	DOWN
TRNP1	1240.37	1.69828	0.468505	3.62489	0.00028909	0.00795377	UP
CLEC4G	71.2252	-2.30594	0.636184	-3.62464	0.000289361	0.00795377	DOWN
EDEM1	3904.25	-0.747706	0.206371	-3.62312	0.000291074	0.00799004	DOWN
CCDC58	941.3	0.649686	0.179326	3.62294	0.00029127	0.00799004	UP
RP11-1000B6.3	9.26052	-1.27117	0.351068	-3.62087	0.000293617	0.00804387	DOWN
CTD-3037G24.3	6.04139	2.65215	0.732501	3.62068	0.000293825	0.00804387	UP
SRSF3	7327.67	0.370135	0.102264	3.61941	0.000295275	0.0080701	NOT
PTK2	4444.01	0.619392	0.171135	3.61932	0.000295378	0.0080701	UP
EREG	29.2232	2.77857	0.768074	3.61758	0.000297367	0.00811626	UP
STX3	948.788	0.81227	0.224576	3.61691	0.000298142	0.00812925	UP
GPR37L1	34.7982	1.29024	0.356769	3.61645	0.000298674	0.008133	UP
C4BPAP1	3.12041	-1.71102	0.473145	-3.61627	0.000298879	0.008133	DOWN
NUP62	2489.92	0.539795	0.149331	3.61476	0.000300622	0.00817221	NOT
POF1B	317.729	2.45355	0.678899	3.61401	0.000301492	0.0081847	UP
CDIPT-AS1	10.767	1.85938	0.514515	3.61385	0.000301685	0.0081847	UP
IL12A	17.2287	1.61443	0.447005	3.61165	0.000304255	0.00824618	UP
CENPM	444.401	1.23664	0.342434	3.61131	0.000304649	0.00824862	UP
RINL	544.177	0.960381	0.26598	3.61072	0.000305347	0.00825198	UP
HDAC11	1400.03	0.870931	0.241209	3.61069	0.000305381	0.00825198	UP
TRIM17	47.4646	2.14255	0.593504	3.61	0.000306195	0.00826113	UP
CHD9	1161.05	-0.669148	0.185365	-3.60989	0.000306329	0.00826113	DOWN
GADD45A	3078.33	-0.969083	0.268603	-3.60786	0.000308728	0.00831075	DOWN
FZD4	2022.54	-0.930264	0.257847	-3.60782	0.000308781	0.00831075	DOWN
DSC2	831.167	1.09771	0.304303	3.60728	0.000309418	0.00831963	UP
RASGEF1A	158.082	2.04167	0.566265	3.6055	0.000311552	0.00836871	UP
CYP2U1	373.771	-0.915136	0.253867	-3.60479	0.000312411	0.00838349	DOWN
TMEM14B	2882.37	0.626922	0.173991	3.60318	0.000314348	0.00842714	UP
LINC00540	11.7811	2.96685	0.823546	3.60253	0.000315139	0.00843999	UP
CTA-989H11.1	22.23	0.90543	0.251392	3.60167	0.000316182	0.00845958	UP
SRSF9	2875.05	0.508205	0.141114	3.60138	0.000316536	0.00846072	NOT
CNTN1	213.962	-3.47293	0.964648	-3.6002	0.000317973	0.00849076	DOWN
CTD-2008L17.2	16.4524	3.13989	0.872252	3.59975	0.00031852	0.00849699	UP
GFY	3.57715	3.46658	0.963084	3.59946	0.000318878	0.00849819	UP
ADAMTSL3	787.582	-1.32936	0.369365	-3.59904	0.0003194	0.00850376	DOWN
CLEC4GP1	2.82064	-3.02045	0.839316	-3.5987	0.000319808	0.00850626	DOWN
POGK	3006.38	0.700287	0.194627	3.5981	0.000320556	0.00851781	UP
NUF2	487.241	1.28759	0.357911	3.59751	0.000321283	0.00852877	UP
CTD-2201I18.1	29.182	-1.01822	0.283352	-3.59349	0.00032628	0.00865295	DOWN
KCNMA1	451.671	-1.34582	0.374695	-3.59177	0.000328436	0.00869871	DOWN
XPOT	4138.62	0.550686	0.153326	3.59161	0.000328646	0.00869871	NOT
CDCA8	667.996	1.15285	0.321161	3.58965	0.000331129	0.00875586	UP
CTC-458G6.2	2.81787	4.17049	1.16195	3.58923	0.00033166	0.00875991	UP
TMEM88	146.125	-1.07866	0.300544	-3.58902	0.000331927	0.00875991	DOWN
PARD3	2654.38	0.644265	0.179541	3.58839	0.000332727	0.00877248	UP
OGG1	1303.38	0.634921	0.176973	3.58768	0.000333631	0.00878779	UP
RP11-12J10.3	6.45088	-1.38108	0.384978	-3.58742	0.000333962	0.00878796	DOWN
GPRIN3	604.404	-1.26089	0.351549	-3.58668	0.00033491	0.00880437	DOWN
SSRP1	5353.34	0.437349	0.121985	3.58526	0.000336748	0.0088333	NOT
DENR	2521.99	0.413872	0.115441	3.58514	0.000336894	0.0088333	NOT
RAP1A	2684.21	0.44701	0.124697	3.58477	0.000337371	0.0088333	NOT
SOCS2-AS1	92.3436	-1.4584	0.406859	-3.58453	0.000337681	0.0088333	DOWN
PNMA1	804.577	0.873416	0.24367	3.58442	0.000337829	0.0088333	UP
MAMDC2	38.8178	-1.68538	0.470211	-3.58431	0.000337964	0.0088333	DOWN
AC005083.1	25.3277	-2.05269	0.57279	-3.58368	0.000338793	0.00884103	DOWN
IL4I1	236.248	1.50146	0.418983	3.58358	0.000338912	0.00884103	UP
FANCD2	503.107	0.973715	0.271832	3.58204	0.000340916	0.00888477	UP
LRP8	138.597	1.58645	0.442944	3.5816	0.000341492	0.00889126	UP
RP11-92C4.6	4.73211	-1.42628	0.398263	-3.58124	0.000341961	0.00889493	DOWN
HAT1	1343.55	0.526023	0.146941	3.57983	0.000343812	0.00893451	NOT
HTRA2	1003.44	0.476404	0.133096	3.5794	0.000344389	0.00893485	NOT
SHC4	13.2885	-1.39812	0.390611	-3.57932	0.000344484	0.00893485	DOWN
ABCA12	10.5868	2.00717	0.560821	3.57899	0.000344922	0.00893667	UP
KIF18A	219.975	1.25902	0.351803	3.57877	0.000345213	0.00893667	UP
IQGAP3	1186.88	1.12729	0.315036	3.57828	0.000345859	0.00894417	UP
C19orf48	2877.4	0.9105	0.254468	3.57805	0.000346162	0.00894417	UP
AC006126.4	44.1095	-1.1275	0.31518	-3.57732	0.000347129	0.00894787	DOWN
KHDRBS3	834.854	0.960791	0.268578	3.57732	0.000347131	0.00894787	UP
YEATS4	540.449	0.5402	0.151017	3.57709	0.000347442	0.00894787	NOT
PRAC2	5.33569	4.39048	1.22744	3.57694	0.000347637	0.00894787	UP
SPTSSB	34.9961	2.00939	0.5618	3.5767	0.000347955	0.00894787	UP
ENY2	3701.8	0.687833	0.192331	3.57629	0.000348504	0.00895352	UP
RFC4	946.535	0.836793	0.234032	3.57556	0.000349485	0.00897022	UP
WDR76	415.567	1.05539	0.295242	3.57464	0.000350707	0.00899309	UP
SPATS2	1054.17	0.693715	0.194097	3.57406	0.000351488	0.00899626	UP
PRTFDC1	209.582	1.27671	0.357217	3.57406	0.000351494	0.00899626	UP
UTP23	743.128	0.552538	0.154686	3.572	0.000354261	0.00905012	NOT
PTTG1	1127.42	1.23688	0.346288	3.57183	0.000354498	0.00905012	UP
OXCT1	263.746	1.60762	0.450092	3.57175	0.000354599	0.00905012	UP
MIF-AS1	57.3787	-1.22115	0.341968	-3.57096	0.000355674	0.00906902	DOWN
STAT4	231.942	-1.19883	0.335898	-3.56904	0.000358286	0.00912399	DOWN
ANXA2P2	151.505	1.1266	0.315672	3.56889	0.000358502	0.00912399	UP
PROM2	40.3348	1.91929	0.538046	3.56715	0.00036088	0.00917304	UP
CLVS2	15.1446	4.39303	1.23158	3.56699	0.000361106	0.00917304	UP
RBM14	1880.03	0.323719	0.0908073	3.5649	0.000363991	0.00923086	NOT
ZFP69B	58.338	0.793616	0.222622	3.56485	0.000364063	0.00923086	UP
GFRA3	15.463	2.70167	0.758721	3.56082	0.000369694	0.00936489	UP
TOMM5	889.694	0.574802	0.161476	3.55967	0.000371328	0.0093975	NOT
PKMYT1	408.645	1.05476	0.296341	3.55929	0.000371862	0.00940226	UP
RP11-290F5.2	52.9251	-1.40404	0.394576	-3.55835	0.000373197	0.00942721	DOWN
CCDC59	806.246	0.446256	0.125442	3.55747	0.000374445	0.00943263	NOT
DCUN1D3	483.07	-0.61832	0.173813	-3.55739	0.000374562	0.00943263	DOWN
B4GALT3	2094.99	0.545554	0.153362	3.55729	0.000374703	0.00943263	NOT
APMAP	14499.1	-0.786357	0.221072	-3.55702	0.00037508	0.00943263	DOWN
LBR	4756.37	0.625509	0.175857	3.55693	0.000375214	0.00943263	UP
TNFRSF11A	223.08	1.4694	0.413133	3.55673	0.000375497	0.00943263	UP
SLC52A3	136.563	1.77427	0.498998	3.55566	0.000377034	0.00946247	UP
CCDC64B	27.7114	2.56647	0.722202	3.55367	0.000379895	0.00952191	UP
SETD8	877.747	0.498909	0.140406	3.55334	0.000380374	0.00952191	NOT
RBM5-AS1	4.01774	-1.4083	0.396336	-3.55328	0.000380455	0.00952191	DOWN
PRKRA	904.687	0.443207	0.124749	3.55279	0.000381165	0.00953087	NOT
PDE6B	87.9498	1.6784	0.472491	3.55225	0.000381958	0.0095366	UP
HSPA14	868.177	0.547602	0.154161	3.55215	0.000382097	0.0095366	NOT
AC093724.2	23.473	1.33154	0.374881	3.55191	0.000382452	0.00953669	UP
PNMA5	8.52599	2.39353	0.674189	3.55023	0.000384897	0.00957753	UP
LINC01012	5.07967	2.64311	0.744526	3.55005	0.000385152	0.00957753	UP
SESTD1	1377.99	0.634312	0.178679	3.55	0.000385229	0.00957753	UP
NME2	35.6083	1.07647	0.303256	3.54971	0.000385657	0.00957753	UP
C15orf41	426.903	0.665851	0.187598	3.54936	0.000386173	0.00957753	UP
CKAP4	7131.61	0.791317	0.222948	3.54933	0.000386208	0.00957753	UP
BZW2	1646.38	0.654341	0.184403	3.54843	0.000387539	0.00960176	UP
MIR99AHG	146.873	-1.36285	0.384147	-3.54773	0.000388572	0.00961857	DOWN
CTD-2116N20.1	4.96322	1.82485	0.514477	3.54701	0.000389636	0.00963612	UP
CASP2	1049.48	0.678886	0.191414	3.54668	0.000390119	0.00963928	UP
ATP10B	35.8795	2.58345	0.728494	3.54629	0.000390692	0.00964466	UP
LINC01297	5.51501	4.62203	1.30421	3.54392	0.000394223	0.00972296	UP
STRA6	54.4076	2.24618	0.634279	3.54132	0.000398136	0.00981057	UP
GPATCH4	1979.62	0.681451	0.192544	3.5392	0.000401348	0.0098761	UP
MED30	468.608	0.710371	0.200722	3.53908	0.000401524	0.0098761	UP
RP11-314M24.1	3.94818	4.31525	1.2194	3.53882	0.000401917	0.00987682	UP
RP11-830F9.5	27.7309	-2.30942	0.652652	-3.53852	0.000402377	0.00987918	DOWN
GPR182	26.4417	-1.68483	0.476256	-3.53766	0.000403697	0.00990262	DOWN
DDI2	2963	-0.729889	0.206355	-3.53706	0.000404606	0.00991595	DOWN
CDK5R2	3.51241	3.97243	1.12348	3.53582	0.000406508	0.00995358	UP
ST20-AS1	208.201	-0.904146	0.255739	-3.53543	0.000407119	0.00995956	DOWN
RNU6ATAC35P	13.4487	-1.48283	0.419484	-3.53488	0.000407962	0.00997117	DOWN
RP11-448G15.1	7.08192	-1.43562	0.406177	-3.53447	0.000408592	0.0099776	DOWN
KNSTRN	644.135	0.635696	0.179886	3.53388	0.000409515	0.00999112	UP
CAPG	1875.01	1.20538	0.341125	3.53354	0.00041004	0.00999237	UP
RP5-905G11.3	3.46783	3.22546	0.912858	3.53337	0.000410302	0.00999237	UP
XXyac-YX65C7_A.3	2.25048	2.94205	0.832768	3.53286	0.000411094	0.0100027	UP
KCNK10	8.11101	2.81235	0.796204	3.5322	0.000412114	0.0100185	UP
REEP4	857.232	0.72799	0.206166	3.53109	0.000413852	0.010032	UP
VWF	4712.7	-1.15249	0.326395	-3.53097	0.000414033	0.010032	DOWN
KIAA0930	4096.48	0.737547	0.20889	3.53079	0.000414321	0.010032	UP
IKBKE	408.907	1.11941	0.317048	3.53074	0.000414403	0.010032	UP
HSPD1	29713.1	0.662	0.1875	3.53066	0.000414518	0.010032	UP
VLDLR-AS1	10.203	2.01707	0.571471	3.5296	0.000416187	0.0100634	UP
PPARG	1084.15	0.894414	0.253439	3.52911	0.000416961	0.0100732	UP
AP000892.6	62.9418	-1.22597	0.347504	-3.52793	0.000418815	0.0101089	DOWN
C11orf71	601.107	-0.726117	0.205874	-3.52699	0.000420312	0.0101361	DOWN
RP11-208G20.2	13.1224	2.60974	0.739987	3.52673	0.000420724	0.010137	UP
PDE6C	20.1125	-1.11584	0.316507	-3.52548	0.000422724	0.0101761	DOWN
RP11-540A21.2	23.4904	1.17279	0.332808	3.52393	0.000425202	0.0102241	UP
METTL6	385.837	0.446808	0.126804	3.5236	0.000425731	0.0102241	NOT
FPGT-TNNI3K	8.46661	-1.2122	0.344049	-3.52334	0.000426145	0.0102241	DOWN
CLEC1B	18.0858	-2.73722	0.776892	-3.52329	0.000426225	0.0102241	DOWN
HAUS1	478.087	0.698109	0.198174	3.52271	0.000427156	0.0102374	UP
RP11-205M3.3	22.0159	-2.51304	0.713436	-3.52245	0.000427576	0.0102381	DOWN
UPF3B	575.847	0.56926	0.161619	3.52223	0.000427939	0.0102381	NOT
ADORA2B	72.5232	1.55619	0.441867	3.52185	0.000428541	0.0102434	UP
CTD-2184C24.2	19.7953	-1.2246	0.347748	-3.52153	0.000429065	0.0102469	DOWN
KCTD17	834.95	1.41144	0.400958	3.52017	0.000431273	0.0102813	UP
MAMSTR	117.186	1.45501	0.413342	3.52013	0.00043134	0.0102813	UP
SAMD13	27.4773	1.2351	0.350888	3.51994	0.00043164	0.0102813	UP
RALGPS1	333.447	-1.22431	0.347883	-3.51933	0.000432644	0.0102962	DOWN
TTLL10	3.42034	-1.29535	0.36811	-3.51891	0.000433327	0.0103034	DOWN
FZD7	319.29	1.51615	0.431022	3.51757	0.000435514	0.0103463	UP
TMOD1	536.314	-1.45836	0.414785	-3.51594	0.000438205	0.0103972	DOWN
B3GNT3	838.52	1.93944	0.551635	3.5158	0.000438423	0.0103972	UP
CTD-3025N20.3	54.9656	0.853052	0.242675	3.51521	0.000439409	0.0104115	UP
TTC39C-AS1	18.1368	-1.67871	0.477619	-3.51474	0.000440183	0.0104207	DOWN
VPS26B	3091.99	-0.482291	0.137236	-3.51431	0.000440901	0.0104214	NOT
DNAJB13	11.6973	1.97452	0.56187	3.5142	0.000441082	0.0104214	UP
GPR4	377.074	-0.725778	0.20654	-3.51399	0.000441435	0.0104214	DOWN
RBM19	1505.98	0.463102	0.131795	3.5138	0.000441749	0.0104214	NOT
CASC8	5.91848	2.42809	0.691116	3.51329	0.000442601	0.0104325	UP
HAUS5	788.297	0.606937	0.172818	3.512	0.000444755	0.0104741	UP
RP11-314B1.2	13.7109	3.7991	1.08185	3.51167	0.000445302	0.0104779	UP
GAGE1	6.23714	4.63152	1.31946	3.51016	0.000447841	0.0105224	UP
COLEC10	78.122	-1.89561	0.540048	-3.51008	0.000447966	0.0105224	DOWN
GUCY1A2	249.657	-0.921735	0.262757	-3.50794	0.000451597	0.0105985	DOWN
AP000695.6	39.83	-1.29127	0.368261	-3.5064	0.000454216	0.0106507	DOWN
GABRR1	2.20763	2.47402	0.705647	3.50604	0.00045483	0.0106559	UP
TADA2B	1505.66	-0.462812	0.132033	-3.50527	0.000456142	0.0106621	NOT
SLC26A6	1343.94	0.821848	0.234464	3.50522	0.000456239	0.0106621	UP
RP11-341D18.4	7.05148	2.17182	0.61966	3.50486	0.00045685	0.0106621	UP
HBB	844.091	-1.59194	0.454213	-3.50482	0.00045691	0.0106621	DOWN
PLEKHJ1	2415.05	0.698477	0.199295	3.50474	0.000457058	0.0106621	UP
MYO3B	31.5895	1.9804	0.565298	3.50328	0.000459567	0.0107114	UP
NCAPG2	847.662	0.867481	0.247698	3.50217	0.000461484	0.0107419	UP
RP11-513G19.1	11.2401	-1.33551	0.38135	-3.50207	0.000461666	0.0107419	DOWN
DUOXA1	9.63401	1.93504	0.552636	3.50147	0.000462702	0.0107549	UP
CNNM3	2494.49	-0.566351	0.161773	-3.5009	0.000463686	0.0107549	NOT
NAP1L1	9939.02	0.648282	0.185179	3.50084	0.000463802	0.0107549	UP
ESR1	344.908	-1.71996	0.491313	-3.50074	0.000463973	0.0107549	DOWN
ZNF391	58.9012	1.55659	0.444662	3.5006	0.000464211	0.0107549	UP
ZNF860	9.17194	1.94872	0.556845	3.49957	0.000466011	0.0107874	UP
STEAP1B	17.2894	1.74191	0.497825	3.49905	0.000466921	0.0107993	UP
LAIR2	9.9037	1.45104	0.414898	3.49734	0.000469924	0.010847	UP
RP11-30P6.6	412.555	1.76637	0.505072	3.49726	0.000470056	0.010847	UP
NEU1	6905.78	0.706976	0.202155	3.49719	0.000470184	0.010847	UP
ANKRD7	4.01753	3.34708	0.957291	3.49641	0.000471557	0.0108639	UP
SNX25P1	31.6506	1.17675	0.336569	3.49632	0.000471716	0.0108639	UP
CGREF1	1625.19	1.42543	0.407821	3.49523	0.000473654	0.0108877	UP
RP11-80I15.1	3.84599	-1.19364	0.341521	-3.49508	0.000473919	0.0108877	DOWN
PAQR4	492.098	1.13099	0.323598	3.49506	0.000473955	0.0108877	UP
AXDND1	11.2042	1.54915	0.443333	3.49433	0.000475256	0.0109084	UP
TMPRSS4	13.1642	1.94905	0.55788	3.49368	0.000476419	0.0109182	UP
FTX	40.3974	-0.684395	0.195898	-3.49364	0.000476491	0.0109182	DOWN
FLJ36000	2.74568	3.96748	1.13579	3.49315	0.000477353	0.0109288	UP
CHML	857.06	1.01717	0.29124	3.49257	0.000478403	0.0109436	UP
PEBP4	62.1297	-2.99387	0.857597	-3.49099	0.000481229	0.0109989	DOWN
PER1	2733.08	-0.87841	0.251673	-3.49027	0.000482525	0.0110193	DOWN
MYB	45.8215	1.55808	0.446465	3.48981	0.000483359	0.011029	UP
NMRK1	955.081	-0.620914	0.178105	-3.48622	0.0004899	0.0111689	DOWN
GRIA2	4.02067	3.20886	0.920609	3.48558	0.000491072	0.0111862	UP
IL15RA	1063.85	0.937122	0.268905	3.48496	0.000492212	0.0112028	UP
FABP6	18.3028	2.62784	0.7541	3.48473	0.000492634	0.011203	UP
CDC25C	281.248	1.03067	0.295814	3.48417	0.000493673	0.0112172	UP
ADARB1	569.066	-0.700528	0.201096	-3.48354	0.000494824	0.0112338	DOWN
ZNF527	181.218	-0.58434	0.167754	-3.48332	0.000495231	0.0112338	NOT
HYDIN	19.8942	-2.26929	0.651727	-3.48197	0.000497743	0.0112813	DOWN
RP6-65G23.3	37.6424	1.01276	0.290925	3.48117	0.00049922	0.0113054	UP
TPM3	12530.5	0.463214	0.133086	3.48056	0.000500368	0.0113219	NOT
TRABD2A	297.068	1.79152	0.514992	3.47873	0.000503801	0.0113805	UP
EXO1	346.2	1.10659	0.318105	3.47869	0.000503868	0.0113805	UP
AC016768.1	95.7359	-1.60987	0.462804	-3.47851	0.000504215	0.0113805	DOWN
NOVA2	169.008	-0.788259	0.226679	-3.47743	0.000506244	0.0114168	DOWN
bP-21201H5.1	6.44615	2.7072	0.778572	3.47714	0.0005068	0.0114198	UP
SOCS3	1961.82	-1.28857	0.370714	-3.47591	0.00050912	0.0114626	DOWN
CDT1	789.41	1.08387	0.31186	3.4755	0.000509898	0.0114706	UP
IGSF3	1161.59	1.35505	0.389937	3.47504	0.000510777	0.0114808	UP
FOXM1	1361.88	1.1871	0.341683	3.47428	0.000512232	0.011504	UP
RPS2P32	21.2969	1.49119	0.429256	3.47389	0.000512972	0.011505	UP
NINJ2	433.619	1.20626	0.347264	3.47361	0.000513511	0.011505	UP
PAQR8	450.048	1.41208	0.406519	3.47359	0.000513547	0.011505	UP
MAD2L2	1789.5	0.756155	0.217731	3.47289	0.000514884	0.0115254	UP
RP11-327J17.2	24.6394	-1.33102	0.38341	-3.47153	0.000517505	0.0115712	DOWN
KREMEN2	24.1157	1.63041	0.469687	3.47128	0.00051799	0.0115712	UP
STK39	719.963	1.14145	0.328838	3.47116	0.000518209	0.0115712	UP
PYGO2	3123.77	0.541245	0.155947	3.47069	0.000519125	0.0115821	NOT
GGT5	1496.62	-1.45854	0.420348	-3.46983	0.000520785	0.0116043	DOWN
TMEM14C	4981.33	0.569692	0.164197	3.46955	0.000521323	0.0116043	NOT
OLFM4	30.658	3.2571	0.938777	3.46951	0.000521404	0.0116043	UP
G6PC	28736.9	-1.76112	0.50767	-3.46902	0.000522361	0.0116161	DOWN
ZBED4	873.238	0.584706	0.168569	3.46865	0.000523085	0.0116227	NOT
SNORA51	3.78481	1.91752	0.552899	3.46812	0.000524104	0.0116358	UP
ZNF16	483.591	0.570524	0.164549	3.46721	0.000525894	0.0116603	NOT
CSNK2B-LY6G5B-562	5.43676	0.997912	0.287822	3.46712	0.000526066	0.0116603	UP
C3orf52	71.0971	2.02939	0.585457	3.46634	0.000527604	0.0116848	UP
AGPS	2450.42	0.535861	0.154652	3.46496	0.000530319	0.0117354	NOT
EDC3	1164.79	0.390893	0.112831	3.46442	0.000531367	0.0117477	NOT
RP11-175B9.3	153.625	1.23006	0.355073	3.46423	0.000531745	0.0117477	UP
SCGB1B2P	29.5812	-1.3094	0.378062	-3.46347	0.000533264	0.0117717	DOWN
RAET1K	6.20131	1.64585	0.47529	3.46283	0.000534532	0.0117901	UP
TM4SF18	401.693	-0.718308	0.207554	-3.46083	0.000538516	0.0118684	DOWN
ENTPD2	322.041	1.51482	0.437824	3.45989	0.000540399	0.0119002	UP
SYTL5	89.0081	-1.76096	0.509147	-3.45866	0.000542878	0.0119451	DOWN
SLC10A7	375.836	-0.616623	0.17831	-3.45815	0.000543898	0.0119463	DOWN
PARPBP	235.148	1.00359	0.290215	3.45808	0.000544044	0.0119463	UP
CLCN2	443.817	0.658963	0.190563	3.45797	0.000544255	0.0119463	UP
SOX2	7.08506	2.53331	0.732716	3.45742	0.000545366	0.011961	UP
RP11-456O19.2	3.17929	3.65174	1.05654	3.45632	0.000547598	0.0120003	UP
AP000350.5	40.1071	-2.04912	0.593104	-3.45491	0.00055048	0.0120537	DOWN
AACSP1	8.04069	3.60665	1.04399	3.45467	0.000550957	0.0120544	UP
CSE1L	4132.42	0.452209	0.130954	3.4532	0.000553972	0.0121106	NOT
TFF3	603.459	-2.05045	0.593923	-3.45238	0.000555672	0.012138	DOWN
PPP1CC	5059.16	0.513368	0.148809	3.44986	0.000560885	0.0122324	NOT
MZT1	495.284	0.674522	0.195522	3.44985	0.000560896	0.0122324	UP
SLC25A4	2825.02	-0.879381	0.255041	-3.44799	0.000564768	0.0123069	DOWN
FAM60A	658.77	1.00239	0.290898	3.44585	0.00056927	0.0123941	UP
UBAP2	1355.72	0.605241	0.175653	3.44565	0.000569682	0.0123941	UP
ISM2	7.59825	4.075	1.18294	3.4448	0.000571487	0.0124131	UP
VWDE	15.8228	2.98439	0.866375	3.44469	0.000571718	0.0124131	UP
FAM72D	29.28	1.27092	0.368962	3.44459	0.000571929	0.0124131	UP
AC012065.1	17.0253	0.90578	0.262995	3.44409	0.000572983	0.0124261	UP
P2RY8	422.56	-1.2149	0.352783	-3.44375	0.000573715	0.012432	DOWN
SULT1B1	1294.02	-1.76315	0.512093	-3.44302	0.000575266	0.0124557	DOWN
SPATC1	23.6534	-1.2275	0.35662	-3.44204	0.000577339	0.0124875	DOWN
NME7	423.998	0.709141	0.206032	3.44189	0.000577657	0.0124875	UP
AP006216.5	34.6123	-1.86972	0.543287	-3.4415	0.000578503	0.0124959	DOWN
ARHGEF39	336.511	0.94344	0.274157	3.44124	0.000579055	0.0124978	UP
DUSP13	30.8305	2.76293	0.803118	3.44025	0.000581166	0.0125334	UP
RNF152	1560.5	-0.956368	0.278058	-3.43946	0.000582871	0.0125602	DOWN
SLC12A4	1921.73	-0.565169	0.16438	-3.43819	0.000585613	0.0125994	NOT
PSMC1P10	3.03317	2.26856	0.659811	3.43819	0.000585617	0.0125994	UP
TMEM132A	1104.24	1.66905	0.485501	3.43778	0.000586504	0.0126076	UP
RP11-750B16.1	543.297	2.12762	0.618928	3.43758	0.000586931	0.0126076	UP
FBN3	85.0649	2.08419	0.606436	3.43678	0.00058867	0.012635	UP
CSTF2	589.487	0.719583	0.209404	3.43634	0.000589633	0.0126457	UP
RP11-624M8.1	22.4959	-1.82584	0.531448	-3.43559	0.000591266	0.0126707	DOWN
CTB-193M12.5	153.346	0.909439	0.264768	3.43485	0.000592882	0.0126867	UP
IL17RC	2816.51	-0.637916	0.185721	-3.43481	0.000592963	0.0126867	DOWN
ANP32E	2944.62	0.594759	0.173167	3.43461	0.000593416	0.0126867	UP
CTC-487M23.6	26.9854	-0.970527	0.282619	-3.43404	0.00059465	0.012703	DOWN
MMS22L	287.784	0.999578	0.291133	3.4334	0.000596053	0.0127179	UP
RXFP4	3.17472	2.84805	0.829537	3.4333	0.000596285	0.0127179	UP
GUCA2A	20.4867	2.80327	0.816747	3.43224	0.000598613	0.0127573	UP
PUF60	11576	0.765564	0.223071	3.43193	0.000599293	0.0127573	UP
VCX3A	9.57553	3.60714	1.05109	3.4318	0.000599583	0.0127573	UP
LPCAT4	451.021	0.995369	0.290059	3.43161	0.000600013	0.0127573	UP
COLCA2	208.115	1.47552	0.43004	3.43113	0.000601081	0.01277	UP
RP11-452L6.1	35.8378	-0.805939	0.234932	-3.43052	0.000602427	0.0127886	DOWN
C8orf59	1491.01	0.743781	0.216834	3.43019	0.00060317	0.0127944	UP
PSMD14	3048.43	0.537294	0.156653	3.42984	0.000603928	0.0127983	NOT
GADD45G	2855.12	-1.25528	0.366006	-3.42968	0.000604301	0.0127983	DOWN
HSP90AB3P	43.851	1.02864	0.300028	3.42847	0.000606992	0.0128419	UP
SLC45A1	41.7362	-0.915356	0.266998	-3.42833	0.000607306	0.0128419	DOWN
SRPK1	2301.26	0.601361	0.175472	3.42711	0.000610048	0.0128847	UP
RP11-316K19.3	1.69307	-1.36126	0.397216	-3.427	0.000610278	0.0128847	DOWN
SLC1A7	1139.24	2.35307	0.6868	3.42614	0.00061222	0.0129156	UP
SNRPA1	1143.98	0.564361	0.164768	3.42518	0.000614381	0.0129512	NOT
SCGB2B2	14.2877	-0.853081	0.249122	-3.42435	0.00061627	0.0129809	DOWN
CSRNP1	1447.48	-0.807773	0.235943	-3.4236	0.000617979	0.0130068	DOWN
YWHAH	5151.97	0.531086	0.155217	3.42157	0.000622614	0.0130942	NOT
GRTP1-AS1	21.3971	-1.17744	0.344212	-3.42068	0.000624656	0.013127	DOWN
RP11-496H1.1	19.8291	1.50477	0.440033	3.41968	0.000626942	0.0131648	UP
MFI2	814.032	1.70343	0.498178	3.41932	0.00062777	0.013172	UP
KIF15	284.884	1.28444	0.375664	3.41911	0.000628255	0.013172	UP
LINC00964	3.10407	-1.57975	0.462177	-3.41806	0.000630697	0.013213	DOWN
PLEKHB1	240.113	2.01162	0.588621	3.41751	0.000631979	0.0132281	UP
ARL6IP6	377.693	0.774708	0.2267	3.41733	0.000632392	0.0132281	UP
GAS5	6640.38	1.12931	0.33049	3.41706	0.000633002	0.0132306	UP
RP11-131L23.2	10.3897	-1.32789	0.388648	-3.4167	0.000633855	0.0132383	DOWN
CRAT	7728.53	-0.705547	0.206525	-3.41628	0.000634832	0.0132485	DOWN
THUMPD3-AS1	507.419	0.7308	0.213934	3.41601	0.000635469	0.0132515	UP
DNAJB5-AS1	4.26158	-1.98021	0.57974	-3.41569	0.000636207	0.0132568	DOWN
GCDH	2829.34	-0.92823	0.271812	-3.41497	0.000637892	0.0132817	DOWN
FAM220A	681.6	0.467755	0.137007	3.41409	0.000639962	0.0133122	NOT
CR2	16.9305	2.5353	0.742634	3.41393	0.00064034	0.0133122	UP
MARCKS	5231.33	0.94475	0.276837	3.41266	0.000643314	0.0133638	UP
C6	14392.8	-1.66302	0.487431	-3.41182	0.000645318	0.0133952	DOWN
SLC6A20	15.4438	2.38738	0.699912	3.41097	0.000647316	0.0134217	UP
SFRP5	210.738	2.87017	0.841479	3.41086	0.000647585	0.0134217	UP
SCML2	220.388	0.897356	0.263104	3.41065	0.000648084	0.0134218	UP
RASSF1	1051.94	0.48754	0.142993	3.40954	0.000650729	0.0134663	NOT
UGT1A6	2171.72	1.58115	0.463815	3.40902	0.000651971	0.0134726	UP
TPT1P5	3.98834	-1.33648	0.39205	-3.40895	0.000652145	0.0134726	DOWN
PHACTR3	4.8328	-1.61296	0.473192	-3.40868	0.000652772	0.0134726	DOWN
MAP1LC3A	1547.76	-1.23619	0.362671	-3.40858	0.000653023	0.0134726	DOWN
SRSF7	3182.59	0.364441	0.106938	3.40798	0.000654462	0.0134748	NOT
COX18	877.613	-0.576875	0.169272	-3.40798	0.000654463	0.0134748	NOT
RP11-182J1.1	2.90865	-1.45691	0.427507	-3.40791	0.000654616	0.0134748	DOWN
BCAT2	2214.07	-0.810704	0.237945	-3.40711	0.000656546	0.0135042	DOWN
RP11-519G16.5	10.4351	2.82249	0.82855	3.40654	0.000657914	0.0135157	UP
UNC13B	3450.73	-0.946358	0.277827	-3.40628	0.000658547	0.0135157	DOWN
SERPINE2	1779.21	1.62846	0.478079	3.40626	0.000658598	0.0135157	UP
WASF1	601.703	0.858997	0.252303	3.40462	0.000662551	0.0135866	UP
PRELID2	115.884	1.08071	0.317445	3.40441	0.000663073	0.013587	UP
BIRC5	1754.94	1.20358	0.353618	3.40361	0.000665009	0.0136164	UP
EFTUD2	4491.73	0.431736	0.126878	3.40276	0.000667092	0.0136487	NOT
DBF4B	304.526	0.708032	0.208108	3.40223	0.000668385	0.0136649	UP
RP11-757O6.6	6.25511	-2.46752	0.725383	-3.40168	0.000669741	0.0136823	DOWN
HHLA2	9.70597	2.6251	0.771921	3.40074	0.000672028	0.0137187	UP
MAGEB1	26.3161	4.91001	1.44407	3.40013	0.000673546	0.0137229	UP
CAPN6	132.869	2.81249	0.827227	3.39991	0.00067409	0.0137229	UP
KLHL2	927.736	-0.747645	0.219904	-3.39987	0.00067419	0.0137229	DOWN
AC009120.3	11.6933	-1.11102	0.326795	-3.39975	0.000674473	0.0137229	DOWN
MZT2B	3559.88	0.818446	0.240745	3.39963	0.000674763	0.0137229	UP
TBC1D2B	2160.2	-0.846067	0.248927	-3.39885	0.000676697	0.0137519	DOWN
SMIM22	63.9451	2.44571	0.719709	3.39819	0.000678336	0.0137749	UP
PHLDA2	449.841	1.40203	0.41262	3.39786	0.000679144	0.0137766	UP
SNRPGP10	8.17689	1.01276	0.298068	3.39775	0.000679436	0.0137766	UP
STEAP3	5500.87	-1.16169	0.342072	-3.39604	0.000683679	0.0138523	DOWN
CSPP1	794.188	0.848041	0.249812	3.39472	0.000686988	0.0139089	UP
KLF9	5109.02	-1.18758	0.349972	-3.39337	0.000690378	0.0139672	DOWN
INPP5K	1158.82	-0.632347	0.18638	-3.39277	0.000691888	0.0139802	DOWN
IGKV2-29	9.25773	3.95477	1.16576	3.39242	0.000692778	0.0139802	UP
RP11-368I7.6	12.2724	-1.06924	0.31519	-3.39236	0.000692939	0.0139802	DOWN
FBXW10	88.7411	2.36115	0.696067	3.39212	0.000693534	0.0139802	UP
C7orf31	181.818	1.18097	0.348154	3.3921	0.000693599	0.0139802	UP
C6orf201	15.2896	-0.941939	0.27775	-3.39132	0.000695569	0.0140095	DOWN
EIF3D	7782.33	0.55848	0.164715	3.39058	0.000697455	0.0140371	NOT
CTC-550B14.7	17.4117	-1.15446	0.340602	-3.38947	0.00070029	0.0140837	DOWN
RP3-323A16.1	23.3416	2.14948	0.634375	3.38834	0.000703163	0.014131	UP
DDX39BP2	2.72994	3.22166	0.951	3.38766	0.000704917	0.0141557	UP
CEP120	666.139	-0.596312	0.17605	-3.38717	0.000706187	0.0141708	DOWN
CTC-490E21.10	20.057	-1.1148	0.32916	-3.38679	0.000707146	0.0141795	DOWN
CCAT1	176.308	1.83294	0.54125	3.3865	0.000707916	0.0141845	UP
RP11-729L2.2	1.32449	-1.83089	0.540721	-3.38601	0.000709156	NA	NA
HSPA6	274.117	1.3415	0.396222	3.38572	0.000709927	0.0142142	UP
PTP4A1	28274.5	-0.737077	0.217762	-3.38478	0.000712357	0.0142464	DOWN
ADCY4	305.365	-0.824563	0.243615	-3.38469	0.000712581	0.0142464	DOWN
PPIL1	1430.85	0.572098	0.169057	3.38406	0.000714219	0.0142686	NOT
TMCC1-AS1	77.4197	0.962573	0.284483	3.38358	0.000715461	0.0142829	UP
CTD-3064H18.4	2.84249	2.86692	0.847507	3.38277	0.000717588	0.0143148	UP
PTPRN	5.85801	1.99644	0.590286	3.38216	0.000719178	0.0143341	UP
SPHK1	1328.23	1.75781	0.519755	3.382	0.000719612	0.0143341	UP
KIAA0319	23.3045	1.46687	0.433811	3.38136	0.000721279	0.0143568	UP
CLIC1	10600.1	0.797922	0.236029	3.38061	0.000723242	0.0143853	UP
CTD-2135D7.2	2.28647	-1.10084	0.325684	-3.38009	0.000724611	0.014402	DOWN
CTD-2240J17.1	6.30988	-1.32152	0.391126	-3.37875	0.000728158	0.0144539	DOWN
SYT5	14.4068	1.87416	0.554752	3.37838	0.000729138	0.0144539	UP
TNRC6B	1326.58	-0.502027	0.1486	-3.37837	0.000729169	0.0144539	NOT
SFXN1	4791.86	-0.734327	0.217366	-3.3783	0.000729354	0.0144539	DOWN
AP001626.2	8.40891	2.52082	0.746409	3.37727	0.000732096	0.0144976	UP
IFT52	639.183	0.579644	0.171651	3.37687	0.000733154	0.014508	NOT
KDR	1398.18	-0.909645	0.269456	-3.37586	0.000735849	0.0145507	DOWN
ZPLD1	15.6651	2.37974	0.705052	3.37527	0.000737431	0.0145714	UP
GNG7	420.798	-1.10395	0.327122	-3.37475	0.00073884	0.0145751	DOWN
RP11-407A16.3	4.90605	3.70927	1.09915	3.37466	0.000739081	0.0145751	UP
TMEM129	3134.72	-0.62751	0.185951	-3.3746	0.000739233	0.0145751	DOWN
CAPN10	662.264	0.569575	0.168814	3.37398	0.000740904	0.0145975	NOT
DNAAF5	1463.98	0.460467	0.136527	3.37271	0.000744317	0.0146541	NOT
C1orf132	70.2235	-1.13154	0.335685	-3.37085	0.000749368	0.0147428	DOWN
RP11-1008C21.1	4.55699	1.83771	0.545275	3.37025	0.000750994	0.0147641	UP
CENPI	166.243	1.09988	0.326399	3.36975	0.000752374	0.0147805	UP
LUCAT1	135.441	2.47869	0.735809	3.36866	0.000755335	0.014828	UP
RP11-114B7.6	4.45164	3.44333	1.02225	3.36838	0.000756117	0.0148326	UP
C1orf131	731.64	0.615281	0.182695	3.36781	0.000757676	0.0148524	UP
RP11-428J1.5	67.5042	0.80072	0.237785	3.36742	0.00075876	0.0148551	UP
AC093609.1	9.11041	-1.44025	0.427708	-3.36736	0.000758909	0.0148551	DOWN
CORIN	45.9548	1.56874	0.465984	3.36651	0.000761263	0.0148905	UP
STAC	74.5318	2.18095	0.647899	3.36619	0.000762137	0.0148946	UP
RPS27L	3548.42	-0.643895	0.191292	-3.36603	0.000762574	0.0148946	DOWN
P2RY6	210.747	1.51363	0.449845	3.36478	0.000766057	0.0149452	UP
HELQ	346.172	-0.38232	0.113627	-3.3647	0.000766263	0.0149452	NOT
TEX101	10.3932	-2.95026	0.876979	-3.36412	0.000767882	0.014966	DOWN
ACPT	31.3808	2.26201	0.672521	3.36347	0.000769691	0.0149836	UP
ITGB5	8350.92	0.614079	0.182577	3.3634	0.000769892	0.0149836	UP
ASPRV1	43.3669	-0.814185	0.242111	-3.36285	0.000771421	0.0149925	DOWN
OSBP2	305.844	1.25798	0.374083	3.36284	0.000771456	0.0149925	UP
SIK3	1828.08	-0.520545	0.154865	-3.36128	0.000775835	0.0150669	NOT
RP11-131L12.3	17.813	1.0625	0.316191	3.36032	0.000778527	0.0151009	UP
MGAT5B	10.9637	-1.3101	0.389881	-3.36026	0.000778699	0.0151009	DOWN
BRWD1	1972.63	-0.558793	0.166319	-3.35976	0.000780088	0.015117	NOT
DDX1	4541.13	0.413704	0.123154	3.35924	0.000781562	0.0151265	NOT
PPIAP31	12.4093	1.21017	0.360256	3.3592	0.000781696	0.0151265	UP
LHFPL4	71.4146	2.97753	0.886449	3.35894	0.000782414	0.0151296	UP
MRPS17P1	2.75698	2.19348	0.653139	3.35837	0.000784048	0.015141	UP
HS3ST2	134.186	-1.49147	0.44411	-3.35834	0.00078412	0.015141	DOWN
YAE1D1	326.423	0.501343	0.149355	3.35672	0.000788723	0.0152191	NOT
ZNF706	3708.07	0.645578	0.192377	3.3558	0.000791345	0.0152588	UP
WDR7	746.378	-0.563465	0.167919	-3.35557	0.000792004	0.0152607	NOT
LPCAT1	2610.44	0.980742	0.292358	3.3546	0.000794808	0.0152999	UP
TIMM13	3730.84	0.732376	0.21834	3.3543	0.000795662	0.0152999	UP
PHF19	804.971	0.870358	0.259477	3.35428	0.000795729	0.0152999	UP
CNGB3	6.77133	2.28161	0.680284	3.35391	0.000796787	0.0153094	UP
HDGF	20209.2	0.473663	0.1413	3.35218	0.000801772	0.0153942	NOT
BPIFA2	17.9535	3.146	0.93905	3.35019	0.000807549	0.0154942	UP
TTC27	821.555	0.464696	0.138767	3.34874	0.000811787	0.0155593	NOT
RP11-408H1.3	33.7846	-1.73353	0.51768	-3.34864	0.000812086	0.0155593	DOWN
SNX19	2462.18	-0.643493	0.192215	-3.34777	0.000814638	0.0155971	DOWN
LINC00879	10.5672	5.73708	1.71416	3.34687	0.000817297	0.0156342	UP
TSEN54	1497.98	0.626312	0.187142	3.34672	0.000817729	0.0156342	UP
MEGF8	2342.2	-0.710311	0.212254	-3.34651	0.000818358	0.0156353	DOWN
RP11-567G11.1	13.9801	2.18794	0.653869	3.34614	0.000819435	0.0156448	UP
SLC7A14	10.3471	2.11784	0.633013	3.34565	0.000820895	0.0156617	UP
RP11-595B24.2	38.2725	1.13248	0.338515	3.34544	0.00082151	0.0156624	UP
REPS2	747.453	-0.970457	0.290138	-3.34481	0.000823392	0.0156872	DOWN
DLX5	21.9624	2.4124	0.721421	3.34396	0.00082591	0.0157242	UP
CCDC86	1105.83	0.559694	0.16739	3.34366	0.000826815	0.0157304	NOT
DALRD3	590.636	0.514988	0.154088	3.34217	0.000831253	0.0158037	NOT
PKP3	121.821	2.35901	0.705996	3.34139	0.0008336	0.0158372	UP
TMIGD2	13.4986	-1.15017	0.344238	-3.34119	0.000834191	0.0158374	DOWN
RP11-178L8.7	17.7861	-1.16538	0.348829	-3.34083	0.000835276	0.0158469	DOWN
SEC61G	2663.93	0.620095	0.185746	3.33841	0.000842588	0.0159744	UP
RP11-407P15.2	15.2286	1.68286	0.504125	3.33817	0.000843318	0.0159771	UP
LPAR3	10.484	2.56017	0.76711	3.33742	0.000845592	0.0160009	UP
SKP2	1280.92	0.863729	0.258819	3.33719	0.000846306	0.0160009	UP
BRCA1	511.002	0.813082	0.243644	3.33718	0.000846346	0.0160009	UP
IGFBP7-AS1	2.53144	-1.61035	0.482674	-3.33631	0.000848988	0.0160298	DOWN
HSP90AA1	41039.5	0.557219	0.167018	3.33629	0.000849056	0.0160298	NOT
COL9A2	239.566	1.50233	0.450446	3.3352	0.000852378	0.0160707	UP
SH3D21	122.093	0.987681	0.296139	3.33519	0.000852407	0.0160707	UP
CCM2L	144.785	-0.770167	0.230972	-3.33445	0.000854671	0.0160833	DOWN
FRMD1	55.9802	2.26704	0.679887	3.33444	0.000854721	0.0160833	UP
SIK1	164.469	-2.20154	0.660251	-3.3344	0.000854852	0.0160833	DOWN
ATP2B4	3664.75	-0.841247	0.252367	-3.33343	0.000857827	0.0161281	DOWN
GMPS	2612.88	0.455881	0.136782	3.3329	0.000859464	0.0161477	NOT
POLR3C	1140.18	0.582331	0.17477	3.33199	0.000862281	0.0161894	NOT
EVA1C	232.316	-1.14054	0.342354	-3.33146	0.000863926	0.0161899	DOWN
PTHLH	85.2518	1.77893	0.533986	3.33141	0.000864076	0.0161899	UP
DDB2	1424.79	-0.765564	0.229802	-3.3314	0.000864096	0.0161899	DOWN
AC073635.5	2.867	-1.4991	0.450239	-3.32955	0.000869861	0.0162866	DOWN
C16orf47	5.92438	-1.4173	0.425765	-3.32883	0.000872106	0.0163174	DOWN
ANKRD22	73.2067	1.84359	0.554017	3.32768	0.000875738	0.0163741	UP
APOLD1	1399.66	-0.992777	0.298373	-3.3273	0.000876924	0.016385	DOWN
MYCL	913.381	-1.24862	0.375338	-3.32667	0.000878918	0.0164012	DOWN
ST6GALNAC6	2331.26	-0.672706	0.202218	-3.32664	0.000879002	0.0164012	DOWN
HPDL	39.1324	1.69156	0.508544	3.32628	0.000880144	0.0164112	UP
NCAPD2	2145.32	0.903641	0.271699	3.32589	0.000881374	0.0164124	UP
GPR128	202.601	-1.6572	0.498274	-3.32587	0.000881417	0.0164124	DOWN
CYP4F3	11158.2	-1.31386	0.395101	-3.32538	0.000882995	0.0164305	DOWN
ATP6V0D2	66.6275	1.68804	0.5077	3.32488	0.000884553	0.0164458	UP
UTP6	1841.75	0.422434	0.127058	3.32473	0.000885032	0.0164458	NOT
ACAT1	12868.7	-0.940617	0.282983	-3.32394	0.000887556	0.0164805	DOWN
CYBRD1	1311.5	-1.11053	0.334118	-3.32376	0.000888113	0.0164805	DOWN
PSPH	1540.15	0.920407	0.276997	3.3228	0.000891174	0.016526	UP
ATP5A1P3	13.4048	-1.36375	0.410462	-3.32246	0.000892267	0.0165295	DOWN
RP1-168L15.5	4.42698	-1.15697	0.348236	-3.32236	0.000892579	0.0165295	DOWN
CTD-2529O21.1	8.93503	1.34613	0.40523	3.32189	0.000894094	0.0165462	UP
AP004372.1	2.64625	3.72195	1.12066	3.32121	0.000896266	0.0165751	UP
KANK3	253.627	-0.816826	0.245967	-3.32088	0.000897349	0.0165838	DOWN
SNRPB	8267.2	0.710005	0.213869	3.31981	0.000900782	0.016636	UP
MGAT1	10742.8	-0.509039	0.153368	-3.31908	0.00090316	0.0166685	NOT
C12orf49	1257.2	0.683159	0.20597	3.31679	0.000910565	0.0167871	UP
IARS	3718.3	0.551454	0.166272	3.31658	0.000911266	0.0167871	NOT
RP11-112J1.3	7.36294	1.34276	0.404871	3.31653	0.000911441	0.0167871	UP
DIO3OS	152.001	-2.04575	0.616904	-3.31616	0.000912629	0.0167976	DOWN
RP11-435O5.2	46.3932	0.964948	0.291014	3.31581	0.000913772	0.0168072	UP
PRSS50	47.8723	1.87685	0.566164	3.31502	0.000916356	0.0168433	UP
CDH17	62.2136	2.6817	0.809002	3.31483	0.000917003	0.0168438	UP
GAL	9.34744	2.81468	0.84965	3.31275	0.000923846	0.016958	UP
ARHGAP20	66.7506	-1.29323	0.390444	-3.3122	0.000925653	0.0169797	DOWN
RP11-432J22.2	15.8677	0.872177	0.26338	3.31148	0.000928046	0.0170121	UP
RP11-73M7.1	9.33083	1.95379	0.59005	3.31123	0.000928884	0.017016	UP
GAST	6.79841	3.54309	1.07036	3.3102	0.000932308	0.0170594	UP
STMN1	5148.37	0.92362	0.279046	3.30992	0.000933215	0.0170594	UP
FUBP1	2196.17	0.583887	0.176414	3.30975	0.000933786	0.0170594	NOT
SPINK4	7.78024	3.16646	0.956722	3.30969	0.000933979	0.0170594	UP
KIF3C	318.361	1.27484	0.385199	3.30957	0.000934397	0.0170594	UP
RP13-644M16.5	4.16428	3.22227	0.973764	3.30909	0.000935994	0.017077	UP
TDRD5	22.7265	2.94508	0.890049	3.30889	0.000936659	0.0170777	UP
OR13A1	4.58286	2.58908	0.782639	3.30814	0.000939176	0.0171036	UP
RP11-90L1.8	41.4947	-1.49117	0.450765	-3.30809	0.000939343	0.0171036	DOWN
RP11-83J16.1	4.95201	1.35027	0.408222	3.30768	0.000940732	0.0171174	UP
MSI1	473.847	2.00056	0.604968	3.30689	0.00094337	0.0171539	UP
DUSP27	2.84488	-1.86083	0.56288	-3.3059	0.000946703	0.0171983	DOWN
ZBTB47	485.512	-0.835993	0.252888	-3.30578	0.00094713	0.0171983	DOWN
NUP205	1640.55	0.611754	0.185066	3.30561	0.000947712	0.0171983	UP
MYO1E	2443.66	-0.897153	0.271419	-3.30541	0.000948359	0.0171985	DOWN
RP11-301L8.2	30.5196	-1.50999	0.456918	-3.30473	0.00095069	0.01722	DOWN
PAX8	211.137	0.980904	0.296826	3.30464	0.000950995	0.01722	UP
FAM3D	7.88223	-1.57983	0.478085	-3.3045	0.000951448	0.01722	DOWN
RP11-328K4.1	199.147	-1.81078	0.548066	-3.30394	0.00095335	0.0172399	DOWN
DHDH	40.0344	1.59337	0.482284	3.30381	0.000953821	0.0172399	UP
EID3	40.5151	1.20919	0.366163	3.30232	0.000958895	0.0173201	UP
FOSB	1146.64	-1.81397	0.549603	-3.3005	0.000965113	0.0174177	DOWN
CYGB	883.859	-1.00842	0.305548	-3.30036	0.000965605	0.0174177	DOWN
MTNR1B	6.27291	4.0855	1.23796	3.30018	0.000966222	0.0174177	UP
DNAJC27	133.535	-0.512478	0.155328	-3.29933	0.000969164	0.0174591	NOT
GPR115	5.63634	2.68643	0.814307	3.29903	0.000970181	0.0174658	UP
VEPH1	120.62	1.9716	0.597675	3.29878	0.00097105	0.0174699	UP
CTD-2566J3.1	7.97154	2.63581	0.799202	3.29806	0.000973565	0.0175017	UP
POP1	329.971	0.610892	0.185245	3.29776	0.000974604	0.0175017	UP
DDX27	2353.48	0.431686	0.130907	3.29765	0.000974961	0.0175017	NOT
LPPR2	1601.95	-0.748635	0.227029	-3.29753	0.000975397	0.0175017	DOWN
RP11-126O1.6	2.63452	3.20084	0.970923	3.2967	0.000978285	0.0175419	UP
RP11-12J10.4	5.3901	-1.42352	0.431851	-3.29632	0.000979613	0.0175479	DOWN
SCG3	8.12214	2.21179	0.671006	3.29623	0.000979913	0.0175479	UP
PPM1G	5449.08	0.426081	0.129309	3.29505	0.000984055	0.017605	NOT
MGAT3	70.0997	-1.18122	0.358495	-3.29495	0.000984399	0.017605	DOWN
ABCF2	2014.09	0.458646	0.139211	3.29461	0.000985589	0.0176147	NOT
GLIDR	19.7545	-0.968887	0.294115	-3.29425	0.00098686	0.0176257	DOWN
PXDNL	33.337	-1.09688	0.333005	-3.2939	0.000988093	0.0176362	DOWN
ASIC1	187.39	1.69453	0.514533	3.29334	0.000990031	0.0176514	UP
EMP1	1562.82	-1.11363	0.338151	-3.29328	0.00099025	0.0176514	DOWN
RP11-372K14.2	7.96246	-0.876394	0.266179	-3.2925	0.000992993	0.0176884	DOWN
PI15	140.4	-2.00286	0.608409	-3.29196	0.000994916	0.0176884	DOWN
SNHG3	840.652	1.16092	0.352655	3.29196	0.000994918	0.0176884	UP
RP11-70D24.2	43.8762	-0.97736	0.296893	-3.29196	0.000994934	0.0176884	DOWN
UQCRFS1	4189.93	-0.733484	0.222873	-3.29104	0.000998181	0.0177094	DOWN
RP11-680G10.1	2.42182	-1.49057	0.452925	-3.291	0.000998333	0.0177094	DOWN
CT83	9.61004	4.90471	1.49045	3.29077	0.000999135	0.0177094	UP
LAGE3P1	4.72907	1.1095	0.337169	3.29063	0.000999627	0.0177094	UP
CTC-1337H24.3	2.19866	-1.60822	0.488739	-3.29054	0.000999965	0.0177094	DOWN
CNNM2	902.573	-0.707335	0.214973	-3.29035	0.00100064	0.0177094	DOWN
TMEM54	837.111	1.34915	0.410057	3.29015	0.00100135	0.0177094	UP
C3orf36	11.0079	-1.63574	0.497167	-3.29012	0.00100144	0.0177094	DOWN
MSH2	1078.07	0.700304	0.21286	3.28997	0.00100199	0.0177094	UP
TBX4	64.1115	2.42421	0.736905	3.28972	0.00100286	0.0177094	UP
FOXF1	105.136	-1.09286	0.332221	-3.28954	0.0010035	0.0177094	DOWN
MITD1	582.467	0.470342	0.142996	3.28919	0.00100475	0.0177094	NOT
RPL10L	11.24	2.83964	0.863338	3.28914	0.00100495	0.0177094	UP
KLK2	7.98468	3.76656	1.14521	3.28897	0.00100555	0.0177094	UP
AK4P3	2.66746	2.11686	0.643645	3.28887	0.0010059	0.0177094	UP
RP11-202K23.1	4.71775	4.56662	1.38872	3.28837	0.00100771	0.0177296	UP
DHODH	2465.2	-1.0405	0.316462	-3.28791	0.00100934	0.0177448	DOWN
VRK1	403.819	0.637023	0.193756	3.28776	0.00100988	0.0177448	UP
SMIM24	755.014	2.25864	0.687248	3.2865	0.00101441	0.0178129	UP
NEK1	362.472	-0.556759	0.169458	-3.28552	0.00101793	0.0178631	NOT
RP11-424M24.5	1.14153	-3.1654	0.963682	-3.2847	0.00102092	NA	NA
AGO2	1750.63	0.627096	0.190931	3.28442	0.00102193	0.0179218	UP
RP11-42O15.3	166.563	-1.39014	0.423378	-3.28345	0.00102545	0.0179718	DOWN
SOX4	2268.72	1.35374	0.412334	3.28311	0.00102669	0.0179819	UP
GYG2	1449.2	-1.13538	0.34586	-3.28276	0.00102797	0.017983	DOWN
TARSL2	335.934	-0.495409	0.150914	-3.28273	0.00102807	0.017983	NOT
DDN	12.7614	1.90681	0.580998	3.28196	0.00103087	0.0180204	UP
CCRN4L	283.593	-1.03689	0.315967	-3.28164	0.00103205	0.0180294	DOWN
DCLRE1C	250.214	0.794504	0.242164	3.28086	0.00103491	0.0180638	UP
ZNF251	750.84	0.602919	0.183775	3.28074	0.00103536	0.0180638	UP
RP11-35N6.6	150.913	-1.44429	0.440398	-3.27951	0.00103989	0.0181054	DOWN
RPP40	391.317	0.746096	0.227507	3.27944	0.00104015	0.0181054	UP
METTL5	1199.16	0.515314	0.157142	3.27928	0.00104071	0.0181054	NOT
IKBIP	801.354	0.644343	0.196495	3.27918	0.00104111	0.0181054	UP
COPS7B	1305.14	0.487632	0.148706	3.27917	0.00104114	0.0181054	NOT
CUL5	1390.81	-0.379887	0.115854	-3.279	0.00104174	0.0181054	NOT
RP11-7F17.3	51.3306	-1.66922	0.509094	-3.2788	0.0010425	0.018107	DOWN
DHRSX	2039.14	-0.891445	0.271901	-3.27856	0.00104337	0.0181104	DOWN
STAB2	64.207	-1.68689	0.51461	-3.27799	0.0010455	0.0181346	DOWN
NTS	487.469	2.94209	0.897573	3.27783	0.0010461	0.0181346	UP
LINC00176	233.712	1.84002	0.56155	3.27668	0.00105036	0.0181941	UP
RP11-672A2.4	12.7079	-1.18677	0.362203	-3.27654	0.00105087	0.0181941	DOWN
ZNF7	907.496	0.491639	0.150059	3.2763	0.00105178	0.0181982	NOT
RCAN3	404.722	0.973656	0.29728	3.27521	0.00105582	0.0182565	UP
RP1-65P5.5	3.04624	-3.11569	0.951415	-3.27479	0.00105739	0.018272	DOWN
LINC01116	40.6807	1.54902	0.473066	3.27443	0.00105876	0.0182787	UP
MARS	3944.9	0.473886	0.144728	3.27433	0.00105913	0.0182787	NOT
NOP56	3973.85	0.650569	0.198711	3.27395	0.00106055	0.0182916	UP
TMEM40	27.1025	1.93641	0.591505	3.27371	0.00106147	0.0182959	UP
ZEB1-AS1	168.73	0.618022	0.188797	3.27347	0.00106236	0.0182995	UP
PRC1	1258.97	0.960326	0.293429	3.27277	0.00106499	0.0183332	UP
TSPYL5	73.4893	-0.989676	0.302423	-3.27249	0.00106605	0.0183399	DOWN
FER1L4	149.467	1.64611	0.503053	3.27224	0.00106699	0.0183443	UP
HTATIP2	5303.73	0.788739	0.241061	3.27195	0.00106809	0.0183517	UP
PYCR2	2834.89	0.497802	0.152168	3.27139	0.00107021	0.0183765	NOT
FAM159A	39.2308	1.71517	0.524362	3.27096	0.00107183	0.0183926	UP
ZNF684	376.778	-0.792151	0.242259	-3.26986	0.00107602	0.0184382	DOWN
CD177	25.4383	2.13998	0.654478	3.26976	0.00107638	0.0184382	UP
MEF2C	672.406	-0.631596	0.193165	-3.26972	0.00107653	0.0184382	DOWN
SLC27A1	873.011	-0.94098	0.287818	-3.26936	0.00107792	0.0184505	DOWN
LINC01085	4.17327	3.06567	0.937757	3.26915	0.00107871	0.0184523	UP
STEAP4	622.232	-1.43384	0.438645	-3.26879	0.00108007	0.018464	DOWN
PPAP2B	4676.95	-0.79004	0.24175	-3.26801	0.00108307	0.0185036	DOWN
TMEM79	366.608	0.506625	0.155038	3.26775	0.00108407	0.0185091	NOT
NPC2	5421.45	0.708124	0.216725	3.26738	0.00108548	0.0185214	UP
RP11-717F1.2	5.40613	1.641	0.502282	3.26709	0.00108658	0.0185285	UP
LDLRAD2	38.7988	-0.979829	0.299952	-3.26661	0.00108842	0.0185482	DOWN
BRSK1	161.928	0.820463	0.251289	3.26501	0.0010946	0.0186329	UP
HHATL-AS1	1.70182	-2.0374	0.62402	-3.26497	0.00109476	0.0186329	DOWN
NUSAP1	1435.9	0.865375	0.265097	3.26437	0.00109707	0.0186606	UP
RP11-91I8.2	3.83206	3.40622	1.04354	3.2641	0.00109814	0.018667	UP
ITGA9	639.159	-0.97179	0.297781	-3.26344	0.0011007	0.0186987	DOWN
RP11-284M14.1	6.9963	-0.973852	0.298459	-3.26294	0.00110264	0.0187138	DOWN
SHROOM4	188.952	-0.81186	0.248824	-3.26279	0.00110322	0.0187138	DOWN
SLC23A2	4731.58	-1.03584	0.317483	-3.26268	0.00110365	0.0187138	DOWN
FAM162B	44.6459	-0.943204	0.289172	-3.26174	0.00110732	0.0187643	DOWN
NPM1P27	87.8355	0.838988	0.257269	3.26113	0.00110968	0.0187926	UP
FXYD2	642.303	2.36931	0.726581	3.2609	0.0011106	0.0187964	UP
SNRPB2	2059.4	0.435334	0.133531	3.26018	0.00111342	0.0188324	NOT
ARHGAP11A	557.654	0.91767	0.281497	3.25996	0.00111427	0.018835	UP
ZNRF1	1411.52	-0.585725	0.179743	-3.25868	0.0011193	0.0189083	DOWN
SERINC5	5860.51	-0.714485	0.219282	-3.2583	0.00112083	0.0189222	DOWN
KLK13	3.06062	3.23546	0.993064	3.25806	0.00112177	0.018926	UP
ASF1B	661.736	1.07339	0.329479	3.25784	0.00112265	0.018926	UP
RP11-339B21.10	3.16413	1.84607	0.566677	3.25771	0.00112314	0.018926	UP
RP11-863P13.4	4.11101	-1.68904	0.518598	-3.25693	0.00112624	0.0189665	DOWN
SLC24A3	67.2561	-1.64236	0.504392	-3.25612	0.00112947	0.0190089	DOWN
RP11-158I9.8	96.4868	-1.08477	0.333198	-3.25563	0.0011314	0.0190296	DOWN
SEL1L	8362.8	-0.715146	0.219738	-3.25453	0.00113579	0.0190916	DOWN
RP11-81K13.1	4.46519	-2.59243	0.796783	-3.25362	0.00113944	0.0191412	DOWN
TBC1D31	357.107	0.566095	0.174002	3.25339	0.00114037	0.019145	NOT
RP3-395M20.3	3.66194	-2.20085	0.676593	-3.25284	0.00114259	0.0191703	DOWN
RP11-69E11.4	76.0198	-1.11112	0.341662	-3.2521	0.00114554	0.019208	DOWN
BOD1	1595.63	0.44878	0.138052	3.2508	0.00115079	0.0192731	NOT
PIFO	23.0815	1.7793	0.547356	3.25071	0.00115118	0.0192731	UP
NXF3	6.28307	-1.61219	0.495964	-3.25062	0.00115155	0.0192731	DOWN
NONO	15023.4	0.5225	0.160764	3.2501	0.00115364	0.0192961	NOT
GPIHBP1	194.001	-1.12877	0.347397	-3.24923	0.00115717	0.0193388	DOWN
CXorf67	15.9362	4.79183	1.47481	3.24912	0.00115762	0.0193388	UP
RP11-503C24.4	16.1339	-1.49452	0.460053	-3.24859	0.00115977	0.0193621	DOWN
CDH9	8.05903	5.34534	1.64551	3.24843	0.00116044	0.0193621	UP
KPNB1	8470.83	0.422036	0.129931	3.24816	0.00116154	0.0193685	NOT
LGALS14	8.82829	5.1338	1.58082	3.24755	0.00116405	0.0193865	UP
RPL39L	343.512	1.47909	0.455448	3.24755	0.00116405	0.0193865	UP
ANXA2	19268.1	0.931889	0.286976	3.24727	0.00116518	0.0193934	UP
SETD7	4710.89	-0.77874	0.239966	-3.24521	0.00117362	0.019522	DOWN
CYP2B7P	4022.33	-2.20737	0.680344	-3.2445	0.00117657	0.0195591	DOWN
COPS5	3352.94	0.538775	0.166085	3.24397	0.00117875	0.0195832	NOT
IRF2BP2	8784.78	0.432005	0.133221	3.24278	0.00118371	0.0196483	NOT
RP11-274M17.1	8.88272	4.02551	1.24141	3.24268	0.00118411	0.0196483	UP
CTA-384D8.31	4.20477	2.0076	0.619263	3.24192	0.00118727	0.0196886	UP
AP001189.4	9.25281	-1.37882	0.425352	-3.2416	0.00118859	0.0196985	DOWN
SMCO2	11.3047	1.64514	0.507571	3.2412	0.00119026	0.0197141	UP
LINC00676	0.925226	-2.65939	0.820617	-3.24072	0.00119227	NA	NA
FAM114A1	3309.12	-0.503523	0.155425	-3.23965	0.00119676	0.0198098	NOT
HIST1H2AI	18.9422	-1.6112	0.497431	-3.23904	0.00119934	0.0198404	DOWN
PRIM1	505.594	0.775919	0.239573	3.23876	0.00120052	0.0198478	UP
RP11-679B19.1	11.5429	-1.015	0.313486	-3.23778	0.00120465	0.0199039	DOWN
SLC35F2	109.428	1.4603	0.451267	3.23599	0.00121222	0.0200167	UP
NCEH1	838.606	1.38185	0.42714	3.23511	0.00121594	0.0200659	UP
RP11-250B2.3	16.9146	-1.02567	0.317078	-3.23475	0.00121747	0.020079	DOWN
TLCD1	719.198	0.945603	0.292367	3.2343	0.00121941	0.0200988	UP
CLDN18	13.2725	1.79779	0.55596	3.23367	0.00122211	0.020131	UP
RP11-113I22.1	7.30027	-3.37218	1.04322	-3.23247	0.00122727	0.0202038	DOWN
HN1	2990.26	0.881763	0.272799	3.23228	0.00122806	0.0202045	UP
RP11-44F14.6	31.7088	-0.831024	0.257129	-3.23193	0.00122958	0.0202173	DOWN
RP11-396B14.2	12.5667	-1.3353	0.413265	-3.2311	0.00123317	0.020264	DOWN
ANLN	1002.38	1.17021	0.362253	3.23036	0.00123633	0.020298	UP
COL6A2	8491.59	-1.0279	0.318214	-3.23023	0.00123689	0.020298	DOWN
CDC123	2517.42	0.534252	0.165404	3.22999	0.00123795	0.020298	NOT
ITGB3BP	428.98	0.607758	0.188179	3.22968	0.00123927	0.020298	UP
UBQLN4	2481.18	0.524062	0.162264	3.22968	0.00123928	0.020298	NOT
LINC00634	6.53035	1.46186	0.452663	3.22947	0.00124018	0.020298	UP
RNF8	778.045	0.464765	0.143923	3.22927	0.00124107	0.020298	NOT
RAPGEF2	1831.48	-0.723679	0.224103	-3.22923	0.00124123	0.020298	DOWN
RP11-843B15.4	3.1069	1.97535	0.611822	3.22863	0.00124385	0.0203287	UP
BAK1	993.68	0.70759	0.219188	3.22823	0.00124558	0.0203447	UP
HSF2	380.99	0.562038	0.174153	3.22726	0.0012498	0.0204014	NOT
GRAMD4	3073.81	-0.893162	0.276773	-3.22706	0.0012507	0.0204037	DOWN
SLC16A11	1310.12	-1.76894	0.548246	-3.22655	0.00125292	0.020427	DOWN
KNOP1	583.046	0.455365	0.141138	3.22639	0.00125363	0.020427	NOT
FAM227A	23.5611	1.43282	0.444134	3.2261	0.0012549	0.0204355	UP
TTLL4	1536.46	1.05691	0.327633	3.22589	0.00125582	0.0204382	UP
EWSR1	8229.58	0.319474	0.0990937	3.22396	0.00126433	0.0205624	NOT
RASAL1	87.404	1.8926	0.587068	3.22381	0.00126497	0.0205624	UP
CTA-14H9.5	9.41552	-1.16036	0.36002	-3.22304	0.00126837	0.0206054	DOWN
FANCG	603.477	0.673545	0.20904	3.22208	0.00127263	0.0206416	UP
LINC01252	31.4618	-1.47664	0.45829	-3.22206	0.00127273	0.0206416	DOWN
ZIM2-AS1	10.4364	2.11341	0.655939	3.22196	0.00127317	0.0206416	UP
GCNT1	160.533	1.27958	0.397156	3.22185	0.00127365	0.0206416	UP
DNTTIP1	1043.46	0.430005	0.133475	3.22161	0.00127474	0.020647	NOT
NFASC	566.103	-1.09727	0.340629	-3.2213	0.0012761	0.0206566	DOWN
FOXD1	4.90406	2.7622	0.857564	3.22099	0.0012775	0.020667	UP
C8orf88	24.5424	1.73983	0.540201	3.2207	0.00127877	0.0206753	UP
IGF2BP3	267.397	1.92902	0.598998	3.22041	0.00128007	0.0206839	UP
VAMP2	1662.04	-0.592568	0.184014	-3.22023	0.00128088	0.0206847	DOWN
GRK4	148.615	-0.54601	0.169579	-3.21981	0.00128277	0.0207028	NOT
RND3	1774.34	-0.972226	0.302017	-3.21911	0.00128591	0.0207412	DOWN
DIRAS3	69.7854	-1.6493	0.512439	-3.21852	0.00128853	0.0207712	DOWN
CTSO	3134.89	-0.942632	0.292894	-3.21834	0.00128937	0.0207723	DOWN
CDCA7L	457.09	1.17364	0.364724	3.2179	0.00129134	0.020781	UP
RP11-89K21.1	56.9129	3.02058	0.938689	3.21788	0.00129144	0.020781	UP
POLQ	212.634	1.04494	0.324772	3.21746	0.0012933	0.0207986	UP
C2orf44	479.627	0.442138	0.137445	3.21684	0.00129613	0.0208317	NOT
RP11-545A16.3	6.48407	2.78277	0.86564	3.21469	0.00130583	0.0209753	UP
DNAJB9	4237.17	-0.792516	0.246584	-3.21398	0.00130908	0.0210149	DOWN
TMEM143	650.673	-0.665437	0.207202	-3.21154	0.00132027	0.0211796	DOWN
C1orf35	1075.78	0.619403	0.192876	3.2114	0.00132089	0.0211796	UP
FAM189B	1794.41	0.571224	0.17792	3.21057	0.00132471	0.0212058	NOT
AIM1L	159.447	1.134	0.353209	3.21056	0.00132475	0.0212058	UP
KCNH2	138.365	2.16709	0.674996	3.21052	0.00132497	0.0212058	UP
UXS1	1678.37	0.497401	0.154947	3.21013	0.00132675	0.0212058	NOT
HGH1	2778.64	0.781593	0.243481	3.21007	0.00132701	0.0212058	UP
RP3-523K23.2	7.39672	2.90859	0.906095	3.21003	0.00132722	0.0212058	UP
GTF2H1	1423.17	0.344119	0.107224	3.20936	0.00133031	0.0212427	NOT
RAPH1	326.283	-1.02541	0.319534	-3.2091	0.00133152	0.0212495	DOWN
RP11-864N7.2	207.601	0.964005	0.300431	3.20874	0.00133318	0.0212634	UP
PRKACA	5466.74	-0.533735	0.166359	-3.20833	0.00133507	0.0212812	NOT
AC090945.1	4.01104	1.69673	0.528892	3.20808	0.00133624	0.0212873	UP
RP13-225O21.2	4.20274	-1.69055	0.527097	-3.20728	0.00133995	0.0213338	DOWN
S100A6	4917.93	1.38519	0.431913	3.20711	0.00134076	0.0213343	UP
RCL1	1477.81	-0.927569	0.289261	-3.20668	0.00134275	0.0213533	DOWN
RFPL4B	65.5172	3.89445	1.21467	3.20617	0.00134514	0.0213788	UP
CTA-292E10.6	62.4926	-0.983553	0.306806	-3.20579	0.00134693	0.0213948	DOWN
RP11-15F12.1	4.37002	1.71091	0.533772	3.20533	0.00134909	0.0214093	UP
UGT1A8	11.5192	2.23761	0.698105	3.20526	0.00134943	0.0214093	UP
SPINT1	1206.4	1.93305	0.603149	3.20492	0.00135098	0.0214152	UP
ISG20L2	2041.2	0.477831	0.149097	3.20484	0.00135137	0.0214152	NOT
RP3-508I15.9	46.9024	0.846595	0.264181	3.2046	0.00135251	0.0214206	UP
GFRA2	108.985	-1.0848	0.338563	-3.20413	0.00135472	0.0214432	DOWN
PPAT	579.877	0.514688	0.160663	3.20353	0.00135754	0.0214752	NOT
SMARCAL1	903.399	0.382669	0.119459	3.20336	0.00135835	0.0214756	NOT
AF230666.2	14.908	0.870388	0.271737	3.20305	0.00135978	0.0214857	UP
SNRPEP2	32.6109	0.671232	0.209585	3.20268	0.00136157	0.0215015	UP
NPDC1	926.285	-0.978289	0.305545	-3.20178	0.00136582	0.0215559	DOWN
DHRS2	3183.28	2.26547	0.707737	3.201	0.0013695	0.0216015	UP
RGMA	60.375	-0.983194	0.307296	-3.1995	0.00137666	0.0216914	DOWN
RP11-249L21.4	8.61479	2.19942	0.687434	3.19947	0.0013768	0.0216914	UP
RP13-991F5.2	2.29781	-1.54043	0.48151	-3.19917	0.00137822	0.0217012	DOWN
RBMXL2	1.2729	-2.06904	0.646781	-3.19898	0.00137914	NA	NA
KLF2P1	4.89737	3.81775	1.19349	3.1988	0.00137999	0.0217164	UP
FILIP1	214.588	-0.929806	0.290719	-3.1983	0.0013824	0.0217385	DOWN
TIPIN	220.859	0.546448	0.170862	3.19818	0.00138299	0.0217385	NOT
BYSL	1104.56	0.569394	0.17806	3.19777	0.00138497	0.0217569	NOT
AC018892.9	1.99087	2.57438	0.805144	3.19742	0.00138663	0.0217705	UP
GGT8P	2.15418	2.55353	0.798703	3.1971	0.00138819	0.0217822	UP
SEMA3B-AS1	30.5279	-1.33182	0.416613	-3.19679	0.00138968	0.0217931	DOWN
TACC3	2107.76	0.963433	0.301391	3.19662	0.0013905	0.0217933	UP
KDM1A	2088.65	0.462617	0.14473	3.19642	0.00139146	0.0217958	NOT
SAE1	3882.52	0.493216	0.154316	3.19614	0.0013928	0.0218043	NOT
WDR82P1	3.00786	3.57521	1.11873	3.19578	0.00139455	0.021808	UP
MIRLET7BHG	31.1636	1.04499	0.327018	3.19551	0.00139586	0.021808	UP
HPX	100031	-1.39253	0.435804	-3.19531	0.00139682	0.021808	DOWN
S100A7	5.85454	3.96246	1.24011	3.19526	0.00139706	0.021808	UP
CITF22-92A6.1	91.2373	0.712253	0.222909	3.19526	0.00139706	0.021808	UP
RP11-348N5.7	10.7533	-0.969625	0.30351	-3.1947	0.00139975	0.0218375	DOWN
SLC22A8	10.9319	2.80067	0.876784	3.19426	0.00140191	0.0218585	UP
C1orf116	215.233	1.83989	0.576138	3.19349	0.00140563	0.021904	UP
USP38	1314.58	-0.601111	0.18827	-3.19281	0.00140895	0.0219431	DOWN
RP11-498P14.3	11.2512	1.10301	0.345542	3.19213	0.00141229	0.0219825	UP
RAB3A	215.398	-0.854952	0.267941	-3.19082	0.00141871	0.0220697	DOWN
RP5-943J3.2	17.8941	1.05671	0.331298	3.18961	0.00142467	0.0221498	UP
AC114812.8	1.4713	2.33944	0.73353	3.18929	0.00142625	0.0221615	UP
NAA40	754.652	0.584775	0.183386	3.18877	0.00142879	0.0221884	NOT
CCL23	14.684	-1.1104	0.3483	-3.18804	0.0014324	0.0222318	DOWN
SLC1A4	2004.47	0.698483	0.219124	3.18762	0.0014345	0.0222516	UP
OVCH1-AS1	4.00885	-1.70794	0.535866	-3.18726	0.00143629	0.0222666	DOWN
CCDC24	364.636	0.794098	0.249165	3.18704	0.00143739	0.0222709	UP
DYNLL1	6838.12	0.476639	0.149565	3.18684	0.00143838	0.0222735	NOT
PER2	835.46	-0.633319	0.19875	-3.18651	0.00144001	0.0222861	DOWN
TTBK1	345.166	-1.44618	0.454094	-3.18477	0.0014487	0.0224078	DOWN
TAGLN2P1	12.7831	1.0314	0.323888	3.18442	0.00145044	0.0224218	UP
GSTA12P	10.694	-2.01324	0.632281	-3.18408	0.00145213	0.0224352	DOWN
SNX18P26	3.24607	-2.91299	0.914928	-3.18385	0.00145332	0.0224404	DOWN
SCX	49.8331	1.26986	0.398864	3.18369	0.00145412	0.0224404	UP
PTGES3	13132	0.37288	0.117155	3.18279	0.00145866	0.0224977	NOT
CHAF1B	437.973	1.09923	0.345419	3.18231	0.00146106	0.0225219	UP
EGFR	7014.21	-0.99573	0.312944	-3.18182	0.00146353	0.0225472	DOWN
RP5-933K21.3	7.451	-0.830056	0.260906	-3.18144	0.00146544	0.0225637	DOWN
RP11-166B2.3	4.46171	-1.18364	0.372089	-3.18107	0.00146734	0.0225803	DOWN
RNF220	2400.23	0.405725	0.127631	3.1789	0.00147836	0.0227225	NOT
MMD	1036.62	0.824208	0.259276	3.17888	0.00147843	0.0227225	UP
RP4-570O12.3	2.36467	3.4092	1.07262	3.17838	0.001481	0.0227225	UP
RP11-726G1.1	24.7416	1.23644	0.389025	3.17831	0.00148134	0.0227225	UP
VWA2	6.65266	2.45151	0.771328	3.1783	0.00148141	0.0227225	UP
TROAP	649.744	1.14992	0.361809	3.17826	0.00148161	0.0227225	UP
SCG5	218.919	1.18178	0.371924	3.17747	0.00148566	0.0227718	UP
DUSP10	1657.16	-0.800255	0.251875	-3.17719	0.00148711	0.0227811	DOWN
TCP10L2	8.53083	2.34568	0.738535	3.17613	0.00149255	0.0228516	UP
CRISPLD2	925.335	-1.26051	0.396934	-3.1756	0.00149525	0.0228682	DOWN
AKAP13	3525.31	-0.567738	0.178782	-3.17559	0.00149533	0.0228682	NOT
TP53INP2	4108.24	-0.813395	0.256205	-3.17478	0.00149949	0.0229085	DOWN
WDR59	2164.81	-0.568113	0.17895	-3.1747	0.00149993	0.0229085	NOT
ERH	3325.17	0.457606	0.144151	3.17449	0.00150101	0.0229085	NOT
ZDHHC20-IT1	1.77793	-1.1775	0.370934	-3.17442	0.00150134	0.0229085	DOWN
LINC01518	8.23064	4.44442	1.40029	3.17393	0.00150391	0.0229348	UP
ZNF341	334.931	0.618488	0.194908	3.17322	0.00150757	0.0229778	UP
NONOP2	22.8033	-0.79621	0.250948	-3.17281	0.00150971	0.0229969	DOWN
PTPN12	2248.13	0.529518	0.166901	3.17265	0.00151052	0.0229969	NOT
RP11-1149M10.2	28.4429	1.7213	0.542706	3.1717	0.00151548	0.0230595	UP
PTMAP4	17.6414	0.662967	0.20906	3.17118	0.00151819	0.0230725	UP
DUSP1	11479.8	-1.0541	0.33241	-3.17108	0.00151872	0.0230725	DOWN
SEC24D	2821.11	-0.713853	0.225141	-3.17069	0.00152078	0.0230725	DOWN
CYB5D2	1007.43	-0.813233	0.256495	-3.17057	0.00152142	0.0230725	DOWN
C19orf45	15.2671	1.47108	0.463988	3.17052	0.00152166	0.0230725	UP
ST6GALNAC4	486.816	0.868748	0.27401	3.1705	0.00152179	0.0230725	UP
SERPINA12	98.0602	1.73859	0.548382	3.1704	0.00152229	0.0230725	UP
CCHCR1	1647.84	0.628737	0.198339	3.17001	0.00152433	0.0230906	UP
SPAG6	4.26593	2.06984	0.653057	3.16945	0.00152725	0.0231206	UP
MTHFD1L	703.104	0.752464	0.237427	3.16925	0.00152833	0.0231206	UP
RP11-749I16.3	7.09373	1.41905	0.447781	3.16908	0.00152924	0.0231206	UP
PIGC	1738.66	0.447761	0.141295	3.16898	0.00152972	0.0231206	NOT
FNDC5	1628.56	-2.04717	0.646094	-3.16852	0.00153216	0.0231347	DOWN
UBE3D	103.021	0.63494	0.200392	3.16848	0.00153236	0.0231347	UP
ZFAND5	9707.12	-0.819561	0.258685	-3.16818	0.00153394	0.0231457	DOWN
RP11-933H2.4	12.7406	-1.19273	0.376494	-3.16798	0.001535	0.0231487	DOWN
CYP2B6	4904.33	-1.69331	0.534663	-3.16706	0.00153986	0.0232092	DOWN
ANGPTL1	246.805	-1.5075	0.476105	-3.16632	0.00154381	0.0232558	DOWN
MCHR1	266.742	1.50128	0.474168	3.16614	0.00154476	0.0232572	UP
IER3	1662.03	1.10454	0.348951	3.16533	0.00154909	0.0232993	UP
ZNF276	497.806	-0.43475	0.137349	-3.16529	0.00154928	0.0232993	NOT
SYVN1	8057.78	-0.552445	0.174605	-3.16398	0.00155629	0.0233881	NOT
METTL21B	371.707	0.486901	0.153894	3.16386	0.00155691	0.0233881	NOT
HNRNPU	14826.9	0.323898	0.10238	3.16368	0.00155789	0.0233899	NOT
CTC-246B18.10	20.6652	-1.38961	0.439327	-3.16304	0.0015613	0.0234281	DOWN
HMGB3P10	7.93041	-1.14351	0.361559	-3.16272	0.00156301	0.0234408	DOWN
RP11-359K18.4	13.151	-1.20755	0.381921	-3.16177	0.00156812	0.0235045	DOWN
UBE2Q2P6	3673.35	1.12637	0.356329	3.16106	0.00157198	0.0235494	UP
B4GALNT2	313.425	2.81416	0.890443	3.16041	0.00157547	0.0235792	UP
TAF9	2137.9	0.562033	0.177845	3.16024	0.0015764	0.0235792	NOT
TDP2	2798.01	0.557786	0.176503	3.16021	0.00157658	0.0235792	NOT
CADM1	4752.78	-0.886738	0.280634	-3.15977	0.00157895	0.0236015	DOWN
ELF4	450.106	1.15134	0.364406	3.15949	0.00158046	0.0236112	UP
C10orf10	10498.7	-1.16062	0.367443	-3.15865	0.00158502	0.0236662	DOWN
SPDL1	427.645	0.672175	0.212862	3.1578	0.00158965	0.0237223	UP
RNU6-339P	2.06827	-1.60577	0.508636	-3.15702	0.0015939	0.0237423	DOWN
RSPH1	37.7587	1.44832	0.458766	3.15699	0.00159407	0.0237423	UP
NWD2	24.296	-2.37546	0.752461	-3.15692	0.00159447	0.0237423	DOWN
RSPH14	21.7371	1.40806	0.446024	3.15691	0.00159449	0.0237423	UP
SLC22A25	683.294	-1.4807	0.469117	-3.15634	0.0015976	0.0237692	DOWN
PFDN6	2853.14	0.656724	0.20807	3.15626	0.00159805	0.0237692	UP
DUSP11	648.11	0.375398	0.118957	3.15575	0.00160085	0.0237979	NOT
EPS8L3	1195.45	1.81672	0.575887	3.15465	0.00160689	0.0238746	UP
AIRE	6.79995	2.23983	0.710252	3.15358	0.00161283	0.0239497	UP
RP11-61L19.3	23.5138	0.665051	0.21091	3.15325	0.00161463	0.0239634	UP
TSPAN15	1166.7	1.25761	0.398991	3.15197	0.00162172	0.0240459	UP
KRBA1	252.439	0.885745	0.281017	3.15193	0.00162197	0.0240459	UP
FMN2	8.14077	2.92841	0.929143	3.15173	0.00162304	0.0240486	UP
AL163953.2	12.5973	2.07706	0.659092	3.1514	0.00162489	0.024063	UP
AC019109.1	2.80573	2.4198	0.768328	3.14944	0.00163585	0.0241988	UP
NVL	740.618	0.44694	0.141911	3.14944	0.00163585	0.0241988	NOT
RANBP1	2753.36	0.537873	0.170812	3.14893	0.00163871	0.0242153	NOT
AC026202.3	28.8357	-1.07342	0.340889	-3.14889	0.00163892	0.0242153	DOWN
MICB	290.614	1.01682	0.322932	3.1487	0.00163998	0.0242153	UP
CDC14B	1771.47	-1.00555	0.319364	-3.1486	0.00164054	0.0242153	DOWN
SSTR2	409.371	1.64087	0.52133	3.14747	0.00164689	0.0242959	UP
BMPER	32.2964	-1.78954	0.568661	-3.14693	0.00164992	0.0243273	DOWN
ECT2	967.774	0.95292	0.302841	3.14661	0.00165178	0.0243354	UP
CLIP1-AS1	2.3485	-1.22478	0.389248	-3.14652	0.00165226	0.0243354	DOWN
CTD-2561B21.11	7.50616	-1.6227	0.515751	-3.14629	0.00165355	0.0243411	DOWN
RP11-465L10.10	23.1133	1.50565	0.478811	3.14456	0.00166338	0.0244726	UP
KNTC1	887.264	0.92471	0.294089	3.14432	0.00166472	0.0244791	UP
TCAM1P	39.1022	2.78127	0.884621	3.14403	0.0016664	0.0244858	UP
PPAPDC2	1007.79	-0.679697	0.216194	-3.14392	0.00166698	0.0244858	DOWN
CGNL1	4707.11	-0.997283	0.317252	-3.1435	0.00166941	0.0244935	DOWN
GLO1	6531.9	0.544811	0.173317	3.14344	0.00166977	0.0244935	NOT
RP11-459O1.2	4.12759	4.20875	1.33894	3.14336	0.00167021	0.0244935	UP
KISS1R	11.4147	2.5926	0.824926	3.14283	0.00167325	0.0245248	UP
ADAM23	190.861	1.88478	0.599768	3.14252	0.00167501	0.0245373	UP
POMC	19.0283	-1.02154	0.325113	-3.1421	0.0016774	0.0245477	DOWN
FAM126B	625.628	-0.495088	0.157567	-3.14208	0.00167753	0.0245477	NOT
TAL1	86.3312	-0.961801	0.306226	-3.14082	0.00168475	0.02464	DOWN
TRIM67	24.7432	1.26077	0.401621	3.1392	0.00169413	0.0247638	UP
TMEM220	1773.18	-0.968278	0.308468	-3.13899	0.00169531	0.0247678	DOWN
CXorf36	568.925	-0.597331	0.190409	-3.13709	0.00170631	0.0249151	DOWN
C10orf2	583.26	0.59927	0.191052	3.13668	0.00170872	0.0249306	UP
LGI3	52.8726	2.17886	0.694656	3.1366	0.00170921	0.0249306	UP
PPIAP11	23.2874	0.872436	0.278194	3.13607	0.00171231	0.0249591	UP
CALCR	8.16305	2.12006	0.676098	3.13573	0.00171427	0.0249591	UP
RNF145	1364.7	0.628689	0.200502	3.13558	0.00171518	0.0249591	UP
ZNF154	65.0502	-0.850128	0.27114	-3.13539	0.00171628	0.0249591	DOWN
DOK4	2560.05	-0.710201	0.226513	-3.13536	0.00171643	0.0249591	DOWN
SAMD10	375.458	0.53506	0.170656	3.13532	0.00171668	0.0249591	NOT
DTNBP1	605.98	0.687857	0.219437	3.13464	0.00172065	0.0249945	UP
CACNA1H	2423.94	-1.8592	0.593126	-3.13459	0.00172096	0.0249945	DOWN
CPE	3312.75	-1.12429	0.358756	-3.13385	0.0017253	0.025044	DOWN
RBM28	1060.33	0.369626	0.117953	3.13366	0.00172641	0.0250468	NOT
BARX1	19.5413	2.23167	0.712248	3.13328	0.00172864	0.0250657	UP
AC116035.1	2.80548	-1.5697	0.501044	-3.13285	0.00173117	0.025089	DOWN
EMC3-AS1	66.8619	0.809492	0.258415	3.13253	0.00173308	0.0251024	UP
MFRP	3.03233	-1.46211	0.466774	-3.13238	0.00173394	0.0251024	DOWN
AADAT	416.792	-1.21668	0.388501	-3.13173	0.00173782	0.0251048	DOWN
TRIM24	3348.64	0.597394	0.190756	3.13171	0.00173791	0.0251048	UP
RP11-389C8.2	116	-0.661871	0.211356	-3.13155	0.00173885	0.0251048	DOWN
RP11-81A22.4	230.072	-0.851519	0.271919	-3.13152	0.00173906	0.0251048	DOWN
RORB	8.74981	-1.7256	0.551049	-3.13148	0.00173925	0.0251048	DOWN
C5orf66-AS1	2.23156	-3.87425	1.23727	-3.13129	0.00174041	0.0251048	DOWN
YWHAZP2	5.86179	1.21687	0.388638	3.1311	0.0017415	0.0251048	UP
RP13-890H12.2	24.0974	1.15742	0.369654	3.13109	0.00174162	0.0251048	UP
SLC31A1	5703.57	-0.630975	0.201528	-3.13095	0.00174244	0.0251048	DOWN
H2AFZ	6008.16	0.613461	0.195969	3.13039	0.00174574	0.025139	UP
RP11-15A1.7	22.6862	-0.776289	0.248061	-3.12943	0.00175148	0.0252084	DOWN
MTCH1	7659.15	0.459574	0.146875	3.12901	0.00175396	0.0252307	NOT
RHCG	89.9164	-2.01523	0.644173	-3.12839	0.00175765	0.0252703	DOWN
DCAF4	446.195	0.459478	0.146887	3.1281	0.00175938	0.0252726	NOT
ALDH16A1	2125.18	-0.705255	0.225461	-3.12805	0.00175968	0.0252726	DOWN
ECM2	1241.78	-1.11984	0.358052	-3.1276	0.00176239	0.0252896	DOWN
INO80C	724.811	0.671448	0.214718	3.12712	0.00176528	0.0252896	UP
CTD-2008L17.1	5.85237	3.65589	1.16914	3.127	0.00176603	0.0252896	UP
SALL4	133.92	2.16555	0.692536	3.12698	0.00176613	0.0252896	UP
PARP12	2302.12	0.518919	0.165951	3.12694	0.00176637	0.0252896	NOT
SNHG9	262.97	-1.13328	0.362427	-3.12692	0.00176645	0.0252896	DOWN
JADE1	1434.31	-0.53161	0.170026	-3.12664	0.00176813	0.0253004	NOT
PRKDC	6477.16	0.654581	0.209377	3.12633	0.00177002	0.025314	UP
RBL2	2479.48	-0.874014	0.279607	-3.12587	0.00177283	0.0253408	DOWN
DLC1	1628.99	-0.752272	0.240731	-3.12495	0.00177838	0.0254043	DOWN
EGFL7	2922.08	-1.05828	0.338668	-3.12482	0.00177915	0.0254043	DOWN
RP11-108K14.12	24.009	-1.83477	0.587353	-3.1238	0.00178531	0.0254789	DOWN
AC105053.3	0.889515	-1.83809	0.588585	-3.1229	0.00179082	NA	NA
CBX2	431.02	1.20096	0.384573	3.12283	0.00179118	0.0255493	UP
TTC26	158.638	0.822934	0.263613	3.12175	0.00179781	0.0256304	UP
TNRC6A	2040.47	-0.529797	0.169721	-3.12158	0.00179882	0.0256312	NOT
RRM2	2042.84	0.983922	0.315309	3.1205	0.00180546	0.0257035	UP
HHATL	3.07911	-1.50124	0.481097	-3.12044	0.00180578	0.0257035	DOWN
KIAA1429	2887.63	0.461843	0.148016	3.12023	0.00180712	0.025709	NOT
RP11-245G13.2	5.42054	2.11925	0.679278	3.11986	0.00180937	0.0257276	UP
FBLN5	1102.77	-1.08743	0.348596	-3.11945	0.00181187	0.0257496	DOWN
HCAR1	13.4431	1.55083	0.497208	3.11907	0.00181422	0.0257695	UP
RPS7	22012.4	0.652694	0.209436	3.11643	0.00183053	0.0259876	UP
THA1P	4.12702	-1.32279	0.424497	-3.11615	0.00183231	0.0259879	DOWN
RP11-564D11.3	11.3081	1.42184	0.456284	3.11612	0.00183246	0.0259879	UP
TNNT3	6.16831	-1.54753	0.496691	-3.11568	0.00183524	0.0260136	DOWN
TRPM5	5.88682	1.92296	0.617269	3.11527	0.00183778	0.026026	UP
NNT	7940.49	-0.796934	0.255819	-3.11523	0.00183803	0.026026	DOWN
PPIAP22	1186.52	0.518436	0.166438	3.1149	0.0018401	0.0260301	NOT
CYLD	1549.47	-0.537643	0.172605	-3.11487	0.00184024	0.0260301	NOT
OSBPL3	513.063	0.836323	0.268549	3.11423	0.00184427	0.0260735	UP
ZNF181	497.826	-0.522199	0.167721	-3.1135	0.0018488	0.0261239	NOT
RRP15	1102.2	0.460627	0.147973	3.11292	0.00185248	0.0261515	NOT
RP11-126L15.4	9.7636	1.36744	0.439283	3.11289	0.00185268	0.0261515	UP
AC012314.8	39.6493	-0.88241	0.283528	-3.11225	0.00185666	0.0261738	DOWN
SMPDL3B	138.037	1.82276	0.585682	3.1122	0.00185698	0.0261738	UP
CTD-3037G24.4	7.85755	2.46999	0.793655	3.11217	0.00185715	0.0261738	UP
FICD	519.812	-0.585433	0.188123	-3.11197	0.00185841	0.0261779	DOWN
IRAK2	1213.21	0.743649	0.238976	3.11181	0.00185944	0.0261789	UP
BACE1	2244.05	-0.528926	0.170006	-3.11122	0.00186319	0.026218	NOT
ACTA2	5373.71	-0.907986	0.291997	-3.10957	0.00187358	0.0263505	DOWN
TLE4	318.741	-0.926192	0.297969	-3.10835	0.00188137	0.0264464	DOWN
PMFBP1	58.9716	1.15021	0.370117	3.1077	0.00188548	0.0264782	UP
RP5-1182A14.5	13.9937	-1.93534	0.622759	-3.10769	0.00188558	0.0264782	DOWN
CD82	2266.58	-0.703931	0.226531	-3.10744	0.00188713	0.0264824	DOWN
SPTBN4	96.6394	-1.24359	0.400236	-3.10713	0.00188912	0.0264824	DOWN
DVL2	1167.16	0.572074	0.184118	3.1071	0.00188932	0.0264824	NOT
TCN1	4.20568	2.34526	0.754825	3.10703	0.00188979	0.0264824	UP
RP1-232P20.1	33.436	-2.58182	0.831026	-3.10678	0.00189134	0.0264905	DOWN
EEF1D	7120.88	0.628096	0.202193	3.10641	0.00189372	0.0265094	UP
SOX7	181.759	-0.913934	0.294222	-3.10627	0.00189465	0.0265094	DOWN
RP11-589N15.2	53.6968	0.853093	0.274672	3.10586	0.00189723	0.0265319	UP
ZNF540	55.1012	-0.879908	0.283435	-3.10444	0.00190637	0.0266459	DOWN
RP11-473M20.5	6.27518	-1.87354	0.603598	-3.10396	0.00190951	0.0266761	DOWN
WDR75	1358.73	0.44856	0.144531	3.10356	0.00191209	0.0266922	NOT
SNAPIN	1520.88	0.411074	0.132456	3.10347	0.00191263	0.0266922	NOT
HKDC1	2490.6	1.31676	0.424357	3.10295	0.00191604	0.0267247	UP
SLC5A11	184.419	1.59092	0.512735	3.10281	0.00191693	0.0267247	UP
KDM4A-AS1	47.5934	0.819828	0.264289	3.10201	0.0019221	0.0267684	UP
KIAA1109	1730.32	-0.646491	0.208413	-3.10197	0.00192237	0.0267684	DOWN
ST8SIA4	295.627	-0.979368	0.315735	-3.10187	0.00192302	0.0267684	DOWN
NME1	3344.35	0.808394	0.260637	3.10161	0.00192475	0.0267786	UP
SLCO6A1	18.84	3.28097	1.05795	3.10125	0.00192707	0.0267972	UP
ZNF791	820.056	-0.467168	0.150675	-3.10049	0.001932	0.026852	NOT
RP11-274H2.3	12.7799	1.25755	0.405652	3.10007	0.00193477	0.0268768	UP
MBNL3	6404.63	0.989455	0.319376	3.09808	0.00194776	0.027036	UP
SNX5	3716.03	0.422163	0.136269	3.09801	0.00194822	0.027036	NOT
MUTYH	572.041	0.497779	0.16069	3.09775	0.00194993	0.0270458	NOT
TBL1XR1	3971.18	0.399566	0.128997	3.09748	0.00195174	0.027057	NOT
SFT2D1	659.411	0.5849	0.188853	3.09712	0.00195408	0.0270705	NOT
CCDC146	220.592	-0.953743	0.307954	-3.09703	0.0019547	0.0270705	DOWN
FER1L6-AS2	2.01298	3.33932	1.07833	3.09675	0.00195654	0.027082	UP
CST2	27.195	2.2254	0.718761	3.09617	0.00196041	0.0271218	UP
GPR116	1028.72	-0.663315	0.214268	-3.09572	0.00196333	0.0271385	DOWN
USH1C	660.312	2.50067	0.807792	3.09568	0.00196361	0.0271385	UP
SLC24A4	14.1232	-0.820532	0.265075	-3.09547	0.00196503	0.0271399	DOWN
C8A	10761.1	-1.35685	0.438351	-3.09536	0.00196571	0.0271399	DOWN
PCDHGA5	30.3534	-1.10272	0.356434	-3.09375	0.00197646	0.0272671	DOWN
RP11-1182P23.5	21.1772	-1.71762	0.555211	-3.09364	0.00197718	0.0272671	DOWN
AVPI1	998.997	-0.727838	0.235278	-3.09352	0.00197794	0.0272671	DOWN
TOP2A	3551.12	1.11596	0.360808	3.09294	0.00198186	0.0273071	UP
PGRMC2	5341.59	-0.466645	0.150891	-3.09259	0.00198415	0.0273121	NOT
RP11-736K20.4	85.2992	-1.00793	0.325925	-3.0925	0.00198475	0.0273121	DOWN
LEMD2	2241.3	0.39961	0.129222	3.09243	0.00198524	0.0273121	NOT
GNB5	2120.81	-0.773507	0.250191	-3.09167	0.00199036	0.0273687	DOWN
GRN	19055.3	0.595292	0.192588	3.09101	0.00199474	0.0274088	UP
GIP	2.18802	2.9106	0.941692	3.09082	0.00199602	0.0274088	UP
SPATA18	263.665	-1.61055	0.521083	-3.09078	0.00199631	0.0274088	DOWN
C12orf65	871.592	0.377433	0.12214	3.09016	0.00200049	0.0274523	NOT
GSG2	60.5232	1.05459	0.341294	3.08996	0.00200183	0.0274569	UP
SMC5-AS1	14.7696	-0.751666	0.243379	-3.08846	0.00201194	0.0275778	DOWN
RP11-736K20.5	47.642	-0.988378	0.320034	-3.08835	0.00201268	0.0275778	DOWN
SLC26A11	1006.62	0.489268	0.158484	3.08717	0.00202072	0.027674	NOT
FILIP1L	738.382	-0.940041	0.304545	-3.08671	0.00202387	0.0276952	DOWN
CHEK2	500.745	0.693256	0.224599	3.08664	0.00202432	0.0276952	UP
NT5DC2	2214.2	1.23231	0.399264	3.08646	0.00202553	0.0276979	UP
LINC00657	10722.4	-0.389632	0.126277	-3.08554	0.00203185	0.0277703	NOT
MAST3	1472.39	-0.607863	0.197023	-3.08524	0.00203388	0.0277841	DOWN
RP11-817O13.8	113.362	-0.843281	0.273344	-3.08505	0.00203517	0.0277877	DOWN
TAPT1	1569.31	-0.560751	0.181789	-3.08463	0.00203807	0.0277966	NOT
CHRNE	106.447	-1.08768	0.352624	-3.08455	0.00203864	0.0277966	DOWN
KIAA1841	283.552	0.674577	0.218699	3.08451	0.0020389	0.0277966	UP
HHIP	54.6084	-1.97875	0.641597	-3.0841	0.00204167	0.0278205	DOWN
RBL1	390.171	0.777874	0.252275	3.08343	0.00204627	0.0278642	UP
ZNF534	6.33162	2.55774	0.829536	3.08334	0.00204693	0.0278642	UP
RP11-120E11.2	15.7292	-1.02241	0.331615	-3.08311	0.00204849	0.0278714	DOWN
[truncated: 25,668 more rows]
